# Supplementary material for: Rumen DNA virome in beef cattle reveals an unexplored diverse community with potential links to carcass traits
Source: ISME Commun. 2025 Feb 5;5(1):ycaf021. doi: 10.1093/ismeco/ycaf021 (PMC11879238; doi:10.1093/ismeco/ycaf021)
Supplement: Supplementary_Table_1_ycaf021 [file supplementary_table_1_ycaf021.xlsx]

## Sheet: Sheet1
Supplementary Table 1. Summary of JBRV vOTUs
ID	vOTU_name	Length (bp)	GC content (%)	Checkv_quality	Status	Taxonomy	Host_phylum	Host_genera	VC	Novelty
vOTU1	01V_1_length_376802_cov_1983.668534||full	376802	30.35	High-quality	virulent	Viruses;Duplodnaviria;Heunggongvirae;Uroviricota;Caudoviricetes;;	Firmicutes_A	RUG762	VC_293	Not novel
vOTU2	01V_10_length_213352_cov_11.739213||full	213352	45.57	Medium-quality	virulent	Viruses;Duplodnaviria;Heunggongvirae;Uroviricota;Caudoviricetes;;	Unpredicted	Unpredicted	VC_292	Not novel
vOTU3	01V_100_length_70056_cov_44.506878||full	70056	32.48	High-quality	virulent	Viruses;Duplodnaviria;Heunggongvirae;Uroviricota;Caudoviricetes;;	Unpredicted	Unpredicted	VC_22	Not novel
vOTU4	01V_1000_length_22945_cov_36.794758||full	22945	43.76	Medium-quality	temperate	Viruses;Duplodnaviria;Heunggongvirae;Uroviricota;Caudoviricetes;;	Unpredicted	Unpredicted	single vOTU	Novel genus
vOTU5	01V_1007_length_22874_cov_41.123187||full	22874	60.07	Medium-quality	virulent	Viruses;Duplodnaviria;Heunggongvirae;Uroviricota;Caudoviricetes;;	Unpredicted	Unpredicted	VC_12	Not novel
vOTU6	01V_1017_length_22750_cov_7.933157||full	22750	28.83	Medium-quality	virulent	Viruses;Duplodnaviria;Heunggongvirae;Uroviricota;Caudoviricetes;;	Unpredicted	Unpredicted	VC_27	Not novel
vOTU7	01V_102_length_69703_cov_32.234321||full	69703	42.41	Complete	temperate	Viruses;Duplodnaviria;Heunggongvirae;Uroviricota;Caudoviricetes;;	Unpredicted	Unpredicted	single vOTU	Novel genus
vOTU8	01V_1025_length_22671_cov_6.109834||full	22671	48.99	Medium-quality	temperate	Viruses;Duplodnaviria;Heunggongvirae;Uroviricota;Caudoviricetes;;	Unpredicted	Unpredicted	single vOTU	Novel genus
vOTU9	01V_1028_length_22613_cov_7.999025||full	22613	49.65	Medium-quality	temperate	Viruses;Duplodnaviria;Heunggongvirae;Uroviricota;Caudoviricetes;;	Unpredicted	Unpredicted	single vOTU	Novel genus
vOTU10	01V_103_length_69442_cov_9.964359||full	69442	35.49	High-quality	virulent	Viruses;Duplodnaviria;Heunggongvirae;Uroviricota;Caudoviricetes;;	Unpredicted	Unpredicted	VC_86	Not novel
vOTU11	01V_1032_length_22565_cov_7.198534||full	22565	53.18	Medium-quality	temperate	Viruses;Duplodnaviria;Heunggongvirae;Uroviricota;Caudoviricetes;;	Unpredicted	Unpredicted	single vOTU	Novel genus
vOTU12	01V_1034_length_22552_cov_63.826155||full	22552	39.51	High-quality	temperate	Viruses;Duplodnaviria;Heunggongvirae;Uroviricota;Caudoviricetes;;	Unpredicted	Unpredicted	VC_109	Not novel
vOTU13	01V_104_length_69365_cov_7.219002||full	69365	37.6	High-quality	virulent	Viruses;Duplodnaviria;Heunggongvirae;Uroviricota;Caudoviricetes;;	Unpredicted	Unpredicted	VC_159	Not novel
vOTU14	01V_1041_length_22449_cov_145.722202||full	22449	47.37	Medium-quality	virulent	Viruses;Duplodnaviria;Heunggongvirae;Uroviricota;Caudoviricetes;;	Unpredicted	Unpredicted	VC_140	Not novel
vOTU15	01V_105_length_68468_cov_29.282169||full	68468	42.76	Medium-quality	temperate	Viruses;Duplodnaviria;Heunggongvirae;Uroviricota;Caudoviricetes;;	Unpredicted	Unpredicted	VC_194	Not novel
vOTU16	01V_1050_length_22370_cov_6.183285||full	22370	53.32	Medium-quality	virulent	Viruses;Duplodnaviria;Heunggongvirae;Uroviricota;Caudoviricetes;;	Unpredicted	Unpredicted	single vOTU	Novel genus
vOTU17	01V_1057_length_22325_cov_17.064077||full	22325	50.32	Medium-quality	temperate	Viruses;Duplodnaviria;Heunggongvirae;Uroviricota;Caudoviricetes;;	Unpredicted	Unpredicted	single vOTU	Novel genus
vOTU18	01V_1061_length_22281_cov_5.835553||full	22281	50.7	Medium-quality	temperate	Viruses;Duplodnaviria;Heunggongvirae;Uroviricota;Caudoviricetes;;	Unpredicted	Unpredicted	single vOTU	Novel genus
vOTU19	01V_1068_length_22208_cov_28.950390||full	22208	40.48	Medium-quality	temperate	Viruses;Duplodnaviria;Heunggongvirae;Uroviricota;Caudoviricetes;;	Unpredicted	Unpredicted	VC_227	Not novel
vOTU20	01V_107_length_68425_cov_25.584204||full	68425	42.74	Complete	virulent	Viruses;Duplodnaviria;Heunggongvirae;Uroviricota;Caudoviricetes;;	Unpredicted	Unpredicted	VC_240	Not novel
vOTU21	01V_1070_length_22158_cov_7.917161||full	22158	55.42	Medium-quality	temperate	Viruses;Duplodnaviria;Heunggongvirae;Uroviricota;Caudoviricetes;;	Unpredicted	Unpredicted	VC_230	Not novel
vOTU22	01V_1072_length_22141_cov_26.532373||full	22141	35.44	Medium-quality	temperate	Viruses;Duplodnaviria;Heunggongvirae;Uroviricota;Caudoviricetes;;	Unpredicted	Unpredicted	VC_234	Not novel
vOTU23	01V_1079_length_21947_cov_321.298876||full	21947	43.25	Medium-quality	virulent	Viruses;Duplodnaviria;Heunggongvirae;Uroviricota;Caudoviricetes;;	Unpredicted	Unpredicted	VC_238	Not novel
vOTU24	01V_108_length_68172_cov_69.173319||full	68172	27.11	Complete	temperate	Viruses;Duplodnaviria;Heunggongvirae;Uroviricota;Caudoviricetes;;	Unpredicted	Unpredicted	VC_254	Not novel
vOTU25	01V_1086_length_21832_cov_80.446434||full	21832	45.49	Medium-quality	virulent	Viruses;Duplodnaviria;Heunggongvirae;Uroviricota;Caudoviricetes;;	Unpredicted	Unpredicted	single vOTU	Novel genus
vOTU26	01V_1097_length_21671_cov_11.181625||full	21671	28.96	Medium-quality	temperate	Viruses;Duplodnaviria;Heunggongvirae;Uroviricota;Caudoviricetes;;	Unpredicted	Unpredicted	single vOTU	Novel genus
vOTU27	01V_11_length_211150_cov_9.316905||full	211150	30.51	Medium-quality	virulent	Viruses;Duplodnaviria;Heunggongvirae;Uroviricota;Caudoviricetes;;	Unpredicted	Unpredicted	VC_509	Not novel
vOTU28	01V_110_length_68032_cov_13.813849||full	68032	38.54	High-quality	temperate	Viruses;Duplodnaviria;Heunggongvirae;Uroviricota;Caudoviricetes;;	Unpredicted	Unpredicted	VC_306	Not novel
vOTU29	01V_1112_length_21410_cov_802.401498||full	21410	46.24	Medium-quality	virulent	Viruses;Duplodnaviria;Heunggongvirae;Uroviricota;Caudoviricetes;;	Unpredicted	Unpredicted	VC_326	Not novel
vOTU30	01V_1113_length_21388_cov_41.398256||full	21388	31.72	High-quality	virulent	Viruses;Duplodnaviria;Heunggongvirae;Uroviricota;Caudoviricetes;;	Unpredicted	Unpredicted	VC_328	Not novel
vOTU31	01V_1118_length_21313_cov_28.878916||full	21313	48.45	Medium-quality	virulent	Viruses;Duplodnaviria;Heunggongvirae;Uroviricota;Caudoviricetes;;	Unpredicted	Unpredicted	VC_333	Not novel
vOTU32	01V_1127_length_21206_cov_9.739729||full	21206	30.62	Medium-quality	temperate	Viruses;Duplodnaviria;Heunggongvirae;Uroviricota;Caudoviricetes;;	Unpredicted	Unpredicted	single vOTU	Novel genus
vOTU33	01V_1129_length_21191_cov_28.815765||full	21191	58.95	Medium-quality	temperate	Viruses;Duplodnaviria;Heunggongvirae;Uroviricota;Caudoviricetes;;	Unpredicted	Unpredicted	VC_347	Not novel
vOTU34	01V_113_length_65521_cov_6.665216||full	65521	44.37	High-quality	virulent	Viruses;Duplodnaviria;Heunggongvirae;Uroviricota;Caudoviricetes;;	Unpredicted	Unpredicted	VC_375	Not novel
vOTU35	01V_1130_length_21189_cov_151.868600||full	21189	47.34	Medium-quality	virulent	Viruses;Duplodnaviria;Heunggongvirae;Uroviricota;Caudoviricetes;;	Unpredicted	Unpredicted	VC_354	Not novel
vOTU36	01V_1133_length_21170_cov_6.077954||full	21170	42.22	Medium-quality	temperate	Viruses;Duplodnaviria;Heunggongvirae;Uroviricota;Caudoviricetes;;	Unpredicted	Unpredicted	single vOTU	Novel genus
vOTU37	01V_1138_length_21101_cov_274.189680||full	21101	39.96	Medium-quality	virulent	Viruses;Duplodnaviria;Heunggongvirae;Uroviricota;Caudoviricetes;;	Unpredicted	Unpredicted	single vOTU	Novel genus
vOTU38	01V_1139_length_21079_cov_12.211425||full	21079	54.86	Medium-quality	temperate	Viruses;Duplodnaviria;Heunggongvirae;Uroviricota;Caudoviricetes;;	Unpredicted	Unpredicted	VC_369	Not novel
vOTU39	01V_114_length_65413_cov_137.732718||full	65413	41.19	High-quality	virulent	Viruses;Duplodnaviria;Heunggongvirae;Uroviricota;Caudoviricetes;;	Unpredicted	Unpredicted	VC_388	Not novel
vOTU40	01V_1153_length_20920_cov_352.865325||full	20920	44.24	Medium-quality	temperate	Viruses;Duplodnaviria;Heunggongvirae;Uroviricota;Caudoviricetes;;	Unpredicted	Unpredicted	VC_436	Not novel
vOTU41	01V_1157_length_20878_cov_29.895212||full	20878	44.09	Medium-quality	temperate	Viruses;Duplodnaviria;Heunggongvirae;Uroviricota;Caudoviricetes;;	Unpredicted	Unpredicted	VC_440	Not novel
vOTU42	01V_116_length_65104_cov_50.881766||full	65104	49.63	Complete	virulent	Viruses;Duplodnaviria;Heunggongvirae;Uroviricota;Caudoviricetes;;	Unpredicted	Unpredicted	VC_454	Not novel
vOTU43	01V_1162_length_20829_cov_5.509242||full	20829	36.44	Medium-quality	temperate	Viruses;Duplodnaviria;Heunggongvirae;Uroviricota;Caudoviricetes;;	Unpredicted	Unpredicted	single vOTU	Novel genus
vOTU44	01V_1165_length_20782_cov_653.650794||full	20782	34.41	Medium-quality	virulent	Viruses;Duplodnaviria;Heunggongvirae;Uroviricota;Caudoviricetes;;	Unpredicted	Unpredicted	single vOTU	Novel genus
vOTU45	01V_1175_length_20644_cov_6.575161||full	20644	36.51	Medium-quality	virulent	Viruses;Duplodnaviria;Heunggongvirae;Uroviricota;Caudoviricetes;;	Unpredicted	Unpredicted	VC_463	Not novel
vOTU46	01V_118_length_64327_cov_19.184061||full	64327	36.08	High-quality	virulent	Viruses;Duplodnaviria;Heunggongvirae;Uroviricota;Caudoviricetes;;	Unpredicted	Unpredicted	VC_468	Not novel
vOTU47	01V_119_length_64308_cov_126.485409||full	64308	42.24	Complete	virulent	Viruses;Duplodnaviria;Heunggongvirae;Uroviricota;Caudoviricetes;;	Unpredicted	Unpredicted	single vOTU	Novel genus
vOTU48	01V_1192_length_20450_cov_27.821231||full_1	15808	49.98	Medium-quality	temperate	Viruses;Duplodnaviria;Heunggongvirae;Uroviricota;Caudoviricetes;;	Unpredicted	Unpredicted	single vOTU	Novel genus
vOTU49	01V_12_length_193399_cov_17.006253||full	193399	31.06	High-quality	virulent	Viruses;Duplodnaviria;Heunggongvirae;Uroviricota;Caudoviricetes;;	Unpredicted	Unpredicted	VC_728	Not novel
vOTU50	01V_120_length_64041_cov_10.996187||full	64041	55.36	Medium-quality	temperate	Viruses;Duplodnaviria;Heunggongvirae;Uroviricota;Caudoviricetes;;	Unpredicted	Unpredicted	VC_513	Not novel
vOTU51	01V_121_length_63077_cov_126.452556||full	63077	37.98	High-quality	virulent	Viruses;Duplodnaviria;Heunggongvirae;Uroviricota;Caudoviricetes;;	Unpredicted	Unpredicted	VC_534	Not novel
vOTU52	01V_1212_length_20204_cov_5.955581||full	20204	59.26	Medium-quality	temperate	Viruses;Duplodnaviria;Heunggongvirae;Uroviricota;Caudoviricetes;;	Unpredicted	Unpredicted	VC_523	Not novel
vOTU53	01V_122_length_62620_cov_13.258579||full	62620	37.1	Complete	virulent	Viruses;Duplodnaviria;Heunggongvirae;Uroviricota;Caudoviricetes;;	Unpredicted	Unpredicted	VC_110	Not novel
vOTU54	01V_1221_length_20047_cov_6.649810||full	20047	48.41	Medium-quality	temperate	Viruses;Duplodnaviria;Heunggongvirae;Uroviricota;Caudoviricetes;;	Unpredicted	Unpredicted	VC_140	Not novel
vOTU55	01V_1227_length_19989_cov_378.313986||full	19989	40.91	High-quality	virulent	Viruses;Duplodnaviria;Heunggongvirae;Uroviricota;Caudoviricetes;;	Unpredicted	Unpredicted	VC_548	Not novel
vOTU56	01V_123_length_62558_cov_117.836760||full	62558	32.05	Medium-quality	virulent	Viruses;Duplodnaviria;Heunggongvirae;Uroviricota;Caudoviricetes;;	Unpredicted	Unpredicted	VC_22	Not novel
vOTU57	01V_1242_length_19900_cov_4.824591||full	19900	35.68	Medium-quality	virulent	Viruses;Duplodnaviria;Heunggongvirae;Uroviricota;Caudoviricetes;;	Unpredicted	Unpredicted	VC_594	Not novel
vOTU58	01V_1246_length_19867_cov_18.765496||full	19867	49.92	High-quality	temperate	Viruses;Duplodnaviria;Heunggongvirae;Uroviricota;Caudoviricetes;;	Unpredicted	Unpredicted	VC_595	Not novel
vOTU59	01V_1249_length_19812_cov_7.354811||full	19812	64.2	Medium-quality	temperate	Viruses;Duplodnaviria;Heunggongvirae;Uroviricota;Caudoviricetes;;	Unpredicted	Unpredicted	single vOTU	Novel genus
vOTU60	01V_125_length_62489_cov_12.613656||full	62489	60.52	Medium-quality	virulent	Viruses;Duplodnaviria;Heunggongvirae;Uroviricota;Caudoviricetes;;	Unpredicted	Unpredicted	VC_642	Not novel
vOTU61	01V_1251_length_19801_cov_32.292160||full	19801	55.97	Medium-quality	temperate	Viruses;Duplodnaviria;Heunggongvirae;Uroviricota;Caudoviricetes;;	Unpredicted	Unpredicted	single vOTU	Novel genus
vOTU62	01V_126_length_62463_cov_40.493014||full	62463	52.11	Complete	temperate	Viruses;Duplodnaviria;Heunggongvirae;Uroviricota;Caudoviricetes;;	Firmicutes_A	Ventricola	VC_649	Not novel
vOTU63	01V_1274_length_19559_cov_8.820550||full	19559	44.89	Medium-quality	virulent	Viruses;Duplodnaviria;Heunggongvirae;Uroviricota;Caudoviricetes;;	Firmicutes_A	Ruminococcus_D	VC_653	Novel genus
vOTU64	01V_128_length_61969_cov_26.568498||full	61969	38.63	High-quality	virulent	Viruses;Duplodnaviria;Heunggongvirae;Uroviricota;Caudoviricetes;;	Unpredicted	Unpredicted	VC_129	Not novel
vOTU65	01V_1280_length_19514_cov_4.228275||full	19514	27.66	Medium-quality	temperate	Viruses;Duplodnaviria;Heunggongvirae;Uroviricota;Caudoviricetes;;	Unpredicted	Unpredicted	VC_266	Not novel
vOTU66	01V_1281_length_19495_cov_5.152726||full	19495	49.49	Medium-quality	temperate	Viruses;Duplodnaviria;Heunggongvirae;Uroviricota;Caudoviricetes;;	Unpredicted	Unpredicted	single vOTU	Novel genus
vOTU67	01V_129_length_61835_cov_38.297070||full	61835	33.81	High-quality	virulent	Viruses;Duplodnaviria;Heunggongvirae;Uroviricota;Caudoviricetes;;	Unpredicted	Unpredicted	VC_684	Not novel
vOTU68	01V_1297_length_19271_cov_45.020348||full	19271	49.85	Medium-quality	temperate	Viruses;Duplodnaviria;Heunggongvirae;Uroviricota;Caudoviricetes;;	Unpredicted	Unpredicted	VC_673	Not novel
vOTU69	01V_13_length_192285_cov_12.592867||full	192285	32.53	Medium-quality	virulent	Viruses;Duplodnaviria;Heunggongvirae;Uroviricota;Caudoviricetes;;	Unpredicted	Unpredicted	VC_835	Not novel
vOTU70	01V_130_length_61583_cov_29.826030||full	61583	42.47	Complete	virulent	Viruses;Duplodnaviria;Heunggongvirae;Uroviricota;Caudoviricetes;;	Unpredicted	Unpredicted	VC_387	Not novel
vOTU71	01V_1301_length_19183_cov_32.188885||full	19183	48.83	Medium-quality	temperate	Viruses;Duplodnaviria;Heunggongvirae;Uroviricota;Caudoviricetes;;	Unpredicted	Unpredicted	VC_749	Not novel
vOTU72	01V_1314_length_19041_cov_13.890972||full	19041	51.77	Medium-quality	virulent	Viruses;Duplodnaviria;Heunggongvirae;Uroviricota;Caudoviricetes;;	Unpredicted	Unpredicted	VC_108	Not novel
vOTU73	01V_1316_length_19010_cov_5.761118||full	19010	44.17	Medium-quality	virulent	Viruses;Duplodnaviria;Heunggongvirae;Uroviricota;Caudoviricetes;;	Unpredicted	Unpredicted	single vOTU	Novel genus
vOTU74	01V_133_length_61017_cov_13.577901||full	61017	51.95	High-quality	virulent	Viruses;Duplodnaviria;Heunggongvirae;Uroviricota;Caudoviricetes;;	Bacteroidota	Sodaliphilus	single vOTU	Novel genus
vOTU75	01V_134_length_60678_cov_147.669234||full	60678	41.35	High-quality	virulent	Viruses;Duplodnaviria;Heunggongvirae;Uroviricota;Caudoviricetes;;	Unpredicted	Unpredicted	VC_798	Not novel
vOTU76	01V_1344_length_18654_cov_69.955266||full	18654	30.59	Medium-quality	virulent	Viruses;Duplodnaviria;Heunggongvirae;Uroviricota;Caudoviricetes;;	Unpredicted	Unpredicted	VC_796	Not novel
vOTU77	01V_1349_length_18625_cov_85.072698||full	18625	35.43	Medium-quality	virulent	Viruses;Duplodnaviria;Heunggongvirae;Uroviricota;Caudoviricetes;;	Unpredicted	Unpredicted	VC_797	Novel genus
vOTU78	01V_136_length_60259_cov_525.375108||full	60259	36.99	High-quality	virulent	Viruses;Duplodnaviria;Heunggongvirae;Uroviricota;Caudoviricetes;;	Unpredicted	Unpredicted	VC_804	Not novel
vOTU79	01V_1367_length_18440_cov_27.433506||full	18440	33.79	Medium-quality	virulent	Viruses;Duplodnaviria;Heunggongvirae;Uroviricota;Caudoviricetes;;	Unpredicted	Unpredicted	VC_802	Not novel
vOTU80	01V_137_length_60188_cov_8.483312||full	60188	35.59	Medium-quality	virulent	Viruses;Duplodnaviria;Heunggongvirae;Uroviricota;Caudoviricetes;;	Unpredicted	Unpredicted	VC_809	Not novel
vOTU81	01V_1392_length_18220_cov_4.599119||full	18220	49.5	Medium-quality	temperate	Viruses;Duplodnaviria;Heunggongvirae;Uroviricota;Caudoviricetes;;	Unpredicted	Unpredicted	VC_816	Not novel
vOTU82	01V_1399_length_18136_cov_10.020574||full	18136	33.83	Medium-quality	Unpredicted	Viruses;Duplodnaviria;Heunggongvirae;Uroviricota;Caudoviricetes;;	Unpredicted	Unpredicted	VC_831	Not novel
vOTU83	01V_14_length_180899_cov_7.964489||full	180899	37.07	High-quality	virulent	Viruses;Duplodnaviria;Heunggongvirae;Uroviricota;Caudoviricetes;;	Unpredicted	Unpredicted	VC_925	Not novel
vOTU84	01V_140_length_59543_cov_8.800867||full	59543	39.63	High-quality	virulent	Viruses;Duplodnaviria;Heunggongvirae;Uroviricota;Caudoviricetes;;	Unpredicted	Unpredicted	single vOTU	Novel genus
vOTU85	01V_1422_length_17921_cov_137.543770||full	17921	44.48	Medium-quality	virulent	Viruses;Duplodnaviria;Heunggongvirae;Uroviricota;Caudoviricetes;;	Unpredicted	Unpredicted	VC_848	Not novel
vOTU86	01V_143_length_59012_cov_65.505233||full	59012	64.92	High-quality	virulent	Viruses;Duplodnaviria;Heunggongvirae;Uroviricota;Caudoviricetes;;	Unpredicted	Unpredicted	VC_853	Not novel
vOTU87	01V_144_length_58522_cov_14.660219||full	58522	28.93	Medium-quality	temperate	Viruses;Duplodnaviria;Heunggongvirae;Uroviricota;Caudoviricetes;;	Cyanobacteria	RGIG6874	VC_871	Not novel
vOTU88	01V_1444_length_17730_cov_23.376011||full	17730	54.31	Medium-quality	temperate	Viruses;Duplodnaviria;Heunggongvirae;Uroviricota;Caudoviricetes;;	Unpredicted	Unpredicted	single vOTU	Novel genus
vOTU89	01V_1445_length_17711_cov_14.536305||full	17711	44.55	Medium-quality	virulent	Viruses;Duplodnaviria;Heunggongvirae;Uroviricota;Caudoviricetes;;	Unpredicted	Unpredicted	VC_868	Not novel
vOTU90	01V_145_length_58522_cov_11.412711||full	58522	37.19	High-quality	virulent	Viruses;Duplodnaviria;Heunggongvirae;Uroviricota;Caudoviricetes;;	Unpredicted	Unpredicted	VC_887	Novel genus
vOTU91	01V_1461_length_17549_cov_22.215445||full	17549	61.58	Medium-quality	virulent	Viruses;Duplodnaviria;Heunggongvirae;Uroviricota;Caudoviricetes;;	Unpredicted	Unpredicted	VC_903	Not novel
vOTU92	01V_1471_length_17429_cov_53.194371||full	17429	41.9	Medium-quality	temperate	Viruses;Duplodnaviria;Heunggongvirae;Uroviricota;Caudoviricetes;;	Unpredicted	Unpredicted	VC_905	Not novel
vOTU93	01V_1472_length_17424_cov_33.328919||full	17424	58.94	Medium-quality	virulent	Viruses;Duplodnaviria;Heunggongvirae;Uroviricota;Caudoviricetes;;	Unpredicted	Unpredicted	VC_908	Not novel
vOTU94	01V_1477_length_17385_cov_29.071379||full	17385	35.86	High-quality	virulent	Viruses;Duplodnaviria;Heunggongvirae;Uroviricota;Caudoviricetes;;	Unpredicted	Unpredicted	single vOTU	Novel genus
vOTU95	01V_1479_length_17362_cov_64.731814||full	17362	42.9	High-quality	virulent	Viruses;Duplodnaviria;Heunggongvirae;Uroviricota;Caudoviricetes;;	Unpredicted	Unpredicted	VC_921	Not novel
vOTU96	01V_148_length_58148_cov_20.377997||full	58148	38.96	Medium-quality	virulent	Viruses;Duplodnaviria;Heunggongvirae;Uroviricota;Caudoviricetes;;	Unpredicted	Unpredicted	single vOTU	Novel genus
vOTU97	01V_149_length_58126_cov_12.865923||full	58126	39.9	High-quality	virulent	Viruses;Duplodnaviria;Heunggongvirae;Uroviricota;Caudoviricetes;;	Actinobacteriota	CACZQA01	VC_698	Not novel
vOTU98	01V_1497_length_17232_cov_20.159516||full	17232	44.25	Medium-quality	temperate	Viruses;Duplodnaviria;Heunggongvirae;Uroviricota;Caudoviricetes;;	Unpredicted	Unpredicted	VC_109	Not novel
vOTU99	01V_15_length_172448_cov_18.013968||full	172448	36.35	Medium-quality	virulent	Viruses;Duplodnaviria;Heunggongvirae;Uroviricota;Caudoviricetes;;	Unpredicted	Unpredicted	single vOTU	Novel genus
vOTU100	01V_1518_length_17096_cov_19.859134||full	17096	37.56	Medium-quality	virulent	Viruses;Duplodnaviria;Heunggongvirae;Uroviricota;Caudoviricetes;;	Unpredicted	Unpredicted	VC_928	Not novel
vOTU101	01V_152_length_57469_cov_55.105410||full	57469	34.77	High-quality	virulent	Viruses;Duplodnaviria;Heunggongvirae;Uroviricota;Caudoviricetes;;	Unpredicted	Unpredicted	VC_961	Not novel
vOTU102	01V_1523_length_17053_cov_5.028062||full	17053	38.21	Medium-quality	virulent	Viruses;Duplodnaviria;Heunggongvirae;Uroviricota;Caudoviricetes;;	Unpredicted	Unpredicted	single vOTU	Novel genus
vOTU103	01V_1525_length_17022_cov_5.411092||full	17022	38.53	Medium-quality	virulent	Viruses;Duplodnaviria;Heunggongvirae;Uroviricota;Caudoviricetes;;	Unpredicted	Unpredicted	VC_939	Not novel
vOTU104	01V_1529_length_17016_cov_7.526679||full	17016	49.36	Medium-quality	temperate	Viruses;Duplodnaviria;Heunggongvirae;Uroviricota;Caudoviricetes;;	Unpredicted	Unpredicted	VC_3	Not novel
vOTU105	01V_153_length_57267_cov_170.849892||full	57267	40.66	High-quality	virulent	Viruses;Duplodnaviria;Heunggongvirae;Uroviricota;Caudoviricetes;;	Unpredicted	Unpredicted	VC_966	Not novel
vOTU106	01V_155_length_56665_cov_7.055591||full	56665	38.95	Medium-quality	virulent	Viruses;Duplodnaviria;Heunggongvirae;Uroviricota;Caudoviricetes;;	Unpredicted	Unpredicted	VC_86	Not novel
vOTU107	01V_1551_length_16851_cov_35.919207||full	16851	36.16	Medium-quality	virulent	Viruses;Duplodnaviria;Heunggongvirae;Uroviricota;Caudoviricetes;;	Unpredicted	Unpredicted	VC_929	Not novel
vOTU108	01V_1554_length_16821_cov_6.230228||full	16821	35.74	High-quality	virulent	Viruses;Duplodnaviria;Heunggongvirae;Uroviricota;Caudoviricetes;;	Unpredicted	Unpredicted	VC_930	Not novel
vOTU109	01V_1557_length_16797_cov_18.147994||full	16797	37.95	Medium-quality	virulent	Viruses;Duplodnaviria;Heunggongvirae;Uroviricota;Caudoviricetes;;	Unpredicted	Unpredicted	VC_928	Not novel
vOTU110	01V_158_length_56000_cov_18.071570||full	56000	40	High-quality	virulent	Viruses;Duplodnaviria;Heunggongvirae;Uroviricota;Caudoviricetes;;	Unpredicted	Unpredicted	VC_982	Not novel
vOTU111	01V_1587_length_16641_cov_22.059296||full	16641	50.86	Medium-quality	virulent	Viruses;Duplodnaviria;Heunggongvirae;Uroviricota;Caudoviricetes;;	Unpredicted	Unpredicted	single vOTU	Novel genus
vOTU112	01V_159_length_55919_cov_8.760293||full	55919	54.23	Complete	temperate	Viruses;Duplodnaviria;Heunggongvirae;Uroviricota;Caudoviricetes;;	Unpredicted	Unpredicted	VC_992	Not novel
vOTU113	01V_1597_length_16570_cov_4.976809||full	16570	45.7	Medium-quality	virulent	Viruses;Duplodnaviria;Heunggongvirae;Uroviricota;Caudoviricetes;;	Unpredicted	Unpredicted	single vOTU	Novel genus
vOTU114	01V_16_length_160810_cov_105.676725||full	160810	33.63	High-quality	virulent	Viruses;Duplodnaviria;Heunggongvirae;Uroviricota;Caudoviricetes;;	Firmicutes_A	Ruminococcus_E	VC_748	Not novel
vOTU115	01V_1605_length_16513_cov_9.752886||full	16513	38.27	High-quality	virulent	Viruses;Duplodnaviria;Heunggongvirae;Uroviricota;Caudoviricetes;;	Unpredicted	Unpredicted	VC_1026	Not novel
vOTU116	01V_161_length_55681_cov_167.983119||full	55681	62.44	High-quality	temperate	Viruses;Duplodnaviria;Heunggongvirae;Uroviricota;Caudoviricetes;;	Firmicutes_A	Firm-04	VC_1032	Not novel
vOTU117	01V_162_length_55680_cov_27.640000||full	55680	40.3	High-quality	virulent	Viruses;Duplodnaviria;Heunggongvirae;Uroviricota;Caudoviricetes;;	Unpredicted	Unpredicted	VC_683	Novel genus
vOTU118	01V_167_length_55134_cov_8.616787||full	55134	36.82	Medium-quality	virulent	Viruses;Duplodnaviria;Heunggongvirae;Uroviricota;Caudoviricetes;;	Unpredicted	Unpredicted	single vOTU	Novel genus
vOTU119	01V_168_length_55034_cov_99.693938||full	55034	58.03	High-quality	temperate	Viruses;Duplodnaviria;Heunggongvirae;Uroviricota;Caudoviricetes;;	Unpredicted	Unpredicted	VC_1071	Not novel
vOTU120	01V_1695_length_15913_cov_619.623345||full	15913	32.73	Medium-quality	virulent	Viruses;Duplodnaviria;Heunggongvirae;Uroviricota;Caudoviricetes;;	Unpredicted	Unpredicted	VC_1089	Not novel
vOTU121	01V_17_length_156285_cov_20.716066||full	156285	38.8	Medium-quality	virulent	Viruses;Duplodnaviria;Heunggongvirae;Uroviricota;Caudoviricetes;;	Unpredicted	Unpredicted	VC_1191	Not novel
vOTU122	01V_1705_length_15867_cov_13.605173||full	15867	34.79	Medium-quality	virulent	Viruses;Duplodnaviria;Heunggongvirae;Uroviricota;Caudoviricetes;;	Unpredicted	Unpredicted	VC_929	Not novel
vOTU123	01V_171_length_54195_cov_10.606742||full	54195	39.99	Medium-quality	virulent	Viruses;Duplodnaviria;Heunggongvirae;Uroviricota;Caudoviricetes;;	Unpredicted	Unpredicted	VC_1125	Not novel
vOTU124	01V_1713_length_15775_cov_98.502672||full	15775	56.62	Medium-quality	virulent	Viruses;Duplodnaviria;Heunggongvirae;Uroviricota;Caudoviricetes;;	Actinobacteriota	Pseudoscardovia	VC_1105	Not novel
vOTU125	01V_1717_length_15734_cov_30.389132||full	15734	27.21	Medium-quality	temperate	Viruses;Duplodnaviria;Heunggongvirae;Uroviricota;Caudoviricetes;;	Unpredicted	Unpredicted	VC_1111	Not novel
vOTU126	01V_1721_length_15701_cov_17.037518||full	15701	46.51	Medium-quality	virulent	Viruses;Duplodnaviria;Heunggongvirae;Uroviricota;Caudoviricetes;;	Unpredicted	Unpredicted	VC_1128	Not novel
vOTU127	01V_1729_length_15619_cov_29.392689||full	15619	27.29	Medium-quality	virulent	Viruses;Duplodnaviria;Heunggongvirae;Uroviricota;Caudoviricetes;;	Unpredicted	Unpredicted	VC_1131	Not novel
vOTU128	01V_173_length_53861_cov_13.126845||full	53861	50.14	Complete	virulent	Viruses;Duplodnaviria;Heunggongvirae;Uroviricota;Caudoviricetes;;	Bacteroidota	Sodaliphilus	VC_1134	Not novel
vOTU129	01V_1732_length_15608_cov_93.897976||full	15608	36.83	Medium-quality	virulent	Viruses;Duplodnaviria;Heunggongvirae;Uroviricota;Caudoviricetes;;	Unpredicted	Unpredicted	VC_1089	Not novel
vOTU130	01V_174_length_53852_cov_202.526609||full	53852	45.53	Complete	temperate	Viruses;Duplodnaviria;Heunggongvirae;Uroviricota;Caudoviricetes;;	Firmicutes_A	Ruminococcus_D	single vOTU	Novel genus
vOTU131	01V_1740_length_15584_cov_61.184043||full	15584	33.03	Medium-quality	virulent	Viruses;Duplodnaviria;Heunggongvirae;Uroviricota;Caudoviricetes;;	Unpredicted	Unpredicted	VC_972	Not novel
vOTU132	01V_1741_length_15576_cov_5.526835||full	15576	35.9	Medium-quality	temperate	Viruses;Duplodnaviria;Heunggongvirae;Uroviricota;Caudoviricetes;;	Unpredicted	Unpredicted	VC_796	Not novel
vOTU133	01V_177_length_53384_cov_129.230325||full	53384	51.59	Complete	temperate	Viruses;Duplodnaviria;Heunggongvirae;Uroviricota;Caudoviricetes;;	Unpredicted	Unpredicted	VC_1172	Not novel
vOTU134	01V_1773_length_15372_cov_20.693086||full	15372	59.24	Medium-quality	temperate	Viruses;Duplodnaviria;Heunggongvirae;Uroviricota;Caudoviricetes;;	Firmicutes_A	RUG11894	VC_1167	Not novel
vOTU135	01V_179_length_53244_cov_7.415105||full	53244	59.64	High-quality	virulent	Viruses;Duplodnaviria;Heunggongvirae;Uroviricota;Caudoviricetes;;	Unpredicted	Unpredicted	single vOTU	Novel genus
vOTU136	01V_1790_length_15254_cov_10.398118||full	15254	37.73	Medium-quality	virulent	Viruses;Duplodnaviria;Heunggongvirae;Uroviricota;Caudoviricetes;;	Unpredicted	Unpredicted	VC_1187	Novel genus
vOTU137	01V_1792_length_15243_cov_21.497630||full	15243	39.93	Medium-quality	virulent	Viruses;Duplodnaviria;Heunggongvirae;Uroviricota;Caudoviricetes;;	Unpredicted	Unpredicted	VC_0	Not novel
vOTU138	01V_1798_length_15223_cov_38.157898||full	15223	64.65	Medium-quality	temperate	Viruses;Duplodnaviria;Heunggongvirae;Uroviricota;Caudoviricetes;;	Unpredicted	Unpredicted	VC_1190	Not novel
vOTU139	01V_18_length_155441_cov_32.452975||full	155441	32.21	Medium-quality	virulent	Viruses;Duplodnaviria;Heunggongvirae;Uroviricota;Caudoviricetes;;	Unpredicted	Unpredicted	VC_509	Not novel
vOTU140	01V_180_length_53149_cov_67.042717||full	53149	45.19	Medium-quality	virulent	Viruses;Duplodnaviria;Heunggongvirae;Uroviricota;Caudoviricetes;;	Unpredicted	Unpredicted	VC_1196	Novel genus
vOTU141	01V_1813_length_15092_cov_476.733016||full	15092	36.85	Medium-quality	virulent	Viruses;Duplodnaviria;Heunggongvirae;Uroviricota;Caudoviricetes;;	Unpredicted	Unpredicted	VC_921	Not novel
vOTU142	01V_183_length_52982_cov_14.493208||full	52982	40.28	High-quality	virulent	Viruses;Duplodnaviria;Heunggongvirae;Uroviricota;Caudoviricetes;;	Unpredicted	Unpredicted	single vOTU	Novel genus
vOTU143	01V_1835_length_14972_cov_13.192666||full	14972	40.75	Medium-quality	virulent	Viruses;Duplodnaviria;Heunggongvirae;Uroviricota;Caudoviricetes;;	Unpredicted	Unpredicted	VC_1201	Not novel
vOTU144	01V_1844_length_14943_cov_129.222058||full	14943	52.67	Medium-quality	temperate	Viruses;Duplodnaviria;Heunggongvirae;Uroviricota;Caudoviricetes;;	Unpredicted	Unpredicted	VC_1212	Not novel
vOTU145	01V_1845_length_14943_cov_5.908047||full	14943	41.79	Medium-quality	temperate	Viruses;Duplodnaviria;Heunggongvirae;Uroviricota;Caudoviricetes;;	Unpredicted	Unpredicted	VC_227	Not novel
vOTU146	01V_185_length_52759_cov_17.249867||full	52759	55.09	Medium-quality	temperate	Viruses;Duplodnaviria;Heunggongvirae;Uroviricota;Caudoviricetes;;	Unpredicted	Unpredicted	VC_1217	Not novel
vOTU147	01V_186_length_52645_cov_13.734417||full	52645	61.6	Medium-quality	temperate	Viruses;Duplodnaviria;Heunggongvirae;Uroviricota;Caudoviricetes;;	Unpredicted	Unpredicted	VC_642	Not novel
vOTU148	01V_187_length_52450_cov_9.133123||full	52450	58.9	High-quality	temperate	Viruses;Duplodnaviria;Heunggongvirae;Uroviricota;Caudoviricetes;;	Unpredicted	Unpredicted	VC_1240	Not novel
vOTU149	01V_1886_length_14740_cov_6.029690||full	14740	39.88	Medium-quality	virulent	Viruses;Duplodnaviria;Heunggongvirae;Uroviricota;Caudoviricetes;;	Unpredicted	Unpredicted	single vOTU	Novel genus
vOTU150	01V_19_length_146619_cov_11.196604||full	146619	36.56	High-quality	virulent	Viruses;Duplodnaviria;Heunggongvirae;Uroviricota;Caudoviricetes;;	Unpredicted	Unpredicted	VC_1324	Not novel
vOTU151	01V_190_length_51779_cov_714.106933||full	51779	46.7	Medium-quality	virulent	Viruses;Duplodnaviria;Heunggongvirae;Uroviricota;Caudoviricetes;;	Unpredicted	Unpredicted	single vOTU	Novel genus
vOTU152	01V_192_length_51691_cov_7.655008||full	51691	41.07	High-quality	virulent	Viruses;Duplodnaviria;Heunggongvirae;Uroviricota;Caudoviricetes;;	Unpredicted	Unpredicted	VC_1251	Not novel
vOTU153	01V_193_length_51627_cov_258.342744||full	51627	52.57	Medium-quality	virulent	Viruses;Duplodnaviria;Heunggongvirae;Uroviricota;Caudoviricetes;;	Bacteroidota	UBA4372	single vOTU	Novel genus
vOTU154	01V_1937_length_14493_cov_7.339105||full	14493	58.62	Medium-quality	virulent	Viruses;Duplodnaviria;Heunggongvirae;Uroviricota;Caudoviricetes;;	Unpredicted	Unpredicted	VC_1258	Not novel
vOTU155	01V_1939_length_14483_cov_8.512753||full	14483	53.37	Medium-quality	virulent	Viruses;Duplodnaviria;Heunggongvirae;Uroviricota;Caudoviricetes;;	Unpredicted	Unpredicted	VC_1264	Novel genus
vOTU156	01V_195_length_51384_cov_44.471040||full	51384	34.42	High-quality	virulent	Viruses;Duplodnaviria;Heunggongvirae;Uroviricota;Caudoviricetes;;	Unpredicted	Unpredicted	VC_1284	Not novel
vOTU157	01V_1954_length_14420_cov_81.834807||full	14420	32.78	High-quality	virulent	Viruses;Duplodnaviria;Heunggongvirae;Uroviricota;Caudoviricetes;;	Unpredicted	Unpredicted	single vOTU	Novel genus
vOTU158	01V_1955_length_14413_cov_11.085109||full	14413	42.72	High-quality	virulent	Viruses;Duplodnaviria;Heunggongvirae;Uroviricota;Caudoviricetes;;	Unpredicted	Unpredicted	VC_1277	Not novel
vOTU159	01V_1957_length_14403_cov_12.583217||full	14403	41.12	High-quality	virulent	Viruses;Duplodnaviria;Heunggongvirae;Uroviricota;Caudoviricetes;;	Unpredicted	Unpredicted	VC_1282	Not novel
vOTU160	01V_196_length_51266_cov_50.619476||full	51266	37.34	Complete	temperate	Viruses;Duplodnaviria;Heunggongvirae;Uroviricota;Caudoviricetes;;	Unpredicted	Unpredicted	VC_1292	Not novel
vOTU161	01V_1963_length_14374_cov_29.474544||full	14374	39.87	Complete	virulent	Viruses;Duplodnaviria;Heunggongvirae;Uroviricota;Caudoviricetes;;	Unpredicted	Unpredicted	VC_1201	Not novel
vOTU162	01V_1966_length_14352_cov_5.331608||full	14352	52.55	Medium-quality	temperate	Viruses;Duplodnaviria;Heunggongvirae;Uroviricota;Caudoviricetes;;	Unpredicted	Unpredicted	VC_78	Not novel
vOTU163	01V_197_length_50968_cov_47.712352||full	50968	37.96	Medium-quality	virulent	Viruses;Duplodnaviria;Heunggongvirae;Uroviricota;Caudoviricetes;;	Unpredicted	Unpredicted	VC_1307	Not novel
vOTU164	01V_1974_length_14280_cov_14.279367||full	14280	41.28	High-quality	virulent	Viruses;Duplodnaviria;Heunggongvirae;Uroviricota;Caudoviricetes;;	Unpredicted	Unpredicted	VC_1303	Not novel
vOTU165	01V_198_length_50929_cov_68.232044||full	50929	34.55	High-quality	temperate	Viruses;Duplodnaviria;Heunggongvirae;Uroviricota;Caudoviricetes;;	Unpredicted	Unpredicted	VC_1309	Not novel
vOTU166	01V_1996_length_14156_cov_11.265939||full	14156	51.43	High-quality	temperate	Viruses;Duplodnaviria;Heunggongvirae;Uroviricota;Caudoviricetes;;	Unpredicted	Unpredicted	VC_1319	Not novel
vOTU167	01V_2_length_289546_cov_8.530376||full	289546	37.26	High-quality	virulent	Viruses;Duplodnaviria;Heunggongvirae;Uroviricota;Caudoviricetes;;	Unpredicted	Unpredicted	VC_1918	Not novel
vOTU168	01V_20_length_145552_cov_7.533145||full_1	141523	35.8	Medium-quality	virulent	Viruses;Duplodnaviria;Heunggongvirae;Uroviricota;Caudoviricetes;;	Unpredicted	Unpredicted	VC_1043	Not novel
vOTU169	01V_200_length_50811_cov_21.018126||full	50811	39	Medium-quality	virulent	Viruses;Duplodnaviria;Heunggongvirae;Uroviricota;Caudoviricetes;;	Unpredicted	Unpredicted	VC_159	Not novel
vOTU170	01V_2002_length_14133_cov_34.617630||full	14133	32.2	Medium-quality	virulent	Viruses;Duplodnaviria;Heunggongvirae;Uroviricota;Caudoviricetes;;	Unpredicted	Unpredicted	VC_796	Not novel
vOTU171	01V_2009_length_14087_cov_108.918757||full	14087	48.43	High-quality	virulent	Viruses;Duplodnaviria;Heunggongvirae;Uroviricota;Caudoviricetes;;	Unpredicted	Unpredicted	single vOTU	Novel genus
vOTU172	01V_201_length_50757_cov_17.590213||full	50757	33.47	Medium-quality	virulent	Viruses;Duplodnaviria;Heunggongvirae;Uroviricota;Caudoviricetes;;	Unpredicted	Unpredicted	VC_1343	Not novel
vOTU173	01V_2027_length_13997_cov_15.865371||full	13997	38.42	High-quality	virulent	Viruses;Duplodnaviria;Heunggongvirae;Uroviricota;Caudoviricetes;;	Unpredicted	Unpredicted	single vOTU	Novel genus
vOTU174	01V_203_length_50371_cov_221.348994||full	50371	46.25	Medium-quality	temperate	Viruses;Duplodnaviria;Heunggongvirae;Uroviricota;Caudoviricetes;;	Unpredicted	Unpredicted	single vOTU	Novel genus
vOTU175	01V_2044_length_13939_cov_5.540262||full	13939	42.36	Medium-quality	virulent	Viruses;Duplodnaviria;Heunggongvirae;Uroviricota;Caudoviricetes;;	Unpredicted	Unpredicted	VC_796	Not novel
vOTU176	01V_2051_length_13905_cov_6.997256||full	13905	58.33	High-quality	virulent	Viruses;Duplodnaviria;Heunggongvirae;Uroviricota;Caudoviricetes;;	Unpredicted	Unpredicted	VC_1357	Not novel
vOTU177	01V_206_length_50249_cov_14.499741||full	50249	25.87	Medium-quality	virulent	Viruses;Duplodnaviria;Heunggongvirae;Uroviricota;Caudoviricetes;;	Unpredicted	Unpredicted	single vOTU	Novel genus
vOTU178	01V_2063_length_13876_cov_13.532523||full	13876	50.09	High-quality	virulent	Viruses;Duplodnaviria;Heunggongvirae;Uroviricota;Caudoviricetes;;	Unpredicted	Unpredicted	VC_1358	Not novel
vOTU179	01V_2066_length_13858_cov_6.356662||full	13858	42.83	Complete	virulent	Viruses;Duplodnaviria;Heunggongvirae;Uroviricota;Caudoviricetes;;	Unpredicted	Unpredicted	VC_1360	Not novel
vOTU180	01V_207_length_49932_cov_10.269022||full	49932	49.04	Medium-quality	virulent	Viruses;Duplodnaviria;Heunggongvirae;Uroviricota;Caudoviricetes;;	Unpredicted	Unpredicted	single vOTU	Novel genus
vOTU181	01V_2076_length_13790_cov_4.676229||full	13790	39.12	High-quality	virulent	Viruses;Duplodnaviria;Heunggongvirae;Uroviricota;Caudoviricetes;;	Unpredicted	Unpredicted	VC_1372	Not novel
vOTU182	01V_209_length_49563_cov_21.459340||full	49563	42.83	Medium-quality	virulent	Viruses;Duplodnaviria;Heunggongvirae;Uroviricota;Caudoviricetes;;	Unpredicted	Unpredicted	VC_240	Not novel
vOTU183	01V_21_length_141957_cov_8.934603||full	141957	38.26	Medium-quality	virulent	Viruses;Duplodnaviria;Heunggongvirae;Uroviricota;Caudoviricetes;;	Unpredicted	Unpredicted	VC_772	Not novel
vOTU184	01V_2104_length_13665_cov_84.234038||full	13665	34.27	Medium-quality	virulent	Viruses;Duplodnaviria;Heunggongvirae;Uroviricota;Caudoviricetes;;	Unpredicted	Unpredicted	VC_1394	Not novel
vOTU185	01V_2125_length_13583_cov_7.366721||full	13583	40.92	Medium-quality	virulent	Viruses;Duplodnaviria;Heunggongvirae;Uroviricota;Caudoviricetes;;	Unpredicted	Unpredicted	single vOTU	Novel genus
vOTU186	01V_2137_length_13494_cov_13.846715||full	13494	38.15	High-quality	virulent	Viruses;Duplodnaviria;Heunggongvirae;Uroviricota;Caudoviricetes;;	Unpredicted	Unpredicted	VC_1281	Not novel
vOTU187	01V_2144_length_13464_cov_268.845402||full	13464	41.14	Medium-quality	virulent	Viruses;Duplodnaviria;Heunggongvirae;Uroviricota;Caudoviricetes;;	Unpredicted	Unpredicted	VC_1400	Not novel
vOTU188	01V_216_length_48799_cov_55.724623||full	48799	43.56	High-quality	virulent	Viruses;Duplodnaviria;Heunggongvirae;Uroviricota;Caudoviricetes;;	Unpredicted	Unpredicted	VC_1406	Not novel
vOTU189	01V_2162_length_13393_cov_25.451145||full	13393	35.29	Medium-quality	virulent	Viruses;Duplodnaviria;Heunggongvirae;Uroviricota;Caudoviricetes;;	Unpredicted	Unpredicted	VC_1401	Not novel
vOTU190	01V_2164_length_13357_cov_1126.105849||full	13357	41.64	Medium-quality	virulent	Viruses;Duplodnaviria;Heunggongvirae;Uroviricota;Caudoviricetes;;	Unpredicted	Unpredicted	VC_1400	Not novel
vOTU191	01V_2168_length_13343_cov_515.766255||full	13343	45.75	High-quality	virulent	Viruses;Duplodnaviria;Heunggongvirae;Uroviricota;Caudoviricetes;;	Unpredicted	Unpredicted	VC_1405	Not novel
vOTU192	01V_2170_length_13342_cov_7.925265||full	13342	39.36	High-quality	virulent	Viruses;Duplodnaviria;Heunggongvirae;Uroviricota;Caudoviricetes;;	Unpredicted	Unpredicted	VC_1409	Not novel
vOTU193	01V_2174_length_13323_cov_28.021556||full	13323	54.18	Complete	virulent	Viruses;Duplodnaviria;Heunggongvirae;Uroviricota;Caudoviricetes;;	Unpredicted	Unpredicted	VC_1417	Not novel
vOTU194	01V_219_length_48473_cov_202.835495||full	48473	26.38	High-quality	virulent	Viruses;Duplodnaviria;Heunggongvirae;Uroviricota;Caudoviricetes;;	Unpredicted	Unpredicted	VC_287	Not novel
vOTU195	01V_2199_length_13224_cov_477.748652||full	13224	26.05	Complete	virulent	Viruses;Duplodnaviria;Heunggongvirae;Uroviricota;Caudoviricetes;;	Unpredicted	Unpredicted	VC_1372	Not novel
vOTU196	01V_22_length_138061_cov_14.530977||full	138061	29.35	Complete	virulent	Viruses;Duplodnaviria;Heunggongvirae;Uroviricota;Caudoviricetes;;	Unpredicted	Unpredicted	VC_1043	Not novel
vOTU197	01V_221_length_48429_cov_8.808492||full	48429	64.02	Medium-quality	virulent	Viruses;Duplodnaviria;Heunggongvirae;Uroviricota;Caudoviricetes;;	Unpredicted	Unpredicted	VC_1432	Not novel
vOTU198	01V_2223_length_13148_cov_7.130349||full	13148	42.01	Medium-quality	virulent	Viruses;Duplodnaviria;Heunggongvirae;Uroviricota;Caudoviricetes;;	Unpredicted	Unpredicted	VC_1438	Not novel
vOTU199	01V_2228_length_13112_cov_35.644642||full	13112	37.19	High-quality	virulent	Viruses;Duplodnaviria;Heunggongvirae;Uroviricota;Caudoviricetes;;	Unpredicted	Unpredicted	single vOTU	Novel genus
vOTU200	01V_223_length_48351_cov_11.398729||full	48351	29.21	Medium-quality	virulent	Viruses;Duplodnaviria;Heunggongvirae;Uroviricota;Caudoviricetes;;	Unpredicted	Unpredicted	VC_1461	Not novel
vOTU201	01V_224_length_48298_cov_67.602823||full	48298	39.22	Medium-quality	virulent	Viruses;Duplodnaviria;Heunggongvirae;Uroviricota;Caudoviricetes;;	Unpredicted	Unpredicted	VC_1489	Not novel
vOTU202	01V_2240_length_13070_cov_8.604072||full	13070	46.56	High-quality	virulent	Viruses;Duplodnaviria;Heunggongvirae;Uroviricota;Caudoviricetes;;	Unpredicted	Unpredicted	VC_1479	Not novel
vOTU203	01V_2247_length_13020_cov_12.333690||full	13020	30.36	High-quality	virulent	Viruses;Duplodnaviria;Heunggongvirae;Uroviricota;Caudoviricetes;;	Unpredicted	Unpredicted	single vOTU	Novel genus
vOTU204	01V_226_length_48227_cov_14.224280||full	48227	39.64	Complete	virulent	Viruses;Duplodnaviria;Heunggongvirae;Uroviricota;Caudoviricetes;;	Unpredicted	Unpredicted	single vOTU	Novel genus
vOTU205	01V_2262_length_12962_cov_151.150265||full	12962	37.46	High-quality	virulent	Viruses;Duplodnaviria;Heunggongvirae;Uroviricota;Caudoviricetes;;	Unpredicted	Unpredicted	VC_1510	Not novel
vOTU206	01V_2274_length_12913_cov_10.140380||full	12913	38.86	High-quality	virulent	Viruses;Duplodnaviria;Heunggongvirae;Uroviricota;Caudoviricetes;;	Unpredicted	Unpredicted	VC_1362	Not novel
vOTU207	01V_228_length_48195_cov_17.463336||full	48195	34.47	Medium-quality	temperate	Viruses;Duplodnaviria;Heunggongvirae;Uroviricota;Caudoviricetes;;	Unpredicted	Unpredicted	VC_1524	Novel genus
vOTU208	01V_2283_length_12889_cov_24.992130||full	12889	39.22	Medium-quality	virulent	Viruses;Duplodnaviria;Heunggongvirae;Uroviricota;Caudoviricetes;;	Unpredicted	Unpredicted	VC_1514	Not novel
vOTU209	01V_2286_length_12878_cov_12.488965||full	12878	36.18	High-quality	virulent	Viruses;Duplodnaviria;Heunggongvirae;Uroviricota;Caudoviricetes;;	Unpredicted	Unpredicted	VC_1521	Not novel
vOTU210	01V_2288_length_12871_cov_38.207865||full	12871	27.04	Medium-quality	virulent	Viruses;Duplodnaviria;Heunggongvirae;Uroviricota;Caudoviricetes;;	Unpredicted	Unpredicted	single vOTU	Novel genus
vOTU211	01V_23_length_132882_cov_28.040760||full	132882	36.81	Medium-quality	virulent	Viruses;Duplodnaviria;Heunggongvirae;Uroviricota;Caudoviricetes;;	Unpredicted	Unpredicted	VC_1043	Not novel
vOTU212	01V_231_length_48044_cov_15.704578||full	48044	49.59	Medium-quality	virulent	Viruses;Duplodnaviria;Heunggongvirae;Uroviricota;Caudoviricetes;;	Unpredicted	Unpredicted	VC_1531	Not novel
vOTU213	01V_2312_length_12765_cov_44.043116||full	12765	42.18	Complete	virulent	Viruses;Duplodnaviria;Heunggongvirae;Uroviricota;Caudoviricetes;;	Unpredicted	Unpredicted	VC_1275	Not novel
vOTU214	01V_2315_length_12757_cov_197.464100||full	12757	45.05	High-quality	virulent	Viruses;Duplodnaviria;Heunggongvirae;Uroviricota;Caudoviricetes;;	Unpredicted	Unpredicted	VC_1530	Not novel
vOTU215	01V_232_length_47972_cov_192.086232||full	47972	47.13	High-quality	temperate	Viruses;Duplodnaviria;Heunggongvirae;Uroviricota;Caudoviricetes;;	Firmicutes_A	Ruminococcus	single vOTU	Novel genus
vOTU216	01V_2325_length_12731_cov_51.948406||full	12731	26.48	Medium-quality	virulent	Viruses;Duplodnaviria;Heunggongvirae;Uroviricota;Caudoviricetes;;	Unpredicted	Unpredicted	VC_1112	Not novel
vOTU217	01V_2328_length_12716_cov_9.995577||full	12716	52.01	High-quality	virulent	Viruses;Duplodnaviria;Heunggongvirae;Uroviricota;Caudoviricetes;;	Unpredicted	Unpredicted	VC_1538	Novel genus
vOTU218	01V_2330_length_12709_cov_12.782827||full	12709	34.5	Medium-quality	virulent	Viruses;Duplodnaviria;Heunggongvirae;Uroviricota;Caudoviricetes;;	Unpredicted	Unpredicted	VC_1556	Not novel
vOTU219	01V_2338_length_12698_cov_1197.971447||full	12698	41.38	Medium-quality	virulent	Viruses;Duplodnaviria;Heunggongvirae;Uroviricota;Caudoviricetes;;	Unpredicted	Unpredicted	VC_1400	Not novel
vOTU220	01V_2349_length_12665_cov_16.636242||full	12665	47.38	High-quality	virulent	Viruses;Duplodnaviria;Heunggongvirae;Uroviricota;Caudoviricetes;;	Unpredicted	Unpredicted	VC_1558	Not novel
vOTU221	01V_236_length_47409_cov_12.254994||full	47409	40.53	Medium-quality	temperate	Viruses;Duplodnaviria;Heunggongvirae;Uroviricota;Caudoviricetes;;	Unpredicted	Unpredicted	single vOTU	Novel genus
vOTU222	01V_237_length_47341_cov_21.155289||full	47341	55.59	Complete	temperate	Viruses;Duplodnaviria;Heunggongvirae;Uroviricota;Caudoviricetes;;	Unpredicted	Unpredicted	single vOTU	Novel genus
vOTU223	01V_2374_length_12583_cov_8.009891||full	12583	35.32	High-quality	virulent	Viruses;Duplodnaviria;Heunggongvirae;Uroviricota;Caudoviricetes;;	Unpredicted	Unpredicted	VC_1568	Not novel
vOTU224	01V_238_length_47265_cov_102.606291||full	47265	46.38	Complete	virulent	Viruses;Duplodnaviria;Heunggongvirae;Uroviricota;Caudoviricetes;;	Unpredicted	Unpredicted	VC_1600	Not novel
vOTU225	01V_2388_length_12511_cov_11.781315||full	12511	55.64	High-quality	virulent	Viruses;Duplodnaviria;Heunggongvirae;Uroviricota;Caudoviricetes;;	Unpredicted	Unpredicted	VC_1357	Not novel
vOTU226	01V_239_length_47253_cov_6.852812||full	47253	26.63	Medium-quality	temperate	Viruses;Duplodnaviria;Heunggongvirae;Uroviricota;Caudoviricetes;;	Unpredicted	Unpredicted	single vOTU	Novel genus
vOTU227	01V_2393_length_12488_cov_14.621143||full	12488	48.63	High-quality	virulent	Viruses;Duplodnaviria;Heunggongvirae;Uroviricota;Caudoviricetes;;	Unpredicted	Unpredicted	VC_1520	Not novel
vOTU228	01V_240_length_47218_cov_5.679028||full	47218	54.36	Medium-quality	virulent	Viruses;Duplodnaviria;Heunggongvirae;Uroviricota;Caudoviricetes;;	Unpredicted	Unpredicted	single vOTU	Novel genus
vOTU229	01V_2402_length_12442_cov_7.259022||full	12442	38.96	Medium-quality	virulent	Viruses;Duplodnaviria;Heunggongvirae;Uroviricota;Caudoviricetes;;	Unpredicted	Unpredicted	VC_1616	Not novel
vOTU230	01V_241_length_47204_cov_29.153047||full	47204	52.66	Complete	virulent	Viruses;Duplodnaviria;Heunggongvirae;Uroviricota;Caudoviricetes;;	Unpredicted	Unpredicted	VC_1622	Not novel
vOTU231	01V_244_length_46754_cov_9.091736||full	46754	36.5	Medium-quality	virulent	Viruses;Duplodnaviria;Heunggongvirae;Uroviricota;Caudoviricetes;;	Unpredicted	Unpredicted	single vOTU	Novel genus
vOTU232	01V_245_length_46749_cov_7.764574||full	46749	37.66	Medium-quality	virulent	Viruses;Duplodnaviria;Heunggongvirae;Uroviricota;Caudoviricetes;;	Unpredicted	Unpredicted	single vOTU	Novel genus
vOTU233	01V_246_length_46725_cov_41.560789||full	46725	29.55	Complete	virulent	Viruses;Duplodnaviria;Heunggongvirae;Uroviricota;Caudoviricetes;;	Unpredicted	Unpredicted	VC_1626	Not novel
vOTU234	01V_247_length_46632_cov_20.723705||full	46632	48.83	High-quality	temperate	Viruses;Duplodnaviria;Heunggongvirae;Uroviricota;Caudoviricetes;;	Unpredicted	Unpredicted	VC_1082	Not novel
vOTU235	01V_248_length_46361_cov_141.748240||full	46361	30.54	High-quality	virulent	Viruses;Duplodnaviria;Heunggongvirae;Uroviricota;Caudoviricetes;;	Unpredicted	Unpredicted	VC_1638	Not novel
vOTU236	01V_25_length_127073_cov_10.921098||full	127073	30.12	Complete	virulent	Viruses;Duplodnaviria;Heunggongvirae;Uroviricota;Caudoviricetes;;	Unpredicted	Unpredicted	VC_1692	Not novel
vOTU237	01V_251_length_46023_cov_63.126436||full	46023	27.87	Medium-quality	temperate	Viruses;Duplodnaviria;Heunggongvirae;Uroviricota;Caudoviricetes;;	Unpredicted	Unpredicted	VC_1460	Not novel
vOTU238	01V_252_length_45941_cov_33.766421||full	45941	62.72	Medium-quality	virulent	Viruses;Duplodnaviria;Heunggongvirae;Uroviricota;Caudoviricetes;;	Verrucomicrobiota	RUG572	VC_642	Not novel
vOTU239	01V_253_length_45905_cov_105.839716||full	45905	56.21	High-quality	temperate	Viruses;Duplodnaviria;Heunggongvirae;Uroviricota;Caudoviricetes;;	Unpredicted	Unpredicted	VC_1646	Not novel
vOTU240	01V_2533_length_11902_cov_235.205622||full	11902	48.13	Complete	temperate	Viruses;Duplodnaviria;Heunggongvirae;Uroviricota;Caudoviricetes;;	Unpredicted	Unpredicted	VC_595	Not novel
vOTU241	01V_255_length_45841_cov_7.841196||full	45841	44.5	Complete	virulent	Viruses;Duplodnaviria;Heunggongvirae;Uroviricota;Caudoviricetes;;	Unpredicted	Unpredicted	VC_1667	Not novel
vOTU242	01V_256_length_45829_cov_211.928737||full	45829	39.87	Complete	virulent	Viruses;Duplodnaviria;Heunggongvirae;Uroviricota;Caudoviricetes;;	Unpredicted	Unpredicted	VC_1675	Not novel
vOTU243	01V_2568_length_11768_cov_29.693902||full	11768	36.05	High-quality	virulent	Viruses;Duplodnaviria;Heunggongvirae;Uroviricota;Caudoviricetes;;	Unpredicted	Unpredicted	VC_1673	Not novel
vOTU244	01V_257_length_45764_cov_55.755409||full	45764	37.42	Complete	temperate	Viruses;Duplodnaviria;Heunggongvirae;Uroviricota;Caudoviricetes;;	Elusimicrobiota	UBA1174	VC_851	Not novel
vOTU245	01V_2577_length_11734_cov_63.567429||full	11734	34.52	High-quality	virulent	Viruses;Duplodnaviria;Heunggongvirae;Uroviricota;Caudoviricetes;;	Unpredicted	Unpredicted	VC_1677	Not novel
vOTU246	01V_258_length_45747_cov_9.450670||full	45747	32.45	Medium-quality	temperate	Viruses;Duplodnaviria;Heunggongvirae;Uroviricota;Caudoviricetes;;	Unpredicted	Unpredicted	VC_960	Not novel
vOTU247	01V_2584_length_11724_cov_8.150141||full	11724	50.02	Medium-quality	temperate	Viruses;Duplodnaviria;Heunggongvirae;Uroviricota;Caudoviricetes;;	Unpredicted	Unpredicted	VC_1686	Not novel
vOTU248	01V_2601_length_11669_cov_89.042449||full	11669	30.74	High-quality	virulent	Viruses;Duplodnaviria;Heunggongvirae;Uroviricota;Caudoviricetes;;	Unpredicted	Unpredicted	VC_1275	Not novel
vOTU249	01V_261_length_45332_cov_21.629127||full	45332	59.44	High-quality	temperate	Viruses;Duplodnaviria;Heunggongvirae;Uroviricota;Caudoviricetes;;	Unpredicted	Unpredicted	VC_1698	Not novel
vOTU250	01V_262_length_45226_cov_30.126165||full	45226	55.96	High-quality	virulent	Viruses;Duplodnaviria;Heunggongvirae;Uroviricota;Caudoviricetes;;	Unpredicted	Unpredicted	VC_1621	Novel genus
vOTU251	01V_2647_length_11457_cov_4.136730||full	11457	50.23	Medium-quality	virulent	Viruses;Duplodnaviria;Heunggongvirae;Uroviricota;Caudoviricetes;;	Unpredicted	Unpredicted	VC_1703	Not novel
vOTU252	01V_266_length_45074_cov_14.604589||full	45074	46.57	Complete	virulent	Viruses;Duplodnaviria;Heunggongvirae;Uroviricota;Caudoviricetes;;	Firmicutes_A	UBA3855	VC_1706	Not novel
vOTU253	01V_267_length_45066_cov_21.548821||full	45066	51.75	Complete	temperate	Viruses;Duplodnaviria;Heunggongvirae;Uroviricota;Caudoviricetes;;	Firmicutes_A	RUG762	VC_1716	Not novel
vOTU254	01V_268_length_45045_cov_12.972572||full	45045	37.9	High-quality	virulent	Viruses;Duplodnaviria;Heunggongvirae;Uroviricota;Caudoviricetes;;	Unpredicted	Unpredicted	VC_1495	Not novel
vOTU255	01V_27_length_123893_cov_6.431063||full	123893	35.22	Medium-quality	virulent	Viruses;Duplodnaviria;Heunggongvirae;Uroviricota;Caudoviricetes;;	Unpredicted	Unpredicted	VC_1323	Not novel
vOTU256	01V_271_length_44789_cov_9.238521||full	44789	45.46	Complete	virulent	Viruses;Duplodnaviria;Heunggongvirae;Uroviricota;Caudoviricetes;;	Unpredicted	Unpredicted	VC_1737	Not novel
vOTU257	01V_2714_length_11181_cov_13.277638||full	11181	44.06	High-quality	temperate	Viruses;Duplodnaviria;Heunggongvirae;Uroviricota;Caudoviricetes;;	Unpredicted	Unpredicted	VC_1732	Not novel
vOTU258	01V_272_length_44786_cov_19.653194||full	44786	37.99	Medium-quality	virulent	Viruses;Duplodnaviria;Heunggongvirae;Uroviricota;Caudoviricetes;;	Unpredicted	Unpredicted	single vOTU	Novel genus
vOTU259	01V_2735_length_11108_cov_11.078802||full	11108	51.58	Complete	virulent	Viruses;Duplodnaviria;Heunggongvirae;Uroviricota;Caudoviricetes;;	Unpredicted	Unpredicted	VC_1746	Not novel
vOTU260	01V_274_length_44655_cov_6.430942||full	44655	43.61	Medium-quality	temperate	Viruses;Duplodnaviria;Heunggongvirae;Uroviricota;Caudoviricetes;;	Unpredicted	Unpredicted	single vOTU	Novel genus
vOTU261	01V_2763_length_11001_cov_7.232231||full	11001	48.81	Complete	temperate	unassigned	Unpredicted	Unpredicted	VC_1736	Not novel
vOTU262	01V_277_length_44477_cov_11.842736||full	44477	30.14	Complete	virulent	Viruses;Duplodnaviria;Heunggongvirae;Uroviricota;Caudoviricetes;;	Unpredicted	Unpredicted	single vOTU	Novel genus
vOTU263	01V_278_length_44402_cov_52.848265||full	44402	35.28	Medium-quality	temperate	Viruses;Duplodnaviria;Heunggongvirae;Uroviricota;Caudoviricetes;;	Unpredicted	Unpredicted	VC_1774	Not novel
vOTU264	01V_279_length_44394_cov_54.509980||full	44394	39.12	Medium-quality	temperate	Viruses;Duplodnaviria;Heunggongvirae;Uroviricota;Caudoviricetes;;	Unpredicted	Unpredicted	single vOTU	Novel genus
vOTU265	01V_28_length_123212_cov_59.927077||full	123212	29.21	Medium-quality	virulent	Viruses;Duplodnaviria;Heunggongvirae;Uroviricota;Caudoviricetes;;	Unpredicted	Unpredicted	VC_747	Not novel
vOTU266	01V_2816_length_10791_cov_11.926136||full	10791	40.62	Medium-quality	virulent	Viruses;Duplodnaviria;Heunggongvirae;Uroviricota;Caudoviricetes;;	Unpredicted	Unpredicted	single vOTU	Novel genus
vOTU267	01V_282_length_44271_cov_6.065248||full	44271	36.17	Medium-quality	virulent	Viruses;Duplodnaviria;Heunggongvirae;Uroviricota;Caudoviricetes;;	Unpredicted	Unpredicted	VC_1792	Not novel
vOTU268	01V_284_length_44132_cov_134.863126||full	44132	38.47	Medium-quality	temperate	Viruses;Duplodnaviria;Heunggongvirae;Uroviricota;Caudoviricetes;;	Unpredicted	Unpredicted	VC_1799	Novel genus
vOTU269	01V_287_length_43971_cov_10.893410||full	43971	51.87	Medium-quality	temperate	Viruses;Duplodnaviria;Heunggongvirae;Uroviricota;Caudoviricetes;;	Bacteroidota	Phil12	single vOTU	Novel genus
vOTU270	01V_2878_length_10560_cov_8.226844||full	10560	44.34	Medium-quality	virulent	Viruses;Duplodnaviria;Heunggongvirae;Uroviricota;Caudoviricetes;;	Unpredicted	Unpredicted	VC_566	Not novel
vOTU271	01V_289_length_43895_cov_56.776414||full	43895	38.26	Complete	temperate	Viruses;Duplodnaviria;Heunggongvirae;Uroviricota;Caudoviricetes;;	Unpredicted	Unpredicted	single vOTU	Novel genus
vOTU272	01V_290_length_43866_cov_26.675538||full	43866	47.02	Medium-quality	temperate	Viruses;Duplodnaviria;Heunggongvirae;Uroviricota;Caudoviricetes;;	Firmicutes_A	Faecousia	single vOTU	Novel genus
vOTU273	01V_291_length_43792_cov_13.067266||full	43792	44.62	Medium-quality	virulent	Viruses;Duplodnaviria;Heunggongvirae;Uroviricota;Caudoviricetes;;	Unpredicted	Unpredicted	VC_1497	Not novel
vOTU274	01V_292_length_43775_cov_17.853179||full	43775	40	High-quality	temperate	Viruses;Duplodnaviria;Heunggongvirae;Uroviricota;Caudoviricetes;;	Unpredicted	Unpredicted	VC_1345	Not novel
vOTU275	01V_2920_length_10411_cov_7.372538||full	10411	44.32	Medium-quality	temperate	unassigned	Unpredicted	Unpredicted	single vOTU	Novel genus
vOTU276	01V_2921_length_10409_cov_4.091752||full	10409	43.02	Medium-quality	virulent	Viruses;Duplodnaviria;Heunggongvirae;Uroviricota;Caudoviricetes;;	Unpredicted	Unpredicted	single vOTU	Novel genus
vOTU277	01V_294_length_43651_cov_28.409785||full	43651	41.88	Complete	temperate	Viruses;Duplodnaviria;Heunggongvirae;Uroviricota;Caudoviricetes;;	Unpredicted	Unpredicted	VC_1888	Not novel
vOTU278	01V_2946_length_10326_cov_7.089475||full	10326	37.16	Medium-quality	temperate	unassigned	Unpredicted	Unpredicted	VC_1886	Not novel
vOTU279	01V_296_length_43513_cov_61.492844||full	43513	43.02	Complete	temperate	Viruses;Duplodnaviria;Heunggongvirae;Uroviricota;Caudoviricetes;;	Firmicutes_A	Ruminococcus_D	VC_1905	Not novel
vOTU280	01V_297_length_43352_cov_7.753424||full	43352	43.88	High-quality	virulent	Viruses;Duplodnaviria;Heunggongvirae;Uroviricota;Caudoviricetes;;	Unpredicted	Unpredicted	VC_1666	Not novel
vOTU281	01V_298_length_43297_cov_29.385065||full	43297	48.24	Medium-quality	virulent	Viruses;Duplodnaviria;Heunggongvirae;Uroviricota;Caudoviricetes;;	Unpredicted	Unpredicted	VC_454	Not novel
vOTU282	01V_2987_length_10215_cov_11.557059||full	10215	35.64	Medium-quality	virulent	Viruses;Duplodnaviria;Heunggongvirae;Uroviricota;Caudoviricetes;;	Unpredicted	Unpredicted	VC_1912	Not novel
vOTU283	01V_3_length_276715_cov_12.068980||full	276715	34.17	High-quality	virulent	Viruses;Duplodnaviria;Heunggongvirae;Uroviricota;Caudoviricetes;;	Firmicutes_A	Ventricola	single vOTU	Novel genus
vOTU284	01V_30_length_119182_cov_9.724689||full	119182	30.87	Medium-quality	virulent	Viruses;Duplodnaviria;Heunggongvirae;Uroviricota;Caudoviricetes;;	Unpredicted	Unpredicted	single vOTU	Novel genus
vOTU285	01V_300_length_43226_cov_11.052165||full	43226	39.24	Medium-quality	virulent	Viruses;Duplodnaviria;Heunggongvirae;Uroviricota;Caudoviricetes;;	Unpredicted	Unpredicted	VC_160	Not novel
vOTU286	01V_304_length_42983_cov_27.832464||full	42983	44.92	Medium-quality	virulent	Viruses;Duplodnaviria;Heunggongvirae;Uroviricota;Caudoviricetes;;	Unpredicted	Unpredicted	VC_1931	Not novel
vOTU287	01V_306_length_42930_cov_23.008840||full	42930	44.46	Medium-quality	virulent	Viruses;Duplodnaviria;Heunggongvirae;Uroviricota;Caudoviricetes;;	Unpredicted	Unpredicted	VC_1933	Not novel
vOTU288	01V_307_length_42847_cov_8.506894||full	42847	35.13	High-quality	virulent	Viruses;Duplodnaviria;Heunggongvirae;Uroviricota;Caudoviricetes;;	Unpredicted	Unpredicted	VC_1935	Not novel
vOTU289	01V_308_length_42638_cov_35.647841||full	42638	31.44	Medium-quality	temperate	Viruses;Duplodnaviria;Heunggongvirae;Uroviricota;Caudoviricetes;;	Unpredicted	Unpredicted	VC_1945	Novel genus
vOTU290	01V_309_length_42578_cov_13.229170||full	42578	42.56	Complete	temperate	Viruses;Duplodnaviria;Heunggongvirae;Uroviricota;Caudoviricetes;;	Unpredicted	Unpredicted	VC_1852	Not novel
vOTU291	01V_3093_length_9961_cov_38.379265||full	9961	40.56	Medium-quality	virulent	Viruses;Duplodnaviria;Heunggongvirae;Uroviricota;Caudoviricetes;;	Unpredicted	Unpredicted	single vOTU	Novel genus
vOTU292	01V_31_length_119179_cov_13.569365||full	119179	28.27	Medium-quality	virulent	Viruses;Duplodnaviria;Heunggongvirae;Uroviricota;Caudoviricetes;;	Unpredicted	Unpredicted	VC_2036	Not novel
vOTU293	01V_310_length_42501_cov_11.006738||full	42501	33.57	High-quality	virulent	Viruses;Duplodnaviria;Heunggongvirae;Uroviricota;Caudoviricetes;;	Unpredicted	Unpredicted	VC_1958	Not novel
vOTU294	01V_3100_length_9947_cov_14.022543||full	9947	35.95	Medium-quality	virulent	Viruses;Duplodnaviria;Heunggongvirae;Uroviricota;Caudoviricetes;;	Unpredicted	Unpredicted	VC_1957	Not novel
vOTU295	01V_311_length_42413_cov_14.975306||full	42413	43.06	Complete	temperate	Viruses;Duplodnaviria;Heunggongvirae;Uroviricota;Caudoviricetes;;Autographiviridae	Unpredicted	Unpredicted	single vOTU	Novel genus
vOTU296	01V_314_length_42290_cov_7.808358||full	42290	53.03	Medium-quality	temperate	Viruses;Duplodnaviria;Heunggongvirae;Uroviricota;Caudoviricetes;;	Unpredicted	Unpredicted	VC_1973	Not novel
vOTU297	01V_315_length_42205_cov_9.558648||full	42205	43.48	High-quality	virulent	Viruses;Duplodnaviria;Heunggongvirae;Uroviricota;Caudoviricetes;;	Unpredicted	Unpredicted	VC_361	Not novel
vOTU298	01V_316_length_42168_cov_12.796904||full	42168	49.72	High-quality	virulent	Viruses;Duplodnaviria;Heunggongvirae;Uroviricota;Caudoviricetes;;	Unpredicted	Unpredicted	VC_1601	Not novel
vOTU299	01V_3168_length_9753_cov_5.265106||full	9753	39.31	Medium-quality	virulent	unassigned	Unpredicted	Unpredicted	VC_1886	Not novel
vOTU300	01V_317_length_42110_cov_11.451861||full	42110	42.09	Complete	virulent	Viruses;Duplodnaviria;Heunggongvirae;Uroviricota;Caudoviricetes;;	Unpredicted	Unpredicted	VC_1921	Not novel
vOTU301	01V_3171_length_9741_cov_4.743960||full	9741	43.4	Medium-quality	temperate	unassigned	Unpredicted	Unpredicted	single vOTU	Novel genus
vOTU302	01V_319_length_41989_cov_13.137836||full	41989	44.5	Medium-quality	virulent	Viruses;Duplodnaviria;Heunggongvirae;Uroviricota;Caudoviricetes;;	Unpredicted	Unpredicted	single vOTU	Novel genus
vOTU303	01V_3198_length_9657_cov_3.408769||full	9657	58.47	Medium-quality	virulent	Viruses;Duplodnaviria;Heunggongvirae;Uroviricota;Caudoviricetes;;	Unpredicted	Unpredicted	VC_1108	Not novel
vOTU304	01V_32_length_118425_cov_15.805381||full	118425	28.36	High-quality	temperate	Viruses;Duplodnaviria;Heunggongvirae;Uroviricota;Caudoviricetes;;	Unpredicted	Unpredicted	VC_1692	Not novel
vOTU305	01V_320_length_41975_cov_86.523330||full	41975	35.83	Medium-quality	virulent	Viruses;Duplodnaviria;Heunggongvirae;Uroviricota;Caudoviricetes;;	Unpredicted	Unpredicted	VC_885	Not novel
vOTU306	01V_321_length_41917_cov_150.865057||full	41917	55.11	Medium-quality	temperate	Viruses;Duplodnaviria;Heunggongvirae;Uroviricota;Caudoviricetes;;	Proteobacteria	Succinimonas	VC_2047	Not novel
vOTU307	01V_325_length_41733_cov_44.518259||full	41733	46.29	High-quality	temperate	Viruses;Duplodnaviria;Heunggongvirae;Uroviricota;Caudoviricetes;;	Unpredicted	Unpredicted	VC_2030	Not novel
vOTU308	01V_327_length_41516_cov_29.513398||full	41516	37.07	Medium-quality	temperate	Viruses;Duplodnaviria;Heunggongvirae;Uroviricota;Caudoviricetes;;	Unpredicted	Unpredicted	VC_2032	Not novel
vOTU309	01V_3273_length_9428_cov_8.810840||full	9428	28.2	Medium-quality	virulent	Viruses;Duplodnaviria;Heunggongvirae;Uroviricota;Caudoviricetes;;	Unpredicted	Unpredicted	VC_2065	Not novel
vOTU310	01V_328_length_41451_cov_27.886680||full	41451	37.47	Complete	virulent	Viruses;Duplodnaviria;Heunggongvirae;Uroviricota;Caudoviricetes;;	Unpredicted	Unpredicted	VC_1922	Not novel
vOTU311	01V_33_length_117040_cov_14.328264||full	117040	34.49	High-quality	temperate	Viruses;Duplodnaviria;Heunggongvirae;Uroviricota;Caudoviricetes;;	Unpredicted	Unpredicted	single vOTU	Novel genus
vOTU312	01V_331_length_41316_cov_13.707472||full	41316	46.24	Medium-quality	virulent	Viruses;Duplodnaviria;Heunggongvirae;Uroviricota;Caudoviricetes;;	Unpredicted	Unpredicted	VC_2068	Novel genus
vOTU313	01V_332_length_41308_cov_5.538288||full	41308	52.86	Medium-quality	virulent	Viruses;Duplodnaviria;Heunggongvirae;Uroviricota;Caudoviricetes;;	Unpredicted	Unpredicted	VC_2070	Not novel
vOTU314	01V_335_length_41157_cov_12.052966||full	41157	31.84	Complete	virulent	Viruses;Duplodnaviria;Heunggongvirae;Uroviricota;Caudoviricetes;;	Unpredicted	Unpredicted	VC_870	Not novel
vOTU315	01V_336_length_41084_cov_6.144849||full	41084	29.26	Medium-quality	virulent	Viruses;Duplodnaviria;Heunggongvirae;Uroviricota;Caudoviricetes;;	Unpredicted	Unpredicted	single vOTU	Novel genus
vOTU316	01V_34_length_113666_cov_7.728944||full	113666	29.92	Medium-quality	virulent	Viruses;Duplodnaviria;Heunggongvirae;Uroviricota;Caudoviricetes;;	Unpredicted	Unpredicted	VC_1501	Not novel
vOTU317	01V_340_length_40872_cov_10.124948||full	40872	32.06	Medium-quality	virulent	Viruses;Duplodnaviria;Heunggongvirae;Uroviricota;Caudoviricetes;;	Unpredicted	Unpredicted	single vOTU	Novel genus
vOTU318	01V_342_length_40778_cov_5.075608||full	40778	54.55	Medium-quality	temperate	Viruses;Duplodnaviria;Heunggongvirae;Uroviricota;Caudoviricetes;;	Unpredicted	Unpredicted	VC_2122	Novel genus
vOTU319	01V_343_length_40736_cov_21.278017||full	40736	60.99	High-quality	virulent	Viruses;Duplodnaviria;Heunggongvirae;Uroviricota;Caudoviricetes;;	Unpredicted	Unpredicted	VC_2127	Not novel
vOTU320	01V_344_length_40722_cov_40.744707||full	40722	28.81	Medium-quality	temperate	Viruses;Duplodnaviria;Heunggongvirae;Uroviricota;Caudoviricetes;;	Unpredicted	Unpredicted	VC_1466	Not novel
vOTU321	01V_345_length_40698_cov_8.032084||full	40698	45.05	High-quality	temperate	Viruses;Duplodnaviria;Heunggongvirae;Uroviricota;Caudoviricetes;;	Unpredicted	Unpredicted	VC_48	Not novel
vOTU322	01V_347_length_40668_cov_36.071898||full	40668	36.02	Complete	virulent	Viruses;Duplodnaviria;Heunggongvirae;Uroviricota;Caudoviricetes;;	Unpredicted	Unpredicted	VC_1959	Not novel
vOTU323	01V_348_length_40620_cov_39.003969||full_1	39143	31.84	Medium-quality	virulent	Viruses;Duplodnaviria;Heunggongvirae;Uroviricota;Caudoviricetes;;	Unpredicted	Unpredicted	single vOTU	Novel genus
vOTU324	01V_3486_length_8927_cov_60.371393||full	8927	29.46	Medium-quality	virulent	Viruses;Duplodnaviria;Heunggongvirae;Uroviricota;Caudoviricetes;;	Unpredicted	Unpredicted	VC_2140	Novel genus
vOTU325	01V_349_length_40557_cov_99.947879||full	40557	51.49	High-quality	temperate	Viruses;Duplodnaviria;Heunggongvirae;Uroviricota;Caudoviricetes;;	Bacteroidota	Multi genera	VC_1671	Not novel
vOTU326	01V_350_length_40522_cov_429.267032||full	40522	32.01	Complete	temperate	Viruses;Duplodnaviria;Heunggongvirae;Uroviricota;Caudoviricetes;;	Firmicutes_A	Eubacterium_G	VC_2165	Not novel
vOTU327	01V_352_length_40426_cov_12.924674||full	40426	57.47	Medium-quality	virulent	Viruses;Duplodnaviria;Heunggongvirae;Uroviricota;Caudoviricetes;;	Unpredicted	Unpredicted	single vOTU	Novel genus
vOTU328	01V_355_length_40316_cov_27.851891||full	40316	53.04	High-quality	temperate	Viruses;Duplodnaviria;Heunggongvirae;Uroviricota;Caudoviricetes;;	Unpredicted	Unpredicted	VC_2170	Not novel
vOTU329	01V_356_length_40268_cov_55.409395||full	40268	33.61	High-quality	virulent	Viruses;Duplodnaviria;Heunggongvirae;Uroviricota;Caudoviricetes;;	Unpredicted	Unpredicted	VC_1504	Not novel
vOTU330	01V_357_length_40166_cov_9.385306||full	40166	61.37	High-quality	temperate	Viruses;Duplodnaviria;Heunggongvirae;Uroviricota;Caudoviricetes;;	Unpredicted	Unpredicted	VC_2176	Not novel
vOTU331	01V_361_length_39828_cov_22.043321||full	39828	44.76	Complete	virulent	Viruses;Duplodnaviria;Heunggongvirae;Uroviricota;Caudoviricetes;;	Unpredicted	Unpredicted	VC_1921	Not novel
vOTU332	01V_3616_length_8635_cov_5.472145||full	8635	35.11	Medium-quality	virulent	Viruses;Duplodnaviria;Heunggongvirae;Uroviricota;Caudoviricetes;;	Unpredicted	Unpredicted	single vOTU	Novel genus
vOTU333	01V_362_length_39775_cov_221.903172||full	39775	30.18	Complete	temperate	Viruses;Duplodnaviria;Heunggongvirae;Uroviricota;Caudoviricetes;;	Unpredicted	Unpredicted	single vOTU	Novel genus
vOTU334	01V_363_length_39677_cov_35.076170||full	39677	27.86	Complete	temperate	Viruses;Duplodnaviria;Heunggongvirae;Uroviricota;Caudoviricetes;;	Unpredicted	Unpredicted	VC_253	Not novel
vOTU335	01V_364_length_39589_cov_30.064830||full	39589	49.36	High-quality	temperate	Viruses;Duplodnaviria;Heunggongvirae;Uroviricota;Caudoviricetes;;	Firmicutes_A	RUG11272	VC_2217	Not novel
vOTU336	01V_366_length_39558_cov_12.523302||full	39558	27.98	High-quality	virulent	Viruses;Duplodnaviria;Heunggongvirae;Uroviricota;Caudoviricetes;;	Unpredicted	Unpredicted	VC_2231	Not novel
vOTU337	01V_367_length_39540_cov_11.298189||full	39540	39.96	Complete	virulent	Viruses;Duplodnaviria;Heunggongvirae;Uroviricota;Caudoviricetes;;	Unpredicted	Unpredicted	VC_1921	Not novel
vOTU338	01V_37_length_112327_cov_45.150919||full	112327	39.47	High-quality	temperate	Viruses;Duplodnaviria;Heunggongvirae;Uroviricota;Caudoviricetes;;	Unpredicted	Unpredicted	single vOTU	Novel genus
vOTU339	01V_370_length_39469_cov_18.382072||full	39469	45.22	Medium-quality	temperate	Viruses;Duplodnaviria;Heunggongvirae;Uroviricota;Caudoviricetes;;	Unpredicted	Unpredicted	VC_2241	Not novel
vOTU340	01V_372_length_39418_cov_11.880929||full	39418	43.6	Complete	virulent	Viruses;Duplodnaviria;Heunggongvirae;Uroviricota;Caudoviricetes;;	Unpredicted	Unpredicted	VC_1488	Not novel
vOTU341	01V_373_length_39369_cov_12.271150||full	39369	60.97	Complete	temperate	Viruses;Duplodnaviria;Heunggongvirae;Uroviricota;Caudoviricetes;;	Unpredicted	Unpredicted	VC_1988	Not novel
vOTU342	01V_376_length_39131_cov_370.042456||full	39131	27.36	Complete	temperate	Viruses;Duplodnaviria;Heunggongvirae;Uroviricota;Caudoviricetes;;	Unpredicted	Unpredicted	VC_251	Not novel
vOTU343	01V_377_length_39107_cov_22.386408||full	39107	60.93	High-quality	temperate	Viruses;Duplodnaviria;Heunggongvirae;Uroviricota;Caudoviricetes;;	Unpredicted	Unpredicted	single vOTU	Novel genus
vOTU344	01V_378_length_39064_cov_9.223307||full	39064	45.68	Complete	temperate	Viruses;Duplodnaviria;Heunggongvirae;Uroviricota;Caudoviricetes;;	Unpredicted	Unpredicted	VC_2276	Not novel
vOTU345	01V_379_length_38986_cov_5.782025||full	38986	45.32	High-quality	temperate	Viruses;Duplodnaviria;Heunggongvirae;Uroviricota;Caudoviricetes;;	Unpredicted	Unpredicted	VC_2284	Not novel
vOTU346	01V_38_length_112047_cov_13.353525||full	112047	34.94	Medium-quality	temperate	Viruses;Duplodnaviria;Heunggongvirae;Uroviricota;Caudoviricetes;;	Unpredicted	Unpredicted	VC_2340	Not novel
vOTU347	01V_380_length_38900_cov_129.636350||full	38900	26.96	Medium-quality	virulent	Viruses;Duplodnaviria;Heunggongvirae;Uroviricota;Caudoviricetes;;	Unpredicted	Unpredicted	VC_287	Not novel
vOTU348	01V_381_length_38894_cov_21.756096||full	38894	43.6	High-quality	temperate	Viruses;Duplodnaviria;Heunggongvirae;Uroviricota;Caudoviricetes;;	Unpredicted	Unpredicted	VC_1887	Not novel
vOTU349	01V_382_length_38774_cov_26.808492||full	38774	41.68	Medium-quality	temperate	Viruses;Duplodnaviria;Heunggongvirae;Uroviricota;Caudoviricetes;;	Unpredicted	Unpredicted	VC_2034	Not novel
vOTU350	01V_383_length_38729_cov_23.409965||full	38729	38.36	Medium-quality	virulent	Viruses;Duplodnaviria;Heunggongvirae;Uroviricota;Caudoviricetes;;	Unpredicted	Unpredicted	VC_1490	Not novel
vOTU351	01V_384_length_38701_cov_28.021529||full	38701	63.35	Complete	temperate	Viruses;Duplodnaviria;Heunggongvirae;Uroviricota;Caudoviricetes;;	Unpredicted	Unpredicted	VC_11	Not novel
vOTU352	01V_385_length_38592_cov_33.419078||full	38592	53.67	High-quality	temperate	Viruses;Duplodnaviria;Heunggongvirae;Uroviricota;Caudoviricetes;;	Unpredicted	Unpredicted	single vOTU	Novel genus
vOTU353	01V_386_length_38588_cov_10.415436||full	38588	58.52	Complete	temperate	Viruses;Duplodnaviria;Heunggongvirae;Uroviricota;Caudoviricetes;;	Unpredicted	Unpredicted	VC_2335	Not novel
vOTU354	01V_388_length_38562_cov_27.807282||full	38562	40.75	High-quality	virulent	Viruses;Duplodnaviria;Heunggongvirae;Uroviricota;Caudoviricetes;;	Unpredicted	Unpredicted	single vOTU	Novel genus
vOTU355	01V_390_length_38553_cov_55.356148||full	38553	42.56	High-quality	virulent	Viruses;Duplodnaviria;Heunggongvirae;Uroviricota;Caudoviricetes;;	Unpredicted	Unpredicted	VC_1879	Not novel
vOTU356	01V_392_length_38433_cov_10.055501||full	38433	31	Medium-quality	virulent	Viruses;Duplodnaviria;Heunggongvirae;Uroviricota;Caudoviricetes;;	Unpredicted	Unpredicted	VC_2344	Not novel
vOTU357	01V_3934_length_8031_cov_9.284855||full	8031	29.09	Medium-quality	temperate	unassigned	Unpredicted	Unpredicted	VC_2346	Novel genus
vOTU358	01V_394_length_38340_cov_19.330208||full	38340	46.02	Medium-quality	virulent	Viruses;Duplodnaviria;Heunggongvirae;Uroviricota;Caudoviricetes;;	Unpredicted	Unpredicted	VC_1491	Not novel
vOTU359	01V_395_length_38311_cov_108.894500||full	38311	34.93	High-quality	temperate	Viruses;Duplodnaviria;Heunggongvirae;Uroviricota;Caudoviricetes;;	Unpredicted	Unpredicted	VC_2281	Not novel
vOTU360	01V_396_length_38185_cov_8.728036||full	38185	29.58	Medium-quality	virulent	Viruses;Duplodnaviria;Heunggongvirae;Uroviricota;Caudoviricetes;;	Unpredicted	Unpredicted	single vOTU	Novel genus
vOTU361	01V_3986_length_7931_cov_5.027425||full	7931	43.5	Medium-quality	virulent	Viruses;Duplodnaviria;Heunggongvirae;Uroviricota;Caudoviricetes;;	Unpredicted	Unpredicted	single vOTU	Novel genus
vOTU362	01V_4_length_268816_cov_59.491009||full	268816	37.41	Complete	virulent	Viruses;Duplodnaviria;Heunggongvirae;Uroviricota;Caudoviricetes;;	Unpredicted	Unpredicted	VC_2592	Not novel
vOTU363	01V_40_length_110507_cov_468.368115||full	110507	40.04	High-quality	virulent	Viruses;Duplodnaviria;Heunggongvirae;Uroviricota;Caudoviricetes;;	Unpredicted	Unpredicted	VC_2032	Not novel
vOTU364	01V_401_length_37944_cov_43.092850||full	37944	41.52	Medium-quality	temperate	Viruses;Duplodnaviria;Heunggongvirae;Uroviricota;Caudoviricetes;;	Unpredicted	Unpredicted	VC_487	Not novel
vOTU365	01V_406_length_37781_cov_9.716058||full	37781	43.93	Medium-quality	temperate	Viruses;Duplodnaviria;Heunggongvirae;Uroviricota;Caudoviricetes;;	Unpredicted	Unpredicted	VC_2365	Not novel
vOTU366	01V_407_length_37771_cov_6.696309||full	37771	63.56	Medium-quality	virulent	Viruses;Duplodnaviria;Heunggongvirae;Uroviricota;Caudoviricetes;;	Unpredicted	Unpredicted	VC_2274	Not novel
vOTU367	01V_41_length_109660_cov_9.031276||full	109660	35.53	Medium-quality	virulent	Viruses;Duplodnaviria;Heunggongvirae;Uroviricota;Caudoviricetes;;	Unpredicted	Unpredicted	VC_2416	Novel genus
vOTU368	01V_410_length_37684_cov_18.587313||full	37684	28.65	Complete	temperate	Viruses;Duplodnaviria;Heunggongvirae;Uroviricota;Caudoviricetes;;	Unpredicted	Unpredicted	VC_251	Not novel
vOTU369	01V_412_length_37636_cov_6.654240||full	37636	52.27	High-quality	temperate	Viruses;Duplodnaviria;Heunggongvirae;Uroviricota;Caudoviricetes;;	Unpredicted	Unpredicted	VC_2397	Not novel
vOTU370	01V_413_length_37625_cov_39.930130||full	37625	31.31	Complete	temperate	Viruses;Duplodnaviria;Heunggongvirae;Uroviricota;Caudoviricetes;;	Unpredicted	Unpredicted	VC_256	Not novel
vOTU371	01V_414_length_37614_cov_14.886898||full	37614	42	Medium-quality	temperate	Viruses;Duplodnaviria;Heunggongvirae;Uroviricota;Caudoviricetes;;	Unpredicted	Unpredicted	VC_318	Novel genus
vOTU372	01V_415_length_37611_cov_344.381377||full	37611	41.67	High-quality	temperate	Viruses;Duplodnaviria;Heunggongvirae;Uroviricota;Caudoviricetes;;	Unpredicted	Unpredicted	VC_2281	Not novel
vOTU373	01V_4188_length_7579_cov_3.395800||full	7579	38	Medium-quality	virulent	Viruses;Duplodnaviria;Heunggongvirae;Uroviricota;Caudoviricetes;;	Unpredicted	Unpredicted	single vOTU	Novel genus
vOTU374	01V_42_length_109248_cov_8.923411||full	109248	33.66	High-quality	virulent	Viruses;Duplodnaviria;Heunggongvirae;Uroviricota;Caudoviricetes;;	Unpredicted	Unpredicted	single vOTU	Novel genus
vOTU375	01V_421_length_37425_cov_66.868558||full	37425	50.4	Complete	virulent	Viruses;Duplodnaviria;Heunggongvirae;Uroviricota;Caudoviricetes;;	Unpredicted	Unpredicted	VC_2422	Not novel
vOTU376	01V_4212_length_7537_cov_6.147821||full	7537	52.04	Medium-quality	virulent	Viruses;Duplodnaviria;Heunggongvirae;Uroviricota;Caudoviricetes;;	Unpredicted	Unpredicted	single vOTU	Novel genus
vOTU377	01V_422_length_37366_cov_33.724398||full	37366	26.41	Medium-quality	virulent	Viruses;Duplodnaviria;Heunggongvirae;Uroviricota;Caudoviricetes;;	Unpredicted	Unpredicted	VC_1426	Not novel
vOTU378	01V_423_length_37327_cov_27.195106||full	37327	33.32	High-quality	virulent	Viruses;Duplodnaviria;Heunggongvirae;Uroviricota;Caudoviricetes;;	Unpredicted	Unpredicted	VC_2430	Not novel
vOTU379	01V_4234_length_7504_cov_19.737414||full	7504	38.21	Medium-quality	virulent	Viruses;Duplodnaviria;Heunggongvirae;Uroviricota;Caudoviricetes;;	Unpredicted	Unpredicted	single vOTU	Novel genus
vOTU380	01V_424_length_37310_cov_21.031593||full	37310	39.31	Medium-quality	virulent	Viruses;Duplodnaviria;Heunggongvirae;Uroviricota;Caudoviricetes;;	Unpredicted	Unpredicted	single vOTU	Novel genus
vOTU381	01V_428_length_37243_cov_420.174250||full	37243	42.95	Complete	temperate	Viruses;Duplodnaviria;Heunggongvirae;Uroviricota;Caudoviricetes;;	Unpredicted	Unpredicted	VC_2433	Not novel
vOTU382	01V_4285_length_7413_cov_7.294917||full	7413	30	Medium-quality	virulent	Viruses;Duplodnaviria;Heunggongvirae;Uroviricota;Caudoviricetes;;	Unpredicted	Unpredicted	single vOTU	Novel genus
vOTU383	01V_429_length_37231_cov_10.151092||full	37231	34.84	Complete	temperate	Viruses;Duplodnaviria;Heunggongvirae;Uroviricota;Caudoviricetes;;	Unpredicted	Unpredicted	VC_2439	Not novel
vOTU384	01V_43_length_108823_cov_38.733966||full	108823	34.59	Medium-quality	virulent	Viruses;Duplodnaviria;Heunggongvirae;Uroviricota;Caudoviricetes;;	Unpredicted	Unpredicted	VC_1384	Not novel
vOTU385	01V_430_length_37133_cov_18.381736||full	37133	28.81	High-quality	temperate	Viruses;Duplodnaviria;Heunggongvirae;Uroviricota;Caudoviricetes;;	Unpredicted	Unpredicted	VC_1462	Not novel
vOTU386	01V_431_length_36960_cov_21.329522||full	36960	35.32	Medium-quality	virulent	Viruses;Duplodnaviria;Heunggongvirae;Uroviricota;Caudoviricetes;;	Unpredicted	Unpredicted	VC_2108	Not novel
vOTU387	01V_435_length_36879_cov_368.027591||full	36879	31.74	High-quality	temperate	Viruses;Duplodnaviria;Heunggongvirae;Uroviricota;Caudoviricetes;;	Unpredicted	Unpredicted	VC_2446	Not novel
vOTU388	01V_44_length_108057_cov_16.082804||full	108057	55.92	Complete	virulent	Viruses;Duplodnaviria;Heunggongvirae;Uroviricota;Caudoviricetes;;	Unpredicted	Unpredicted	VC_2462	Not novel
vOTU389	01V_441_length_36700_cov_590.109919||full	36700	40.37	Complete	temperate	Viruses;Duplodnaviria;Heunggongvirae;Uroviricota;Caudoviricetes;;	Unpredicted	Unpredicted	VC_1816	Not novel
vOTU390	01V_444_length_36668_cov_43.388332||full	36668	36.99	Medium-quality	virulent	Viruses;Duplodnaviria;Heunggongvirae;Uroviricota;Caudoviricetes;;	Unpredicted	Unpredicted	VC_229	Not novel
vOTU391	01V_446_length_36573_cov_8.670601||full	36573	40.58	Medium-quality	virulent	Viruses;Duplodnaviria;Heunggongvirae;Uroviricota;Caudoviricetes;;	Firmicutes_A	Bilifractor	VC_1251	Not novel
vOTU392	01V_447_length_36549_cov_133.759001||full	36549	44.95	High-quality	temperate	Viruses;Duplodnaviria;Heunggongvirae;Uroviricota;Caudoviricetes;;	Proteobacteria	Ruminobacter	VC_2455	Not novel
vOTU393	01V_448_length_36543_cov_28.147062||full	36543	45.33	Medium-quality	temperate	Viruses;Duplodnaviria;Heunggongvirae;Uroviricota;Caudoviricetes;;	Unpredicted	Unpredicted	single vOTU	Novel genus
vOTU394	01V_449_length_36479_cov_49.154898||full	36479	42.92	Medium-quality	virulent	Viruses;Duplodnaviria;Heunggongvirae;Uroviricota;Caudoviricetes;;	Unpredicted	Unpredicted	VC_1879	Not novel
vOTU395	01V_45_length_108029_cov_10.973105||full	108029	36.61	Complete	virulent	Viruses;Duplodnaviria;Heunggongvirae;Uroviricota;Caudoviricetes;;	Bacteroidota	UBA4334	VC_922	Not novel
vOTU396	01V_450_length_36450_cov_19.316500||full	36450	62.33	Medium-quality	temperate	Viruses;Duplodnaviria;Heunggongvirae;Uroviricota;Caudoviricetes;;	Unpredicted	Unpredicted	VC_2465	Novel genus
vOTU397	01V_451_length_36431_cov_13.834809||full	36431	26.12	High-quality	temperate	Viruses;Duplodnaviria;Heunggongvirae;Uroviricota;Caudoviricetes;;	Unpredicted	Unpredicted	VC_2204	Not novel
vOTU398	01V_453_length_36351_cov_1846.119600||full	36351	44.54	High-quality	temperate	Viruses;Duplodnaviria;Heunggongvirae;Uroviricota;Caudoviricetes;;	Proteobacteria	Ruminobacter	VC_2454	Not novel
vOTU399	01V_455_length_36328_cov_14.669396||full	36328	27.73	Complete	temperate	Viruses;Duplodnaviria;Heunggongvirae;Uroviricota;Caudoviricetes;;	Unpredicted	Unpredicted	VC_2201	Not novel
vOTU400	01V_456_length_36312_cov_109.458118||full	36312	49.07	Medium-quality	temperate	Viruses;Duplodnaviria;Heunggongvirae;Uroviricota;Caudoviricetes;;	Unpredicted	Unpredicted	single vOTU	Novel genus
vOTU401	01V_457_length_36304_cov_127.862203||full	36304	52.24	Medium-quality	virulent	Viruses;Duplodnaviria;Heunggongvirae;Uroviricota;Caudoviricetes;;	Bacteroidota	RF16	VC_2157	Not novel
vOTU402	01V_458_length_36214_cov_97.481153||full	36214	50.9	Complete	temperate	Viruses;Duplodnaviria;Heunggongvirae;Uroviricota;Caudoviricetes;;	Unpredicted	Unpredicted	single vOTU	Novel genus
vOTU403	01V_46_length_107108_cov_16.439306||full	107108	43.94	High-quality	virulent	Viruses;Duplodnaviria;Heunggongvirae;Uroviricota;Caudoviricetes;;	Bacteroidota	Prevotella	VC_2506	Not novel
vOTU404	01V_460_length_36140_cov_17.844949||full	36140	41.05	Medium-quality	virulent	Viruses;Duplodnaviria;Heunggongvirae;Uroviricota;Caudoviricetes;;	Bacteroidota	UBA1179	VC_2013	Novel genus
vOTU405	01V_462_length_36126_cov_201.466663||full	36126	37.62	Medium-quality	virulent	Viruses;Duplodnaviria;Heunggongvirae;Uroviricota;Caudoviricetes;;	Unpredicted	Unpredicted	single vOTU	Novel genus
vOTU406	01V_463_length_36070_cov_157.552159||full	36070	52.14	High-quality	virulent	Viruses;Duplodnaviria;Heunggongvirae;Uroviricota;Caudoviricetes;;	Unpredicted	Unpredicted	VC_361	Not novel
vOTU407	01V_464_length_36019_cov_8.021021||full	36019	51.44	Medium-quality	virulent	Viruses;Duplodnaviria;Heunggongvirae;Uroviricota;Caudoviricetes;;	Verrucomicrobiota	UBA1732	VC_190	Not novel
vOTU408	01V_465_length_36014_cov_7.749520||full	36014	53.84	High-quality	temperate	Viruses;Duplodnaviria;Heunggongvirae;Uroviricota;Caudoviricetes;;	Unpredicted	Unpredicted	VC_2502	Not novel
vOTU409	01V_469_length_35807_cov_20.178116||full	35807	42.31	Medium-quality	virulent	Viruses;Duplodnaviria;Heunggongvirae;Uroviricota;Caudoviricetes;;	Unpredicted	Unpredicted	VC_1493	Not novel
vOTU410	01V_470_length_35781_cov_6.735963||full	35781	44.75	Medium-quality	temperate	Viruses;Duplodnaviria;Heunggongvirae;Uroviricota;Caudoviricetes;;	Unpredicted	Unpredicted	VC_1894	Not novel
vOTU411	01V_471_length_35717_cov_9.775784||full	35717	51.85	Medium-quality	temperate	Viruses;Duplodnaviria;Heunggongvirae;Uroviricota;Caudoviricetes;;	Firmicutes_A	RUG563	single vOTU	Novel genus
vOTU412	01V_474_length_35594_cov_7.084414||full	35594	65.29	Complete	temperate	Viruses;Duplodnaviria;Heunggongvirae;Uroviricota;Caudoviricetes;;	Unpredicted	Unpredicted	VC_2530	Not novel
vOTU413	01V_475_length_35565_cov_7.471670||full	35565	60.84	Medium-quality	virulent	Viruses;Duplodnaviria;Heunggongvirae;Uroviricota;Caudoviricetes;;	Unpredicted	Unpredicted	VC_856	Not novel
vOTU414	01V_476_length_35533_cov_18.880743||full	35533	46.97	Medium-quality	temperate	Viruses;Duplodnaviria;Heunggongvirae;Uroviricota;Caudoviricetes;;	Unpredicted	Unpredicted	VC_1497	Not novel
vOTU415	01V_477_length_35530_cov_51.693446||full	35530	35.34	Medium-quality	temperate	Viruses;Duplodnaviria;Heunggongvirae;Uroviricota;Caudoviricetes;;	Unpredicted	Unpredicted	VC_2544	Not novel
vOTU416	01V_479_length_35526_cov_73.550450||full	35526	42.08	Medium-quality	virulent	Viruses;Duplodnaviria;Heunggongvirae;Uroviricota;Caudoviricetes;;	Unpredicted	Unpredicted	VC_1488	Not novel
vOTU417	01V_48_length_105982_cov_6.691297||full	105982	33.58	Medium-quality	virulent	Viruses;Duplodnaviria;Heunggongvirae;Uroviricota;Caudoviricetes;;	Unpredicted	Unpredicted	single vOTU	Novel genus
vOTU418	01V_480_length_35456_cov_28.263919||full	35456	49.22	Medium-quality	virulent	Viruses;Duplodnaviria;Heunggongvirae;Uroviricota;Caudoviricetes;;	Unpredicted	Unpredicted	VC_228	Not novel
vOTU419	01V_481_length_35422_cov_8.088981||full	35422	44.54	Complete	temperate	Viruses;Duplodnaviria;Heunggongvirae;Uroviricota;Caudoviricetes;;	Firmicutes_A	Ruminococcus	VC_1549	Not novel
vOTU420	01V_482_length_35400_cov_6.304258||full	35400	50.52	Medium-quality	temperate	Viruses;Duplodnaviria;Heunggongvirae;Uroviricota;Caudoviricetes;;	Unpredicted	Unpredicted	VC_2558	Not novel
vOTU421	01V_484_length_35379_cov_40.363605||full	35379	47.01	High-quality	temperate	Viruses;Duplodnaviria;Heunggongvirae;Uroviricota;Caudoviricetes;;	Unpredicted	Unpredicted	VC_2570	Not novel
vOTU422	01V_485_length_35305_cov_21.805730||full	35305	35.42	Medium-quality	virulent	Viruses;Duplodnaviria;Heunggongvirae;Uroviricota;Caudoviricetes;;	Unpredicted	Unpredicted	VC_86	Not novel
vOTU423	01V_49_length_105394_cov_7.471782||full	105394	36.69	Medium-quality	virulent	Viruses;Duplodnaviria;Heunggongvirae;Uroviricota;Caudoviricetes;;	Unpredicted	Unpredicted	VC_1323	Not novel
vOTU424	01V_493_length_35214_cov_195.550897||full	35214	51.94	Medium-quality	temperate	Viruses;Duplodnaviria;Heunggongvirae;Uroviricota;Caudoviricetes;;	Unpredicted	Unpredicted	single vOTU	Novel genus
vOTU425	01V_494_length_35185_cov_67.037034||full	35185	42.14	High-quality	temperate	Viruses;Duplodnaviria;Heunggongvirae;Uroviricota;Caudoviricetes;;	Unpredicted	Unpredicted	VC_2457	Not novel
vOTU426	01V_497_length_35032_cov_19.703948||full	35032	28.47	Medium-quality	virulent	Viruses;Duplodnaviria;Heunggongvirae;Uroviricota;Caudoviricetes;;	Unpredicted	Unpredicted	VC_260	Not novel
vOTU427	01V_498_length_35010_cov_85.413074||full	35010	39.59	Medium-quality	virulent	Viruses;Duplodnaviria;Heunggongvirae;Uroviricota;Caudoviricetes;;	Unpredicted	Unpredicted	single vOTU	Novel genus
vOTU428	01V_499_length_34955_cov_7.631318||full	34955	30.73	Medium-quality	virulent	Viruses;Duplodnaviria;Heunggongvirae;Uroviricota;Caudoviricetes;;	Unpredicted	Unpredicted	VC_287	Not novel
vOTU429	01V_5_length_248682_cov_17.399997||full	248682	43.9	High-quality	virulent	Viruses;Duplodnaviria;Heunggongvirae;Uroviricota;Caudoviricetes;;	Unpredicted	Unpredicted	single vOTU	Novel genus
vOTU430	01V_50_length_104441_cov_6.840400||full	104441	31.71	Medium-quality	temperate	Viruses;Duplodnaviria;Heunggongvirae;Uroviricota;Caudoviricetes;;	Unpredicted	Unpredicted	single vOTU	Novel genus
vOTU431	01V_501_length_34877_cov_10.063810||full	34877	36.59	Medium-quality	virulent	Viruses;Duplodnaviria;Heunggongvirae;Uroviricota;Caudoviricetes;;	Unpredicted	Unpredicted	single vOTU	Novel genus
vOTU432	01V_502_length_34844_cov_11.696140||full	34844	32.18	High-quality	temperate	Viruses;Duplodnaviria;Heunggongvirae;Uroviricota;Caudoviricetes;;	Unpredicted	Unpredicted	VC_2446	Not novel
vOTU433	01V_505_length_34739_cov_22.962288||full	34739	36.33	Complete	virulent	Viruses;Duplodnaviria;Heunggongvirae;Uroviricota;Caudoviricetes;;	Unpredicted	Unpredicted	single vOTU	Novel genus
vOTU434	01V_506_length_34734_cov_8.989331||full	34734	58.61	High-quality	temperate	Viruses;Duplodnaviria;Heunggongvirae;Uroviricota;Caudoviricetes;;	Unpredicted	Unpredicted	VC_2606	Novel genus
vOTU435	01V_508_length_34664_cov_234.550810||full	34664	27.41	High-quality	temperate	Viruses;Duplodnaviria;Heunggongvirae;Uroviricota;Caudoviricetes;;	Unpredicted	Unpredicted	VC_339	Not novel
vOTU436	01V_51_length_103175_cov_154.553772||full	103175	32.72	Complete	virulent	Viruses;Duplodnaviria;Heunggongvirae;Uroviricota;Caudoviricetes;Crassvirales;	Unpredicted	Unpredicted	VC_2616	Not novel
vOTU437	01V_511_length_34609_cov_36.609365||full	34609	45.1	Medium-quality	virulent	Viruses;Duplodnaviria;Heunggongvirae;Uroviricota;Caudoviricetes;;	Unpredicted	Unpredicted	VC_1601	Not novel
vOTU438	01V_515_length_34475_cov_27.354968||full	34475	37.81	Medium-quality	temperate	Viruses;Duplodnaviria;Heunggongvirae;Uroviricota;Caudoviricetes;;	Firmicutes_A	UBA1213	VC_2612	Not novel
vOTU439	01V_518_length_34181_cov_10.565844||full	34181	32.76	High-quality	virulent	Viruses;Duplodnaviria;Heunggongvirae;Uroviricota;Caudoviricetes;;	Unpredicted	Unpredicted	VC_2615	Not novel
vOTU440	01V_520_length_34159_cov_44.280378||full	34159	43.34	High-quality	temperate	Viruses;Duplodnaviria;Heunggongvirae;Uroviricota;Caudoviricetes;;	Unpredicted	Unpredicted	VC_1546	Not novel
vOTU441	01V_521_length_34137_cov_23.458248||full	34137	48.72	Complete	temperate	Viruses;Duplodnaviria;Heunggongvirae;Uroviricota;Caudoviricetes;;	Unpredicted	Unpredicted	VC_442	Not novel
vOTU442	01V_523_length_34072_cov_17.892142||full	34072	44.96	Medium-quality	virulent	Viruses;Duplodnaviria;Heunggongvirae;Uroviricota;Caudoviricetes;;	Bacteroidota	Enterocola	VC_2648	Not novel
vOTU443	01V_524_length_34066_cov_36.173444||full	34066	32.06	Complete	virulent	Viruses;Duplodnaviria;Heunggongvirae;Uroviricota;Caudoviricetes;;	Unpredicted	Unpredicted	VC_2660	Not novel
vOTU444	01V_525_length_34000_cov_8.599146||full	34000	28.39	Medium-quality	temperate	Viruses;Duplodnaviria;Heunggongvirae;Uroviricota;Caudoviricetes;;	Unpredicted	Unpredicted	VC_2301	Novel genus
vOTU445	01V_526_length_33992_cov_27.179303||full	33992	46.49	Medium-quality	temperate	Viruses;Duplodnaviria;Heunggongvirae;Uroviricota;Caudoviricetes;;	Unpredicted	Unpredicted	VC_484	Not novel
vOTU446	01V_527_length_33909_cov_24.375140||full	33909	55.4	Medium-quality	virulent	Viruses;Duplodnaviria;Heunggongvirae;Uroviricota;Caudoviricetes;;	Unpredicted	Unpredicted	VC_1216	Not novel
vOTU447	01V_528_length_33886_cov_11.247790||full	33886	42.27	Medium-quality	temperate	Viruses;Duplodnaviria;Heunggongvirae;Uroviricota;Caudoviricetes;;	Firmicutes_A	RUG762	single vOTU	Novel genus
vOTU448	01V_53_length_101056_cov_14.632370||full	101056	38.7	High-quality	virulent	Viruses;Duplodnaviria;Heunggongvirae;Uroviricota;Caudoviricetes;Crassvirales;	Unpredicted	Unpredicted	VC_2687	Not novel
vOTU449	01V_531_length_33786_cov_239.042127||full	33786	64.55	Complete	temperate	Viruses;Duplodnaviria;Heunggongvirae;Uroviricota;Caudoviricetes;;	Unpredicted	Unpredicted	single vOTU	Novel genus
vOTU450	01V_532_length_33645_cov_7.873325||full	33645	27.03	Medium-quality	virulent	Viruses;Duplodnaviria;Heunggongvirae;Uroviricota;Caudoviricetes;;	Unpredicted	Unpredicted	VC_260	Not novel
vOTU451	01V_537_length_33496_cov_10.096678||full	33496	48.97	Medium-quality	temperate	Viruses;Duplodnaviria;Heunggongvirae;Uroviricota;Caudoviricetes;;	Unpredicted	Unpredicted	single vOTU	Novel genus
vOTU452	01V_538_length_33451_cov_20.758983||full	33451	31.43	High-quality	virulent	Viruses;Duplodnaviria;Heunggongvirae;Uroviricota;Caudoviricetes;;	Unpredicted	Unpredicted	VC_2683	Not novel
vOTU453	01V_54_length_99678_cov_11.254158||full	99678	35.56	Complete	virulent	Viruses;Duplodnaviria;Heunggongvirae;Uroviricota;Caudoviricetes;;	Unpredicted	Unpredicted	VC_2090	Not novel
vOTU454	01V_540_length_33429_cov_15.812069||full	33429	54.96	Medium-quality	virulent	Viruses;Duplodnaviria;Heunggongvirae;Uroviricota;Caudoviricetes;;	Unpredicted	Unpredicted	VC_1061	Not novel
vOTU455	01V_542_length_33407_cov_23.934427||full	33407	60.64	Medium-quality	virulent	Viruses;Duplodnaviria;Heunggongvirae;Uroviricota;Caudoviricetes;;	Unpredicted	Unpredicted	VC_856	Not novel
vOTU456	01V_544_length_33383_cov_367.672048||full	33383	48.7	High-quality	virulent	Viruses;Duplodnaviria;Heunggongvirae;Uroviricota;Caudoviricetes;;	Unpredicted	Unpredicted	VC_2699	Not novel
vOTU457	01V_545_length_33244_cov_14.720811||full	33244	30.3	Medium-quality	temperate	Viruses;Duplodnaviria;Heunggongvirae;Uroviricota;Caudoviricetes;;	Unpredicted	Unpredicted	VC_253	Not novel
vOTU458	01V_546_length_33239_cov_8.735626||full	33239	46.12	Medium-quality	virulent	Viruses;Duplodnaviria;Heunggongvirae;Uroviricota;Caudoviricetes;;	Unpredicted	Unpredicted	VC_2546	Not novel
vOTU459	01V_547_length_33220_cov_22.250957||full	33220	52.1	High-quality	temperate	Viruses;Duplodnaviria;Heunggongvirae;Uroviricota;Caudoviricetes;;	Unpredicted	Unpredicted	VC_2222	Not novel
vOTU460	01V_548_length_33163_cov_20.330585||full	33163	47.01	Medium-quality	temperate	Viruses;Duplodnaviria;Heunggongvirae;Uroviricota;Caudoviricetes;;	Unpredicted	Unpredicted	VC_2553	Not novel
vOTU461	01V_55_length_98625_cov_31.483230||full	98625	32.29	Complete	virulent	Viruses;Duplodnaviria;Heunggongvirae;Uroviricota;Caudoviricetes;Crassvirales;	Unpredicted	Unpredicted	VC_2729	Not novel
vOTU462	01V_551_length_33085_cov_15.780836||full	33085	53.76	High-quality	temperate	Viruses;Duplodnaviria;Heunggongvirae;Uroviricota;Caudoviricetes;;	Bacteroidota	Cryptobacteroides	VC_2717	Not novel
vOTU463	01V_553_length_33048_cov_26.547389||full	33048	53.58	High-quality	virulent	Viruses;Duplodnaviria;Heunggongvirae;Uroviricota;Caudoviricetes;;	Unpredicted	Unpredicted	VC_2722	Not novel
vOTU464	01V_554_length_33044_cov_26.191882||full	33044	29.56	Medium-quality	temperate	Viruses;Duplodnaviria;Heunggongvirae;Uroviricota;Caudoviricetes;;	Unpredicted	Unpredicted	single vOTU	Novel genus
vOTU465	01V_558_length_32899_cov_215.026641||full	32899	53.03	High-quality	virulent	Viruses;Duplodnaviria;Heunggongvirae;Uroviricota;Caudoviricetes;;	Unpredicted	Unpredicted	single vOTU	Novel genus
vOTU466	01V_56_length_97907_cov_38.586079||full	97907	44.28	High-quality	virulent	Viruses;Duplodnaviria;Heunggongvirae;Uroviricota;Caudoviricetes;;	Unpredicted	Unpredicted	VC_2753	Not novel
vOTU467	01V_560_length_32800_cov_69.263124||full	32800	34.23	High-quality	Unpredicted	Viruses;Duplodnaviria;Heunggongvirae;Uroviricota;Caudoviricetes;;	Unpredicted	Unpredicted	VC_2660	Not novel
vOTU468	01V_565_length_32555_cov_20.981262||full	32555	44.32	Medium-quality	virulent	Viruses;Duplodnaviria;Heunggongvirae;Uroviricota;Caudoviricetes;;	Unpredicted	Unpredicted	VC_2549	Not novel
vOTU469	01V_568_length_32522_cov_12.261342||full	32522	37.45	High-quality	temperate	Viruses;Duplodnaviria;Heunggongvirae;Uroviricota;Caudoviricetes;;	Unpredicted	Unpredicted	VC_2440	Not novel
vOTU470	01V_57_length_97906_cov_25.188092||full	97906	28.66	Medium-quality	virulent	Viruses;Duplodnaviria;Heunggongvirae;Uroviricota;Caudoviricetes;;	Unpredicted	Unpredicted	VC_747	Not novel
vOTU471	01V_570_length_32493_cov_92.858037||full	32493	49.3	Medium-quality	virulent	Viruses;Duplodnaviria;Heunggongvirae;Uroviricota;Caudoviricetes;;	Unpredicted	Unpredicted	VC_1575	Not novel
vOTU472	01V_572_length_32490_cov_18.631355||full	32490	59.73	Medium-quality	temperate	Viruses;Duplodnaviria;Heunggongvirae;Uroviricota;Caudoviricetes;;	Unpredicted	Unpredicted	VC_2756	Not novel
vOTU473	01V_574_length_32456_cov_7.966699||full	32456	53.82	Medium-quality	virulent	Viruses;Duplodnaviria;Heunggongvirae;Uroviricota;Caudoviricetes;;	Unpredicted	Unpredicted	VC_461	Not novel
vOTU474	01V_575_length_32455_cov_6.521852||full	32455	62.79	Medium-quality	virulent	Viruses;Duplodnaviria;Heunggongvirae;Uroviricota;Caudoviricetes;;	Unpredicted	Unpredicted	VC_2665	Not novel
vOTU475	01V_576_length_32401_cov_7.151889||full	32401	39.8	Medium-quality	virulent	Viruses;Duplodnaviria;Heunggongvirae;Uroviricota;Caudoviricetes;;	Unpredicted	Unpredicted	VC_1495	Not novel
vOTU476	01V_578_length_32367_cov_17.429376||full	32367	39.16	Medium-quality	virulent	Viruses;Duplodnaviria;Heunggongvirae;Uroviricota;Caudoviricetes;;	Methanobacteriota	Multi genera	single vOTU	Novel genus
vOTU477	01V_579_length_32347_cov_13.852626||full	32347	59	Medium-quality	virulent	Viruses;Duplodnaviria;Heunggongvirae;Uroviricota;Caudoviricetes;;	Unpredicted	Unpredicted	VC_2789	Not novel
vOTU478	01V_58_length_96704_cov_9.759832||full	96704	39.35	Medium-quality	virulent	Viruses;Duplodnaviria;Heunggongvirae;Uroviricota;Caudoviricetes;;	Unpredicted	Unpredicted	VC_2824	Not novel
vOTU479	01V_581_length_32313_cov_7.956538||full	32313	48.89	Medium-quality	temperate	Viruses;Duplodnaviria;Heunggongvirae;Uroviricota;Caudoviricetes;;	Unpredicted	Unpredicted	VC_2795	Novel genus
vOTU480	01V_582_length_32243_cov_84.663322||full	32243	35.26	Complete	virulent	Viruses;Duplodnaviria;Heunggongvirae;Uroviricota;Caudoviricetes;;	Unpredicted	Unpredicted	VC_2797	Not novel
vOTU481	01V_583_length_32163_cov_13.604647||full	32163	61.68	High-quality	virulent	Viruses;Duplodnaviria;Heunggongvirae;Uroviricota;Caudoviricetes;;	Unpredicted	Unpredicted	VC_2801	Not novel
vOTU482	01V_585_length_32152_cov_17.287846||full	32152	39.71	High-quality	virulent	Viruses;Duplodnaviria;Heunggongvirae;Uroviricota;Caudoviricetes;;	Unpredicted	Unpredicted	VC_2804	Not novel
vOTU483	01V_586_length_32143_cov_17.373660||full	32143	52.93	Medium-quality	temperate	Viruses;Duplodnaviria;Heunggongvirae;Uroviricota;Caudoviricetes;;	Unpredicted	Unpredicted	VC_1008	Not novel
vOTU484	01V_59_length_96690_cov_19.416961||full	96690	35.58	Medium-quality	temperate	Viruses;Duplodnaviria;Heunggongvirae;Uroviricota;Caudoviricetes;;	Unpredicted	Unpredicted	VC_2837	Not novel
vOTU485	01V_592_length_32020_cov_12.330893||full	32020	64.08	Medium-quality	temperate	Viruses;Duplodnaviria;Heunggongvirae;Uroviricota;Caudoviricetes;;	Unpredicted	Unpredicted	VC_2666	Not novel
vOTU486	01V_593_length_31971_cov_66.281865||full	31971	31.11	Medium-quality	temperate	Viruses;Duplodnaviria;Heunggongvirae;Uroviricota;Caudoviricetes;;	Unpredicted	Unpredicted	VC_25	Not novel
vOTU487	01V_595_length_31942_cov_382.877536||full	31942	26.69	Medium-quality	temperate	Viruses;Duplodnaviria;Heunggongvirae;Uroviricota;Caudoviricetes;;	Unpredicted	Unpredicted	VC_287	Not novel
vOTU488	01V_596_length_31936_cov_10.112763||full	31936	63.68	Medium-quality	temperate	Viruses;Duplodnaviria;Heunggongvirae;Uroviricota;Caudoviricetes;;	Unpredicted	Unpredicted	single vOTU	Novel genus
vOTU489	01V_599_length_31869_cov_15.336110||full	31869	48.32	High-quality	temperate	Viruses;Duplodnaviria;Heunggongvirae;Uroviricota;Caudoviricetes;;	Unpredicted	Unpredicted	VC_2829	Not novel
vOTU490	01V_6_length_244910_cov_43.900161||full	244910	36.96	Medium-quality	virulent	Viruses;Duplodnaviria;Heunggongvirae;Uroviricota;Caudoviricetes;;	Unpredicted	Unpredicted	single vOTU	Novel genus
vOTU491	01V_60_length_96592_cov_42.225023||full	96592	30.77	Medium-quality	temperate	Viruses;Duplodnaviria;Heunggongvirae;Uroviricota;Caudoviricetes;;	Unpredicted	Unpredicted	VC_1834	Not novel
vOTU492	01V_600_length_31845_cov_9.550142||full	31845	41.05	Medium-quality	virulent	Viruses;Duplodnaviria;Heunggongvirae;Uroviricota;Caudoviricetes;;	Unpredicted	Unpredicted	VC_1964	Not novel
vOTU493	01V_602_length_31802_cov_15.023624||full	31802	34.05	Medium-quality	virulent	Viruses;Duplodnaviria;Heunggongvirae;Uroviricota;Caudoviricetes;;	Unpredicted	Unpredicted	VC_1495	Not novel
vOTU494	01V_603_length_31792_cov_7.055928||full	31792	45.51	Medium-quality	temperate	Viruses;Duplodnaviria;Heunggongvirae;Uroviricota;Caudoviricetes;;	Unpredicted	Unpredicted	VC_2855	Not novel
vOTU495	01V_604_length_31771_cov_7.485465||full	31771	33.01	Medium-quality	virulent	Viruses;Duplodnaviria;Heunggongvirae;Uroviricota;Caudoviricetes;;	Unpredicted	Unpredicted	single vOTU	Novel genus
vOTU496	01V_605_length_31593_cov_15.932399||full	31593	40.39	Medium-quality	virulent	Viruses;Duplodnaviria;Heunggongvirae;Uroviricota;Caudoviricetes;;	Unpredicted	Unpredicted	VC_2549	Not novel
vOTU497	01V_606_length_31551_cov_7.491618||full	31551	28.9	Medium-quality	temperate	Viruses;Duplodnaviria;Heunggongvirae;Uroviricota;Caudoviricetes;;	Unpredicted	Unpredicted	VC_260	Not novel
vOTU498	01V_609_length_31501_cov_28.530656||full	31501	45.71	Medium-quality	virulent	Viruses;Duplodnaviria;Heunggongvirae;Uroviricota;Caudoviricetes;;	Bacteroidota	Cryptobacteroides	single vOTU	Novel genus
vOTU499	01V_61_length_95791_cov_105.343821||full	95791	34.76	Medium-quality	virulent	Viruses;Duplodnaviria;Heunggongvirae;Uroviricota;Caudoviricetes;;	Unpredicted	Unpredicted	VC_2884	Not novel
vOTU500	01V_610_length_31448_cov_13.921352||full	31448	42.09	Medium-quality	temperate	Viruses;Duplodnaviria;Heunggongvirae;Uroviricota;Caudoviricetes;;	Unpredicted	Unpredicted	VC_2858	Not novel
vOTU501	01V_612_length_31378_cov_4.880822||full	31378	41.36	Medium-quality	temperate	Viruses;Duplodnaviria;Heunggongvirae;Uroviricota;Caudoviricetes;;	Unpredicted	Unpredicted	VC_1577	Not novel
vOTU502	01V_613_length_31370_cov_69.014689||full	31370	32.69	Complete	virulent	Viruses;Duplodnaviria;Heunggongvirae;Uroviricota;Caudoviricetes;;	Unpredicted	Unpredicted	VC_2876	Not novel
vOTU503	01V_618_length_31269_cov_36.411802||full	31269	56.79	Medium-quality	virulent	Viruses;Duplodnaviria;Heunggongvirae;Uroviricota;Caudoviricetes;;	Bacteroidota	Cryptobacteroides	single vOTU	Novel genus
vOTU504	01V_620_length_31158_cov_218.142559||full	31158	35.67	Medium-quality	virulent	Viruses;Duplodnaviria;Heunggongvirae;Uroviricota;Caudoviricetes;;	Unpredicted	Unpredicted	VC_2886	Not novel
vOTU505	01V_621_length_31155_cov_204.890611||full	31155	39.54	High-quality	temperate	Viruses;Duplodnaviria;Heunggongvirae;Uroviricota;Caudoviricetes;;	Unpredicted	Unpredicted	VC_0	Not novel
vOTU506	01V_622_length_31103_cov_57.754799||full	31103	31.1	High-quality	temperate	Viruses;Duplodnaviria;Heunggongvirae;Uroviricota;Caudoviricetes;;	Unpredicted	Unpredicted	VC_2889	Not novel
vOTU507	01V_623_length_31064_cov_80.266052||full	31064	33.43	Medium-quality	temperate	Viruses;Duplodnaviria;Heunggongvirae;Uroviricota;Caudoviricetes;;	Unpredicted	Unpredicted	VC_2447	Not novel
vOTU508	01V_625_length_31008_cov_96.136045||full	31008	43.33	Medium-quality	temperate	Viruses;Duplodnaviria;Heunggongvirae;Uroviricota;Caudoviricetes;;	Unpredicted	Unpredicted	single vOTU	Novel genus
vOTU509	01V_626_length_30973_cov_12.931981||full	30973	45.82	Complete	temperate	Viruses;Duplodnaviria;Heunggongvirae;Uroviricota;Caudoviricetes;;	Unpredicted	Unpredicted	VC_3	Not novel
vOTU510	01V_627_length_30909_cov_10.132819||full	30909	57.11	High-quality	temperate	Viruses;Duplodnaviria;Heunggongvirae;Uroviricota;Caudoviricetes;;	Unpredicted	Unpredicted	VC_633	Not novel
vOTU511	01V_628_length_30903_cov_15.529175||full	30903	39.66	Medium-quality	temperate	Viruses;Duplodnaviria;Heunggongvirae;Uroviricota;Caudoviricetes;;	Unpredicted	Unpredicted	VC_1879	Not novel
vOTU512	01V_631_length_30838_cov_12.019394||full	30838	43.51	Medium-quality	temperate	Viruses;Duplodnaviria;Heunggongvirae;Uroviricota;Caudoviricetes;;	Unpredicted	Unpredicted	single vOTU	Novel genus
vOTU513	01V_635_length_30760_cov_15.591174||full	30760	23.87	Medium-quality	temperate	Viruses;Duplodnaviria;Heunggongvirae;Uroviricota;Caudoviricetes;;	Unpredicted	Unpredicted	VC_2199	Not novel
vOTU514	01V_636_length_30744_cov_84.437975||full	30744	44.07	High-quality	temperate	Viruses;Duplodnaviria;Heunggongvirae;Uroviricota;Caudoviricetes;;	Unpredicted	Unpredicted	VC_848	Not novel
vOTU515	01V_637_length_30744_cov_11.414122||full	30744	59.15	Medium-quality	virulent	Viruses;Duplodnaviria;Heunggongvirae;Uroviricota;Caudoviricetes;;	Firmicutes_A	Limivicinus	single vOTU	Novel genus
vOTU516	01V_638_length_30735_cov_220.326956||full	30735	46.31	Medium-quality	temperate	Viruses;Duplodnaviria;Heunggongvirae;Uroviricota;Caudoviricetes;;	Bacteroidota	Sodaliphilus	VC_2905	Not novel
vOTU517	01V_639_length_30659_cov_33.902594||full	30659	51.63	Medium-quality	virulent	Viruses;Duplodnaviria;Heunggongvirae;Uroviricota;Caudoviricetes;;	Unpredicted	Unpredicted	VC_2908	Not novel
vOTU518	01V_64_length_92439_cov_16.324071||full	92439	31.76	High-quality	virulent	Viruses;Duplodnaviria;Heunggongvirae;Uroviricota;Caudoviricetes;Crassvirales;	Unpredicted	Unpredicted	VC_2616	Not novel
vOTU519	01V_641_length_30477_cov_11.120998||full	30477	44.7	Medium-quality	temperate	Viruses;Duplodnaviria;Heunggongvirae;Uroviricota;Caudoviricetes;;	Unpredicted	Unpredicted	VC_666	Not novel
vOTU520	01V_644_length_30397_cov_7.215642||full	30397	35.03	Medium-quality	virulent	Viruses;Duplodnaviria;Heunggongvirae;Uroviricota;Caudoviricetes;;	Unpredicted	Unpredicted	single vOTU	Novel genus
vOTU521	01V_65_length_90715_cov_10.915773||full	90715	29.08	Medium-quality	virulent	Viruses;Duplodnaviria;Heunggongvirae;Uroviricota;Caudoviricetes;;	Unpredicted	Unpredicted	VC_747	Not novel
vOTU522	01V_650_length_30174_cov_20.936552||full	30174	37.14	Medium-quality	virulent	Viruses;Duplodnaviria;Heunggongvirae;Uroviricota;Caudoviricetes;;	Unpredicted	Unpredicted	VC_2915	Not novel
vOTU523	01V_651_length_30089_cov_15.421089||full	30089	64.2	Medium-quality	temperate	Viruses;Duplodnaviria;Heunggongvirae;Uroviricota;Caudoviricetes;;	Unpredicted	Unpredicted	VC_2716	Not novel
vOTU524	01V_655_length_30005_cov_15.704808||full	30005	31.17	Medium-quality	virulent	Viruses;Duplodnaviria;Heunggongvirae;Uroviricota;Caudoviricetes;;	Unpredicted	Unpredicted	VC_2931	Not novel
vOTU525	01V_66_length_90700_cov_15.473551||full	90700	39.35	Medium-quality	virulent	Viruses;Duplodnaviria;Heunggongvirae;Uroviricota;Caudoviricetes;;	Unpredicted	Unpredicted	VC_2836	Not novel
vOTU526	01V_660_length_29883_cov_8.193107||full	29883	44.83	Medium-quality	virulent	Viruses;Duplodnaviria;Heunggongvirae;Uroviricota;Caudoviricetes;;	Unpredicted	Unpredicted	single vOTU	Novel genus
vOTU527	01V_666_length_29753_cov_19.317664||full	29753	51.66	Medium-quality	temperate	Viruses;Duplodnaviria;Heunggongvirae;Uroviricota;Caudoviricetes;;	Firmicutes_A	CAG-791	VC_2934	Not novel
vOTU528	01V_667_length_29745_cov_30.318020||full	29745	52.21	Medium-quality	temperate	Viruses;Duplodnaviria;Heunggongvirae;Uroviricota;Caudoviricetes;;	Unpredicted	Unpredicted	single vOTU	Novel genus
vOTU529	01V_67_length_89437_cov_6.830928||full	89437	26.83	Medium-quality	virulent	Viruses;Duplodnaviria;Heunggongvirae;Uroviricota;Caudoviricetes;;	Unpredicted	Unpredicted	VC_1384	Not novel
vOTU530	01V_670_length_29668_cov_239.263634||full	29668	62.23	Medium-quality	temperate	Viruses;Duplodnaviria;Heunggongvirae;Uroviricota;Caudoviricetes;;	Unpredicted	Unpredicted	single vOTU	Novel genus
vOTU531	01V_672_length_29652_cov_7.789337||full	29652	37.39	Medium-quality	temperate	Viruses;Duplodnaviria;Heunggongvirae;Uroviricota;Caudoviricetes;;	Unpredicted	Unpredicted	single vOTU	Novel genus
vOTU532	01V_674_length_29642_cov_5.220164||full	29642	44.92	Medium-quality	virulent	Viruses;Duplodnaviria;Heunggongvirae;Uroviricota;Caudoviricetes;;	Unpredicted	Unpredicted	single vOTU	Novel genus
vOTU533	01V_675_length_29639_cov_125.381253||full	29639	44.24	Medium-quality	temperate	Viruses;Duplodnaviria;Heunggongvirae;Uroviricota;Caudoviricetes;;	Bacteroidota	Prevotella	VC_1811	Not novel
vOTU534	01V_677_length_29541_cov_7.713084||full	29541	50.97	Medium-quality	virulent	Viruses;Duplodnaviria;Heunggongvirae;Uroviricota;Caudoviricetes;;	Unpredicted	Unpredicted	VC_2964	Not novel
vOTU535	01V_678_length_29521_cov_40.835675||full	29521	34.12	Medium-quality	temperate	Viruses;Duplodnaviria;Heunggongvirae;Uroviricota;Caudoviricetes;;	Unpredicted	Unpredicted	VC_2966	Not novel
vOTU536	01V_679_length_29478_cov_20.541923||full	29478	46.29	Medium-quality	temperate	Viruses;Duplodnaviria;Heunggongvirae;Uroviricota;Caudoviricetes;;	Unpredicted	Unpredicted	single vOTU	Novel genus
vOTU537	01V_68_length_89433_cov_13.796270||full	89433	30.1	Complete	virulent	Viruses;Duplodnaviria;Heunggongvirae;Uroviricota;Caudoviricetes;Crassvirales;	Bacteroidota	Limimorpha	VC_2689	Not novel
vOTU538	01V_683_length_29454_cov_53.060240||full	29454	48.4	Medium-quality	virulent	Viruses;Duplodnaviria;Heunggongvirae;Uroviricota;Caudoviricetes;;	Unpredicted	Unpredicted	VC_2601	Not novel
vOTU539	01V_684_length_29368_cov_9.520418||full	29368	46.71	Medium-quality	virulent	Viruses;Duplodnaviria;Heunggongvirae;Uroviricota;Caudoviricetes;;	Unpredicted	Unpredicted	VC_2546	Not novel
vOTU540	01V_686_length_29312_cov_41.132105||full	29312	38.29	Medium-quality	virulent	Viruses;Duplodnaviria;Heunggongvirae;Uroviricota;Caudoviricetes;;	Unpredicted	Unpredicted	VC_1494	Not novel
vOTU541	01V_689_length_29279_cov_10.428894||full	29279	42.26	Medium-quality	virulent	Viruses;Duplodnaviria;Heunggongvirae;Uroviricota;Caudoviricetes;;	Bacteroidota	UBA3824	VC_1737	Not novel
vOTU542	01V_69_length_89166_cov_9.872945||full	89166	57.85	Medium-quality	virulent	Viruses;Duplodnaviria;Heunggongvirae;Uroviricota;Caudoviricetes;;	Unpredicted	Unpredicted	single vOTU	Novel genus
vOTU543	01V_693_length_29209_cov_22.379296||full	29209	61.67	Medium-quality	temperate	Viruses;Duplodnaviria;Heunggongvirae;Uroviricota;Caudoviricetes;;	Firmicutes_A	UMGS1696	VC_2002	Not novel
vOTU544	01V_697_length_29165_cov_18.440570||full	29165	45.11	Medium-quality	temperate	Viruses;Duplodnaviria;Heunggongvirae;Uroviricota;Caudoviricetes;;	Unpredicted	Unpredicted	single vOTU	Novel genus
vOTU545	01V_7_length_233261_cov_19.666834||full	233261	36.25	Medium-quality	virulent	Viruses;Duplodnaviria;Heunggongvirae;Uroviricota;Caudoviricetes;;	Unpredicted	Unpredicted	single vOTU	Novel genus
vOTU546	01V_70_length_88576_cov_22.358728||full	88576	29.14	High-quality	virulent	Viruses;Duplodnaviria;Heunggongvirae;Uroviricota;Caudoviricetes;Crassvirales;	Unpredicted	Unpredicted	single vOTU	Novel genus
vOTU547	01V_700_length_29084_cov_18.647422||full	29084	42.26	Medium-quality	virulent	Viruses;Duplodnaviria;Heunggongvirae;Uroviricota;Caudoviricetes;;	Unpredicted	Unpredicted	VC_1251	Not novel
vOTU548	01V_702_length_29046_cov_54.524715||full	29046	44.94	Medium-quality	temperate	Viruses;Duplodnaviria;Heunggongvirae;Uroviricota;Caudoviricetes;;	Unpredicted	Unpredicted	single vOTU	Novel genus
vOTU549	01V_704_length_29003_cov_17.888248||full	29003	40.42	High-quality	temperate	Viruses;Duplodnaviria;Heunggongvirae;Uroviricota;Caudoviricetes;;	Unpredicted	Unpredicted	VC_0	Not novel
vOTU550	01V_705_length_28989_cov_14.746112||full	28989	36.7	Medium-quality	virulent	Viruses;Duplodnaviria;Heunggongvirae;Uroviricota;Caudoviricetes;;	Unpredicted	Unpredicted	single vOTU	Novel genus
vOTU551	01V_706_length_28949_cov_6.504361||full	28949	55.82	Medium-quality	temperate	Viruses;Duplodnaviria;Heunggongvirae;Uroviricota;Caudoviricetes;;	Unpredicted	Unpredicted	VC_2069	Not novel
vOTU552	01V_708_length_28859_cov_38.030135||full	28859	55.54	Complete	virulent	Viruses;Duplodnaviria;Heunggongvirae;Uroviricota;Caudoviricetes;;	Actinobacteriota	Bifidobacterium	VC_3013	Not novel
vOTU553	01V_71_length_87015_cov_16.326426||full	87015	41.64	Complete	virulent	Viruses;Duplodnaviria;Heunggongvirae;Uroviricota;Caudoviricetes;;	Verrucomicrobiota	UBA1732	VC_2497	Not novel
vOTU554	01V_710_length_28800_cov_124.500052||full	28800	50.09	High-quality	temperate	Viruses;Duplodnaviria;Heunggongvirae;Uroviricota;Caudoviricetes;;	Firmicutes_A	RUG472	VC_3015	Not novel
vOTU555	01V_712_length_28758_cov_5.690241||full	28758	42.64	High-quality	temperate	Viruses;Duplodnaviria;Heunggongvirae;Uroviricota;Caudoviricetes;;	Unpredicted	Unpredicted	VC_0	Not novel
vOTU556	01V_713_length_28724_cov_8.001884||full	28724	36.15	Medium-quality	virulent	Viruses;Duplodnaviria;Heunggongvirae;Uroviricota;Caudoviricetes;;	Unpredicted	Unpredicted	VC_3031	Not novel
vOTU557	01V_714_length_28707_cov_10.356869||full	28707	47.6	High-quality	virulent	Viruses;Duplodnaviria;Heunggongvirae;Uroviricota;Caudoviricetes;;	Unpredicted	Unpredicted	VC_3035	Not novel
vOTU558	01V_721_length_28440_cov_255.743703||full	28440	35.94	Complete	virulent	Viruses;Duplodnaviria;Heunggongvirae;Uroviricota;Caudoviricetes;;	Unpredicted	Unpredicted	single vOTU	Novel genus
vOTU559	01V_729_length_27911_cov_30.855291||full	27911	64.35	Medium-quality	temperate	Viruses;Duplodnaviria;Heunggongvirae;Uroviricota;Caudoviricetes;;	Unpredicted	Unpredicted	VC_3063	Not novel
vOTU560	01V_73_length_85234_cov_6.854542||full	85234	28.8	Medium-quality	virulent	Viruses;Duplodnaviria;Heunggongvirae;Uroviricota;Caudoviricetes;;	Unpredicted	Unpredicted	VC_591	Not novel
vOTU561	01V_731_length_27866_cov_73.006113||full	27866	56.04	High-quality	virulent	Viruses;Duplodnaviria;Heunggongvirae;Uroviricota;Caudoviricetes;;	Unpredicted	Unpredicted	single vOTU	Novel genus
vOTU562	01V_732_length_27856_cov_34.506241||full	27856	55.91	Medium-quality	virulent	Viruses;Duplodnaviria;Heunggongvirae;Uroviricota;Caudoviricetes;;	Unpredicted	Unpredicted	VC_1233	Not novel
vOTU563	01V_737_length_27778_cov_6.282762||full	27778	54.63	Medium-quality	temperate	Viruses;Duplodnaviria;Heunggongvirae;Uroviricota;Caudoviricetes;;	Unpredicted	Unpredicted	single vOTU	Novel genus
vOTU564	01V_739_length_27745_cov_6.804370||full	27745	28.54	Medium-quality	virulent	Viruses;Duplodnaviria;Heunggongvirae;Uroviricota;Caudoviricetes;;	Unpredicted	Unpredicted	VC_253	Not novel
vOTU565	01V_74_length_82355_cov_12.423864||full	82355	29.47	Medium-quality	temperate	Viruses;Duplodnaviria;Heunggongvirae;Uroviricota;Caudoviricetes;;	Unpredicted	Unpredicted	VC_1834	Not novel
vOTU566	01V_740_length_27697_cov_170.270494||full	27697	64.85	Medium-quality	temperate	Viruses;Duplodnaviria;Heunggongvirae;Uroviricota;Caudoviricetes;;	Unpredicted	Unpredicted	VC_2471	Novel genus
vOTU567	01V_741_length_27655_cov_14.343587||full	27655	42.68	High-quality	temperate	Viruses;Duplodnaviria;Heunggongvirae;Uroviricota;Caudoviricetes;;	Unpredicted	Unpredicted	VC_3092	Not novel
vOTU568	01V_742_length_27653_cov_225.257337||full	27653	55.99	Medium-quality	temperate	Viruses;Duplodnaviria;Heunggongvirae;Uroviricota;Caudoviricetes;;	Unpredicted	Unpredicted	VC_2046	Not novel
vOTU569	01V_748_length_27362_cov_278.963636||full	27362	44.28	Complete	virulent	Viruses;Duplodnaviria;Heunggongvirae;Uroviricota;Caudoviricetes;;	Unpredicted	Unpredicted	VC_469	Not novel
vOTU570	01V_749_length_27350_cov_7.193772||full	27350	40.38	Medium-quality	temperate	Viruses;Duplodnaviria;Heunggongvirae;Uroviricota;Caudoviricetes;;	Firmicutes_A	NK4A144	VC_1888	Not novel
vOTU571	01V_754_length_27119_cov_12.824195||full	27119	61.64	Medium-quality	virulent	Viruses;Duplodnaviria;Heunggongvirae;Uroviricota;Caudoviricetes;;	Unpredicted	Unpredicted	VC_3102	Not novel
vOTU572	01V_757_length_27056_cov_6.932817||full	27056	34.45	Medium-quality	virulent	Viruses;Duplodnaviria;Heunggongvirae;Uroviricota;Caudoviricetes;;	Unpredicted	Unpredicted	single vOTU	Novel genus
vOTU573	01V_759_length_27039_cov_7.698303||full	27039	64.02	Medium-quality	temperate	Viruses;Duplodnaviria;Heunggongvirae;Uroviricota;Caudoviricetes;;	Unpredicted	Unpredicted	VC_3102	Not novel
vOTU574	01V_76_length_80824_cov_27.323998||full	80824	30.05	Medium-quality	virulent	Viruses;Duplodnaviria;Heunggongvirae;Uroviricota;Caudoviricetes;;	Unpredicted	Unpredicted	single vOTU	Novel genus
vOTU575	01V_760_length_27028_cov_447.525896||full	27028	47.61	Medium-quality	temperate	Viruses;Duplodnaviria;Heunggongvirae;Uroviricota;Caudoviricetes;;	Unpredicted	Unpredicted	VC_246	Not novel
vOTU576	01V_765_length_26935_cov_56.700632||full	26935	54.94	High-quality	virulent	Viruses;Duplodnaviria;Heunggongvirae;Uroviricota;Caudoviricetes;;	Unpredicted	Unpredicted	single vOTU	Novel genus
vOTU577	01V_77_length_80446_cov_18.791706||full	80446	36.22	High-quality	virulent	Viruses;Duplodnaviria;Heunggongvirae;Uroviricota;Caudoviricetes;;	Unpredicted	Unpredicted	VC_1756	Not novel
vOTU578	01V_773_length_26716_cov_19.590601||full	26716	44.58	Medium-quality	temperate	Viruses;Duplodnaviria;Heunggongvirae;Uroviricota;Caudoviricetes;;	Unpredicted	Unpredicted	single vOTU	Novel genus
vOTU579	01V_774_length_26700_cov_23.068793||full	26700	50.12	Medium-quality	temperate	Viruses;Duplodnaviria;Heunggongvirae;Uroviricota;Caudoviricetes;;	Firmicutes_A	Ruminococcus	VC_1553	Not novel
vOTU580	01V_775_length_26680_cov_104.650554||full	26680	27.34	Medium-quality	temperate	Viruses;Duplodnaviria;Heunggongvirae;Uroviricota;Caudoviricetes;;	Unpredicted	Unpredicted	VC_1463	Not novel
vOTU581	01V_777_length_26671_cov_6.855989||full	26671	60.61	Medium-quality	temperate	Viruses;Duplodnaviria;Heunggongvirae;Uroviricota;Caudoviricetes;;	Unpredicted	Unpredicted	VC_3119	Not novel
vOTU582	01V_781_length_26622_cov_64.749991||full	26622	27.65	Medium-quality	virulent	Viruses;Duplodnaviria;Heunggongvirae;Uroviricota;Caudoviricetes;;	Unpredicted	Unpredicted	VC_280	Not novel
vOTU583	01V_782_length_26613_cov_46.448490||full	26613	33.18	Medium-quality	temperate	Viruses;Duplodnaviria;Heunggongvirae;Uroviricota;Caudoviricetes;;	Eremiobacterota	CADAWZ01	VC_1937	Not novel
vOTU584	01V_788_length_26520_cov_9.040431||full	26520	42.94	Medium-quality	temperate	Viruses;Duplodnaviria;Heunggongvirae;Uroviricota;Caudoviricetes;;	Unpredicted	Unpredicted	VC_3123	Not novel
vOTU585	01V_79_length_79710_cov_6.593999||full	79710	33.18	Medium-quality	temperate	Viruses;Duplodnaviria;Heunggongvirae;Uroviricota;Caudoviricetes;;	Unpredicted	Unpredicted	single vOTU	Novel genus
vOTU586	01V_790_length_26479_cov_10.150696||full	26479	41.32	Medium-quality	virulent	Viruses;Duplodnaviria;Heunggongvirae;Uroviricota;Caudoviricetes;;	Unpredicted	Unpredicted	VC_593	Not novel
vOTU587	01V_792_length_26349_cov_5.167605||full	26349	36.05	Medium-quality	virulent	Viruses;Duplodnaviria;Heunggongvirae;Uroviricota;Caudoviricetes;;	Unpredicted	Unpredicted	VC_876	Not novel
vOTU588	01V_796_length_26325_cov_71.068329||full	26325	39.91	Medium-quality	temperate	Viruses;Duplodnaviria;Heunggongvirae;Uroviricota;Caudoviricetes;;	Unpredicted	Unpredicted	VC_2803	Not novel
vOTU589	01V_8_length_228922_cov_9.885436||full	228922	27.17	Complete	virulent	Viruses;Duplodnaviria;Heunggongvirae;Uroviricota;Caudoviricetes;;	Unpredicted	Unpredicted	VC_509	Not novel
vOTU590	01V_80_length_79270_cov_15.470227||full	79270	38.26	Complete	virulent	Viruses;Duplodnaviria;Heunggongvirae;Uroviricota;Caudoviricetes;;	Unpredicted	Unpredicted	VC_1756	Not novel
vOTU591	01V_801_length_26260_cov_6.618279||full	26260	54.76	Medium-quality	temperate	Viruses;Duplodnaviria;Heunggongvirae;Uroviricota;Caudoviricetes;;	Spirochaetota	Treponema_D	single vOTU	Novel genus
vOTU592	01V_803_length_26254_cov_46.597122||full	26254	55.77	Medium-quality	temperate	Viruses;Duplodnaviria;Heunggongvirae;Uroviricota;Caudoviricetes;;	Unpredicted	Unpredicted	VC_3102	Not novel
vOTU593	01V_805_length_26213_cov_8.897546||full	26213	50.84	High-quality	temperate	Viruses;Duplodnaviria;Heunggongvirae;Uroviricota;Caudoviricetes;;	Unpredicted	Unpredicted	VC_816	Not novel
vOTU594	01V_807_length_26143_cov_4.622317||full	26143	40.15	Medium-quality	temperate	Viruses;Duplodnaviria;Heunggongvirae;Uroviricota;Caudoviricetes;;	Unpredicted	Unpredicted	single vOTU	Novel genus
vOTU595	01V_808_length_26118_cov_156.113264||full	26118	50.41	Medium-quality	temperate	Viruses;Duplodnaviria;Heunggongvirae;Uroviricota;Caudoviricetes;;	Bacteroidota	Multi genera	VC_2146	Not novel
vOTU596	01V_81_length_79192_cov_51.460619||full	79192	48.01	Medium-quality	virulent	Viruses;Duplodnaviria;Heunggongvirae;Uroviricota;Caudoviricetes;;	Verrucomicrobiota	UBA1732	VC_3036	Not novel
vOTU597	01V_810_length_26110_cov_7.199156||full	26110	54.9	Medium-quality	temperate	Viruses;Duplodnaviria;Heunggongvirae;Uroviricota;Caudoviricetes;;	Unpredicted	Unpredicted	single vOTU	Novel genus
vOTU598	01V_813_length_26045_cov_8.342901||full	26045	54.99	Medium-quality	virulent	Viruses;Duplodnaviria;Heunggongvirae;Uroviricota;Caudoviricetes;;	Unpredicted	Unpredicted	single vOTU	Novel genus
vOTU599	01V_82_length_78477_cov_18.629798||full	78477	46.92	High-quality	virulent	Viruses;Duplodnaviria;Heunggongvirae;Uroviricota;Caudoviricetes;;	Unpredicted	Unpredicted	single vOTU	Novel genus
vOTU600	01V_833_length_25722_cov_52.282425||full	25722	33.55	Medium-quality	Unpredicted	Viruses;Duplodnaviria;Heunggongvirae;Uroviricota;Caudoviricetes;;	Unpredicted	Unpredicted	VC_3149	Not novel
vOTU601	01V_837_length_25625_cov_53.904732||full	25625	55.6	Medium-quality	Unpredicted	Viruses;Duplodnaviria;Heunggongvirae;Uroviricota;Caudoviricetes;;	Unpredicted	Unpredicted	VC_3102	Not novel
vOTU602	01V_838_length_25624_cov_18.654543||full	25624	63.86	Medium-quality	Unpredicted	Viruses;Duplodnaviria;Heunggongvirae;Uroviricota;Caudoviricetes;;	Unpredicted	Unpredicted	single vOTU	Novel genus
vOTU603	01V_84_length_77985_cov_7.199204||full	77985	32.83	High-quality	Unpredicted	Viruses;Duplodnaviria;Heunggongvirae;Uroviricota;Caudoviricetes;;	Unpredicted	Unpredicted	VC_2885	Not novel
vOTU604	01V_841_length_25461_cov_9.915492||full	25461	58.12	Medium-quality	Unpredicted	Viruses;Duplodnaviria;Heunggongvirae;Uroviricota;Caudoviricetes;;	Unpredicted	Unpredicted	VC_230	Not novel
vOTU605	01V_844_length_25350_cov_6.033287||full	25350	28.17	Medium-quality	Unpredicted	Viruses;Duplodnaviria;Heunggongvirae;Uroviricota;Caudoviricetes;;	Unpredicted	Unpredicted	VC_2205	Novel genus
vOTU606	01V_848_length_25264_cov_16.770399||full	25264	40.92	Medium-quality	Unpredicted	Viruses;Duplodnaviria;Heunggongvirae;Uroviricota;Caudoviricetes;;	Unpredicted	Unpredicted	VC_2613	Not novel
vOTU607	01V_853_length_25237_cov_19.748471||full	25237	26.89	Medium-quality	Unpredicted	Viruses;Duplodnaviria;Heunggongvirae;Uroviricota;Caudoviricetes;;	Unpredicted	Unpredicted	VC_1329	Novel genus
vOTU608	01V_858_length_25204_cov_19.766671||full	25204	27.31	Medium-quality	Unpredicted	Viruses;Duplodnaviria;Heunggongvirae;Uroviricota;Caudoviricetes;;	Unpredicted	Unpredicted	VC_255	Not novel
vOTU609	01V_86_length_76854_cov_26.435566||full	76854	58.33	Complete	Unpredicted	Viruses;Duplodnaviria;Heunggongvirae;Uroviricota;Caudoviricetes;;	Unpredicted	Unpredicted	single vOTU	Novel genus
vOTU610	01V_862_length_25153_cov_211.485337||full	25153	28.24	Medium-quality	Unpredicted	Viruses;Duplodnaviria;Heunggongvirae;Uroviricota;Caudoviricetes;;	Unpredicted	Unpredicted	VC_287	Not novel
vOTU611	01V_863_length_25115_cov_22.695690||full	25115	54.3	Medium-quality	Unpredicted	Viruses;Duplodnaviria;Heunggongvirae;Uroviricota;Caudoviricetes;;	Unpredicted	Unpredicted	VC_230	Not novel
vOTU612	01V_866_length_25077_cov_8.388498||full	25077	36.41	Medium-quality	Unpredicted	Viruses;Duplodnaviria;Heunggongvirae;Uroviricota;Caudoviricetes;;	Unpredicted	Unpredicted	VC_1958	Not novel
vOTU613	01V_869_length_25003_cov_7.645422||full	25003	45.44	Medium-quality	Unpredicted	Viruses;Duplodnaviria;Heunggongvirae;Uroviricota;Caudoviricetes;;	Unpredicted	Unpredicted	VC_326	Not novel
vOTU614	01V_870_length_24983_cov_38.509307||full	24983	26.62	Medium-quality	Unpredicted	Viruses;Duplodnaviria;Heunggongvirae;Uroviricota;Caudoviricetes;;	Firmicutes	Multi genera	VC_278	Not novel
vOTU615	01V_871_length_24980_cov_12.168185||full	24980	27.97	Medium-quality	Unpredicted	Viruses;Duplodnaviria;Heunggongvirae;Uroviricota;Caudoviricetes;;	Unpredicted	Unpredicted	single vOTU	Novel genus
vOTU616	01V_872_length_24967_cov_438.357177||full	24967	66.6	Medium-quality	Unpredicted	Viruses;Duplodnaviria;Heunggongvirae;Uroviricota;Caudoviricetes;;	Unpredicted	Unpredicted	VC_2773	Not novel
vOTU617	01V_873_length_24965_cov_296.498314||full	24965	42.39	Medium-quality	Unpredicted	Viruses;Duplodnaviria;Heunggongvirae;Uroviricota;Caudoviricetes;;	Proteobacteria	Ruminobacter	VC_2454	Not novel
vOTU618	01V_878_length_24909_cov_19.610324||full	24909	60.65	Medium-quality	Unpredicted	Viruses;Duplodnaviria;Heunggongvirae;Uroviricota;Caudoviricetes;;	Unpredicted	Unpredicted	single vOTU	Novel genus
vOTU619	01V_88_length_75603_cov_17.948668||full	75603	43.48	Medium-quality	Unpredicted	Viruses;Duplodnaviria;Heunggongvirae;Uroviricota;Caudoviricetes;Crassvirales;	Unpredicted	Unpredicted	single vOTU	Novel genus
vOTU620	01V_889_length_24645_cov_34.612159||full	24645	42.22	High-quality	Unpredicted	Viruses;Duplodnaviria;Heunggongvirae;Uroviricota;Caudoviricetes;;	Unpredicted	Unpredicted	VC_3128	Not novel
vOTU621	01V_891_length_24634_cov_50.238537||full	24634	45.99	Medium-quality	Unpredicted	Viruses;Duplodnaviria;Heunggongvirae;Uroviricota;Caudoviricetes;;	Unpredicted	Unpredicted	VC_1828	Not novel
vOTU622	01V_899_length_24547_cov_19.171730||full	24547	63.01	Medium-quality	Unpredicted	Viruses;Duplodnaviria;Heunggongvirae;Uroviricota;Caudoviricetes;;	Unpredicted	Unpredicted	single vOTU	Novel genus
vOTU623	01V_9_length_221115_cov_9.430860||full	221115	30.33	High-quality	Unpredicted	Viruses;Duplodnaviria;Heunggongvirae;Uroviricota;Caudoviricetes;;	Unpredicted	Unpredicted	VC_509	Not novel
vOTU624	01V_90_length_73633_cov_50.451113||full	73633	28.38	Medium-quality	Unpredicted	Viruses;Duplodnaviria;Heunggongvirae;Uroviricota;Caudoviricetes;;	Firmicutes_A	RUG11977	VC_305	Not novel
vOTU625	01V_900_length_24514_cov_5.759802||full	24514	54.48	Medium-quality	Unpredicted	Viruses;Duplodnaviria;Heunggongvirae;Uroviricota;Caudoviricetes;;	Unpredicted	Unpredicted	VC_854	Not novel
vOTU626	01V_902_length_24506_cov_8.332215||full	24506	50.36	Medium-quality	Unpredicted	Viruses;Duplodnaviria;Heunggongvirae;Uroviricota;Caudoviricetes;;	Unpredicted	Unpredicted	VC_1981	Not novel
vOTU627	01V_903_length_24475_cov_10.709828||full	24475	35.66	Medium-quality	Unpredicted	Viruses;Duplodnaviria;Heunggongvirae;Uroviricota;Caudoviricetes;;	Unpredicted	Unpredicted	VC_1960	Not novel
vOTU628	01V_908_length_24374_cov_17.173815||full	24374	40.39	Medium-quality	Unpredicted	Viruses;Duplodnaviria;Heunggongvirae;Uroviricota;Caudoviricetes;;	Unpredicted	Unpredicted	VC_3180	Not novel
vOTU629	01V_910_length_24356_cov_368.271100||full	24356	48.77	Medium-quality	Unpredicted	Viruses;Duplodnaviria;Heunggongvirae;Uroviricota;Caudoviricetes;;	Firmicutes_A	Faecousia	VC_368	Not novel
vOTU630	01V_914_length_24284_cov_5.134467||full	24284	30.16	Medium-quality	Unpredicted	Viruses;Duplodnaviria;Heunggongvirae;Uroviricota;Caudoviricetes;;	Unpredicted	Unpredicted	single vOTU	Novel genus
vOTU631	01V_916_length_24239_cov_15.817276||full	24239	31.52	Medium-quality	Unpredicted	Viruses;Duplodnaviria;Heunggongvirae;Uroviricota;Caudoviricetes;;	Unpredicted	Unpredicted	VC_444	Not novel
vOTU632	01V_92_length_73455_cov_822.680463||full	73455	42.63	Complete	Unpredicted	Viruses;Duplodnaviria;Heunggongvirae;Uroviricota;Caudoviricetes;;	Bacteroidota	Prevotella	VC_1801	Not novel
vOTU633	01V_924_length_24189_cov_8.159443||full	24189	28.96	Medium-quality	Unpredicted	Viruses;Duplodnaviria;Heunggongvirae;Uroviricota;Caudoviricetes;;	Unpredicted	Unpredicted	VC_268	Not novel
vOTU634	01V_93_length_73331_cov_33.349146||full	73331	41.12	High-quality	Unpredicted	Viruses;Duplodnaviria;Heunggongvirae;Uroviricota;Caudoviricetes;;	Unpredicted	Unpredicted	VC_2498	Not novel
vOTU635	01V_930_length_24060_cov_46.855905||full	24060	56.23	Medium-quality	Unpredicted	Viruses;Duplodnaviria;Heunggongvirae;Uroviricota;Caudoviricetes;;	Unpredicted	Unpredicted	VC_3100	Not novel
vOTU636	01V_932_length_24033_cov_12.404829||full	24033	44.72	Medium-quality	Unpredicted	Viruses;Duplodnaviria;Heunggongvirae;Uroviricota;Caudoviricetes;;	Unpredicted	Unpredicted	VC_3182	Novel genus
vOTU637	01V_933_length_24030_cov_11.453055||full	24030	40.76	Complete	temperate	Viruses;Duplodnaviria;Heunggongvirae;Uroviricota;Caudoviricetes;;	Unpredicted	Unpredicted	VC_3199	Not novel
vOTU638	01V_935_length_23996_cov_5.427593||full	23996	36.64	Medium-quality	temperate	Viruses;Duplodnaviria;Heunggongvirae;Uroviricota;Caudoviricetes;;	Unpredicted	Unpredicted	VC_2447	Not novel
vOTU639	01V_937_length_23974_cov_7.090054||full	23974	29.82	Medium-quality	virulent	Viruses;Duplodnaviria;Heunggongvirae;Uroviricota;Caudoviricetes;;	Unpredicted	Unpredicted	VC_1461	Not novel
vOTU640	01V_938_length_23972_cov_6.315173||full	23972	24.27	Medium-quality	temperate	Viruses;Duplodnaviria;Heunggongvirae;Uroviricota;Caudoviricetes;;	Unpredicted	Unpredicted	single vOTU	Novel genus
vOTU641	01V_943_length_23907_cov_6.057228||full	23907	60.28	Medium-quality	temperate	Viruses;Duplodnaviria;Heunggongvirae;Uroviricota;Caudoviricetes;;	Unpredicted	Unpredicted	single vOTU	Novel genus
vOTU642	01V_945_length_23889_cov_6.771797||full	23889	40.18	Medium-quality	temperate	Viruses;Duplodnaviria;Heunggongvirae;Uroviricota;Caudoviricetes;;	Unpredicted	Unpredicted	VC_1675	Not novel
vOTU643	01V_948_length_23857_cov_11.760860||full	23857	52.11	Medium-quality	virulent	Viruses;Duplodnaviria;Heunggongvirae;Uroviricota;Caudoviricetes;;	Unpredicted	Unpredicted	VC_819	Not novel
vOTU644	01V_955_length_23779_cov_8.411566||full	23779	59.88	Medium-quality	virulent	Viruses;Duplodnaviria;Heunggongvirae;Uroviricota;Caudoviricetes;;	Unpredicted	Unpredicted	VC_3208	Not novel
vOTU645	01V_956_length_23768_cov_7.586682||full	23768	42.98	Medium-quality	temperate	Viruses;Duplodnaviria;Heunggongvirae;Uroviricota;Caudoviricetes;;	Unpredicted	Unpredicted	VC_3002	Not novel
vOTU646	01V_957_length_23760_cov_16.644421||full	23760	39.6	Medium-quality	virulent	Viruses;Duplodnaviria;Heunggongvirae;Uroviricota;Caudoviricetes;;	Unpredicted	Unpredicted	VC_161	Not novel
vOTU647	01V_959_length_23716_cov_6.553400||full	23716	43.46	Medium-quality	temperate	Viruses;Duplodnaviria;Heunggongvirae;Uroviricota;Caudoviricetes;;	Unpredicted	Unpredicted	VC_3212	Not novel
vOTU648	01V_962_length_23681_cov_15.098620||full	23681	48.4	Medium-quality	temperate	Viruses;Duplodnaviria;Heunggongvirae;Uroviricota;Caudoviricetes;;	Unpredicted	Unpredicted	VC_75	Not novel
vOTU649	01V_968_length_23506_cov_4.849729||full	23506	42.57	Medium-quality	virulent	Viruses;Duplodnaviria;Heunggongvirae;Uroviricota;Caudoviricetes;;	Unpredicted	Unpredicted	VC_3218	Not novel
vOTU650	01V_969_length_23499_cov_46.708284||full	23499	62.88	Medium-quality	temperate	Viruses;Duplodnaviria;Heunggongvirae;Uroviricota;Caudoviricetes;;	Unpredicted	Unpredicted	VC_644	Novel genus
vOTU651	01V_979_length_23323_cov_16.627557||full	23323	45.7	Medium-quality	temperate	Viruses;Duplodnaviria;Heunggongvirae;Uroviricota;Caudoviricetes;;	Unpredicted	Unpredicted	single vOTU	Novel genus
vOTU652	01V_98_length_71133_cov_11.668744||full	71133	48.78	Medium-quality	virulent	Viruses;Duplodnaviria;Heunggongvirae;Uroviricota;Caudoviricetes;;	Unpredicted	Unpredicted	VC_2493	Not novel
vOTU653	01V_984_length_23264_cov_8.270197||full	23264	33.01	Medium-quality	temperate	Viruses;Duplodnaviria;Heunggongvirae;Uroviricota;Caudoviricetes;;	Unpredicted	Unpredicted	VC_2430	Not novel
vOTU654	01V_985_length_23245_cov_43.430746||full	23245	55.37	Medium-quality	virulent	Viruses;Duplodnaviria;Heunggongvirae;Uroviricota;Caudoviricetes;;	Unpredicted	Unpredicted	single vOTU	Novel genus
vOTU655	01V_988_length_23185_cov_14.551405||full	23185	53.5	Medium-quality	virulent	Viruses;Duplodnaviria;Heunggongvirae;Uroviricota;Caudoviricetes;;	Unpredicted	Unpredicted	single vOTU	Novel genus
vOTU656	01V_990_length_23119_cov_133.809313||full	23119	56.02	Medium-quality	temperate	Viruses;Duplodnaviria;Heunggongvirae;Uroviricota;Caudoviricetes;;	Unpredicted	Unpredicted	VC_2047	Not novel
vOTU657	01V_995_length_23003_cov_36.861252||full	23003	50.57	Medium-quality	temperate	Viruses;Duplodnaviria;Heunggongvirae;Uroviricota;Caudoviricetes;;	Unpredicted	Unpredicted	VC_2789	Not novel
vOTU658	02V_1_length_365687_cov_20.634220||full	365687	40.73	High-quality	temperate	Viruses;Duplodnaviria;Heunggongvirae;Uroviricota;Caudoviricetes;;	Unpredicted	Unpredicted	VC_293	Not novel
vOTU659	02V_1003_length_18569_cov_92.432538||full	18569	33.44	High-quality	virulent	Viruses;Duplodnaviria;Heunggongvirae;Uroviricota;Caudoviricetes;;	Unpredicted	Unpredicted	VC_915	Not novel
vOTU660	02V_101_length_59600_cov_44.540079||full	59600	28.32	High-quality	temperate	Viruses;Duplodnaviria;Heunggongvirae;Uroviricota;Caudoviricetes;;	Unpredicted	Unpredicted	VC_285	Not novel
vOTU661	02V_1016_length_18407_cov_11.527844||full	18407	62.57	Medium-quality	temperate	Viruses;Duplodnaviria;Heunggongvirae;Uroviricota;Caudoviricetes;;	Unpredicted	Unpredicted	VC_2678	Novel genus
vOTU662	02V_1033_length_18176_cov_156.728437||full	18176	37.41	Medium-quality	temperate	Viruses;Duplodnaviria;Heunggongvirae;Uroviricota;Caudoviricetes;;	Unpredicted	Unpredicted	VC_928	Not novel
vOTU663	02V_1035_length_18159_cov_334.791703||full	18159	31.52	Medium-quality	temperate	Viruses;Duplodnaviria;Heunggongvirae;Uroviricota;Caudoviricetes;;	Proteobacteria	Ruminobacter	single vOTU	Novel genus
vOTU664	02V_1037_length_18142_cov_81.249295||full	18142	54.73	Medium-quality	virulent	Viruses;Duplodnaviria;Heunggongvirae;Uroviricota;Caudoviricetes;;	Unpredicted	Unpredicted	VC_3132	Not novel
vOTU665	02V_104_length_58100_cov_19.445706||full	58100	39.7	Medium-quality	temperate	Viruses;Duplodnaviria;Heunggongvirae;Uroviricota;Caudoviricetes;;	Bacteroidota	UBA3824	VC_239	Not novel
vOTU666	02V_1040_length_18120_cov_5.524218||full	18120	54.86	Medium-quality	virulent	Viruses;Duplodnaviria;Heunggongvirae;Uroviricota;Caudoviricetes;;	Bacteroidota	Cryptobacteroides	single vOTU	Novel genus
vOTU667	02V_1045_length_18087_cov_37.021517||full	18087	40.86	Complete	temperate	Viruses;Duplodnaviria;Heunggongvirae;Uroviricota;Caudoviricetes;;	Unpredicted	Unpredicted	VC_3246	Not novel
vOTU668	02V_1054_length_17965_cov_1488.239866||full	17965	43.58	Medium-quality	virulent	Viruses;Duplodnaviria;Heunggongvirae;Uroviricota;Caudoviricetes;;	Proteobacteria	Ruminobacter	VC_2454	Not novel
vOTU669	02V_106_length_57798_cov_57.851705||full	57798	48.01	High-quality	temperate	Viruses;Duplodnaviria;Heunggongvirae;Uroviricota;Caudoviricetes;;	Unpredicted	Unpredicted	VC_241	Not novel
vOTU670	02V_1066_length_17894_cov_56.019340||full	17894	55.05	Medium-quality	virulent	Viruses;Duplodnaviria;Heunggongvirae;Uroviricota;Caudoviricetes;;	Unpredicted	Unpredicted	VC_248	Not novel
vOTU671	02V_1074_length_17727_cov_8.717123||full	17727	35.87	High-quality	temperate	Viruses;Duplodnaviria;Heunggongvirae;Uroviricota;Caudoviricetes;;	Unpredicted	Unpredicted	single vOTU	Novel genus
vOTU672	02V_1085_length_17632_cov_8.846845||full	17632	38.83	Medium-quality	virulent	Viruses;Duplodnaviria;Heunggongvirae;Uroviricota;Caudoviricetes;;	Unpredicted	Unpredicted	VC_3254	Not novel
vOTU673	02V_1087_length_17596_cov_8.271991||full	17596	64.22	Medium-quality	temperate	Viruses;Duplodnaviria;Heunggongvirae;Uroviricota;Caudoviricetes;;	Unpredicted	Unpredicted	VC_3257	Not novel
vOTU674	02V_109_length_56946_cov_763.761720||full	56946	36.9	High-quality	temperate	Viruses;Duplodnaviria;Heunggongvirae;Uroviricota;Caudoviricetes;;	Unpredicted	Unpredicted	VC_804	Not novel
vOTU675	02V_1090_length_17585_cov_7.151854||full	17585	31.74	Medium-quality	temperate	Viruses;Duplodnaviria;Heunggongvirae;Uroviricota;Caudoviricetes;;	Unpredicted	Unpredicted	VC_3259	Not novel
vOTU676	02V_11_length_122905_cov_11.792886||full	122905	48.58	High-quality	virulent	Viruses;Duplodnaviria;Heunggongvirae;Uroviricota;Caudoviricetes;;	Bacteroidota	Multi genera	VC_1268	Not novel
vOTU677	02V_110_length_56870_cov_59.434744||full	56870	54.2	Complete	temperate	Viruses;Duplodnaviria;Heunggongvirae;Uroviricota;Caudoviricetes;;	Unpredicted	Unpredicted	single vOTU	Novel genus
vOTU678	02V_1105_length_17347_cov_20.475422||full	17347	44.58	Medium-quality	virulent	Viruses;Duplodnaviria;Heunggongvirae;Uroviricota;Caudoviricetes;;	Unpredicted	Unpredicted	VC_3261	Not novel
vOTU679	02V_112_length_56648_cov_117.044387||full	56648	32.56	High-quality	temperate	Viruses;Duplodnaviria;Heunggongvirae;Uroviricota;Caudoviricetes;;	Unpredicted	Unpredicted	VC_685	Not novel
vOTU680	02V_1121_length_17166_cov_11.418211||full	17166	40.22	High-quality	temperate	Viruses;Duplodnaviria;Heunggongvirae;Uroviricota;Caudoviricetes;;	Unpredicted	Unpredicted	VC_3269	Not novel
vOTU681	02V_1122_length_17163_cov_6.625848||full	17163	37.74	High-quality	virulent	Viruses;Duplodnaviria;Heunggongvirae;Uroviricota;Caudoviricetes;;	Unpredicted	Unpredicted	single vOTU	Novel genus
vOTU682	02V_1127_length_17119_cov_5.735935||full	17119	58.03	Medium-quality	virulent	Viruses;Duplodnaviria;Heunggongvirae;Uroviricota;Caudoviricetes;;	Unpredicted	Unpredicted	VC_779	Not novel
vOTU683	02V_113_length_56499_cov_9.513429||full	56499	61.8	Medium-quality	virulent	Viruses;Duplodnaviria;Heunggongvirae;Uroviricota;Caudoviricetes;;	Bacteroidota	UBA4372	VC_3302	Not novel
vOTU684	02V_114_length_56174_cov_11.439887||full	56174	47.49	Complete	temperate	Viruses;Duplodnaviria;Heunggongvirae;Uroviricota;Caudoviricetes;;	Unpredicted	Unpredicted	VC_840	Novel genus
vOTU685	02V_1143_length_16866_cov_47.126346||full	16866	58.63	Medium-quality	temperate	Viruses;Duplodnaviria;Heunggongvirae;Uroviricota;Caudoviricetes;;	Unpredicted	Unpredicted	VC_3303	Not novel
vOTU686	02V_1157_length_16632_cov_7.910478||full	16632	34.88	Medium-quality	temperate	Viruses;Duplodnaviria;Heunggongvirae;Uroviricota;Caudoviricetes;;	Unpredicted	Unpredicted	VC_578	Not novel
vOTU687	02V_116_length_55361_cov_20.592395||full	55361	45.86	High-quality	temperate	Viruses;Duplodnaviria;Heunggongvirae;Uroviricota;Caudoviricetes;;	Unpredicted	Unpredicted	VC_3317	Not novel
vOTU688	02V_117_length_55281_cov_39.567523||full	55281	40.1	High-quality	virulent	Viruses;Duplodnaviria;Heunggongvirae;Uroviricota;Caudoviricetes;;	Unpredicted	Unpredicted	VC_726	Not novel
vOTU689	02V_118_length_55041_cov_33.256938||full	55041	38.51	High-quality	virulent	Viruses;Duplodnaviria;Heunggongvirae;Uroviricota;Caudoviricetes;;	Unpredicted	Unpredicted	VC_396	Not novel
vOTU690	02V_119_length_54776_cov_256.407832||full	54776	43.96	High-quality	temperate	Viruses;Duplodnaviria;Heunggongvirae;Uroviricota;Caudoviricetes;;	Unpredicted	Unpredicted	VC_2549	Not novel
vOTU691	02V_1194_length_16384_cov_12.327822||full	16384	35.7	Medium-quality	temperate	Viruses;Duplodnaviria;Heunggongvirae;Uroviricota;Caudoviricetes;;	Unpredicted	Unpredicted	VC_937	Not novel
vOTU692	02V_12_length_121198_cov_180.252066||full	121198	29.85	Complete	temperate	Viruses;Duplodnaviria;Heunggongvirae;Uroviricota;Caudoviricetes;;	Unpredicted	Unpredicted	VC_1090	Not novel
vOTU693	02V_120_length_54715_cov_36.079034||full	54715	37.02	Medium-quality	virulent	Viruses;Duplodnaviria;Heunggongvirae;Uroviricota;Caudoviricetes;;	Unpredicted	Unpredicted	VC_86	Not novel
vOTU694	02V_1207_length_16261_cov_27.260027||full	16261	33.33	Medium-quality	virulent	Viruses;Duplodnaviria;Heunggongvirae;Uroviricota;Caudoviricetes;;	Unpredicted	Unpredicted	single vOTU	Novel genus
vOTU695	02V_121_length_54657_cov_7.190158||full	54657	31.41	High-quality	virulent	Viruses;Duplodnaviria;Heunggongvirae;Uroviricota;Caudoviricetes;;	Unpredicted	Unpredicted	VC_2110	Not novel
vOTU696	02V_1235_length_16023_cov_5.094877||full	16023	58.83	Medium-quality	temperate	Viruses;Duplodnaviria;Heunggongvirae;Uroviricota;Caudoviricetes;;	Unpredicted	Unpredicted	single vOTU	Novel genus
vOTU697	02V_1237_length_16003_cov_11.008345||full	16003	27.29	Medium-quality	virulent	Viruses;Duplodnaviria;Heunggongvirae;Uroviricota;Caudoviricetes;;	Unpredicted	Unpredicted	VC_1113	Not novel
vOTU698	02V_124_length_54314_cov_23.053300||full	54314	58.17	High-quality	virulent	Viruses;Duplodnaviria;Heunggongvirae;Uroviricota;Caudoviricetes;;	Firmicutes_A	UBA2943	VC_2069	Not novel
vOTU699	02V_125_length_54269_cov_57.192460||full	54269	47.79	Medium-quality	temperate	Viruses;Duplodnaviria;Heunggongvirae;Uroviricota;Caudoviricetes;;	Unpredicted	Unpredicted	VC_3346	Not novel
vOTU700	02V_127_length_53730_cov_324.256060||full	53730	37.78	Medium-quality	virulent	Viruses;Duplodnaviria;Heunggongvirae;Uroviricota;Caudoviricetes;;	Unpredicted	Unpredicted	VC_686	Not novel
vOTU701	02V_1273_length_15709_cov_5.258400||full	15709	47.06	High-quality	virulent	Viruses;Duplodnaviria;Heunggongvirae;Uroviricota;Caudoviricetes;;	Unpredicted	Unpredicted	VC_3350	Novel genus
vOTU702	02V_1279_length_15675_cov_6.636428||full	15675	34.42	Medium-quality	virulent	Viruses;Duplodnaviria;Heunggongvirae;Uroviricota;Caudoviricetes;;	Unpredicted	Unpredicted	VC_548	Not novel
vOTU703	02V_128_length_53665_cov_19.908618||full	53665	35.7	Medium-quality	virulent	Viruses;Duplodnaviria;Heunggongvirae;Uroviricota;Caudoviricetes;;	Unpredicted	Unpredicted	VC_890	Not novel
vOTU704	02V_1282_length_15648_cov_47.698647||full	15648	34.32	Medium-quality	temperate	Viruses;Duplodnaviria;Heunggongvirae;Uroviricota;Caudoviricetes;;	Unpredicted	Unpredicted	VC_796	Not novel
vOTU705	02V_1295_length_15500_cov_5.868954||full	15500	27.23	Medium-quality	virulent	Viruses;Duplodnaviria;Heunggongvirae;Uroviricota;Caudoviricetes;;	Unpredicted	Unpredicted	VC_3364	Not novel
vOTU706	02V_13_length_120988_cov_7.432578||full	120988	35.84	Medium-quality	virulent	Viruses;Duplodnaviria;Heunggongvirae;Uroviricota;Caudoviricetes;;	Unpredicted	Unpredicted	VC_2884	Not novel
vOTU707	02V_130_length_53587_cov_8.370040||full	53587	41.24	Medium-quality	virulent	Viruses;Duplodnaviria;Heunggongvirae;Uroviricota;Caudoviricetes;Crassvirales;	Unpredicted	Unpredicted	single vOTU	Novel genus
vOTU708	02V_1302_length_15435_cov_36.389413||full	15435	34.83	Medium-quality	virulent	Viruses;Duplodnaviria;Heunggongvirae;Uroviricota;Caudoviricetes;;	Unpredicted	Unpredicted	VC_929	Not novel
vOTU709	02V_1305_length_15418_cov_18.065598||full	15418	38.71	Medium-quality	temperate	Viruses;Duplodnaviria;Heunggongvirae;Uroviricota;Caudoviricetes;;	Unpredicted	Unpredicted	single vOTU	Novel genus
vOTU710	02V_1313_length_15351_cov_7.343227||full	15351	48.86	Medium-quality	virulent	Viruses;Duplodnaviria;Heunggongvirae;Uroviricota;Caudoviricetes;;	Firmicutes_A	RUG754	VC_3378	Not novel
vOTU711	02V_1324_length_15270_cov_24.460269||full	15270	33.77	Medium-quality	temperate	Viruses;Duplodnaviria;Heunggongvirae;Uroviricota;Caudoviricetes;;	Unpredicted	Unpredicted	VC_796	Not novel
vOTU712	02V_133_length_53379_cov_9.580208||full	53379	47.34	Medium-quality	temperate	Viruses;Duplodnaviria;Heunggongvirae;Uroviricota;Caudoviricetes;;	Unpredicted	Unpredicted	single vOTU	Novel genus
vOTU713	02V_1344_length_15130_cov_11.183814||full	15130	32	Medium-quality	temperate	Viruses;Duplodnaviria;Heunggongvirae;Uroviricota;Caudoviricetes;;	Unpredicted	Unpredicted	VC_2378	Not novel
vOTU714	02V_1355_length_15024_cov_10.450932||full	15024	37.89	Medium-quality	virulent	Viruses;Duplodnaviria;Heunggongvirae;Uroviricota;Caudoviricetes;;	Unpredicted	Unpredicted	single vOTU	Novel genus
vOTU715	02V_1359_length_15009_cov_6.447104||full	15009	44.75	Complete	virulent	Viruses;Duplodnaviria;Heunggongvirae;Uroviricota;Caudoviricetes;;	Unpredicted	Unpredicted	VC_1282	Not novel
vOTU716	02V_136_length_52961_cov_78.620742||full	52961	53.6	Medium-quality	virulent	Viruses;Duplodnaviria;Heunggongvirae;Uroviricota;Caudoviricetes;;	Unpredicted	Unpredicted	VC_3383	Not novel
vOTU717	02V_139_length_52071_cov_20.533932||full	52071	51.8	Medium-quality	virulent	Viruses;Duplodnaviria;Heunggongvirae;Uroviricota;Caudoviricetes;;	Unpredicted	Unpredicted	VC_2129	Not novel
vOTU718	02V_1390_length_14788_cov_13.309170||full	14788	40.43	Medium-quality	virulent	Viruses;Duplodnaviria;Heunggongvirae;Uroviricota;Caudoviricetes;;	Unpredicted	Unpredicted	VC_3388	Not novel
vOTU719	02V_143_length_51311_cov_12.672955||full	51311	48.56	Medium-quality	virulent	Viruses;Duplodnaviria;Heunggongvirae;Uroviricota;Caudoviricetes;;	Unpredicted	Unpredicted	single vOTU	Novel genus
vOTU720	02V_144_length_51246_cov_9.140396||full	51246	27.88	High-quality	virulent	Viruses;Duplodnaviria;Heunggongvirae;Uroviricota;Caudoviricetes;;	Unpredicted	Unpredicted	VC_1460	Not novel
vOTU721	02V_145_length_51215_cov_11.481079||full	51215	37.88	Medium-quality	temperate	Viruses;Duplodnaviria;Heunggongvirae;Uroviricota;Caudoviricetes;Crassvirales;	Bacteroidota	Sodaliphilus	VC_1808	Not novel
vOTU722	02V_146_length_51150_cov_12.967844||full	51150	46.21	Complete	virulent	Viruses;Duplodnaviria;Heunggongvirae;Uroviricota;Caudoviricetes;;	Unpredicted	Unpredicted	VC_1730	Not novel
vOTU723	02V_1462_length_14275_cov_156.940614||full	14275	32.64	Medium-quality	virulent	Viruses;Duplodnaviria;Heunggongvirae;Uroviricota;Caudoviricetes;;	Unpredicted	Unpredicted	VC_796	Not novel
vOTU724	02V_147_length_50794_cov_8.669071||full	50794	37.82	Medium-quality	virulent	Viruses;Duplodnaviria;Heunggongvirae;Uroviricota;Caudoviricetes;;	Unpredicted	Unpredicted	VC_86	Not novel
vOTU725	02V_148_length_50574_cov_18.871454||full	50574	49.01	Medium-quality	virulent	Viruses;Duplodnaviria;Heunggongvirae;Uroviricota;Caudoviricetes;;	Unpredicted	Unpredicted	VC_2493	Not novel
vOTU726	02V_149_length_50542_cov_24.312239||full	50542	39.7	Medium-quality	virulent	Viruses;Duplodnaviria;Heunggongvirae;Uroviricota;Caudoviricetes;;	Unpredicted	Unpredicted	VC_410	Not novel
vOTU727	02V_1495_length_14099_cov_122.412561||full	14099	44.4	High-quality	virulent	Viruses;Duplodnaviria;Heunggongvirae;Uroviricota;Caudoviricetes;;	Unpredicted	Unpredicted	VC_1530	Not novel
vOTU728	02V_1499_length_14050_cov_20.729761||full	14050	47.34	High-quality	temperate	Viruses;Duplodnaviria;Heunggongvirae;Uroviricota;Caudoviricetes;;	Unpredicted	Unpredicted	VC_3395	Novel genus
vOTU729	02V_15_length_116430_cov_12.361409||full	116430	34.98	Medium-quality	virulent	Viruses;Duplodnaviria;Heunggongvirae;Uroviricota;Caudoviricetes;;	Unpredicted	Unpredicted	VC_1043	Not novel
vOTU730	02V_152_length_50289_cov_10.962018||full	50289	29.73	Medium-quality	virulent	Viruses;Duplodnaviria;Heunggongvirae;Uroviricota;Caudoviricetes;;	Unpredicted	Unpredicted	VC_3399	Not novel
vOTU731	02V_153_length_50122_cov_20.248946||full	50122	49.1	Complete	virulent	Viruses;Duplodnaviria;Heunggongvirae;Uroviricota;Caudoviricetes;;	Bacteroidota	Prevotella	VC_1738	Not novel
vOTU732	02V_154_length_49945_cov_5.513490||full	49945	34.32	High-quality	virulent	Viruses;Duplodnaviria;Heunggongvirae;Uroviricota;Caudoviricetes;;	Unpredicted	Unpredicted	VC_1773	Not novel
vOTU733	02V_1587_length_13497_cov_33.130263||full	13497	42.54	High-quality	virulent	Viruses;Duplodnaviria;Heunggongvirae;Uroviricota;Caudoviricetes;;	Unpredicted	Unpredicted	VC_3403	Not novel
vOTU734	02V_159_length_48780_cov_17.615967||full	48780	46.43	Complete	temperate	Viruses;Duplodnaviria;Heunggongvirae;Uroviricota;Caudoviricetes;;	Unpredicted	Unpredicted	VC_1667	Not novel
vOTU735	02V_16_length_112353_cov_32.802187||full	112353	34.75	Medium-quality	virulent	Viruses;Duplodnaviria;Heunggongvirae;Uroviricota;Caudoviricetes;;	Unpredicted	Unpredicted	VC_2884	Not novel
vOTU736	02V_160_length_48640_cov_41.486117||full	48640	44.89	Complete	virulent	Viruses;Duplodnaviria;Heunggongvirae;Uroviricota;Caudoviricetes;;	Unpredicted	Unpredicted	single vOTU	Novel genus
vOTU737	02V_1608_length_13418_cov_61.141809||full	13418	40.74	Medium-quality	temperate	Viruses;Duplodnaviria;Heunggongvirae;Uroviricota;Caudoviricetes;;	Unpredicted	Unpredicted	VC_3229	Not novel
vOTU738	02V_1618_length_13353_cov_76.428109||full	13353	48.43	Complete	virulent	Viruses;Duplodnaviria;Heunggongvirae;Uroviricota;Caudoviricetes;;	Unpredicted	Unpredicted	VC_1736	Not novel
vOTU739	02V_162_length_48467_cov_23.273961||full	48467	41.42	Medium-quality	virulent	Viruses;Duplodnaviria;Heunggongvirae;Uroviricota;Caudoviricetes;;	Unpredicted	Unpredicted	VC_386	Not novel
vOTU740	02V_1629_length_13294_cov_9.413289||full	13294	31.02	High-quality	virulent	Viruses;Duplodnaviria;Heunggongvirae;Uroviricota;Caudoviricetes;;	Unpredicted	Unpredicted	VC_1275	Not novel
vOTU741	02V_164_length_48146_cov_15.073278||full	48146	48.04	High-quality	virulent	Viruses;Duplodnaviria;Heunggongvirae;Uroviricota;Caudoviricetes;;	Unpredicted	Unpredicted	VC_3415	Not novel
vOTU742	02V_1645_length_13240_cov_7.096549||full	13240	45.23	Complete	virulent	Viruses;Duplodnaviria;Heunggongvirae;Uroviricota;Caudoviricetes;;	Unpredicted	Unpredicted	VC_1410	Novel genus
vOTU743	02V_165_length_48143_cov_80.186803||full	48143	38.41	Medium-quality	virulent	Viruses;Duplodnaviria;Heunggongvirae;Uroviricota;Caudoviricetes;;	Unpredicted	Unpredicted	VC_3192	Novel genus
vOTU744	02V_1657_length_13148_cov_5.743451||full	13148	54.14	Complete	virulent	Viruses;Duplodnaviria;Heunggongvirae;Uroviricota;Caudoviricetes;;	Unpredicted	Unpredicted	VC_3431	Not novel
vOTU745	02V_166_length_48097_cov_68.698993||full	48097	61.15	High-quality	temperate	Viruses;Duplodnaviria;Heunggongvirae;Uroviricota;Caudoviricetes;;	Unpredicted	Unpredicted	single vOTU	Novel genus
vOTU746	02V_1672_length_13020_cov_28.314693||full	13020	25.38	Medium-quality	virulent	Viruses;Duplodnaviria;Heunggongvirae;Uroviricota;Caudoviricetes;;	Unpredicted	Unpredicted	VC_1112	Not novel
vOTU747	02V_168_length_48009_cov_13.804146||full	48009	35.67	Complete	virulent	Viruses;Duplodnaviria;Heunggongvirae;Uroviricota;Caudoviricetes;;	Unpredicted	Unpredicted	VC_2111	Not novel
vOTU748	02V_1683_length_12959_cov_61.594744||full	12959	49.45	High-quality	virulent	Viruses;Duplodnaviria;Heunggongvirae;Uroviricota;Caudoviricetes;;	Unpredicted	Unpredicted	VC_1559	Not novel
vOTU749	02V_1705_length_12839_cov_5.893284||full	12839	36.04	High-quality	virulent	Viruses;Duplodnaviria;Heunggongvirae;Uroviricota;Caudoviricetes;;	Unpredicted	Unpredicted	VC_1521	Not novel
vOTU750	02V_172_length_47595_cov_1172.810286||full	47595	45.2	Complete	virulent	Viruses;Duplodnaviria;Heunggongvirae;Uroviricota;Caudoviricetes;;	Unpredicted	Unpredicted	single vOTU	Novel genus
vOTU751	02V_174_length_47266_cov_6.843638||full	47266	24.53	High-quality	temperate	Viruses;Duplodnaviria;Heunggongvirae;Uroviricota;Caudoviricetes;;	Unpredicted	Unpredicted	single vOTU	Novel genus
vOTU752	02V_177_length_47043_cov_65.097833||full	47043	32.16	Complete	virulent	Viruses;Duplodnaviria;Heunggongvirae;Uroviricota;Caudoviricetes;;	Unpredicted	Unpredicted	VC_2111	Not novel
vOTU753	02V_1782_length_12412_cov_8.184968||full	12412	34.12	High-quality	virulent	Viruses;Duplodnaviria;Heunggongvirae;Uroviricota;Caudoviricetes;;	Unpredicted	Unpredicted	VC_1374	Not novel
vOTU754	02V_1798_length_12344_cov_5.310267||full	12344	38.42	High-quality	virulent	Viruses;Duplodnaviria;Heunggongvirae;Uroviricota;Caudoviricetes;;	Unpredicted	Unpredicted	single vOTU	Novel genus
vOTU755	02V_18_length_108169_cov_153.662819||full	108169	39.6	Medium-quality	temperate	Viruses;Duplodnaviria;Heunggongvirae;Uroviricota;Caudoviricetes;;	Unpredicted	Unpredicted	VC_2000	Not novel
vOTU756	02V_180_length_46810_cov_20.873019||full	46810	48.58	Complete	virulent	Viruses;Duplodnaviria;Heunggongvirae;Uroviricota;Caudoviricetes;;	Unpredicted	Unpredicted	single vOTU	Novel genus
vOTU757	02V_1803_length_12327_cov_11.150994||full	12327	41.53	High-quality	temperate	Viruses;Duplodnaviria;Heunggongvirae;Uroviricota;Caudoviricetes;;	Unpredicted	Unpredicted	VC_1568	Not novel
vOTU758	02V_181_length_46403_cov_14.037715||full	46403	41.23	High-quality	virulent	Viruses;Duplodnaviria;Heunggongvirae;Uroviricota;Caudoviricetes;;	Unpredicted	Unpredicted	VC_3211	Novel genus
vOTU759	02V_1811_length_12284_cov_9.414507||full	12284	34.77	High-quality	virulent	Viruses;Duplodnaviria;Heunggongvirae;Uroviricota;Caudoviricetes;;	Unpredicted	Unpredicted	VC_1568	Not novel
vOTU760	02V_182_length_46358_cov_6.440403||full	46358	38.42	Medium-quality	virulent	Viruses;Duplodnaviria;Heunggongvirae;Uroviricota;Caudoviricetes;;	Unpredicted	Unpredicted	VC_3287	Not novel
vOTU761	02V_1820_length_12262_cov_4.287732||full	12262	43.71	High-quality	virulent	Viruses;Duplodnaviria;Heunggongvirae;Uroviricota;Caudoviricetes;;	Unpredicted	Unpredicted	single vOTU	Novel genus
vOTU762	02V_1821_length_12261_cov_5.702176||full	12261	29.11	High-quality	virulent	Viruses;Duplodnaviria;Heunggongvirae;Uroviricota;Caudoviricetes;;	Unpredicted	Unpredicted	single vOTU	Novel genus
vOTU763	02V_1825_length_12240_cov_14.679770||full	12240	53.41	Complete	virulent	Viruses;Duplodnaviria;Heunggongvirae;Uroviricota;Caudoviricetes;;	Unpredicted	Unpredicted	VC_1686	Not novel
vOTU764	02V_183_length_46348_cov_44.674551||full	46348	31.49	Complete	virulent	Viruses;Duplodnaviria;Heunggongvirae;Uroviricota;Caudoviricetes;;	Unpredicted	Unpredicted	VC_1638	Not novel
vOTU765	02V_185_length_46128_cov_132.525644||full	46128	42.56	High-quality	temperate	Viruses;Duplodnaviria;Heunggongvirae;Uroviricota;Caudoviricetes;;	Unpredicted	Unpredicted	VC_991	Not novel
vOTU766	02V_186_length_46101_cov_62.067976||full_1	44082	42.34	Medium-quality	virulent	Viruses;Duplodnaviria;Heunggongvirae;Uroviricota;Caudoviricetes;;	Unpredicted	Unpredicted	VC_999	Not novel
vOTU767	02V_187_length_45822_cov_29.417746||full	45822	29.61	High-quality	virulent	Viruses;Duplodnaviria;Heunggongvirae;Uroviricota;Caudoviricetes;;	Unpredicted	Unpredicted	VC_1492	Not novel
vOTU768	02V_1875_length_12062_cov_36.502457||full	12062	53.36	Complete	virulent	Viruses;Duplodnaviria;Heunggongvirae;Uroviricota;Caudoviricetes;;	Unpredicted	Unpredicted	single vOTU	Novel genus
vOTU769	02V_188_length_45800_cov_66.132605||full	45800	50.03	High-quality	virulent	Viruses;Duplodnaviria;Heunggongvirae;Uroviricota;Caudoviricetes;;	Unpredicted	Unpredicted	VC_3472	Not novel
vOTU770	02V_1883_length_12021_cov_8.716279||full	12021	46.37	High-quality	temperate	Viruses;Duplodnaviria;Heunggongvirae;Uroviricota;Caudoviricetes;;	Unpredicted	Unpredicted	single vOTU	Novel genus
vOTU771	02V_189_length_45698_cov_13.237189||full	45698	46.04	Medium-quality	virulent	Viruses;Duplodnaviria;Heunggongvirae;Uroviricota;Caudoviricetes;;	Unpredicted	Unpredicted	VC_2964	Not novel
vOTU772	02V_1892_length_11966_cov_33.543195||full	11966	49.62	Medium-quality	virulent	Viruses;Duplodnaviria;Heunggongvirae;Uroviricota;Caudoviricetes;;	Unpredicted	Unpredicted	VC_1568	Not novel
vOTU773	02V_19_length_101860_cov_14.740249||full	101860	49.92	High-quality	virulent	Viruses;Duplodnaviria;Heunggongvirae;Uroviricota;Caudoviricetes;;	Bacteroidota	Multi genera	VC_3511	Not novel
vOTU774	02V_191_length_45608_cov_19.846223||full	45608	42.41	Complete	virulent	Viruses;Duplodnaviria;Heunggongvirae;Uroviricota;Caudoviricetes;;	Unpredicted	Unpredicted	VC_1905	Not novel
vOTU775	02V_192_length_45183_cov_19.911806||full	45183	42.31	High-quality	temperate	Viruses;Duplodnaviria;Heunggongvirae;Uroviricota;Caudoviricetes;;	Unpredicted	Unpredicted	single vOTU	Novel genus
vOTU776	02V_193_length_44881_cov_72.101548||full	44881	46.12	High-quality	virulent	Viruses;Duplodnaviria;Heunggongvirae;Uroviricota;Caudoviricetes;;	Unpredicted	Unpredicted	VC_3489	Not novel
vOTU777	02V_194_length_44670_cov_7.053569||full	44670	45.32	High-quality	virulent	Viruses;Duplodnaviria;Heunggongvirae;Uroviricota;Caudoviricetes;;	Unpredicted	Unpredicted	VC_3507	Not novel
vOTU778	02V_1941_length_11795_cov_16.597700||full	11795	50.18	Medium-quality	virulent	Viruses;Duplodnaviria;Heunggongvirae;Uroviricota;Caudoviricetes;;	Unpredicted	Unpredicted	VC_3506	Not novel
vOTU779	02V_1953_length_11759_cov_25.556818||full	11759	24.42	Medium-quality	temperate	Viruses;Duplodnaviria;Heunggongvirae;Uroviricota;Caudoviricetes;;	Unpredicted	Unpredicted	single vOTU	Novel genus
vOTU780	02V_197_length_44309_cov_13.696728||full	44309	56.99	Medium-quality	virulent	Viruses;Duplodnaviria;Heunggongvirae;Uroviricota;Caudoviricetes;;	Unpredicted	Unpredicted	VC_2499	Not novel
vOTU781	02V_2_length_348046_cov_25.493291||full	348046	38.41	High-quality	virulent	Viruses;Duplodnaviria;Heunggongvirae;Uroviricota;Caudoviricetes;;	Unpredicted	Unpredicted	VC_772	Not novel
vOTU782	02V_20_length_101142_cov_47.508038||full	101142	43.16	Medium-quality	virulent	Viruses;Duplodnaviria;Heunggongvirae;Uroviricota;Caudoviricetes;;	Unpredicted	Unpredicted	single vOTU	Novel genus
vOTU783	02V_202_length_44105_cov_13.180272||full	44105	44.08	Complete	virulent	Viruses;Duplodnaviria;Heunggongvirae;Uroviricota;Caudoviricetes;;	Unpredicted	Unpredicted	single vOTU	Novel genus
vOTU784	02V_2025_length_11521_cov_65.370312||full	11521	40.67	Medium-quality	virulent	Viruses;Duplodnaviria;Heunggongvirae;Uroviricota;Caudoviricetes;;	Unpredicted	Unpredicted	VC_3229	Not novel
vOTU785	02V_2028_length_11515_cov_6.190140||full	11515	48.42	Complete	virulent	unassigned	Unpredicted	Unpredicted	VC_1858	Not novel
vOTU786	02V_2032_length_11482_cov_7.287652||full	11482	53.04	Complete	virulent	Viruses;Duplodnaviria;Heunggongvirae;Uroviricota;Caudoviricetes;;	Unpredicted	Unpredicted	single vOTU	Novel genus
vOTU787	02V_204_length_43852_cov_32.767153||full	43852	47.73	Complete	virulent	Viruses;Duplodnaviria;Heunggongvirae;Uroviricota;Caudoviricetes;;	Unpredicted	Unpredicted	VC_2304	Novel genus
vOTU788	02V_206_length_43726_cov_12.500378||full	43726	44.58	Complete	virulent	Viruses;Duplodnaviria;Heunggongvirae;Uroviricota;Caudoviricetes;;	Unpredicted	Unpredicted	VC_1666	Not novel
vOTU789	02V_2063_length_11353_cov_65.514516||full	11353	43.99	Medium-quality	temperate	Viruses;Duplodnaviria;Heunggongvirae;Uroviricota;Caudoviricetes;;	Unpredicted	Unpredicted	VC_1559	Not novel
vOTU790	02V_2075_length_11305_cov_27.206400||full	11305	34.14	Complete	virulent	Viruses;Duplodnaviria;Heunggongvirae;Uroviricota;Caudoviricetes;;	Unpredicted	Unpredicted	VC_1275	Not novel
vOTU791	02V_209_length_43489_cov_23.268522||full	43489	54.81	Complete	virulent	Viruses;Duplodnaviria;Heunggongvirae;Uroviricota;Caudoviricetes;;	Unpredicted	Unpredicted	VC_2861	Not novel
vOTU792	02V_2097_length_11211_cov_9.403370||full	11211	49.26	Complete	virulent	unassigned	Unpredicted	Unpredicted	VC_598	Novel genus
vOTU793	02V_21_length_99510_cov_37.008054||full	99510	34.51	Medium-quality	virulent	Viruses;Duplodnaviria;Heunggongvirae;Uroviricota;Caudoviricetes;;	Unpredicted	Unpredicted	VC_1612	Not novel
vOTU794	02V_210_length_43445_cov_25.158424||full	43445	42.79	Medium-quality	virulent	Viruses;Duplodnaviria;Heunggongvirae;Uroviricota;Caudoviricetes;;	Unpredicted	Unpredicted	VC_194	Not novel
vOTU795	02V_2103_length_11199_cov_14.390524||full	11199	55.11	Complete	virulent	unassigned	Unpredicted	Unpredicted	single vOTU	Novel genus
vOTU796	02V_211_length_43314_cov_12.755773||full	43314	61.09	Medium-quality	virulent	Viruses;Duplodnaviria;Heunggongvirae;Uroviricota;Caudoviricetes;;	Unpredicted	Unpredicted	VC_1431	Not novel
vOTU797	02V_212_length_43230_cov_41.030921||full	43230	32.33	Complete	virulent	Viruses;Duplodnaviria;Heunggongvirae;Uroviricota;Caudoviricetes;;	Unpredicted	Unpredicted	VC_3536	Not novel
vOTU798	02V_213_length_43220_cov_31.473578||full	43220	46.07	Complete	virulent	Viruses;Duplodnaviria;Heunggongvirae;Uroviricota;Caudoviricetes;;	Unpredicted	Unpredicted	VC_1601	Not novel
vOTU799	02V_214_length_43210_cov_32.854895||full	43210	50.09	Medium-quality	virulent	Viruses;Duplodnaviria;Heunggongvirae;Uroviricota;Caudoviricetes;;	Unpredicted	Unpredicted	single vOTU	Novel genus
vOTU800	02V_215_length_43110_cov_24.586366||full	43110	42.5	High-quality	temperate	Viruses;Duplodnaviria;Heunggongvirae;Uroviricota;Caudoviricetes;;	Unpredicted	Unpredicted	VC_3159	Not novel
vOTU801	02V_216_length_42903_cov_119.273712||full	42903	42.16	Medium-quality	virulent	Viruses;Duplodnaviria;Heunggongvirae;Uroviricota;Caudoviricetes;;	Bacteroidota	Multi genera	VC_1801	Not novel
vOTU802	02V_217_length_42841_cov_10.756369||full	42841	51.6	High-quality	temperate	Viruses;Duplodnaviria;Heunggongvirae;Uroviricota;Caudoviricetes;;	Unpredicted	Unpredicted	VC_2464	Not novel
vOTU803	02V_2173_length_10876_cov_15.747066||full	10876	51.38	High-quality	temperate	unassigned	Unpredicted	Unpredicted	single vOTU	Novel genus
vOTU804	02V_219_length_42674_cov_1735.498064||full	42674	40.86	Medium-quality	virulent	Viruses;Duplodnaviria;Heunggongvirae;Uroviricota;Caudoviricetes;;	Proteobacteria	Ruminobacter	VC_3232	Not novel
vOTU805	02V_221_length_42426_cov_29.000425||full	42426	52.75	High-quality	virulent	Viruses;Duplodnaviria;Heunggongvirae;Uroviricota;Caudoviricetes;;	Firmicutes_A	UBA1066	VC_3554	Not novel
vOTU806	02V_223_length_42223_cov_28.219005||full	42223	48.12	High-quality	virulent	Viruses;Duplodnaviria;Heunggongvirae;Uroviricota;Caudoviricetes;;	Bacteroidota	Cryptobacteroides	VC_1601	Not novel
vOTU807	02V_224_length_42132_cov_12.279559||full	42132	32.63	High-quality	virulent	Viruses;Duplodnaviria;Heunggongvirae;Uroviricota;Caudoviricetes;;	Unpredicted	Unpredicted	VC_3536	Not novel
vOTU808	02V_2261_length_10606_cov_180.135911||full	10606	37.09	Medium-quality	temperate	Viruses;Duplodnaviria;Heunggongvirae;Uroviricota;Caudoviricetes;;	Unpredicted	Unpredicted	VC_3271	Not novel
vOTU809	02V_2264_length_10601_cov_15.371705||full	10601	48.57	Complete	temperate	unassigned	Unpredicted	Unpredicted	VC_1748	Novel genus
vOTU810	02V_2268_length_10590_cov_23.542508||full	10590	27.73	High-quality	temperate	Viruses;Duplodnaviria;Heunggongvirae;Uroviricota;Caudoviricetes;;	Unpredicted	Unpredicted	VC_1673	Not novel
vOTU811	02V_227_length_42004_cov_9.444111||full	42004	50.77	Medium-quality	virulent	Viruses;Duplodnaviria;Heunggongvirae;Uroviricota;Caudoviricetes;;	Unpredicted	Unpredicted	single vOTU	Novel genus
vOTU812	02V_228_length_41968_cov_37.884618||full	41968	51.67	High-quality	virulent	Viruses;Duplodnaviria;Heunggongvirae;Uroviricota;Caudoviricetes;;	Unpredicted	Unpredicted	VC_3572	Not novel
vOTU813	02V_2284_length_10556_cov_13.860394||full	10556	52.09	Medium-quality	virulent	unassigned	Unpredicted	Unpredicted	single vOTU	Novel genus
vOTU814	02V_229_length_41877_cov_95.739563||full	41877	39.78	Medium-quality	virulent	Viruses;Duplodnaviria;Heunggongvirae;Uroviricota;Caudoviricetes;;	Bacteroidota	Prevotella	VC_1801	Not novel
vOTU815	02V_2292_length_10545_cov_7.706578||full	10545	44.87	Complete	virulent	unassigned	Unpredicted	Unpredicted	single vOTU	Novel genus
vOTU816	02V_23_length_98281_cov_34.397268||full	98281	37.63	Complete	virulent	Viruses;Duplodnaviria;Heunggongvirae;Uroviricota;Caudoviricetes;;	Unpredicted	Unpredicted	VC_3187	Not novel
vOTU817	02V_230_length_41821_cov_10.478212||full	41821	27.32	High-quality	temperate	Viruses;Duplodnaviria;Heunggongvirae;Uroviricota;Caudoviricetes;;	Unpredicted	Unpredicted	VC_283	Not novel
vOTU818	02V_231_length_41820_cov_5.890099||full	41820	28.9	Medium-quality	virulent	Viruses;Duplodnaviria;Heunggongvirae;Uroviricota;Caudoviricetes;;	Unpredicted	Unpredicted	single vOTU	Novel genus
vOTU819	02V_2319_length_10458_cov_6.373450||full	10458	49.45	Complete	temperate	unassigned	Unpredicted	Unpredicted	single vOTU	Novel genus
vOTU820	02V_232_length_41371_cov_9.914440||full	41371	47.24	Complete	virulent	Viruses;Duplodnaviria;Heunggongvirae;Uroviricota;Caudoviricetes;;	Unpredicted	Unpredicted	VC_3598	Not novel
vOTU821	02V_233_length_41252_cov_5.356458||full	41252	63.63	Medium-quality	temperate	Viruses;Duplodnaviria;Heunggongvirae;Uroviricota;Caudoviricetes;;	Unpredicted	Unpredicted	single vOTU	Novel genus
vOTU822	02V_234_length_41145_cov_6.123631||full	41145	29.64	Medium-quality	virulent	Viruses;Duplodnaviria;Heunggongvirae;Uroviricota;Caudoviricetes;;	Unpredicted	Unpredicted	VC_3604	Not novel
vOTU823	02V_235_length_41018_cov_59.593829||full	41018	40.12	High-quality	virulent	Viruses;Duplodnaviria;Heunggongvirae;Uroviricota;Caudoviricetes;;	Unpredicted	Unpredicted	single vOTU	Novel genus
vOTU824	02V_236_length_40924_cov_19.238665||full	40924	39.13	Medium-quality	virulent	Viruses;Duplodnaviria;Heunggongvirae;Uroviricota;Caudoviricetes;;	Unpredicted	Unpredicted	VC_899	Not novel
vOTU825	02V_2391_length_10265_cov_4.395788||full	10265	50.75	Medium-quality	virulent	Viruses;Duplodnaviria;Heunggongvirae;Uroviricota;Caudoviricetes;;	Unpredicted	Unpredicted	VC_3616	Not novel
vOTU826	02V_24_length_97257_cov_8.791897||full	97257	51.7	Medium-quality	temperate	Viruses;Duplodnaviria;Heunggongvirae;Uroviricota;Caudoviricetes;;	Unpredicted	Unpredicted	VC_1091	Not novel
vOTU827	02V_240_length_40817_cov_7.987685||full	40817	60.08	High-quality	temperate	Viruses;Duplodnaviria;Heunggongvirae;Uroviricota;Caudoviricetes;;	Verrucomicrobiota	Multi genera	single vOTU	Novel genus
vOTU828	02V_2409_length_10195_cov_18.113215||full	10195	52.02	Medium-quality	virulent	unassigned	Unpredicted	Unpredicted	VC_3619	Novel genus
vOTU829	02V_242_length_40706_cov_19.934885||full	40706	39.51	Medium-quality	temperate	Viruses;Duplodnaviria;Heunggongvirae;Uroviricota;Caudoviricetes;;	Unpredicted	Unpredicted	VC_804	Not novel
vOTU830	02V_243_length_40695_cov_6.657210||full	40695	46.75	High-quality	virulent	Viruses;Duplodnaviria;Heunggongvirae;Uroviricota;Caudoviricetes;;	Unpredicted	Unpredicted	single vOTU	Novel genus
vOTU831	02V_2435_length_10092_cov_12.897081||full	10092	58.86	Medium-quality	virulent	Viruses;Duplodnaviria;Heunggongvirae;Uroviricota;Caudoviricetes;;	Unpredicted	Unpredicted	VC_3620	Not novel
vOTU832	02V_244_length_40638_cov_103.702683||full	40638	55.17	High-quality	virulent	Viruses;Duplodnaviria;Heunggongvirae;Uroviricota;Caudoviricetes;;	Firmicutes_A	CAG-791	single vOTU	Novel genus
vOTU833	02V_248_length_40442_cov_11.353505||full	40442	41.6	Complete	virulent	Viruses;Duplodnaviria;Heunggongvirae;Uroviricota;Caudoviricetes;;	Unpredicted	Unpredicted	VC_1889	Novel genus
vOTU834	02V_2483_length_9946_cov_6.459509||full	9946	53.52	Medium-quality	temperate	unassigned	Unpredicted	Unpredicted	single vOTU	Novel genus
vOTU835	02V_25_length_96336_cov_27.835907||full	96336	31.85	High-quality	virulent	Viruses;Duplodnaviria;Heunggongvirae;Uroviricota;Caudoviricetes;Crassvirales;	Bacteroidota	Ga6A1	VC_1808	Not novel
vOTU836	02V_250_length_40323_cov_9.610187||full	40323	45.62	Medium-quality	temperate	Viruses;Duplodnaviria;Heunggongvirae;Uroviricota;Caudoviricetes;;	Unpredicted	Unpredicted	VC_2582	Not novel
vOTU837	02V_251_length_40252_cov_29.286564||full	40252	41.07	High-quality	temperate	Viruses;Duplodnaviria;Heunggongvirae;Uroviricota;Caudoviricetes;;	Unpredicted	Unpredicted	VC_3638	Not novel
vOTU838	02V_2512_length_9863_cov_5.422512||full	9863	55.57	Medium-quality	virulent	unassigned	Unpredicted	Unpredicted	VC_1749	Not novel
vOTU839	02V_255_length_40146_cov_15.779851||full	40146	48.11	Medium-quality	temperate	Viruses;Duplodnaviria;Heunggongvirae;Uroviricota;Caudoviricetes;;	Unpredicted	Unpredicted	VC_512	Not novel
vOTU840	02V_256_length_40083_cov_11.852703||full	40083	35.53	Medium-quality	virulent	Viruses;Duplodnaviria;Heunggongvirae;Uroviricota;Caudoviricetes;;	Unpredicted	Unpredicted	VC_1792	Not novel
vOTU841	02V_258_length_40062_cov_7.490214||full	40062	60.05	Medium-quality	virulent	Viruses;Duplodnaviria;Heunggongvirae;Uroviricota;Caudoviricetes;;	Unpredicted	Unpredicted	VC_1218	Not novel
vOTU842	02V_259_length_39941_cov_9.572281||full	39941	46.75	High-quality	virulent	Viruses;Duplodnaviria;Heunggongvirae;Uroviricota;Caudoviricetes;;	Unpredicted	Unpredicted	VC_361	Not novel
vOTU843	02V_26_length_94713_cov_33.752572||full	94713	29.62	High-quality	temperate	Viruses;Duplodnaviria;Heunggongvirae;Uroviricota;Caudoviricetes;Crassvirales;	Unpredicted	Unpredicted	VC_2616	Not novel
vOTU844	02V_261_length_39830_cov_36.650459||full	39830	51.3	Complete	virulent	Viruses;Duplodnaviria;Heunggongvirae;Uroviricota;Caudoviricetes;;	Unpredicted	Unpredicted	VC_3641	Not novel
vOTU845	02V_262_length_39818_cov_10.500792||full	39818	28.69	High-quality	temperate	Viruses;Duplodnaviria;Heunggongvirae;Uroviricota;Caudoviricetes;;	Unpredicted	Unpredicted	VC_1496	Not novel
vOTU846	02V_263_length_39765_cov_31.182271||full	39765	38.72	Medium-quality	virulent	Viruses;Duplodnaviria;Heunggongvirae;Uroviricota;Caudoviricetes;;	Unpredicted	Unpredicted	VC_201	Not novel
vOTU847	02V_264_length_39712_cov_27.264090||full	39712	32.76	Medium-quality	temperate	Viruses;Duplodnaviria;Heunggongvirae;Uroviricota;Caudoviricetes;;	Unpredicted	Unpredicted	VC_2022	Not novel
vOTU848	02V_2643_length_9480_cov_5.075544||full	9480	52.29	Medium-quality	virulent	Viruses;Duplodnaviria;Heunggongvirae;Uroviricota;Caudoviricetes;;	Unpredicted	Unpredicted	single vOTU	Novel genus
vOTU849	02V_266_length_39601_cov_24.520887||full	39601	37.72	High-quality	temperate	Viruses;Duplodnaviria;Heunggongvirae;Uroviricota;Caudoviricetes;;	Unpredicted	Unpredicted	VC_1927	Not novel
vOTU850	02V_267_length_39538_cov_69.123040||full	39538	55.44	Medium-quality	temperate	Viruses;Duplodnaviria;Heunggongvirae;Uroviricota;Caudoviricetes;;	Unpredicted	Unpredicted	VC_3305	Novel genus
vOTU851	02V_269_length_39525_cov_29.785736||full	39525	49.5	Medium-quality	temperate	Viruses;Duplodnaviria;Heunggongvirae;Uroviricota;Caudoviricetes;;	Unpredicted	Unpredicted	VC_1668	Not novel
vOTU852	02V_272_length_39337_cov_12.719515||full	39337	51.29	High-quality	virulent	Viruses;Duplodnaviria;Heunggongvirae;Uroviricota;Caudoviricetes;;	Unpredicted	Unpredicted	VC_2127	Not novel
vOTU853	02V_274_length_39289_cov_28.750191||full	39289	48.7	Medium-quality	temperate	Viruses;Duplodnaviria;Heunggongvirae;Uroviricota;Caudoviricetes;;	Firmicutes_C	UBA3796	VC_2007	Not novel
vOTU854	02V_277_length_39145_cov_5.441852||full	39145	36.37	Medium-quality	temperate	Viruses;Duplodnaviria;Heunggongvirae;Uroviricota;Caudoviricetes;;	Unpredicted	Unpredicted	VC_3670	Not novel
vOTU855	02V_278_length_39094_cov_28.958785||full	39094	52.47	Complete	virulent	Viruses;Duplodnaviria;Heunggongvirae;Uroviricota;Caudoviricetes;;	Unpredicted	Unpredicted	single vOTU	Novel genus
vOTU856	02V_279_length_39083_cov_34.612970||full	39083	52.96	Medium-quality	virulent	Viruses;Duplodnaviria;Heunggongvirae;Uroviricota;Caudoviricetes;;	Unpredicted	Unpredicted	single vOTU	Novel genus
vOTU857	02V_2792_length_9013_cov_39.882563||full	9013	45.36	Medium-quality	virulent	Viruses;Duplodnaviria;Heunggongvirae;Uroviricota;Caudoviricetes;;	Unpredicted	Unpredicted	VC_1749	Not novel
vOTU858	02V_28_length_92501_cov_21.588776||full	92501	66.09	Medium-quality	virulent	Viruses;Duplodnaviria;Heunggongvirae;Uroviricota;Caudoviricetes;;	Unpredicted	Unpredicted	VC_2273	Not novel
vOTU859	02V_280_length_39076_cov_302.325389||full	39076	45.2	High-quality	virulent	Viruses;Duplodnaviria;Heunggongvirae;Uroviricota;Caudoviricetes;;	Unpredicted	Unpredicted	VC_3680	Not novel
vOTU860	02V_282_length_39074_cov_12.618904||full	39074	45.63	Medium-quality	virulent	Viruses;Duplodnaviria;Heunggongvirae;Uroviricota;Caudoviricetes;;	Bacteroidota	Egerieousia	VC_455	Novel genus
vOTU861	02V_283_length_39065_cov_13.746911||full	39065	39.69	Medium-quality	temperate	Viruses;Duplodnaviria;Heunggongvirae;Uroviricota;Caudoviricetes;;	Unpredicted	Unpredicted	single vOTU	Novel genus
vOTU862	02V_2847_length_8880_cov_142.881133||full	8880	43.14	Medium-quality	temperate	Viruses;Duplodnaviria;Heunggongvirae;Uroviricota;Caudoviricetes;;	Unpredicted	Unpredicted	VC_1530	Not novel
vOTU863	02V_289_length_38456_cov_9.991849||full	38456	47.61	Medium-quality	virulent	Viruses;Duplodnaviria;Heunggongvirae;Uroviricota;Caudoviricetes;;	Unpredicted	Unpredicted	VC_2453	Not novel
vOTU864	02V_29_length_91818_cov_6.761789||full	91818	36.05	Medium-quality	temperate	Viruses;Duplodnaviria;Heunggongvirae;Uroviricota;Caudoviricetes;;	Unpredicted	Unpredicted	VC_745	Not novel
vOTU865	02V_290_length_38454_cov_27.369411||full	38454	49.27	Medium-quality	temperate	Viruses;Duplodnaviria;Heunggongvirae;Uroviricota;Caudoviricetes;;	Unpredicted	Unpredicted	VC_1647	Not novel
vOTU866	02V_291_length_38442_cov_65.644958||full	38442	34.61	Medium-quality	temperate	Viruses;Duplodnaviria;Heunggongvirae;Uroviricota;Caudoviricetes;;	Unpredicted	Unpredicted	VC_3638	Not novel
vOTU867	02V_293_length_38359_cov_23.975956||full	38359	46.6	Medium-quality	temperate	Viruses;Duplodnaviria;Heunggongvirae;Uroviricota;Caudoviricetes;;	Unpredicted	Unpredicted	VC_2933	Not novel
vOTU868	02V_2937_length_8676_cov_6.235936||full	8676	55.6	Medium-quality	temperate	Viruses;Duplodnaviria;Heunggongvirae;Uroviricota;Caudoviricetes;;	Unpredicted	Unpredicted	VC_3620	Not novel
vOTU869	02V_294_length_38341_cov_26.198819||full	38341	53.24	Complete	virulent	Viruses;Duplodnaviria;Heunggongvirae;Uroviricota;Caudoviricetes;;	Unpredicted	Unpredicted	VC_3693	Not novel
vOTU870	02V_295_length_38229_cov_1394.017080||full	38229	57.81	Complete	temperate	Viruses;Duplodnaviria;Heunggongvirae;Uroviricota;Caudoviricetes;;	Proteobacteria	Ruminobacter	VC_3100	Not novel
vOTU871	02V_298_length_37917_cov_6.490914||full	37917	54.54	Medium-quality	virulent	Viruses;Duplodnaviria;Heunggongvirae;Uroviricota;Caudoviricetes;;	Unpredicted	Unpredicted	VC_1239	Not novel
vOTU872	02V_299_length_37850_cov_19.315439||full	37850	27.68	High-quality	temperate	Viruses;Duplodnaviria;Heunggongvirae;Uroviricota;Caudoviricetes;;	Unpredicted	Unpredicted	VC_1462	Not novel
vOTU873	02V_3_length_278331_cov_52.373805||full	278331	30.3	Complete	temperate	Viruses;Duplodnaviria;Heunggongvirae;Uroviricota;Caudoviricetes;;	Unpredicted	Unpredicted	VC_510	Not novel
vOTU874	02V_30_length_91763_cov_16.646847||full	91763	37.22	High-quality	virulent	Viruses;Duplodnaviria;Heunggongvirae;Uroviricota;Caudoviricetes;;	Unpredicted	Unpredicted	VC_139	Novel genus
vOTU875	02V_300_length_37844_cov_16.109318||full	37844	40.42	Complete	virulent	Viruses;Duplodnaviria;Heunggongvirae;Uroviricota;Caudoviricetes;;	Unpredicted	Unpredicted	single vOTU	Novel genus
vOTU876	02V_302_length_37792_cov_44.838063||full	37792	32.35	Complete	temperate	Viruses;Duplodnaviria;Heunggongvirae;Uroviricota;Caudoviricetes;;	Unpredicted	Unpredicted	VC_2446	Not novel
vOTU877	02V_303_length_37759_cov_766.337497||full	37759	53.75	Medium-quality	virulent	Viruses;Duplodnaviria;Heunggongvirae;Uroviricota;Caudoviricetes;;	Unpredicted	Unpredicted	VC_3701	Not novel
vOTU878	02V_305_length_37630_cov_21.374345||full	37630	28.96	High-quality	temperate	Viruses;Duplodnaviria;Heunggongvirae;Uroviricota;Caudoviricetes;;	Unpredicted	Unpredicted	VC_1471	Not novel
vOTU879	02V_306_length_37573_cov_74.435498||full	37573	43.03	High-quality	virulent	Viruses;Duplodnaviria;Heunggongvirae;Uroviricota;Caudoviricetes;;	Unpredicted	Unpredicted	VC_2217	Not novel
vOTU880	02V_309_length_37488_cov_5.376192||full	37488	64.51	High-quality	temperate	Viruses;Duplodnaviria;Heunggongvirae;Uroviricota;Caudoviricetes;;	Verrucomicrobiota	RUG572	VC_1432	Not novel
vOTU881	02V_31_length_91449_cov_12.225069||full	91449	35.15	High-quality	temperate	Viruses;Duplodnaviria;Heunggongvirae;Uroviricota;Caudoviricetes;Crassvirales;	Unpredicted	Unpredicted	VC_3162	Not novel
vOTU882	02V_3103_length_8304_cov_9.134683||full	8304	42.92	Medium-quality	temperate	Viruses;Duplodnaviria;Heunggongvirae;Uroviricota;Caudoviricetes;;	Unpredicted	Unpredicted	VC_1572	Not novel
vOTU883	02V_3115_length_8278_cov_10.877174||full	8278	42.53	Medium-quality	virulent	Viruses;Duplodnaviria;Heunggongvirae;Uroviricota;Caudoviricetes;;	Unpredicted	Unpredicted	VC_3712	Not novel
vOTU884	02V_312_length_37473_cov_24.043856||full	37473	26.86	High-quality	temperate	Viruses;Duplodnaviria;Heunggongvirae;Uroviricota;Caudoviricetes;;	Unpredicted	Unpredicted	VC_253	Not novel
vOTU885	02V_316_length_37363_cov_7.515225||full	37363	37.41	High-quality	temperate	Viruses;Duplodnaviria;Heunggongvirae;Uroviricota;Caudoviricetes;;	Unpredicted	Unpredicted	single vOTU	Novel genus
vOTU886	02V_318_length_37314_cov_6.529456||full	37314	52.14	Medium-quality	temperate	Viruses;Duplodnaviria;Heunggongvirae;Uroviricota;Caudoviricetes;;	Firmicutes_C	RUG024	VC_1993	Not novel
vOTU887	02V_3198_length_8115_cov_3.478412||full	8115	50.68	Medium-quality	temperate	Viruses;Duplodnaviria;Heunggongvirae;Uroviricota;Caudoviricetes;;	Unpredicted	Unpredicted	VC_3621	Novel genus
vOTU888	02V_32_length_90822_cov_55.893915||full	90822	64.64	Medium-quality	virulent	Viruses;Duplodnaviria;Heunggongvirae;Uroviricota;Caudoviricetes;;	Unpredicted	Unpredicted	VC_2273	Not novel
vOTU889	02V_321_length_37200_cov_15.520420||full	37200	43.01	Medium-quality	temperate	Viruses;Duplodnaviria;Heunggongvirae;Uroviricota;Caudoviricetes;;	Unpredicted	Unpredicted	VC_3308	Not novel
vOTU890	02V_322_length_37156_cov_11.843023||full	37156	63.63	High-quality	temperate	Viruses;Duplodnaviria;Heunggongvirae;Uroviricota;Caudoviricetes;;	Firmicutes_A	UMGS1696	VC_3721	Not novel
vOTU891	02V_325_length_36940_cov_48.317202||full	36940	38.62	Complete	temperate	Viruses;Duplodnaviria;Heunggongvirae;Uroviricota;Caudoviricetes;;	Unpredicted	Unpredicted	VC_2242	Not novel
vOTU892	02V_326_length_36872_cov_8.149360||full	36872	64.24	Medium-quality	virulent	Viruses;Duplodnaviria;Heunggongvirae;Uroviricota;Caudoviricetes;;	Unpredicted	Unpredicted	VC_617	Not novel
vOTU893	02V_327_length_36860_cov_19.627822||full	36860	60.51	High-quality	temperate	Viruses;Duplodnaviria;Heunggongvirae;Uroviricota;Caudoviricetes;;	Unpredicted	Unpredicted	VC_1982	Not novel
vOTU894	02V_33_length_87753_cov_26.713346||full	87753	28.94	Medium-quality	virulent	Viruses;Duplodnaviria;Heunggongvirae;Uroviricota;Caudoviricetes;;	Unpredicted	Unpredicted	VC_747	Not novel
vOTU895	02V_330_length_36674_cov_299.251290||full	36674	55.19	High-quality	temperate	Viruses;Duplodnaviria;Heunggongvirae;Uroviricota;Caudoviricetes;;	Proteobacteria	Ruminobacter	single vOTU	Novel genus
vOTU896	02V_331_length_36640_cov_26.826459||full	36640	46.01	Medium-quality	virulent	Viruses;Duplodnaviria;Heunggongvirae;Uroviricota;Caudoviricetes;;	Unpredicted	Unpredicted	single vOTU	Novel genus
vOTU897	02V_332_length_36446_cov_27.493996||full	36446	45.3	Medium-quality	virulent	Viruses;Duplodnaviria;Heunggongvirae;Uroviricota;Caudoviricetes;;	Unpredicted	Unpredicted	VC_3521	Not novel
vOTU898	02V_333_length_36350_cov_36.713294||full	36350	52.8	Medium-quality	temperate	Viruses;Duplodnaviria;Heunggongvirae;Uroviricota;Caudoviricetes;;	Firmicutes_A	UBA2862	single vOTU	Novel genus
vOTU899	02V_334_length_36316_cov_38.872149||full	36316	41.33	High-quality	temperate	Viruses;Duplodnaviria;Heunggongvirae;Uroviricota;Caudoviricetes;;	Unpredicted	Unpredicted	VC_1761	Not novel
vOTU900	02V_335_length_36226_cov_8.666971||full	36226	34.4	Medium-quality	virulent	Viruses;Duplodnaviria;Heunggongvirae;Uroviricota;Caudoviricetes;;	Unpredicted	Unpredicted	VC_1774	Not novel
vOTU901	02V_3371_length_7793_cov_16.926596||full	7793	40.32	Medium-quality	virulent	Viruses;Duplodnaviria;Heunggongvirae;Uroviricota;Caudoviricetes;;	Unpredicted	Unpredicted	VC_1541	Not novel
vOTU902	02V_3392_length_7757_cov_14.624253||full	7757	41.59	Medium-quality	temperate	unassigned	Unpredicted	Unpredicted	VC_1859	Not novel
vOTU903	02V_341_length_35982_cov_21.083169||full	35982	33.83	Medium-quality	temperate	Viruses;Duplodnaviria;Heunggongvirae;Uroviricota;Caudoviricetes;;	Methanobacteriota	Methanobrevibacter	VC_3742	Not novel
vOTU904	02V_344_length_35763_cov_23.943878||full	35763	52	Medium-quality	temperate	Viruses;Duplodnaviria;Heunggongvirae;Uroviricota;Caudoviricetes;;	Unpredicted	Unpredicted	single vOTU	Novel genus
vOTU905	02V_345_length_35680_cov_14.211677||full	35680	47.4	Medium-quality	temperate	Viruses;Duplodnaviria;Heunggongvirae;Uroviricota;Caudoviricetes;;	Unpredicted	Unpredicted	single vOTU	Novel genus
vOTU906	02V_348_length_35579_cov_47.747973||full	35579	33.87	High-quality	temperate	Viruses;Duplodnaviria;Heunggongvirae;Uroviricota;Caudoviricetes;;	Unpredicted	Unpredicted	VC_2886	Not novel
vOTU907	02V_350_length_35503_cov_12.618427||full	35503	48.25	Complete	virulent	Viruses;Duplodnaviria;Heunggongvirae;Uroviricota;Caudoviricetes;;	Bacteroidota	Prevotella	single vOTU	Novel genus
vOTU908	02V_351_length_35462_cov_176.716581||full	35462	40.31	High-quality	virulent	Viruses;Duplodnaviria;Heunggongvirae;Uroviricota;Caudoviricetes;;	Unpredicted	Unpredicted	VC_2804	Not novel
vOTU909	02V_352_length_35455_cov_41.626017||full	35455	56.13	High-quality	temperate	Viruses;Duplodnaviria;Heunggongvirae;Uroviricota;Caudoviricetes;;	Unpredicted	Unpredicted	VC_1216	Not novel
vOTU910	02V_353_length_35438_cov_18.147274||full	35438	61.66	High-quality	temperate	Viruses;Duplodnaviria;Heunggongvirae;Uroviricota;Caudoviricetes;;	Unpredicted	Unpredicted	VC_2800	Novel genus
vOTU911	02V_354_length_35234_cov_135.468859||full	35234	48.49	High-quality	temperate	Viruses;Duplodnaviria;Heunggongvirae;Uroviricota;Caudoviricetes;;	Unpredicted	Unpredicted	single vOTU	Novel genus
vOTU912	02V_3552_length_7481_cov_3.343253||full	7481	46.66	Medium-quality	temperate	Viruses;Duplodnaviria;Heunggongvirae;Uroviricota;Caudoviricetes;;	Unpredicted	Unpredicted	VC_595	Not novel
vOTU913	02V_356_length_35220_cov_17.391156||full	35220	58.35	Complete	temperate	Viruses;Duplodnaviria;Heunggongvirae;Uroviricota;Caudoviricetes;;	Unpredicted	Unpredicted	VC_2827	Novel genus
vOTU914	02V_358_length_35162_cov_14.009200||full	35162	42.63	High-quality	virulent	Viruses;Duplodnaviria;Heunggongvirae;Uroviricota;Caudoviricetes;;	Unpredicted	Unpredicted	VC_3760	Not novel
vOTU915	02V_360_length_35074_cov_5.966847||full	35074	54.93	Medium-quality	virulent	Viruses;Duplodnaviria;Heunggongvirae;Uroviricota;Caudoviricetes;;	Unpredicted	Unpredicted	single vOTU	Novel genus
vOTU916	02V_361_length_35001_cov_169.274624||full	35001	36	Medium-quality	virulent	Viruses;Duplodnaviria;Heunggongvirae;Uroviricota;Caudoviricetes;;	Unpredicted	Unpredicted	VC_3360	Not novel
vOTU917	02V_363_length_34911_cov_15.250889||full	34911	49.75	Medium-quality	virulent	Viruses;Duplodnaviria;Heunggongvirae;Uroviricota;Caudoviricetes;;	Unpredicted	Unpredicted	single vOTU	Novel genus
vOTU918	02V_365_length_34789_cov_11.198681||full	34789	33.37	Medium-quality	temperate	Viruses;Duplodnaviria;Heunggongvirae;Uroviricota;Caudoviricetes;;	Unpredicted	Unpredicted	VC_1792	Not novel
vOTU919	02V_3664_length_7305_cov_6.269793||full	7305	46	Medium-quality	temperate	Viruses;Duplodnaviria;Heunggongvirae;Uroviricota;Caudoviricetes;;	Unpredicted	Unpredicted	VC_3762	Not novel
vOTU920	02V_367_length_34536_cov_9.980337||full	34536	36.6	Medium-quality	virulent	Viruses;Duplodnaviria;Heunggongvirae;Uroviricota;Caudoviricetes;;	Unpredicted	Unpredicted	VC_2364	Novel genus
vOTU921	02V_368_length_34528_cov_6.413396||full	34528	49.82	Medium-quality	temperate	Viruses;Duplodnaviria;Heunggongvirae;Uroviricota;Caudoviricetes;;	Bacteroidota	UBA1217	VC_1739	Novel genus
vOTU922	02V_369_length_34520_cov_152.655186||full	34520	44.15	Medium-quality	virulent	Viruses;Duplodnaviria;Heunggongvirae;Uroviricota;Caudoviricetes;;	Unpredicted	Unpredicted	VC_1840	Not novel
vOTU923	02V_37_length_85568_cov_6.133512||full	85568	41.95	Medium-quality	virulent	Viruses;Duplodnaviria;Heunggongvirae;Uroviricota;Caudoviricetes;;	Unpredicted	Unpredicted	VC_2000	Not novel
vOTU924	02V_371_length_34388_cov_8.793668||full	34388	42.52	Medium-quality	temperate	Viruses;Duplodnaviria;Heunggongvirae;Uroviricota;Caudoviricetes;;	Unpredicted	Unpredicted	VC_361	Not novel
vOTU925	02V_372_length_34272_cov_8.502849||full	34272	43.08	Medium-quality	temperate	Viruses;Duplodnaviria;Heunggongvirae;Uroviricota;Caudoviricetes;;	Unpredicted	Unpredicted	VC_1252	Not novel
vOTU926	02V_373_length_34235_cov_27.977882||full	34235	59.71	Medium-quality	temperate	Viruses;Duplodnaviria;Heunggongvirae;Uroviricota;Caudoviricetes;;	Unpredicted	Unpredicted	VC_1997	Not novel
vOTU927	02V_376_length_34000_cov_117.625482||full	34000	43.48	Medium-quality	temperate	Viruses;Duplodnaviria;Heunggongvirae;Uroviricota;Caudoviricetes;;	Unpredicted	Unpredicted	VC_2804	Not novel
vOTU928	02V_379_length_33893_cov_91.258969||full	33893	45.71	Complete	temperate	Viruses;Duplodnaviria;Heunggongvirae;Uroviricota;Caudoviricetes;;	Unpredicted	Unpredicted	VC_326	Not novel
vOTU929	02V_38_length_84446_cov_12.985496||full	84446	47.37	Medium-quality	virulent	Viruses;Duplodnaviria;Heunggongvirae;Uroviricota;Caudoviricetes;;	Unpredicted	Unpredicted	VC_3787	Not novel
vOTU930	02V_380_length_33883_cov_7.647245||full_1	29748	33.61	Medium-quality	virulent	Viruses;Duplodnaviria;Heunggongvirae;Uroviricota;Caudoviricetes;;	Unpredicted	Unpredicted	VC_3105	Not novel
vOTU931	02V_382_length_33861_cov_8.115423||full	33861	52.62	High-quality	virulent	Viruses;Duplodnaviria;Heunggongvirae;Uroviricota;Caudoviricetes;;	Unpredicted	Unpredicted	VC_332	Not novel
vOTU932	02V_385_length_33774_cov_295.276817||full	33774	43.12	Complete	temperate	Viruses;Duplodnaviria;Heunggongvirae;Uroviricota;Caudoviricetes;;	Unpredicted	Unpredicted	VC_3218	Not novel
vOTU933	02V_386_length_33597_cov_6.544124||full	33597	37.37	High-quality	temperate	Viruses;Duplodnaviria;Heunggongvirae;Uroviricota;Caudoviricetes;;	Unpredicted	Unpredicted	VC_2901	Not novel
vOTU934	02V_387_length_33559_cov_112.536891||full	33559	53.95	Medium-quality	virulent	Viruses;Duplodnaviria;Heunggongvirae;Uroviricota;Caudoviricetes;;	Bacteroidota	Limimorpha	VC_3782	Not novel
vOTU935	02V_388_length_33493_cov_10.019439||full	33493	46.11	High-quality	virulent	Viruses;Duplodnaviria;Heunggongvirae;Uroviricota;Caudoviricetes;;	Unpredicted	Unpredicted	single vOTU	Novel genus
vOTU936	02V_389_length_33412_cov_111.534790||full	33412	32.92	Complete	temperate	Viruses;Duplodnaviria;Heunggongvirae;Uroviricota;Caudoviricetes;;	Unpredicted	Unpredicted	single vOTU	Novel genus
vOTU937	02V_39_length_83895_cov_14.452445||full	83895	33.92	Medium-quality	temperate	Viruses;Duplodnaviria;Heunggongvirae;Uroviricota;Caudoviricetes;;	Firmicutes_A	Ruminococcus_E	single vOTU	Novel genus
vOTU938	02V_390_length_33336_cov_136.504162||full	33336	46.65	Complete	temperate	Viruses;Duplodnaviria;Heunggongvirae;Uroviricota;Caudoviricetes;;	Unpredicted	Unpredicted	single vOTU	Novel genus
vOTU939	02V_392_length_33244_cov_72.790864||full	33244	28.43	High-quality	temperate	Viruses;Duplodnaviria;Heunggongvirae;Uroviricota;Caudoviricetes;;	Unpredicted	Unpredicted	single vOTU	Novel genus
vOTU940	02V_394_length_33100_cov_15.475624||full	33100	52.08	Medium-quality	virulent	Viruses;Duplodnaviria;Heunggongvirae;Uroviricota;Caudoviricetes;;	Unpredicted	Unpredicted	VC_152	Not novel
vOTU941	02V_395_length_33089_cov_1245.866834||full	33089	39.49	High-quality	temperate	Viruses;Duplodnaviria;Heunggongvirae;Uroviricota;Caudoviricetes;;	Proteobacteria	Ruminobacter	VC_2456	Not novel
vOTU942	02V_397_length_33078_cov_342.676740||full	33078	27.24	High-quality	virulent	Viruses;Duplodnaviria;Heunggongvirae;Uroviricota;Caudoviricetes;;	Unpredicted	Unpredicted	VC_254	Not novel
vOTU943	02V_399_length_33065_cov_23.917025||full	33065	40.44	Medium-quality	temperate	Viruses;Duplodnaviria;Heunggongvirae;Uroviricota;Caudoviricetes;;	Unpredicted	Unpredicted	single vOTU	Novel genus
vOTU944	02V_4_length_209283_cov_37.777664||full	209283	29.42	High-quality	virulent	Viruses;Duplodnaviria;Heunggongvirae;Uroviricota;Caudoviricetes;;	Unpredicted	Unpredicted	VC_3874	Not novel
vOTU945	02V_401_length_33006_cov_5.290097||full	33006	38.52	Medium-quality	temperate	Viruses;Duplodnaviria;Heunggongvirae;Uroviricota;Caudoviricetes;;	Unpredicted	Unpredicted	single vOTU	Novel genus
vOTU946	02V_402_length_33004_cov_8.731464||full	33004	26.88	High-quality	temperate	Viruses;Duplodnaviria;Heunggongvirae;Uroviricota;Caudoviricetes;;	Unpredicted	Unpredicted	VC_3711	Not novel
vOTU947	02V_404_length_32957_cov_10.657346||full	32957	34.26	High-quality	temperate	Viruses;Duplodnaviria;Heunggongvirae;Uroviricota;Caudoviricetes;;	Unpredicted	Unpredicted	VC_2348	Not novel
vOTU948	02V_405_length_32859_cov_8.853463||full	32859	35.45	Medium-quality	virulent	Viruses;Duplodnaviria;Heunggongvirae;Uroviricota;Caudoviricetes;;	Unpredicted	Unpredicted	VC_1960	Not novel
vOTU949	02V_406_length_32740_cov_35.513171||full	32740	37.07	Medium-quality	virulent	Viruses;Duplodnaviria;Heunggongvirae;Uroviricota;Caudoviricetes;;	Unpredicted	Unpredicted	single vOTU	Novel genus
vOTU950	02V_408_length_32674_cov_8.636807||full	32674	52.76	Medium-quality	virulent	Viruses;Duplodnaviria;Heunggongvirae;Uroviricota;Caudoviricetes;;	Unpredicted	Unpredicted	VC_485	Not novel
vOTU951	02V_409_length_32671_cov_7.310952||full	32671	46.12	Medium-quality	virulent	Viruses;Duplodnaviria;Heunggongvirae;Uroviricota;Caudoviricetes;;	Spirochaetota	Treponema_D	single vOTU	Novel genus
vOTU952	02V_41_length_81850_cov_375.809658||full	81850	39.03	Medium-quality	virulent	Viruses;Duplodnaviria;Heunggongvirae;Uroviricota;Caudoviricetes;;	Firmicutes_A	Multi genera	VC_1092	Not novel
vOTU953	02V_412_length_32511_cov_18.792488||full	32511	63.39	Medium-quality	virulent	Viruses;Duplodnaviria;Heunggongvirae;Uroviricota;Caudoviricetes;;	Firmicutes_A	CAG-83	single vOTU	Novel genus
vOTU954	02V_419_length_32274_cov_17.321270||full	32274	48.77	Medium-quality	temperate	Viruses;Duplodnaviria;Heunggongvirae;Uroviricota;Caudoviricetes;;	Unpredicted	Unpredicted	single vOTU	Novel genus
vOTU955	02V_423_length_32200_cov_6.344035||full	32200	47.42	High-quality	temperate	Viruses;Duplodnaviria;Heunggongvirae;Uroviricota;Caudoviricetes;;	Unpredicted	Unpredicted	VC_3035	Not novel
vOTU956	02V_425_length_32082_cov_24.871577||full	32082	39.62	Complete	temperate	Viruses;Duplodnaviria;Heunggongvirae;Uroviricota;Caudoviricetes;;	Unpredicted	Unpredicted	VC_2241	Not novel
vOTU957	02V_426_length_32064_cov_49.987035||full	32064	49.13	Medium-quality	temperate	Viruses;Duplodnaviria;Heunggongvirae;Uroviricota;Caudoviricetes;;	Unpredicted	Unpredicted	VC_1981	Not novel
vOTU958	02V_429_length_31973_cov_18.304624||full	31973	35.44	High-quality	temperate	Viruses;Duplodnaviria;Heunggongvirae;Uroviricota;Caudoviricetes;;	Unpredicted	Unpredicted	VC_2797	Not novel
vOTU959	02V_43_length_80366_cov_11.649861||full	80366	40.75	High-quality	temperate	Viruses;Duplodnaviria;Heunggongvirae;Uroviricota;Caudoviricetes;;	Unpredicted	Unpredicted	VC_3829	Not novel
vOTU960	02V_430_length_31891_cov_6.259078||full	31891	54.86	Medium-quality	temperate	Viruses;Duplodnaviria;Heunggongvirae;Uroviricota;Caudoviricetes;;	Unpredicted	Unpredicted	VC_1071	Not novel
vOTU961	02V_431_length_31848_cov_27.384330||full	31848	40.08	Medium-quality	virulent	Viruses;Duplodnaviria;Heunggongvirae;Uroviricota;Caudoviricetes;;	Unpredicted	Unpredicted	VC_3516	Not novel
vOTU962	02V_432_length_31813_cov_15.542540||full	31813	43.79	Medium-quality	virulent	Viruses;Duplodnaviria;Heunggongvirae;Uroviricota;Caudoviricetes;;	Unpredicted	Unpredicted	VC_440	Not novel
vOTU963	02V_433_length_31795_cov_17.504915||full	31795	43.23	Medium-quality	virulent	Viruses;Duplodnaviria;Heunggongvirae;Uroviricota;Caudoviricetes;;	Unpredicted	Unpredicted	VC_3818	Not novel
vOTU964	02V_434_length_31762_cov_11.637619||full	31762	54.69	Medium-quality	temperate	Viruses;Duplodnaviria;Heunggongvirae;Uroviricota;Caudoviricetes;;	Firmicutes_A	UBA2862	VC_1593	Not novel
vOTU965	02V_436_length_31724_cov_155.224541||full	31724	59.6	Medium-quality	temperate	Viruses;Duplodnaviria;Heunggongvirae;Uroviricota;Caudoviricetes;;	Unpredicted	Unpredicted	single vOTU	Novel genus
vOTU966	02V_438_length_31654_cov_14.454571||full	31654	59.38	High-quality	temperate	Viruses;Duplodnaviria;Heunggongvirae;Uroviricota;Caudoviricetes;;	Unpredicted	Unpredicted	VC_3102	Not novel
vOTU967	02V_439_length_31615_cov_16.368029||full	31615	33.28	Medium-quality	temperate	Viruses;Duplodnaviria;Heunggongvirae;Uroviricota;Caudoviricetes;;	Unpredicted	Unpredicted	VC_2447	Not novel
vOTU968	02V_44_length_80344_cov_35.796909||full	80344	37.27	Complete	temperate	Viruses;Duplodnaviria;Heunggongvirae;Uroviricota;Caudoviricetes;;	Unpredicted	Unpredicted	VC_3834	Not novel
vOTU969	02V_442_length_31354_cov_95.667817||full	31354	44.49	Medium-quality	virulent	Viruses;Duplodnaviria;Heunggongvirae;Uroviricota;Caudoviricetes;;	Unpredicted	Unpredicted	VC_3817	Not novel
vOTU970	02V_443_length_31329_cov_9.707776||full	31329	53.76	Medium-quality	virulent	Viruses;Duplodnaviria;Heunggongvirae;Uroviricota;Caudoviricetes;;	Unpredicted	Unpredicted	VC_1648	Not novel
vOTU971	02V_444_length_31244_cov_7.343454||full	31244	40.22	Medium-quality	virulent	Viruses;Duplodnaviria;Heunggongvirae;Uroviricota;Caudoviricetes;;	Unpredicted	Unpredicted	single vOTU	Novel genus
vOTU972	02V_445_length_31182_cov_13.373695||full	31182	63.11	Medium-quality	virulent	Viruses;Duplodnaviria;Heunggongvirae;Uroviricota;Caudoviricetes;;	Unpredicted	Unpredicted	single vOTU	Novel genus
vOTU973	02V_449_length_31129_cov_8.577299||full	31129	49.33	Medium-quality	temperate	Viruses;Duplodnaviria;Heunggongvirae;Uroviricota;Caudoviricetes;;	Unpredicted	Unpredicted	VC_3316	Not novel
vOTU974	02V_450_length_31095_cov_13.378802||full	31095	55.93	Medium-quality	temperate	Viruses;Duplodnaviria;Heunggongvirae;Uroviricota;Caudoviricetes;;	Unpredicted	Unpredicted	VC_13	Not novel
vOTU975	02V_451_length_31092_cov_180.141541||full	31092	31.15	Medium-quality	temperate	Viruses;Duplodnaviria;Heunggongvirae;Uroviricota;Caudoviricetes;;	Unpredicted	Unpredicted	VC_1945	Novel genus
vOTU976	02V_456_length_30723_cov_14.247065||full	30723	26.96	Medium-quality	temperate	Viruses;Duplodnaviria;Heunggongvirae;Uroviricota;Caudoviricetes;;	Unpredicted	Unpredicted	VC_1468	Not novel
vOTU977	02V_457_length_30717_cov_27.567478||full	30717	49.67	Medium-quality	virulent	Viruses;Duplodnaviria;Heunggongvirae;Uroviricota;Caudoviricetes;;	Unpredicted	Unpredicted	VC_992	Not novel
vOTU978	02V_462_length_30447_cov_36.856245||full	30447	57.28	Complete	virulent	Viruses;Duplodnaviria;Heunggongvirae;Uroviricota;Caudoviricetes;;	Unpredicted	Unpredicted	VC_3703	Not novel
vOTU979	02V_464_length_30262_cov_11.231039||full	30262	33.59	Medium-quality	temperate	Viruses;Duplodnaviria;Heunggongvirae;Uroviricota;Caudoviricetes;;	Unpredicted	Unpredicted	single vOTU	Novel genus
vOTU980	02V_465_length_30246_cov_14.299526||full	30246	55.3	Medium-quality	temperate	Viruses;Duplodnaviria;Heunggongvirae;Uroviricota;Caudoviricetes;;	Unpredicted	Unpredicted	VC_231	Novel genus
vOTU981	02V_468_length_30096_cov_155.410173||full	30096	40.63	Medium-quality	virulent	Viruses;Duplodnaviria;Heunggongvirae;Uroviricota;Caudoviricetes;;	Unpredicted	Unpredicted	VC_1493	Not novel
vOTU982	02V_47_length_78917_cov_20.132776||full	78917	27.31	Medium-quality	temperate	Viruses;Duplodnaviria;Heunggongvirae;Uroviricota;Caudoviricetes;Crassvirales;	Bacteroidota	Ga6A1	VC_2689	Not novel
vOTU983	02V_473_length_29947_cov_16.550883||full	29947	29.09	Medium-quality	virulent	Viruses;Duplodnaviria;Heunggongvirae;Uroviricota;Caudoviricetes;;	Unpredicted	Unpredicted	VC_268	Not novel
vOTU984	02V_476_length_29824_cov_9.933857||full	29824	56.63	Medium-quality	temperate	Viruses;Duplodnaviria;Heunggongvirae;Uroviricota;Caudoviricetes;;	Unpredicted	Unpredicted	VC_3139	Not novel
vOTU985	02V_477_length_29806_cov_61.562939||full	29806	63.85	Medium-quality	virulent	Viruses;Duplodnaviria;Heunggongvirae;Uroviricota;Caudoviricetes;;	Unpredicted	Unpredicted	VC_3845	Not novel
vOTU986	02V_478_length_29790_cov_72.575719||full	29790	43.1	Medium-quality	virulent	Viruses;Duplodnaviria;Heunggongvirae;Uroviricota;Caudoviricetes;;	Unpredicted	Unpredicted	VC_2798	Novel genus
vOTU987	02V_479_length_29782_cov_34.482592||full	29782	40.04	Medium-quality	temperate	Viruses;Duplodnaviria;Heunggongvirae;Uroviricota;Caudoviricetes;;	Unpredicted	Unpredicted	VC_1675	Not novel
vOTU988	02V_48_length_78399_cov_957.416433||full	78399	34.3	Medium-quality	virulent	Viruses;Duplodnaviria;Heunggongvirae;Uroviricota;Caudoviricetes;;	Unpredicted	Unpredicted	VC_1829	Not novel
vOTU989	02V_481_length_29762_cov_28.017033||full	29762	52.73	High-quality	virulent	Viruses;Duplodnaviria;Heunggongvirae;Uroviricota;Caudoviricetes;;	Unpredicted	Unpredicted	VC_3850	Not novel
vOTU990	02V_483_length_29687_cov_10.547921||full	29687	46.83	High-quality	temperate	Viruses;Duplodnaviria;Heunggongvirae;Uroviricota;Caudoviricetes;;	Unpredicted	Unpredicted	VC_3857	Not novel
vOTU991	02V_485_length_29483_cov_15.404513||full	29483	49.64	High-quality	temperate	Viruses;Duplodnaviria;Heunggongvirae;Uroviricota;Caudoviricetes;;	Unpredicted	Unpredicted	single vOTU	Novel genus
vOTU992	02V_490_length_29396_cov_9.528237||full	29396	61.61	Medium-quality	virulent	Viruses;Duplodnaviria;Heunggongvirae;Uroviricota;Caudoviricetes;;	Unpredicted	Unpredicted	single vOTU	Novel genus
vOTU993	02V_491_length_29395_cov_5.995774||full	29395	52.86	Medium-quality	virulent	Viruses;Duplodnaviria;Heunggongvirae;Uroviricota;Caudoviricetes;;	Unpredicted	Unpredicted	VC_2793	Not novel
vOTU994	02V_492_length_29384_cov_18.361281||full	29384	54.5	High-quality	temperate	Viruses;Duplodnaviria;Heunggongvirae;Uroviricota;Caudoviricetes;;	Unpredicted	Unpredicted	VC_3689	Not novel
vOTU995	02V_494_length_29295_cov_45.100650||full	29295	50.62	Medium-quality	temperate	Viruses;Duplodnaviria;Heunggongvirae;Uroviricota;Caudoviricetes;;	Bacteroidota	Cryptobacteroides	VC_2610	Not novel
vOTU996	02V_5_length_159213_cov_13.427060||full	159213	38.44	High-quality	temperate	Viruses;Duplodnaviria;Heunggongvirae;Uroviricota;Caudoviricetes;;	Unpredicted	Unpredicted	single vOTU	Novel genus
vOTU997	02V_50_length_77998_cov_26.419088||full	77998	36.44	Complete	virulent	Viruses;Duplodnaviria;Heunggongvirae;Uroviricota;Caudoviricetes;;	Firmicutes_A	RUG592	VC_3834	Not novel
vOTU998	02V_501_length_29052_cov_16.906266||full	29052	47.51	Medium-quality	temperate	Viruses;Duplodnaviria;Heunggongvirae;Uroviricota;Caudoviricetes;;	Unpredicted	Unpredicted	VC_753	Not novel
vOTU999	02V_502_length_29021_cov_8.917006||full	29021	59.82	Medium-quality	temperate	Viruses;Duplodnaviria;Heunggongvirae;Uroviricota;Caudoviricetes;;	Unpredicted	Unpredicted	VC_1085	Not novel
vOTU1000	02V_505_length_28822_cov_60.401780||full	28822	48.37	Medium-quality	temperate	Viruses;Duplodnaviria;Heunggongvirae;Uroviricota;Caudoviricetes;;	Unpredicted	Unpredicted	VC_1981	Not novel
vOTU1001	02V_507_length_28754_cov_26.986097||full	28754	63.57	Medium-quality	temperate	Viruses;Duplodnaviria;Heunggongvirae;Uroviricota;Caudoviricetes;;	Unpredicted	Unpredicted	VC_2716	Not novel
vOTU1002	02V_508_length_28715_cov_47.676588||full	28715	51.93	High-quality	virulent	Viruses;Duplodnaviria;Heunggongvirae;Uroviricota;Caudoviricetes;;	Unpredicted	Unpredicted	VC_3152	Not novel
vOTU1003	02V_509_length_28706_cov_117.872256||full	28706	46.14	Complete	virulent	Viruses;Duplodnaviria;Heunggongvirae;Uroviricota;Caudoviricetes;;	Unpredicted	Unpredicted	VC_3893	Not novel
vOTU1004	02V_513_length_28525_cov_22.446856||full	28525	42.55	Complete	temperate	Viruses;Duplodnaviria;Heunggongvirae;Uroviricota;Caudoviricetes;;	Unpredicted	Unpredicted	VC_2916	Not novel
vOTU1005	02V_518_length_28402_cov_73.985607||full	28402	30.9	Medium-quality	virulent	Viruses;Duplodnaviria;Heunggongvirae;Uroviricota;Caudoviricetes;;	Unpredicted	Unpredicted	VC_3901	Not novel
vOTU1006	02V_519_length_28387_cov_39.105958||full	28387	57.33	Medium-quality	temperate	Viruses;Duplodnaviria;Heunggongvirae;Uroviricota;Caudoviricetes;;	Unpredicted	Unpredicted	VC_628	Not novel
vOTU1007	02V_522_length_28322_cov_11.469806||full	28322	44.1	High-quality	virulent	Viruses;Duplodnaviria;Heunggongvirae;Uroviricota;Caudoviricetes;;	Unpredicted	Unpredicted	VC_469	Not novel
vOTU1008	02V_524_length_28247_cov_34.999042||full	28247	57.94	Medium-quality	virulent	Viruses;Duplodnaviria;Heunggongvirae;Uroviricota;Caudoviricetes;;	Unpredicted	Unpredicted	VC_1233	Not novel
vOTU1009	02V_525_length_28237_cov_22.692321||full	28237	52.22	Medium-quality	virulent	Viruses;Duplodnaviria;Heunggongvirae;Uroviricota;Caudoviricetes;;	Bacteroidota	Sodaliphilus	VC_2905	Not novel
vOTU1010	02V_526_length_28236_cov_17.095100||full	28236	42.9	Medium-quality	temperate	Viruses;Duplodnaviria;Heunggongvirae;Uroviricota;Caudoviricetes;;	Unpredicted	Unpredicted	VC_2247	Not novel
vOTU1011	02V_53_length_76546_cov_33.669634||full	76546	41.59	Medium-quality	virulent	Viruses;Duplodnaviria;Heunggongvirae;Uroviricota;Caudoviricetes;;	Unpredicted	Unpredicted	VC_198	Not novel
vOTU1012	02V_531_length_28159_cov_8.989717||full	28159	59.68	Medium-quality	temperate	Viruses;Duplodnaviria;Heunggongvirae;Uroviricota;Caudoviricetes;;	Unpredicted	Unpredicted	single vOTU	Novel genus
vOTU1013	02V_532_length_28158_cov_173.842899||full	28158	55.91	Medium-quality	virulent	Viruses;Duplodnaviria;Heunggongvirae;Uroviricota;Caudoviricetes;;	Firmicutes_A	UBA2862	single vOTU	Novel genus
vOTU1014	02V_533_length_28110_cov_58.650686||full	28110	50.91	Medium-quality	temperate	Viruses;Duplodnaviria;Heunggongvirae;Uroviricota;Caudoviricetes;;	Unpredicted	Unpredicted	VC_3911	Novel genus
vOTU1015	02V_536_length_28035_cov_111.653217||full	28035	60.19	Medium-quality	virulent	Viruses;Duplodnaviria;Heunggongvirae;Uroviricota;Caudoviricetes;;	Unpredicted	Unpredicted	VC_1988	Not novel
vOTU1016	02V_537_length_28035_cov_5.848034||full	28035	41.81	Medium-quality	virulent	Viruses;Duplodnaviria;Heunggongvirae;Uroviricota;Caudoviricetes;;	Unpredicted	Unpredicted	VC_1727	Not novel
vOTU1017	02V_544_length_27840_cov_6.097571||full	27840	47.18	Medium-quality	temperate	Viruses;Duplodnaviria;Heunggongvirae;Uroviricota;Caudoviricetes;;	Unpredicted	Unpredicted	VC_2831	Not novel
vOTU1018	02V_545_length_27816_cov_14.518857||full	27816	54.36	Medium-quality	temperate	Viruses;Duplodnaviria;Heunggongvirae;Uroviricota;Caudoviricetes;;	Unpredicted	Unpredicted	VC_3011	Not novel
vOTU1019	02V_55_length_75513_cov_21.871200||full	75513	39.64	Medium-quality	virulent	Viruses;Duplodnaviria;Heunggongvirae;Uroviricota;Caudoviricetes;;	Unpredicted	Unpredicted	VC_2838	Not novel
vOTU1020	02V_550_length_27758_cov_6.556582||full	27758	29.14	Medium-quality	virulent	Viruses;Duplodnaviria;Heunggongvirae;Uroviricota;Caudoviricetes;;	Unpredicted	Unpredicted	VC_253	Not novel
vOTU1021	02V_551_length_27747_cov_38.480066||full_1	19758	42.21	Medium-quality	virulent	Viruses;Duplodnaviria;Heunggongvirae;Uroviricota;Caudoviricetes;;	Unpredicted	Unpredicted	VC_3924	Not novel
vOTU1022	02V_552_length_27721_cov_104.625750||full	27721	49.78	Medium-quality	temperate	Viruses;Duplodnaviria;Heunggongvirae;Uroviricota;Caudoviricetes;;	Unpredicted	Unpredicted	VC_53	Not novel
vOTU1023	02V_556_length_27562_cov_9.384666||full	27562	37.38	Medium-quality	virulent	Viruses;Duplodnaviria;Heunggongvirae;Uroviricota;Caudoviricetes;;	Unpredicted	Unpredicted	VC_448	Not novel
vOTU1024	02V_557_length_27558_cov_329.585282||full	27558	40.86	Medium-quality	temperate	Viruses;Duplodnaviria;Heunggongvirae;Uroviricota;Caudoviricetes;;Zobellviridae	Unpredicted	Unpredicted	single vOTU	Novel genus
vOTU1025	02V_561_length_27385_cov_14.347494||full	27385	52.62	Medium-quality	temperate	Viruses;Duplodnaviria;Heunggongvirae;Uroviricota;Caudoviricetes;;	Unpredicted	Unpredicted	VC_3869	Not novel
vOTU1026	02V_564_length_27353_cov_6.467360||full	27353	49.73	Medium-quality	virulent	Viruses;Duplodnaviria;Heunggongvirae;Uroviricota;Caudoviricetes;;	Unpredicted	Unpredicted	VC_475	Not novel
vOTU1027	02V_565_length_27339_cov_6.144480||full	27339	43.8	Medium-quality	temperate	Viruses;Duplodnaviria;Heunggongvirae;Uroviricota;Caudoviricetes;;	Unpredicted	Unpredicted	single vOTU	Novel genus
vOTU1028	02V_567_length_27287_cov_8.508593||full	27287	49.92	Medium-quality	virulent	Viruses;Duplodnaviria;Heunggongvirae;Uroviricota;Caudoviricetes;;	Unpredicted	Unpredicted	VC_1261	Novel genus
vOTU1029	02V_569_length_27267_cov_5.592349||full	27267	43	Medium-quality	virulent	Viruses;Duplodnaviria;Heunggongvirae;Uroviricota;Caudoviricetes;;	Unpredicted	Unpredicted	VC_3530	Not novel
vOTU1030	02V_57_length_74884_cov_14.696775||full	74884	46.23	Medium-quality	virulent	Viruses;Duplodnaviria;Heunggongvirae;Uroviricota;Caudoviricetes;;	Unpredicted	Unpredicted	VC_3945	Not novel
vOTU1031	02V_572_length_27230_cov_6.067783||full	27230	32.81	Complete	temperate	Viruses;Duplodnaviria;Heunggongvirae;Uroviricota;Caudoviricetes;;	Unpredicted	Unpredicted	VC_443	Not novel
vOTU1032	02V_575_length_27200_cov_7.280752||full	27200	49.17	Medium-quality	virulent	Viruses;Duplodnaviria;Heunggongvirae;Uroviricota;Caudoviricetes;;	Unpredicted	Unpredicted	single vOTU	Novel genus
vOTU1033	02V_579_length_27010_cov_15.805565||full	27010	29.46	Medium-quality	virulent	Viruses;Duplodnaviria;Heunggongvirae;Uroviricota;Caudoviricetes;;	Unpredicted	Unpredicted	single vOTU	Novel genus
vOTU1034	02V_58_length_74758_cov_12.063063||full	74758	33.85	Medium-quality	temperate	Viruses;Duplodnaviria;Heunggongvirae;Uroviricota;Caudoviricetes;;	Unpredicted	Unpredicted	VC_2736	Not novel
vOTU1035	02V_581_length_26912_cov_360.737387||full	26912	35.12	Medium-quality	virulent	Viruses;Duplodnaviria;Heunggongvirae;Uroviricota;Caudoviricetes;;	Unpredicted	Unpredicted	VC_1880	Novel genus
vOTU1036	02V_582_length_26909_cov_27.269904||full	26909	65.98	Medium-quality	virulent	Viruses;Duplodnaviria;Heunggongvirae;Uroviricota;Caudoviricetes;;	Unpredicted	Unpredicted	VC_2770	Novel genus
vOTU1037	02V_584_length_26888_cov_5.721015||full	26888	32.97	Medium-quality	virulent	Viruses;Duplodnaviria;Heunggongvirae;Uroviricota;Caudoviricetes;;	Unpredicted	Unpredicted	VC_2430	Not novel
vOTU1038	02V_587_length_26789_cov_6.600097||full	26789	41.7	Medium-quality	virulent	Viruses;Duplodnaviria;Heunggongvirae;Uroviricota;Caudoviricetes;;	Firmicutes_A	CAG-95	VC_3951	Novel genus
vOTU1039	02V_589_length_26719_cov_22.203308||full	26719	31.41	Medium-quality	temperate	Viruses;Duplodnaviria;Heunggongvirae;Uroviricota;Caudoviricetes;;	Unpredicted	Unpredicted	VC_1429	Not novel
vOTU1040	02V_59_length_74424_cov_40.757735||full	74424	32.76	High-quality	temperate	Viruses;Duplodnaviria;Heunggongvirae;Uroviricota;Caudoviricetes;;Schitoviridae	Unpredicted	Unpredicted	VC_3960	Not novel
vOTU1041	02V_594_length_26623_cov_38.066659||full	26623	43.07	Medium-quality	virulent	Viruses;Duplodnaviria;Heunggongvirae;Uroviricota;Caudoviricetes;;	Unpredicted	Unpredicted	VC_848	Not novel
vOTU1042	02V_5957_length_5031_cov_7.963023||full	5031	45.72	Medium-quality	temperate	unassigned	Unpredicted	Unpredicted	single vOTU	Novel genus
vOTU1043	02V_597_length_26534_cov_46.797651||full	26534	60.1	Complete	virulent	Viruses;Duplodnaviria;Heunggongvirae;Uroviricota;Caudoviricetes;;	Unpredicted	Unpredicted	single vOTU	Novel genus
vOTU1044	02V_598_length_26526_cov_8.865173||full	26526	47.84	Medium-quality	temperate	Viruses;Duplodnaviria;Heunggongvirae;Uroviricota;Caudoviricetes;;	Unpredicted	Unpredicted	VC_3268	Not novel
vOTU1045	02V_6_length_147283_cov_24.766553||full	147283	37.7	Medium-quality	virulent	Viruses;Duplodnaviria;Heunggongvirae;Uroviricota;Caudoviricetes;;	Unpredicted	Unpredicted	VC_925	Not novel
vOTU1046	02V_60_length_74212_cov_10.536659||full	74212	50.96	Complete	temperate	Viruses;Duplodnaviria;Heunggongvirae;Uroviricota;Caudoviricetes;;	Unpredicted	Unpredicted	VC_346	Not novel
vOTU1047	02V_607_length_26335_cov_6.241476||full	26335	37.35	High-quality	temperate	Viruses;Duplodnaviria;Heunggongvirae;Uroviricota;Caudoviricetes;;	Unpredicted	Unpredicted	VC_0	Not novel
vOTU1048	02V_608_length_26319_cov_18.885737||full	26319	37.42	Medium-quality	temperate	Viruses;Duplodnaviria;Heunggongvirae;Uroviricota;Caudoviricetes;;	Unpredicted	Unpredicted	VC_161	Not novel
vOTU1049	02V_611_length_26268_cov_22.568115||full	26268	47.37	Medium-quality	virulent	Viruses;Duplodnaviria;Heunggongvirae;Uroviricota;Caudoviricetes;;	Unpredicted	Unpredicted	VC_3962	Not novel
vOTU1050	02V_612_length_26267_cov_7.544941||full	26267	29.14	Medium-quality	temperate	Viruses;Duplodnaviria;Heunggongvirae;Uroviricota;Caudoviricetes;;	Unpredicted	Unpredicted	VC_258	Not novel
vOTU1051	02V_613_length_26249_cov_35.972093||full	26249	46.88	Medium-quality	temperate	Viruses;Duplodnaviria;Heunggongvirae;Uroviricota;Caudoviricetes;;	Unpredicted	Unpredicted	VC_3684	Not novel
vOTU1052	02V_618_length_26052_cov_19.939147||full	26052	52.29	Medium-quality	temperate	Viruses;Duplodnaviria;Heunggongvirae;Uroviricota;Caudoviricetes;;	Unpredicted	Unpredicted	single vOTU	Novel genus
vOTU1053	02V_62_length_72794_cov_33.861862||full	72794	38.57	High-quality	virulent	Viruses;Duplodnaviria;Heunggongvirae;Uroviricota;Caudoviricetes;;	Unpredicted	Unpredicted	single vOTU	Novel genus
vOTU1054	02V_622_length_25953_cov_5.522164||full	25953	43.7	Medium-quality	virulent	Viruses;Duplodnaviria;Heunggongvirae;Uroviricota;Caudoviricetes;;	Unpredicted	Unpredicted	single vOTU	Novel genus
vOTU1055	02V_627_length_25778_cov_5.401664||full	25778	35.88	Medium-quality	virulent	Viruses;Duplodnaviria;Heunggongvirae;Uroviricota;Caudoviricetes;;	Unpredicted	Unpredicted	VC_885	Not novel
vOTU1056	02V_629_length_25693_cov_203.136087||full	25693	42.26	High-quality	temperate	Viruses;Duplodnaviria;Heunggongvirae;Uroviricota;Caudoviricetes;;	Unpredicted	Unpredicted	VC_816	Not novel
vOTU1057	02V_631_length_25639_cov_4.522944||full	25639	32.25	Medium-quality	virulent	Viruses;Duplodnaviria;Heunggongvirae;Uroviricota;Caudoviricetes;;	Unpredicted	Unpredicted	single vOTU	Novel genus
vOTU1058	02V_634_length_25584_cov_72.944730||full	25584	31.37	Medium-quality	virulent	Viruses;Duplodnaviria;Heunggongvirae;Uroviricota;Caudoviricetes;;	Unpredicted	Unpredicted	VC_3122	Not novel
vOTU1059	02V_64_length_71510_cov_8.308404||full	71510	32.4	Medium-quality	temperate	Viruses;Duplodnaviria;Heunggongvirae;Uroviricota;Caudoviricetes;;	Unpredicted	Unpredicted	VC_2692	Not novel
vOTU1060	02V_641_length_25313_cov_15.508987||full	25313	44.3	Medium-quality	virulent	Viruses;Duplodnaviria;Heunggongvirae;Uroviricota;Caudoviricetes;;	Unpredicted	Unpredicted	VC_3972	Not novel
vOTU1061	02V_643_length_25302_cov_36.484374||full	25302	29.47	Medium-quality	temperate	Viruses;Duplodnaviria;Heunggongvirae;Uroviricota;Caudoviricetes;;	Unpredicted	Unpredicted	single vOTU	Novel genus
vOTU1062	02V_644_length_25297_cov_425.476587||full_1	19380	39.03	Medium-quality	temperate	Viruses;Duplodnaviria;Heunggongvirae;Uroviricota;Caudoviricetes;;	Unpredicted	Unpredicted	VC_3974	Not novel
vOTU1063	02V_65_length_71138_cov_220.227185||full	71138	44.36	Medium-quality	temperate	Viruses;Duplodnaviria;Heunggongvirae;Uroviricota;Caudoviricetes;;	Unpredicted	Unpredicted	VC_1093	Not novel
vOTU1064	02V_651_length_25060_cov_98.552090||full	25060	41.98	Medium-quality	virulent	Viruses;Duplodnaviria;Heunggongvirae;Uroviricota;Caudoviricetes;;	Unpredicted	Unpredicted	VC_848	Not novel
vOTU1065	02V_653_length_25022_cov_5.540153||full	25022	46.27	Medium-quality	temperate	Viruses;Duplodnaviria;Heunggongvirae;Uroviricota;Caudoviricetes;;	Unpredicted	Unpredicted	VC_2355	Not novel
vOTU1066	02V_657_length_24919_cov_110.437822||full	24919	37.23	Medium-quality	temperate	Viruses;Duplodnaviria;Heunggongvirae;Uroviricota;Caudoviricetes;;	Unpredicted	Unpredicted	single vOTU	Novel genus
vOTU1067	02V_66_length_70817_cov_23.901798||full	70817	38.44	Medium-quality	virulent	Viruses;Duplodnaviria;Heunggongvirae;Uroviricota;Caudoviricetes;Crassvirales;	Bacteroidota	UBA4334	VC_2634	Not novel
vOTU1068	02V_661_length_24803_cov_29.891466||full	24803	60.44	Medium-quality	temperate	Viruses;Duplodnaviria;Heunggongvirae;Uroviricota;Caudoviricetes;;	Unpredicted	Unpredicted	VC_3266	Not novel
vOTU1069	02V_664_length_24724_cov_13.148526||full	24724	60.9	Medium-quality	virulent	Viruses;Duplodnaviria;Heunggongvirae;Uroviricota;Caudoviricetes;;	Unpredicted	Unpredicted	VC_1216	Not novel
vOTU1070	02V_666_length_24699_cov_8.257791||full	24699	53.14	Medium-quality	temperate	Viruses;Duplodnaviria;Heunggongvirae;Uroviricota;Caudoviricetes;;	Unpredicted	Unpredicted	VC_3776	Not novel
vOTU1071	02V_668_length_24678_cov_52.368517||full	24678	42.01	Medium-quality	temperate	Viruses;Duplodnaviria;Heunggongvirae;Uroviricota;Caudoviricetes;;	Unpredicted	Unpredicted	VC_2900	Novel genus
vOTU1072	02V_669_length_24649_cov_12.449663||full	24649	30.86	Medium-quality	virulent	Viruses;Duplodnaviria;Heunggongvirae;Uroviricota;Caudoviricetes;;	Unpredicted	Unpredicted	VC_3380	Not novel
vOTU1073	02V_671_length_24586_cov_31.970772||full	24586	42.98	Medium-quality	virulent	Viruses;Duplodnaviria;Heunggongvirae;Uroviricota;Caudoviricetes;;	Firmicutes_A	Ruminococcus_E	VC_2001	Not novel
vOTU1074	02V_672_length_24564_cov_4.396467||full	24564	39.25	Medium-quality	temperate	Viruses;Duplodnaviria;Heunggongvirae;Uroviricota;Caudoviricetes;;	Unpredicted	Unpredicted	VC_3691	Not novel
vOTU1075	02V_677_length_24448_cov_6.232239||full	24448	54.63	Medium-quality	temperate	Viruses;Duplodnaviria;Heunggongvirae;Uroviricota;Caudoviricetes;;	Unpredicted	Unpredicted	VC_1743	Not novel
vOTU1076	02V_68_length_70501_cov_149.488530||full	70501	54.74	High-quality	virulent	Viruses;Duplodnaviria;Heunggongvirae;Uroviricota;Caudoviricetes;;	Unpredicted	Unpredicted	VC_57	Not novel
vOTU1077	02V_681_length_24281_cov_10.415298||full_1	17639	41.65	Medium-quality	temperate	Viruses;Duplodnaviria;Heunggongvirae;Uroviricota;Caudoviricetes;;	Unpredicted	Unpredicted	VC_3974	Not novel
vOTU1078	02V_683_length_24251_cov_7.786039||full	24251	50.03	Medium-quality	virulent	Viruses;Duplodnaviria;Heunggongvirae;Uroviricota;Caudoviricetes;;	Bacteroidota	Multi genera	single vOTU	Novel genus
vOTU1079	02V_685_length_24149_cov_13.865153||full	24149	32.43	Medium-quality	temperate	Viruses;Duplodnaviria;Heunggongvirae;Uroviricota;Caudoviricetes;;	Unpredicted	Unpredicted	single vOTU	Novel genus
vOTU1080	02V_687_length_24120_cov_9.009350||full	24120	42.55	Medium-quality	virulent	Viruses;Duplodnaviria;Heunggongvirae;Uroviricota;Caudoviricetes;;	Unpredicted	Unpredicted	VC_3002	Not novel
vOTU1081	02V_69_length_70410_cov_5.286462||full	70410	40.75	Medium-quality	temperate	Viruses;Duplodnaviria;Heunggongvirae;Uroviricota;Caudoviricetes;;	Unpredicted	Unpredicted	single vOTU	Novel genus
vOTU1082	02V_690_length_24030_cov_18.436705||full	24030	57.63	Medium-quality	virulent	Viruses;Duplodnaviria;Heunggongvirae;Uroviricota;Caudoviricetes;;	Unpredicted	Unpredicted	single vOTU	Novel genus
vOTU1083	02V_691_length_24020_cov_18.028667||full	24020	31.39	Medium-quality	temperate	Viruses;Duplodnaviria;Heunggongvirae;Uroviricota;Caudoviricetes;;	Unpredicted	Unpredicted	VC_3900	Not novel
vOTU1084	02V_694_length_23942_cov_27.295516||full	23942	41.26	Medium-quality	virulent	Viruses;Duplodnaviria;Heunggongvirae;Uroviricota;Caudoviricetes;;	Unpredicted	Unpredicted	single vOTU	Novel genus
vOTU1085	02V_695_length_23828_cov_14.583687||full	23828	39.6	Complete	temperate	Viruses;Duplodnaviria;Heunggongvirae;Uroviricota;Caudoviricetes;;	Unpredicted	Unpredicted	VC_3199	Not novel
vOTU1086	02V_7_length_138182_cov_10.397366||full	138182	33.44	Medium-quality	temperate	Viruses;Duplodnaviria;Heunggongvirae;Uroviricota;Caudoviricetes;;	Unpredicted	Unpredicted	VC_925	Not novel
vOTU1087	02V_70_length_69943_cov_17.032938||full	69943	50.04	Complete	virulent	Viruses;Duplodnaviria;Heunggongvirae;Uroviricota;Caudoviricetes;;	Unpredicted	Unpredicted	VC_4000	Not novel
vOTU1088	02V_700_length_23726_cov_20.308986||full	23726	41.66	Medium-quality	virulent	Viruses;Duplodnaviria;Heunggongvirae;Uroviricota;Caudoviricetes;;	Unpredicted	Unpredicted	single vOTU	Novel genus
vOTU1089	02V_701_length_23700_cov_6.525523||full	23700	28.65	Medium-quality	temperate	Viruses;Duplodnaviria;Heunggongvirae;Uroviricota;Caudoviricetes;;	Unpredicted	Unpredicted	VC_1639	Novel genus
vOTU1090	02V_703_length_23676_cov_10.426824||full	23676	53.22	Medium-quality	virulent	Viruses;Duplodnaviria;Heunggongvirae;Uroviricota;Caudoviricetes;;	Bacteroidota	UBA3839	single vOTU	Novel genus
vOTU1091	02V_707_length_23595_cov_28.539380||full	23595	47.95	Medium-quality	virulent	Viruses;Duplodnaviria;Heunggongvirae;Uroviricota;Caudoviricetes;;	Unpredicted	Unpredicted	VC_140	Not novel
vOTU1092	02V_71_length_69552_cov_177.407773||full	69552	33.87	Medium-quality	temperate	Viruses;Duplodnaviria;Heunggongvirae;Uroviricota;Caudoviricetes;;	Unpredicted	Unpredicted	VC_2754	Not novel
vOTU1093	02V_711_length_23535_cov_15.025724||full	23535	41.28	Medium-quality	temperate	Viruses;Duplodnaviria;Heunggongvirae;Uroviricota;Caudoviricetes;;	Unpredicted	Unpredicted	VC_2053	Not novel
vOTU1094	02V_712_length_23515_cov_18.323828||full	23515	65.13	Medium-quality	temperate	Viruses;Duplodnaviria;Heunggongvirae;Uroviricota;Caudoviricetes;;	Unpredicted	Unpredicted	VC_1236	Not novel
vOTU1095	02V_719_length_23351_cov_15.166466||full	23351	37.73	Medium-quality	virulent	Viruses;Duplodnaviria;Heunggongvirae;Uroviricota;Caudoviricetes;;	Unpredicted	Unpredicted	VC_4008	Not novel
vOTU1096	02V_72_length_69356_cov_55.513037||full	69356	37.56	Medium-quality	temperate	Viruses;Duplodnaviria;Heunggongvirae;Uroviricota;Caudoviricetes;;	Bacteroidota	Prevotella	VC_4013	Not novel
vOTU1097	02V_725_length_23208_cov_50.054896||full	23208	45.15	Medium-quality	virulent	Viruses;Duplodnaviria;Heunggongvirae;Uroviricota;Caudoviricetes;;	Unpredicted	Unpredicted	VC_238	Not novel
vOTU1098	02V_728_length_23169_cov_56.321580||full	23169	46.01	High-quality	virulent	Viruses;Duplodnaviria;Heunggongvirae;Uroviricota;Caudoviricetes;;	Unpredicted	Unpredicted	VC_4011	Not novel
vOTU1099	02V_730_length_23156_cov_7.894117||full	23156	58.46	Medium-quality	temperate	Viruses;Duplodnaviria;Heunggongvirae;Uroviricota;Caudoviricetes;;	Unpredicted	Unpredicted	VC_2502	Not novel
vOTU1100	02V_734_length_23115_cov_298.472116||full	23115	41.61	Medium-quality	virulent	Viruses;Duplodnaviria;Heunggongvirae;Uroviricota;Caudoviricetes;;	Unpredicted	Unpredicted	VC_2366	Not novel
vOTU1101	02V_735_length_23112_cov_57.026500||full	23112	35.7	Medium-quality	virulent	Viruses;Duplodnaviria;Heunggongvirae;Uroviricota;Caudoviricetes;;	Unpredicted	Unpredicted	VC_4025	Not novel
vOTU1102	02V_738_length_23066_cov_37.445656||full	23066	49.43	Medium-quality	temperate	Viruses;Duplodnaviria;Heunggongvirae;Uroviricota;Caudoviricetes;;	Unpredicted	Unpredicted	VC_2858	Not novel
vOTU1103	02V_75_length_67244_cov_53.117073||full	67244	48.33	High-quality	temperate	Viruses;Duplodnaviria;Heunggongvirae;Uroviricota;Caudoviricetes;;	Bacteroidota	Cryptobacteroides	VC_454	Not novel
vOTU1104	02V_751_length_22726_cov_21.720127||full	22726	44.9	Medium-quality	virulent	Viruses;Duplodnaviria;Heunggongvirae;Uroviricota;Caudoviricetes;;	Unpredicted	Unpredicted	VC_4029	Not novel
vOTU1105	02V_754_length_22659_cov_5.790612||full	22659	29.16	Medium-quality	temperate	Viruses;Duplodnaviria;Heunggongvirae;Uroviricota;Caudoviricetes;;	Unpredicted	Unpredicted	VC_255	Not novel
vOTU1106	02V_756_length_22625_cov_23.644528||full	22625	39.43	Medium-quality	temperate	Viruses;Duplodnaviria;Heunggongvirae;Uroviricota;Caudoviricetes;;	Unpredicted	Unpredicted	single vOTU	Novel genus
vOTU1107	02V_757_length_22597_cov_32.654689||full	22597	36.65	High-quality	temperate	unassigned	Unpredicted	Unpredicted	VC_3737	Not novel
vOTU1108	02V_762_length_22487_cov_8.808265||full	22487	45.72	Medium-quality	temperate	Viruses;Duplodnaviria;Heunggongvirae;Uroviricota;Caudoviricetes;;	Unpredicted	Unpredicted	VC_4034	Not novel
vOTU1109	02V_771_length_22357_cov_5.213389||full	22357	38.68	Medium-quality	temperate	Viruses;Duplodnaviria;Heunggongvirae;Uroviricota;Caudoviricetes;;	Unpredicted	Unpredicted	VC_1934	Not novel
vOTU1110	02V_772_length_22348_cov_22.844749||full	22348	52.47	Medium-quality	virulent	Viruses;Duplodnaviria;Heunggongvirae;Uroviricota;Caudoviricetes;;	Unpredicted	Unpredicted	single vOTU	Novel genus
vOTU1111	02V_782_length_22026_cov_52.054891||full	22026	35.33	Medium-quality	virulent	Viruses;Duplodnaviria;Heunggongvirae;Uroviricota;Caudoviricetes;;	Bacteroidota	UBA4334	VC_4037	Not novel
vOTU1112	02V_784_length_22011_cov_14.458326||full	22011	43.41	Medium-quality	temperate	Viruses;Duplodnaviria;Heunggongvirae;Uroviricota;Caudoviricetes;;	Unpredicted	Unpredicted	single vOTU	Novel genus
vOTU1113	02V_786_length_21983_cov_31.880062||full	21983	34.74	Medium-quality	virulent	Viruses;Duplodnaviria;Heunggongvirae;Uroviricota;Caudoviricetes;;	Unpredicted	Unpredicted	VC_4037	Not novel
vOTU1114	02V_787_length_21944_cov_16.997898||full	21944	44.82	Medium-quality	temperate	Viruses;Duplodnaviria;Heunggongvirae;Uroviricota;Caudoviricetes;;	Unpredicted	Unpredicted	single vOTU	Novel genus
vOTU1115	02V_788_length_21934_cov_7.934778||full	21934	47.84	Medium-quality	temperate	Viruses;Duplodnaviria;Heunggongvirae;Uroviricota;Caudoviricetes;;	Unpredicted	Unpredicted	single vOTU	Novel genus
vOTU1116	02V_796_length_21855_cov_56.423578||full	21855	43.49	Medium-quality	temperate	Viruses;Duplodnaviria;Heunggongvirae;Uroviricota;Caudoviricetes;;	Unpredicted	Unpredicted	VC_850	Not novel
vOTU1117	02V_80_length_65312_cov_24.309607||full	65312	61.15	High-quality	virulent	Viruses;Duplodnaviria;Heunggongvirae;Uroviricota;Caudoviricetes;;	Verrucomicrobiota	RUG572	VC_642	Not novel
vOTU1118	02V_81_length_64764_cov_8.303343||full	64764	47.04	Medium-quality	temperate	Viruses;Duplodnaviria;Heunggongvirae;Uroviricota;Caudoviricetes;;	Unpredicted	Unpredicted	single vOTU	Novel genus
vOTU1119	02V_810_length_21703_cov_16.935329||full	21703	63.49	Medium-quality	virulent	Viruses;Duplodnaviria;Heunggongvirae;Uroviricota;Caudoviricetes;;	Unpredicted	Unpredicted	single vOTU	Novel genus
vOTU1120	02V_813_length_21660_cov_10.582643||full	21660	48.84	Medium-quality	virulent	Viruses;Duplodnaviria;Heunggongvirae;Uroviricota;Caudoviricetes;;	Unpredicted	Unpredicted	single vOTU	Novel genus
vOTU1121	02V_82_length_64612_cov_56.513856||full	64612	50.8	Medium-quality	virulent	Viruses;Duplodnaviria;Heunggongvirae;Uroviricota;Caudoviricetes;;	Unpredicted	Unpredicted	VC_454	Not novel
vOTU1122	02V_824_length_21529_cov_6.031201||full	21529	50.96	Medium-quality	temperate	Viruses;Duplodnaviria;Heunggongvirae;Uroviricota;Caudoviricetes;;	Unpredicted	Unpredicted	single vOTU	Novel genus
vOTU1123	02V_828_length_21471_cov_27.718668||full	21471	36.75	High-quality	virulent	Viruses;Duplodnaviria;Heunggongvirae;Uroviricota;Caudoviricetes;;	Unpredicted	Unpredicted	single vOTU	Novel genus
vOTU1124	02V_83_length_64526_cov_11.627057||full	64526	47.8	Medium-quality	temperate	Viruses;Duplodnaviria;Heunggongvirae;Uroviricota;Caudoviricetes;;	Unpredicted	Unpredicted	VC_3036	Not novel
vOTU1125	02V_832_length_21411_cov_29.603156||full	21411	49.84	Medium-quality	temperate	Viruses;Duplodnaviria;Heunggongvirae;Uroviricota;Caudoviricetes;;	Bacteroidota	Sodaliphilus	VC_2905	Not novel
vOTU1126	02V_834_length_21379_cov_10.731382||full	21379	41.44	High-quality	temperate	unassigned	Unpredicted	Unpredicted	VC_4045	Not novel
vOTU1127	02V_84_length_64440_cov_10.375895||full	64440	41.93	High-quality	temperate	Viruses;Duplodnaviria;Heunggongvirae;Uroviricota;Caudoviricetes;;	Unpredicted	Unpredicted	single vOTU	Novel genus
vOTU1128	02V_840_length_21283_cov_4.994488||full	21283	49.91	Medium-quality	temperate	Viruses;Duplodnaviria;Heunggongvirae;Uroviricota;Caudoviricetes;;	Unpredicted	Unpredicted	VC_373	Not novel
vOTU1129	02V_852_length_21110_cov_121.339349||full	21110	47.88	Medium-quality	virulent	Viruses;Duplodnaviria;Heunggongvirae;Uroviricota;Caudoviricetes;;	Bacteroidota	Sodaliphilus	VC_2905	Not novel
vOTU1130	02V_853_length_21110_cov_18.514082||full	21110	49.66	Medium-quality	virulent	Viruses;Duplodnaviria;Heunggongvirae;Uroviricota;Caudoviricetes;;	Unpredicted	Unpredicted	VC_3	Not novel
vOTU1131	02V_86_length_63996_cov_19.225818||full	63996	32.11	Medium-quality	temperate	Viruses;Duplodnaviria;Heunggongvirae;Uroviricota;Caudoviricetes;;	Unpredicted	Unpredicted	VC_3834	Not novel
vOTU1132	02V_862_length_20975_cov_23.775526||full	20975	59.16	Medium-quality	temperate	Viruses;Duplodnaviria;Heunggongvirae;Uroviricota;Caudoviricetes;;	Unpredicted	Unpredicted	VC_2606	Novel genus
vOTU1133	02V_868_length_20789_cov_88.135864||full	20789	30.48	Medium-quality	virulent	Viruses;Duplodnaviria;Heunggongvirae;Uroviricota;Caudoviricetes;;	Unpredicted	Unpredicted	VC_2598	Not novel
vOTU1134	02V_87_length_63895_cov_59.039959||full	63895	55.17	High-quality	virulent	Viruses;Duplodnaviria;Heunggongvirae;Uroviricota;Caudoviricetes;;	Unpredicted	Unpredicted	VC_3707	Not novel
vOTU1135	02V_88_length_63438_cov_15.057176||full	63438	53.16	High-quality	temperate	Viruses;Duplodnaviria;Heunggongvirae;Uroviricota;Caudoviricetes;;	Unpredicted	Unpredicted	VC_853	Not novel
vOTU1136	02V_886_length_20483_cov_14.798414||full	20483	56.79	Medium-quality	virulent	Viruses;Duplodnaviria;Heunggongvirae;Uroviricota;Caudoviricetes;;	Unpredicted	Unpredicted	VC_350	Novel genus
vOTU1137	02V_887_length_20478_cov_10.595113||full	20478	65.32	Medium-quality	temperate	Viruses;Duplodnaviria;Heunggongvirae;Uroviricota;Caudoviricetes;;	Unpredicted	Unpredicted	single vOTU	Novel genus
vOTU1138	02V_889_length_20464_cov_7.981871||full	20464	53.78	Medium-quality	temperate	Viruses;Duplodnaviria;Heunggongvirae;Uroviricota;Caudoviricetes;;	Unpredicted	Unpredicted	single vOTU	Novel genus
vOTU1139	02V_890_length_20432_cov_21.588948||full	20432	49.77	Medium-quality	temperate	Viruses;Duplodnaviria;Heunggongvirae;Uroviricota;Caudoviricetes;;	Unpredicted	Unpredicted	single vOTU	Novel genus
vOTU1140	02V_892_length_20383_cov_5.973682||full	20383	44.84	Medium-quality	temperate	Viruses;Duplodnaviria;Heunggongvirae;Uroviricota;Caudoviricetes;;	Unpredicted	Unpredicted	single vOTU	Novel genus
vOTU1141	02V_9_length_130450_cov_54.841313||full	130450	28.13	Medium-quality	temperate	Viruses;Duplodnaviria;Heunggongvirae;Uroviricota;Caudoviricetes;;	Unpredicted	Unpredicted	VC_3982	Not novel
vOTU1142	02V_90_length_63079_cov_18.541651||full	63079	50.25	High-quality	virulent	Viruses;Duplodnaviria;Heunggongvirae;Uroviricota;Caudoviricetes;;	Bacteroidota	Cryptobacteroides	VC_1915	Not novel
vOTU1143	02V_906_length_20064_cov_8.663701||full	20064	55.01	Medium-quality	virulent	Viruses;Duplodnaviria;Heunggongvirae;Uroviricota;Caudoviricetes;;	Unpredicted	Unpredicted	VC_816	Not novel
vOTU1144	02V_91_length_62941_cov_24.437363||full	62941	35.67	Medium-quality	virulent	Viruses;Duplodnaviria;Heunggongvirae;Uroviricota;Caudoviricetes;;	Unpredicted	Unpredicted	VC_239	Not novel
vOTU1145	02V_930_length_19665_cov_40.811525||full	19665	48.48	Medium-quality	virulent	Viruses;Duplodnaviria;Heunggongvirae;Uroviricota;Caudoviricetes;;	Bacteroidota	RF16	VC_3893	Not novel
vOTU1146	02V_931_length_19634_cov_14.103019||full	19634	54.9	Medium-quality	virulent	Viruses;Duplodnaviria;Heunggongvirae;Uroviricota;Caudoviricetes;;	Unpredicted	Unpredicted	single vOTU	Novel genus
vOTU1147	02V_938_length_19539_cov_13.865787||full	19539	47.2	Medium-quality	temperate	Viruses;Duplodnaviria;Heunggongvirae;Uroviricota;Caudoviricetes;;	Unpredicted	Unpredicted	VC_2795	Novel genus
vOTU1148	02V_94_length_62235_cov_26.025024||full	62235	36.52	High-quality	temperate	Viruses;Duplodnaviria;Heunggongvirae;Uroviricota;Caudoviricetes;;	Unpredicted	Unpredicted	VC_4068	Not novel
vOTU1149	02V_945_length_19432_cov_5.025649||full	19432	38.41	Medium-quality	virulent	Viruses;Duplodnaviria;Heunggongvirae;Uroviricota;Caudoviricetes;;	Unpredicted	Unpredicted	single vOTU	Novel genus
vOTU1150	02V_949_length_19324_cov_99.035653||full	19324	42.58	Medium-quality	temperate	Viruses;Duplodnaviria;Heunggongvirae;Uroviricota;Caudoviricetes;;	Unpredicted	Unpredicted	single vOTU	Novel genus
vOTU1151	02V_95_length_62166_cov_50.648082||full	62166	52.48	Medium-quality	virulent	Viruses;Duplodnaviria;Heunggongvirae;Uroviricota;Caudoviricetes;;	Unpredicted	Unpredicted	VC_514	Not novel
vOTU1152	02V_952_length_19281_cov_6.311869||full	19281	43.35	Medium-quality	temperate	Viruses;Duplodnaviria;Heunggongvirae;Uroviricota;Caudoviricetes;;	Unpredicted	Unpredicted	VC_4069	Not novel
vOTU1153	02V_96_length_62031_cov_28.856251||full	62031	35.33	High-quality	temperate	Viruses;Duplodnaviria;Heunggongvirae;Uroviricota;Caudoviricetes;;	Unpredicted	Unpredicted	VC_688	Not novel
vOTU1154	02V_966_length_19068_cov_25.598590||full	19068	39.04	Medium-quality	virulent	Viruses;Duplodnaviria;Heunggongvirae;Uroviricota;Caudoviricetes;;	Unpredicted	Unpredicted	VC_1149	Not novel
vOTU1155	02V_967_length_19060_cov_10.033097||full	19060	42	Medium-quality	temperate	Viruses;Duplodnaviria;Heunggongvirae;Uroviricota;Caudoviricetes;;	Unpredicted	Unpredicted	VC_4071	Not novel
vOTU1156	02V_971_length_19014_cov_9.206182||full	19014	44.88	Medium-quality	virulent	Viruses;Duplodnaviria;Heunggongvirae;Uroviricota;Caudoviricetes;;	Unpredicted	Unpredicted	VC_2583	Not novel
vOTU1157	02V_973_length_18992_cov_6.142948||full	18992	57.81	Medium-quality	virulent	Viruses;Duplodnaviria;Heunggongvirae;Uroviricota;Caudoviricetes;;	Unpredicted	Unpredicted	VC_90	Not novel
vOTU1158	02V_978_length_18930_cov_12.145325||full	18930	39.93	High-quality	temperate	Viruses;Duplodnaviria;Heunggongvirae;Uroviricota;Caudoviricetes;;	Unpredicted	Unpredicted	VC_548	Not novel
vOTU1159	02V_98_length_61535_cov_138.448894||full	61535	44.19	High-quality	temperate	Viruses;Duplodnaviria;Heunggongvirae;Uroviricota;Caudoviricetes;;	Unpredicted	Unpredicted	VC_685	Not novel
vOTU1160	02V_983_length_18906_cov_4.824200||full	18906	34.29	Medium-quality	virulent	Viruses;Duplodnaviria;Heunggongvirae;Uroviricota;Caudoviricetes;;	Unpredicted	Unpredicted	VC_2605	Not novel
vOTU1161	02V_992_length_18696_cov_142.488171||full	18696	30.74	Medium-quality	temperate	Viruses;Duplodnaviria;Heunggongvirae;Uroviricota;Caudoviricetes;;	Unpredicted	Unpredicted	VC_551	Novel genus
vOTU1162	02V_998_length_18642_cov_17.733416||full	18642	69.56	Medium-quality	virulent	Viruses;Duplodnaviria;Heunggongvirae;Uroviricota;Caudoviricetes;;	Unpredicted	Unpredicted	VC_3156	Not novel
vOTU1163	02V_999_length_18626_cov_7.050186||full	18626	26.88	Complete	temperate	Viruses;Duplodnaviria;Heunggongvirae;Uroviricota;Caudoviricetes;;	Unpredicted	Unpredicted	VC_868	Not novel
vOTU1164	03V_1_length_331770_cov_18.880207||full	331770	41.96	High-quality	virulent	Viruses;Duplodnaviria;Heunggongvirae;Uroviricota;Caudoviricetes;;	Bacteroidota	Prevotella	VC_293	Not novel
vOTU1165	03V_10_length_138216_cov_12.493106||full	138216	33.62	Medium-quality	virulent	Viruses;Duplodnaviria;Heunggongvirae;Uroviricota;Caudoviricetes;;	Unpredicted	Unpredicted	VC_4108	Not novel
vOTU1166	03V_1013_length_16407_cov_6.318432||full	16407	33.53	Medium-quality	virulent	Viruses;Duplodnaviria;Heunggongvirae;Uroviricota;Caudoviricetes;;	Unpredicted	Unpredicted	single vOTU	Novel genus
vOTU1167	03V_1015_length_16394_cov_7.030093||full	16394	34.59	Medium-quality	virulent	Viruses;Duplodnaviria;Heunggongvirae;Uroviricota;Caudoviricetes;;	Unpredicted	Unpredicted	VC_929	Not novel
vOTU1168	03V_1019_length_16293_cov_72.919879||full	16293	24.03	Medium-quality	virulent	Viruses;Duplodnaviria;Heunggongvirae;Uroviricota;Caudoviricetes;;	Firmicutes_A	UBA3633	VC_4082	Not novel
vOTU1169	03V_102_length_53090_cov_34.917224||full	53090	38.07	Medium-quality	temperate	Viruses;Duplodnaviria;Heunggongvirae;Uroviricota;Caudoviricetes;;	Unpredicted	Unpredicted	VC_3192	Novel genus
vOTU1170	03V_1024_length_16260_cov_616.372231||full	16260	28.34	Medium-quality	temperate	Viruses;Duplodnaviria;Heunggongvirae;Uroviricota;Caudoviricetes;;	Unpredicted	Unpredicted	VC_1533	Not novel
vOTU1171	03V_1027_length_16149_cov_31.850379||full	16149	56.71	Medium-quality	temperate	Viruses;Duplodnaviria;Heunggongvirae;Uroviricota;Caudoviricetes;;	Unpredicted	Unpredicted	VC_4083	Not novel
vOTU1172	03V_1028_length_16146_cov_8.372196||full	16146	42.82	Medium-quality	temperate	Viruses;Duplodnaviria;Heunggongvirae;Uroviricota;Caudoviricetes;;	Unpredicted	Unpredicted	VC_1243	Not novel
vOTU1173	03V_1029_length_16134_cov_8.412070||full	16134	44.17	Medium-quality	temperate	Viruses;Duplodnaviria;Heunggongvirae;Uroviricota;Caudoviricetes;;	Unpredicted	Unpredicted	VC_1028	Not novel
vOTU1174	03V_103_length_53078_cov_5.879694||full	53078	41.42	Medium-quality	virulent	Viruses;Duplodnaviria;Heunggongvirae;Uroviricota;Caudoviricetes;;	Unpredicted	Unpredicted	VC_137	Not novel
vOTU1175	03V_1031_length_16112_cov_30.040543||full	16112	32.16	Complete	temperate	Viruses;Duplodnaviria;Heunggongvirae;Uroviricota;Caudoviricetes;;	Unpredicted	Unpredicted	VC_4087	Novel genus
vOTU1176	03V_1037_length_16057_cov_5.079178||full	16057	48.38	Medium-quality	temperate	Viruses;Duplodnaviria;Heunggongvirae;Uroviricota;Caudoviricetes;;	Unpredicted	Unpredicted	VC_88	Not novel
vOTU1177	03V_1042_length_16007_cov_7.932885||full	16007	39.84	Medium-quality	virulent	Viruses;Duplodnaviria;Heunggongvirae;Uroviricota;Caudoviricetes;;	Unpredicted	Unpredicted	VC_3247	Novel genus
vOTU1178	03V_1046_length_15959_cov_14.872171||full	15959	39.32	Medium-quality	virulent	Viruses;Duplodnaviria;Heunggongvirae;Uroviricota;Caudoviricetes;;	Unpredicted	Unpredicted	VC_1187	Novel genus
vOTU1179	03V_1047_length_15948_cov_16.585730||full	15948	33.58	Medium-quality	temperate	Viruses;Duplodnaviria;Heunggongvirae;Uroviricota;Caudoviricetes;;	Unpredicted	Unpredicted	single vOTU	Novel genus
vOTU1180	03V_105_length_52852_cov_7.450916||full	52852	63.8	Medium-quality	temperate	Viruses;Duplodnaviria;Heunggongvirae;Uroviricota;Caudoviricetes;;	Verrucomicrobiota	RUG572	VC_1432	Not novel
vOTU1181	03V_1050_length_15894_cov_5.014711||full	15894	40.22	Medium-quality	virulent	Viruses;Duplodnaviria;Heunggongvirae;Uroviricota;Caudoviricetes;;	Unpredicted	Unpredicted	VC_937	Not novel
vOTU1182	03V_1053_length_15867_cov_37.502719||full	15867	26.45	Medium-quality	temperate	Viruses;Duplodnaviria;Heunggongvirae;Uroviricota;Caudoviricetes;;	Unpredicted	Unpredicted	VC_1114	Not novel
vOTU1183	03V_1057_length_15823_cov_103.954465||full	15823	39.3	Medium-quality	temperate	Viruses;Duplodnaviria;Heunggongvirae;Uroviricota;Caudoviricetes;;	Unpredicted	Unpredicted	VC_929	Not novel
vOTU1184	03V_1058_length_15820_cov_502.087622||full	15820	29.12	Medium-quality	virulent	Viruses;Duplodnaviria;Heunggongvirae;Uroviricota;Caudoviricetes;;	Unpredicted	Unpredicted	VC_1118	Not novel
vOTU1185	03V_106_length_52789_cov_47.568078||full	52789	39.44	High-quality	temperate	Viruses;Duplodnaviria;Heunggongvirae;Uroviricota;Caudoviricetes;;	Proteobacteria	Ruminobacter	VC_3232	Not novel
vOTU1186	03V_1069_length_15727_cov_10.630148||full	15727	34.67	Medium-quality	virulent	Viruses;Duplodnaviria;Heunggongvirae;Uroviricota;Caudoviricetes;;	Unpredicted	Unpredicted	single vOTU	Novel genus
vOTU1187	03V_107_length_52436_cov_49.507360||full	52436	28.81	Medium-quality	virulent	Viruses;Duplodnaviria;Heunggongvirae;Uroviricota;Caudoviricetes;;	Unpredicted	Unpredicted	VC_4100	Not novel
vOTU1188	03V_1070_length_15725_cov_9.125526||full	15725	34.12	Medium-quality	virulent	Viruses;Duplodnaviria;Heunggongvirae;Uroviricota;Caudoviricetes;;	Unpredicted	Unpredicted	single vOTU	Novel genus
vOTU1189	03V_108_length_52374_cov_7.736960||full	52374	41.94	High-quality	temperate	Viruses;Duplodnaviria;Heunggongvirae;Uroviricota;Caudoviricetes;;	Unpredicted	Unpredicted	VC_1251	Not novel
vOTU1190	03V_109_length_52174_cov_10.034728||full	52174	35.62	Medium-quality	temperate	Viruses;Duplodnaviria;Heunggongvirae;Uroviricota;Caudoviricetes;;	Unpredicted	Unpredicted	single vOTU	Novel genus
vOTU1191	03V_11_length_126380_cov_15.794807||full	126380	37.26	High-quality	virulent	Viruses;Duplodnaviria;Heunggongvirae;Uroviricota;Caudoviricetes;Crassvirales;	Unpredicted	Unpredicted	VC_2634	Not novel
vOTU1192	03V_110_length_51953_cov_11.198967||full	51953	40.55	Medium-quality	virulent	Viruses;Duplodnaviria;Heunggongvirae;Uroviricota;Caudoviricetes;;	Unpredicted	Unpredicted	single vOTU	Novel genus
vOTU1193	03V_1101_length_15494_cov_15.754647||full	15494	45.15	Medium-quality	virulent	Viruses;Duplodnaviria;Heunggongvirae;Uroviricota;Caudoviricetes;;	Unpredicted	Unpredicted	single vOTU	Novel genus
vOTU1194	03V_111_length_51913_cov_25.710189||full	51913	48.03	Medium-quality	virulent	Viruses;Duplodnaviria;Heunggongvirae;Uroviricota;Caudoviricetes;;	Unpredicted	Unpredicted	VC_840	Novel genus
vOTU1195	03V_1110_length_15348_cov_102.198064||full	15348	36.41	Medium-quality	temperate	Viruses;Duplodnaviria;Heunggongvirae;Uroviricota;Caudoviricetes;;	Unpredicted	Unpredicted	single vOTU	Novel genus
vOTU1196	03V_1116_length_15273_cov_182.488257||full	15273	26.61	High-quality	virulent	Viruses;Duplodnaviria;Heunggongvirae;Uroviricota;Caudoviricetes;;	Unpredicted	Unpredicted	VC_1150	Not novel
vOTU1197	03V_1127_length_15197_cov_19.809536||full	15197	52.25	Medium-quality	virulent	Viruses;Duplodnaviria;Heunggongvirae;Uroviricota;Caudoviricetes;;	Unpredicted	Unpredicted	VC_4092	Not novel
vOTU1198	03V_113_length_51324_cov_29.913164||full	51324	37.03	Complete	temperate	Viruses;Duplodnaviria;Heunggongvirae;Uroviricota;Caudoviricetes;;	Unpredicted	Unpredicted	VC_3640	Not novel
vOTU1199	03V_114_length_51021_cov_21.912805||full	51021	26.49	Medium-quality	virulent	Viruses;Duplodnaviria;Heunggongvirae;Uroviricota;Caudoviricetes;Crassvirales;	Unpredicted	Unpredicted	VC_2980	Novel genus
vOTU1200	03V_1142_length_15078_cov_6.659788||full	15078	26.26	Medium-quality	virulent	Viruses;Duplodnaviria;Heunggongvirae;Uroviricota;Caudoviricetes;;	Unpredicted	Unpredicted	VC_1114	Not novel
vOTU1201	03V_1143_length_15068_cov_16.439219||full	15068	27.8	Medium-quality	virulent	Viruses;Duplodnaviria;Heunggongvirae;Uroviricota;Caudoviricetes;;	Unpredicted	Unpredicted	VC_1155	Not novel
vOTU1202	03V_115_length_50646_cov_4.574233||full	50646	44.54	Medium-quality	virulent	Viruses;Duplodnaviria;Heunggongvirae;Uroviricota;Caudoviricetes;;	Unpredicted	Unpredicted	VC_4136	Not novel
vOTU1203	03V_1150_length_15013_cov_7.435152||full	15013	52.08	High-quality	virulent	unassigned	Unpredicted	Unpredicted	VC_1745	Not novel
vOTU1204	03V_117_length_49499_cov_21.223809||full	49499	51.96	High-quality	virulent	Viruses;Duplodnaviria;Heunggongvirae;Uroviricota;Caudoviricetes;;	Bacteroidota	Limimorpha	VC_4140	Not novel
vOTU1205	03V_1170_length_14881_cov_5.347767||full	14881	27.27	Medium-quality	virulent	Viruses;Duplodnaviria;Heunggongvirae;Uroviricota;Caudoviricetes;;	Unpredicted	Unpredicted	VC_1150	Not novel
vOTU1206	03V_118_length_49386_cov_8.484199||full	49386	43.84	High-quality	virulent	Viruses;Duplodnaviria;Heunggongvirae;Uroviricota;Caudoviricetes;;	Unpredicted	Unpredicted	single vOTU	Novel genus
vOTU1207	03V_119_length_49376_cov_13.593135||full	49376	53.09	Medium-quality	virulent	Viruses;Duplodnaviria;Heunggongvirae;Uroviricota;Caudoviricetes;;	Unpredicted	Unpredicted	VC_461	Not novel
vOTU1208	03V_12_length_125975_cov_73.299801||full	125975	32.65	Complete	temperate	Viruses;Duplodnaviria;Heunggongvirae;Uroviricota;Caudoviricetes;;	Unpredicted	Unpredicted	VC_1324	Not novel
vOTU1209	03V_120_length_49119_cov_24.927319||full	49119	41.67	Medium-quality	temperate	Viruses;Duplodnaviria;Heunggongvirae;Uroviricota;Caudoviricetes;;	Unpredicted	Unpredicted	VC_3834	Not novel
vOTU1210	03V_1207_length_14581_cov_348.443905||full	14581	31.6	Medium-quality	virulent	Viruses;Duplodnaviria;Heunggongvirae;Uroviricota;Caudoviricetes;;	Unpredicted	Unpredicted	VC_796	Not novel
vOTU1211	03V_1216_length_14510_cov_11.140436||full	14510	40.96	High-quality	virulent	Viruses;Duplodnaviria;Heunggongvirae;Uroviricota;Caudoviricetes;;	Bacteroidota	Prevotella	VC_4141	Not novel
vOTU1212	03V_122_length_49070_cov_64.660553||full	49070	32.18	Complete	virulent	Viruses;Duplodnaviria;Heunggongvirae;Uroviricota;Caudoviricetes;;	Unpredicted	Unpredicted	VC_2931	Not novel
vOTU1213	03V_1231_length_14381_cov_32.056610||full	14381	36.74	Medium-quality	temperate	Viruses;Duplodnaviria;Heunggongvirae;Uroviricota;Caudoviricetes;;	Unpredicted	Unpredicted	VC_802	Not novel
vOTU1214	03V_125_length_48270_cov_22.411407||full	48270	48.04	High-quality	virulent	Viruses;Duplodnaviria;Heunggongvirae;Uroviricota;Caudoviricetes;;	Unpredicted	Unpredicted	single vOTU	Novel genus
vOTU1215	03V_1257_length_14203_cov_217.895250||full	14203	43.76	High-quality	virulent	Viruses;Duplodnaviria;Heunggongvirae;Uroviricota;Caudoviricetes;;	Unpredicted	Unpredicted	VC_1480	Not novel
vOTU1216	03V_1261_length_14173_cov_13.461397||full	14173	30.55	Medium-quality	virulent	Viruses;Duplodnaviria;Heunggongvirae;Uroviricota;Caudoviricetes;;	Unpredicted	Unpredicted	single vOTU	Novel genus
vOTU1217	03V_1274_length_14112_cov_15.723412||full	14112	39.93	Medium-quality	virulent	Viruses;Duplodnaviria;Heunggongvirae;Uroviricota;Caudoviricetes;;	Unpredicted	Unpredicted	VC_937	Not novel
vOTU1218	03V_128_length_47763_cov_847.821393||full	47763	43.17	Complete	virulent	Viruses;Duplodnaviria;Heunggongvirae;Uroviricota;Caudoviricetes;;	Unpredicted	Unpredicted	VC_2611	Not novel
vOTU1219	03V_1284_length_14016_cov_118.850188||full	14016	42.38	High-quality	virulent	Viruses;Duplodnaviria;Heunggongvirae;Uroviricota;Caudoviricetes;;	Unpredicted	Unpredicted	VC_4143	Novel genus
vOTU1220	03V_1291_length_13904_cov_125.342046||full	13904	47.5	High-quality	virulent	Viruses;Duplodnaviria;Heunggongvirae;Uroviricota;Caudoviricetes;;	Unpredicted	Unpredicted	single vOTU	Novel genus
vOTU1221	03V_1293_length_13898_cov_6.728888||full	13898	39.15	High-quality	virulent	Viruses;Duplodnaviria;Heunggongvirae;Uroviricota;Caudoviricetes;;	Unpredicted	Unpredicted	VC_1277	Not novel
vOTU1222	03V_13_length_124865_cov_172.048081||full	124865	37.46	Medium-quality	virulent	Viruses;Duplodnaviria;Heunggongvirae;Uroviricota;Caudoviricetes;;	Unpredicted	Unpredicted	VC_3550	Not novel
vOTU1223	03V_131_length_47479_cov_7.090123||full	47479	52.04	High-quality	virulent	Viruses;Duplodnaviria;Heunggongvirae;Uroviricota;Caudoviricetes;;	Unpredicted	Unpredicted	VC_1721	Not novel
vOTU1224	03V_1318_length_13706_cov_41.786096||full	13706	44.23	Complete	virulent	Viruses;Duplodnaviria;Heunggongvirae;Uroviricota;Caudoviricetes;;	Unpredicted	Unpredicted	VC_1282	Not novel
vOTU1225	03V_133_length_47392_cov_6.644190||full	47392	46.51	Complete	virulent	Viruses;Duplodnaviria;Heunggongvirae;Uroviricota;Caudoviricetes;;	Unpredicted	Unpredicted	single vOTU	Novel genus
vOTU1226	03V_134_length_47375_cov_14.333770||full	47375	38.9	Complete	virulent	Viruses;Duplodnaviria;Heunggongvirae;Uroviricota;Caudoviricetes;;	Unpredicted	Unpredicted	VC_317	Not novel
vOTU1227	03V_1342_length_13597_cov_15.733643||full	13597	43.89	High-quality	virulent	Viruses;Duplodnaviria;Heunggongvirae;Uroviricota;Caudoviricetes;;	Unpredicted	Unpredicted	VC_4146	Not novel
vOTU1228	03V_1346_length_13543_cov_6.413998||full	13543	28.75	Complete	virulent	Viruses;Duplodnaviria;Heunggongvirae;Uroviricota;Caudoviricetes;;	Unpredicted	Unpredicted	VC_2140	Novel genus
vOTU1229	03V_135_length_47302_cov_327.697251||full	47302	30.56	High-quality	virulent	Viruses;Duplodnaviria;Heunggongvirae;Uroviricota;Caudoviricetes;;	Unpredicted	Unpredicted	VC_1638	Not novel
vOTU1230	03V_1350_length_13511_cov_20.429251||full	13511	42.65	Complete	temperate	Viruses;Duplodnaviria;Heunggongvirae;Uroviricota;Caudoviricetes;;	Unpredicted	Unpredicted	VC_4145	Not novel
vOTU1231	03V_136_length_47055_cov_29.883426||full	47055	48.48	High-quality	virulent	Viruses;Duplodnaviria;Heunggongvirae;Uroviricota;Caudoviricetes;;	Unpredicted	Unpredicted	single vOTU	Novel genus
vOTU1232	03V_1360_length_13456_cov_10.822401||full	13456	42.77	Complete	virulent	Viruses;Duplodnaviria;Heunggongvirae;Uroviricota;Caudoviricetes;;	Unpredicted	Unpredicted	single vOTU	Novel genus
vOTU1233	03V_137_length_46855_cov_18.201709||full	46855	42.83	High-quality	virulent	Viruses;Duplodnaviria;Heunggongvirae;Uroviricota;Caudoviricetes;;	Unpredicted	Unpredicted	VC_1495	Not novel
vOTU1234	03V_1375_length_13349_cov_118.816910||full	13349	43.61	Medium-quality	virulent	Viruses;Duplodnaviria;Heunggongvirae;Uroviricota;Caudoviricetes;;	Unpredicted	Unpredicted	VC_109	Not novel
vOTU1235	03V_1381_length_13285_cov_442.301134||full	13285	35.37	Medium-quality	temperate	Viruses;Duplodnaviria;Heunggongvirae;Uroviricota;Caudoviricetes;;	Unpredicted	Unpredicted	VC_1401	Not novel
vOTU1236	03V_139_length_46820_cov_8.716177||full	46820	58.07	High-quality	temperate	Viruses;Duplodnaviria;Heunggongvirae;Uroviricota;Caudoviricetes;;	Unpredicted	Unpredicted	VC_1623	Not novel
vOTU1237	03V_1396_length_13200_cov_5.597870||full	13200	36.41	Medium-quality	virulent	Viruses;Duplodnaviria;Heunggongvirae;Uroviricota;Caudoviricetes;;	Unpredicted	Unpredicted	single vOTU	Novel genus
vOTU1238	03V_14_length_122755_cov_74.474597||full	122755	35.93	High-quality	virulent	Viruses;Duplodnaviria;Heunggongvirae;Uroviricota;Caudoviricetes;;	Unpredicted	Unpredicted	VC_2090	Not novel
vOTU1239	03V_140_length_46718_cov_25.043739||full	46718	54.04	Medium-quality	virulent	Viruses;Duplodnaviria;Heunggongvirae;Uroviricota;Caudoviricetes;;	Fibrobacterota	Fibrobacter	VC_3702	Not novel
vOTU1240	03V_1409_length_13117_cov_39.068555||full	13117	37.06	Medium-quality	virulent	Viruses;Duplodnaviria;Heunggongvirae;Uroviricota;Caudoviricetes;;	Unpredicted	Unpredicted	VC_1401	Not novel
vOTU1241	03V_141_length_46437_cov_42.239317||full	46437	42.5	High-quality	virulent	Viruses;Duplodnaviria;Heunggongvirae;Uroviricota;Caudoviricetes;;	Unpredicted	Unpredicted	VC_477	Not novel
vOTU1242	03V_142_length_46413_cov_17.485914||full	46413	46.68	Complete	temperate	Viruses;Duplodnaviria;Heunggongvirae;Uroviricota;Caudoviricetes;;	Unpredicted	Unpredicted	VC_3598	Not novel
vOTU1243	03V_1426_length_12981_cov_7.516711||full	12981	39.68	High-quality	virulent	Viruses;Duplodnaviria;Heunggongvirae;Uroviricota;Caudoviricetes;;	Unpredicted	Unpredicted	VC_3506	Not novel
vOTU1244	03V_143_length_46303_cov_10.174862||full	46303	31.5	High-quality	virulent	Viruses;Duplodnaviria;Heunggongvirae;Uroviricota;Caudoviricetes;;	Unpredicted	Unpredicted	VC_1638	Not novel
vOTU1245	03V_1436_length_12936_cov_41.720208||full	12936	32.24	High-quality	temperate	Viruses;Duplodnaviria;Heunggongvirae;Uroviricota;Caudoviricetes;;	Unpredicted	Unpredicted	single vOTU	Novel genus
vOTU1246	03V_1438_length_12927_cov_15.087321||full	12927	41.43	Complete	virulent	Viruses;Duplodnaviria;Heunggongvirae;Uroviricota;Caudoviricetes;;	Unpredicted	Unpredicted	VC_1275	Not novel
vOTU1247	03V_145_length_45929_cov_28.409295||full	45929	58.88	Medium-quality	virulent	Viruses;Duplodnaviria;Heunggongvirae;Uroviricota;Caudoviricetes;;	Unpredicted	Unpredicted	VC_1728	Not novel
vOTU1248	03V_146_length_45832_cov_11.582061||full	45832	50.63	High-quality	virulent	Viruses;Duplodnaviria;Heunggongvirae;Uroviricota;Caudoviricetes;;	Unpredicted	Unpredicted	single vOTU	Novel genus
vOTU1249	03V_147_length_45818_cov_74.115901||full	45818	33.49	High-quality	virulent	Viruses;Duplodnaviria;Heunggongvirae;Uroviricota;Caudoviricetes;;	Unpredicted	Unpredicted	single vOTU	Novel genus
vOTU1250	03V_1478_length_12651_cov_10.911538||full	12651	31.1	High-quality	virulent	Viruses;Duplodnaviria;Heunggongvirae;Uroviricota;Caudoviricetes;;	Unpredicted	Unpredicted	VC_3617	Novel genus
vOTU1251	03V_149_length_45752_cov_7.615686||full	45752	50.7	High-quality	temperate	Viruses;Duplodnaviria;Heunggongvirae;Uroviricota;Caudoviricetes;;	Unpredicted	Unpredicted	VC_992	Not novel
vOTU1252	03V_151_length_45603_cov_59.159480||full	45603	41.31	High-quality	virulent	Viruses;Duplodnaviria;Heunggongvirae;Uroviricota;Caudoviricetes;;	Unpredicted	Unpredicted	VC_994	Not novel
vOTU1253	03V_1510_length_12534_cov_17.794054||full	12534	45.14	High-quality	virulent	Viruses;Duplodnaviria;Heunggongvirae;Uroviricota;Caudoviricetes;;	Unpredicted	Unpredicted	VC_4164	Not novel
vOTU1254	03V_1513_length_12527_cov_23.010904||full	12527	28.75	Complete	virulent	Viruses;Duplodnaviria;Heunggongvirae;Uroviricota;Caudoviricetes;;	Unpredicted	Unpredicted	VC_1520	Not novel
vOTU1255	03V_152_length_45564_cov_11.304929||full	45564	41.41	Medium-quality	temperate	Viruses;Duplodnaviria;Heunggongvirae;Uroviricota;Caudoviricetes;;	Unpredicted	Unpredicted	single vOTU	Novel genus
vOTU1256	03V_1520_length_12506_cov_8.678847||full	12506	39.05	High-quality	temperate	Viruses;Duplodnaviria;Heunggongvirae;Uroviricota;Caudoviricetes;;	Unpredicted	Unpredicted	VC_4167	Not novel
vOTU1257	03V_153_length_45534_cov_150.195651||full	45534	28.15	High-quality	virulent	Viruses;Duplodnaviria;Heunggongvirae;Uroviricota;Caudoviricetes;;	Unpredicted	Unpredicted	VC_1461	Not novel
vOTU1258	03V_1535_length_12442_cov_17.248244||full	12442	47.06	Complete	temperate	Viruses;Duplodnaviria;Heunggongvirae;Uroviricota;Caudoviricetes;;	Unpredicted	Unpredicted	VC_1454	Not novel
vOTU1259	03V_1541_length_12400_cov_16.169330||full	12400	50.5	Medium-quality	temperate	Viruses;Duplodnaviria;Heunggongvirae;Uroviricota;Caudoviricetes;;	Unpredicted	Unpredicted	VC_1513	Not novel
vOTU1260	03V_155_length_45322_cov_105.576159||full	45322	47.49	Complete	virulent	Viruses;Duplodnaviria;Heunggongvirae;Uroviricota;Caudoviricetes;;	Unpredicted	Unpredicted	VC_493	Not novel
vOTU1261	03V_1550_length_12349_cov_48.689198||full	12349	41.24	High-quality	virulent	unassigned	Unpredicted	Unpredicted	VC_4045	Not novel
vOTU1262	03V_1551_length_12343_cov_100.672933||full	12343	46.11	Complete	virulent	Viruses;Duplodnaviria;Heunggongvirae;Uroviricota;Caudoviricetes;;	Unpredicted	Unpredicted	VC_1732	Not novel
vOTU1263	03V_1587_length_12187_cov_8.904962||full	12187	37.9	Complete	virulent	unassigned	Unpredicted	Unpredicted	VC_1860	Not novel
vOTU1264	03V_1599_length_12126_cov_10.538297||full	12126	32.24	High-quality	temperate	Viruses;Duplodnaviria;Heunggongvirae;Uroviricota;Caudoviricetes;;	Unpredicted	Unpredicted	VC_1374	Not novel
vOTU1265	03V_16_length_121018_cov_13.857841||full	121018	33.91	Medium-quality	virulent	Viruses;Duplodnaviria;Heunggongvirae;Uroviricota;Caudoviricetes;;	Unpredicted	Unpredicted	single vOTU	Novel genus
vOTU1266	03V_160_length_44755_cov_6.347875||full	44755	49.7	High-quality	virulent	Viruses;Duplodnaviria;Heunggongvirae;Uroviricota;Caudoviricetes;;	Unpredicted	Unpredicted	VC_1978	Not novel
vOTU1267	03V_1600_length_12126_cov_6.220611||full	12126	29.06	Complete	virulent	Viruses;Duplodnaviria;Heunggongvirae;Uroviricota;Caudoviricetes;;	Unpredicted	Unpredicted	VC_3738	Not novel
vOTU1268	03V_161_length_44659_cov_51.091135||full	44659	37.02	Medium-quality	virulent	Viruses;Duplodnaviria;Heunggongvirae;Uroviricota;Caudoviricetes;;	Unpredicted	Unpredicted	VC_1792	Not novel
vOTU1269	03V_1623_length_11991_cov_15.552217||full	11991	49.63	High-quality	virulent	Viruses;Duplodnaviria;Heunggongvirae;Uroviricota;Caudoviricetes;;	Unpredicted	Unpredicted	VC_1674	Not novel
vOTU1270	03V_163_length_44440_cov_13.979700||full	44440	52.58	Medium-quality	temperate	Viruses;Duplodnaviria;Heunggongvirae;Uroviricota;Caudoviricetes;;	Unpredicted	Unpredicted	VC_1915	Not novel
vOTU1271	03V_165_length_43979_cov_7.904585||full	43979	40.24	Medium-quality	virulent	Viruses;Duplodnaviria;Heunggongvirae;Uroviricota;Caudoviricetes;;	Firmicutes_A	UBA1213	VC_2613	Not novel
vOTU1272	03V_166_length_43943_cov_9.305892||full	43943	43.13	Medium-quality	virulent	Viruses;Duplodnaviria;Heunggongvirae;Uroviricota;Caudoviricetes;;	Unpredicted	Unpredicted	VC_195	Not novel
vOTU1273	03V_168_length_43885_cov_43.340908||full	43885	48.56	High-quality	temperate	Viruses;Duplodnaviria;Heunggongvirae;Uroviricota;Caudoviricetes;;	Bacteroidota	Multi genera	VC_1601	Not novel
vOTU1274	03V_1698_length_11638_cov_5.439665||full	11638	40.03	High-quality	temperate	Viruses;Duplodnaviria;Heunggongvirae;Uroviricota;Caudoviricetes;;	Unpredicted	Unpredicted	single vOTU	Novel genus
vOTU1275	03V_170_length_43839_cov_6.620478||full	43839	32.23	Complete	virulent	Viruses;Duplodnaviria;Heunggongvirae;Uroviricota;Caudoviricetes;;	Unpredicted	Unpredicted	VC_3536	Not novel
vOTU1276	03V_1708_length_11573_cov_9.937736||full	11573	36.37	Medium-quality	virulent	Viruses;Duplodnaviria;Heunggongvirae;Uroviricota;Caudoviricetes;;	Unpredicted	Unpredicted	VC_4175	Not novel
vOTU1277	03V_171_length_43479_cov_58.978514||full	43479	38.44	High-quality	virulent	Viruses;Duplodnaviria;Heunggongvirae;Uroviricota;Caudoviricetes;;	Unpredicted	Unpredicted	VC_1799	Novel genus
vOTU1278	03V_1710_length_11567_cov_17.112115||full	11567	35.76	High-quality	virulent	Viruses;Duplodnaviria;Heunggongvirae;Uroviricota;Caudoviricetes;;	Unpredicted	Unpredicted	VC_1673	Not novel
vOTU1279	03V_1719_length_11526_cov_12.081513||full	11526	34.72	High-quality	virulent	Viruses;Duplodnaviria;Heunggongvirae;Uroviricota;Caudoviricetes;;	Unpredicted	Unpredicted	VC_4177	Not novel
vOTU1280	03V_172_length_43358_cov_27.819851||full	43358	55.58	Complete	temperate	Viruses;Duplodnaviria;Heunggongvirae;Uroviricota;Caudoviricetes;;	Unpredicted	Unpredicted	single vOTU	Novel genus
vOTU1281	03V_173_length_43255_cov_14.684792||full	43255	43.15	Medium-quality	virulent	Viruses;Duplodnaviria;Heunggongvirae;Uroviricota;Caudoviricetes;;	Unpredicted	Unpredicted	VC_2549	Not novel
vOTU1282	03V_174_length_43172_cov_24.022706||full	43172	40.94	Medium-quality	virulent	Viruses;Duplodnaviria;Heunggongvirae;Uroviricota;Caudoviricetes;;	Unpredicted	Unpredicted	VC_3287	Not novel
vOTU1283	03V_1742_length_11405_cov_6.302731||full	11405	48.25	Complete	virulent	Viruses;Duplodnaviria;Heunggongvirae;Uroviricota;Caudoviricetes;;	Unpredicted	Unpredicted	VC_1454	Not novel
vOTU1284	03V_1744_length_11401_cov_5.190199||full	11401	46.43	Medium-quality	virulent	Viruses;Duplodnaviria;Heunggongvirae;Uroviricota;Caudoviricetes;;	Unpredicted	Unpredicted	VC_1411	Not novel
vOTU1285	03V_1745_length_11399_cov_279.737747||full	11399	44.07	High-quality	virulent	Viruses;Duplodnaviria;Heunggongvirae;Uroviricota;Caudoviricetes;;	Unpredicted	Unpredicted	VC_1530	Not novel
vOTU1286	03V_175_length_43166_cov_16.771126||full	43166	49.59	Medium-quality	virulent	Viruses;Duplodnaviria;Heunggongvirae;Uroviricota;Caudoviricetes;;	Unpredicted	Unpredicted	VC_2964	Not novel
vOTU1287	03V_1752_length_11369_cov_4.248630||full	11369	48.5	Medium-quality	temperate	unassigned	Unpredicted	Unpredicted	VC_1858	Not novel
vOTU1288	03V_176_length_43163_cov_450.371300||full	43163	36.95	Medium-quality	temperate	Viruses;Duplodnaviria;Heunggongvirae;Uroviricota;Caudoviricetes;;	Unpredicted	Unpredicted	VC_804	Not novel
vOTU1289	03V_177_length_43029_cov_61.218900||full	43029	54.58	Medium-quality	virulent	Viruses;Duplodnaviria;Heunggongvirae;Uroviricota;Caudoviricetes;;	Unpredicted	Unpredicted	VC_1623	Not novel
vOTU1290	03V_179_length_42776_cov_5.877788||full	42776	53.19	Medium-quality	virulent	Viruses;Duplodnaviria;Heunggongvirae;Uroviricota;Caudoviricetes;;	Unpredicted	Unpredicted	single vOTU	Novel genus
vOTU1291	03V_180_length_42706_cov_28.997163||full	42706	43.9	Medium-quality	virulent	Viruses;Duplodnaviria;Heunggongvirae;Uroviricota;Caudoviricetes;;	Unpredicted	Unpredicted	VC_1055	Not novel
vOTU1292	03V_181_length_42623_cov_85.640223||full	42623	56.09	Medium-quality	temperate	Viruses;Duplodnaviria;Heunggongvirae;Uroviricota;Caudoviricetes;;	Unpredicted	Unpredicted	VC_3305	Novel genus
vOTU1293	03V_1823_length_11150_cov_25.933484||full	11150	48.42	Complete	temperate	Viruses;Duplodnaviria;Heunggongvirae;Uroviricota;Caudoviricetes;;	Unpredicted	Unpredicted	VC_1736	Not novel
vOTU1294	03V_183_length_42429_cov_166.899726||full	42429	37.52	Medium-quality	virulent	Viruses;Duplodnaviria;Heunggongvirae;Uroviricota;Caudoviricetes;;	Firmicutes_A	Ruminococcus	VC_804	Not novel
vOTU1295	03V_185_length_42176_cov_72.200636||full	42176	56.22	Medium-quality	temperate	Viruses;Duplodnaviria;Heunggongvirae;Uroviricota;Caudoviricetes;;	Unpredicted	Unpredicted	VC_513	Not novel
vOTU1296	03V_1850_length_11014_cov_8.186605||full	11014	43.15	Medium-quality	virulent	unassigned	Unpredicted	Unpredicted	single vOTU	Novel genus
vOTU1297	03V_186_length_42044_cov_11.081879||full	42044	46.27	High-quality	virulent	Viruses;Duplodnaviria;Heunggongvirae;Uroviricota;Caudoviricetes;;	Unpredicted	Unpredicted	VC_1975	Not novel
vOTU1298	03V_1868_length_10951_cov_33.509177||full	10951	33.73	High-quality	temperate	Viruses;Duplodnaviria;Heunggongvirae;Uroviricota;Caudoviricetes;;	Unpredicted	Unpredicted	VC_1673	Not novel
vOTU1299	03V_187_length_41886_cov_5.851259||full	41886	46.71	High-quality	virulent	Viruses;Duplodnaviria;Heunggongvirae;Uroviricota;Caudoviricetes;;	Unpredicted	Unpredicted	single vOTU	Novel genus
vOTU1300	03V_1877_length_10907_cov_7.255713||full	10907	43.66	Medium-quality	virulent	Viruses;Duplodnaviria;Heunggongvirae;Uroviricota;Caudoviricetes;;	Unpredicted	Unpredicted	VC_3513	Not novel
vOTU1301	03V_1878_length_10905_cov_4.352442||full	10905	52.34	High-quality	virulent	Viruses;Duplodnaviria;Heunggongvirae;Uroviricota;Caudoviricetes;;	Unpredicted	Unpredicted	single vOTU	Novel genus
vOTU1302	03V_188_length_41721_cov_21.197283||full	41721	42.97	High-quality	temperate	Viruses;Duplodnaviria;Heunggongvirae;Uroviricota;Caudoviricetes;;	Bacteroidota	Prevotella	VC_1666	Not novel
vOTU1303	03V_189_length_41648_cov_31.382540||full	41648	31.68	High-quality	virulent	Viruses;Duplodnaviria;Heunggongvirae;Uroviricota;Caudoviricetes;;	Unpredicted	Unpredicted	VC_2338	Not novel
vOTU1304	03V_1899_length_10822_cov_5.475806||full	10822	48.48	Medium-quality	virulent	unassigned	Unpredicted	Unpredicted	VC_1748	Novel genus
vOTU1305	03V_19_length_119543_cov_130.733480||full	119543	25.38	Medium-quality	virulent	Viruses;Duplodnaviria;Heunggongvirae;Uroviricota;Caudoviricetes;;	Unpredicted	Unpredicted	VC_1682	Not novel
vOTU1306	03V_190_length_41592_cov_55.976936||full	41592	32.32	Complete	virulent	Viruses;Duplodnaviria;Heunggongvirae;Uroviricota;Caudoviricetes;;	Unpredicted	Unpredicted	VC_4194	Not novel
vOTU1307	03V_191_length_41499_cov_40.355371||full	41499	47.01	Medium-quality	virulent	Viruses;Duplodnaviria;Heunggongvirae;Uroviricota;Caudoviricetes;;	Unpredicted	Unpredicted	VC_210	Not novel
vOTU1308	03V_192_length_41385_cov_32.385894||full	41385	60.32	High-quality	temperate	Viruses;Duplodnaviria;Heunggongvirae;Uroviricota;Caudoviricetes;;	Unpredicted	Unpredicted	VC_2466	Not novel
vOTU1309	03V_1923_length_10720_cov_47.082506||full	10720	29.71	High-quality	virulent	Viruses;Duplodnaviria;Heunggongvirae;Uroviricota;Caudoviricetes;;	Unpredicted	Unpredicted	VC_1957	Not novel
vOTU1310	03V_193_length_41354_cov_398.379186||full	41354	45.26	Complete	virulent	Viruses;Duplodnaviria;Heunggongvirae;Uroviricota;Caudoviricetes;;	Unpredicted	Unpredicted	VC_1601	Not novel
vOTU1311	03V_194_length_41345_cov_9.106345||full	41345	55.28	High-quality	virulent	Viruses;Duplodnaviria;Heunggongvirae;Uroviricota;Caudoviricetes;;	Bacteroidota	Multi genera	VC_3989	Not novel
vOTU1312	03V_195_length_41334_cov_12.870467||full	41334	59.4	Complete	virulent	Viruses;Duplodnaviria;Heunggongvirae;Uroviricota;Caudoviricetes;;	Unpredicted	Unpredicted	VC_1724	Not novel
vOTU1313	03V_1950_length_10543_cov_3.782418||full	10543	53.59	Medium-quality	virulent	unassigned	Unpredicted	Unpredicted	single vOTU	Novel genus
vOTU1314	03V_196_length_41058_cov_57.937468||full	41058	48.63	Medium-quality	virulent	Viruses;Duplodnaviria;Heunggongvirae;Uroviricota;Caudoviricetes;;	Unpredicted	Unpredicted	VC_1407	Not novel
vOTU1315	03V_197_length_40942_cov_42.403625||full	40942	47.34	Medium-quality	virulent	Viruses;Duplodnaviria;Heunggongvirae;Uroviricota;Caudoviricetes;;	Unpredicted	Unpredicted	VC_1730	Not novel
vOTU1316	03V_198_length_40938_cov_9.722134||full	40938	49.83	High-quality	virulent	Viruses;Duplodnaviria;Heunggongvirae;Uroviricota;Caudoviricetes;;	Unpredicted	Unpredicted	VC_2588	Not novel
vOTU1317	03V_1987_length_10411_cov_95.508980||full	10411	28.23	Complete	virulent	Viruses;Duplodnaviria;Heunggongvirae;Uroviricota;Caudoviricetes;;	Unpredicted	Unpredicted	VC_4205	Not novel
vOTU1318	03V_2_length_251508_cov_19.418018||full	251508	38.53	Complete	temperate	Viruses;Duplodnaviria;Heunggongvirae;Uroviricota;Caudoviricetes;;	Unpredicted	Unpredicted	VC_1918	Not novel
vOTU1319	03V_201_length_40710_cov_32.278072||full	40710	41.13	High-quality	virulent	Viruses;Duplodnaviria;Heunggongvirae;Uroviricota;Caudoviricetes;;	Unpredicted	Unpredicted	VC_3179	Not novel
vOTU1320	03V_202_length_40645_cov_9.261074||full	40645	31.78	Medium-quality	virulent	Viruses;Duplodnaviria;Heunggongvirae;Uroviricota;Caudoviricetes;;	Unpredicted	Unpredicted	single vOTU	Novel genus
vOTU1321	03V_2020_length_10271_cov_172.050509||full	10271	39.87	Medium-quality	temperate	Viruses;Duplodnaviria;Heunggongvirae;Uroviricota;Caudoviricetes;;	Unpredicted	Unpredicted	VC_548	Not novel
vOTU1322	03V_203_length_40513_cov_19.221884||full	40513	50.69	Medium-quality	virulent	Viruses;Duplodnaviria;Heunggongvirae;Uroviricota;Caudoviricetes;;	Unpredicted	Unpredicted	single vOTU	Novel genus
vOTU1323	03V_205_length_40199_cov_7.367602||full	40199	51.74	High-quality	temperate	Viruses;Duplodnaviria;Heunggongvirae;Uroviricota;Caudoviricetes;;	Unpredicted	Unpredicted	VC_216	Not novel
vOTU1324	03V_2070_length_10111_cov_28.652049||full	10111	38.65	Medium-quality	temperate	Viruses;Duplodnaviria;Heunggongvirae;Uroviricota;Caudoviricetes;;	Unpredicted	Unpredicted	single vOTU	Novel genus
vOTU1325	03V_2092_length_10035_cov_6.286072||full	10035	49.39	Medium-quality	virulent	Viruses;Duplodnaviria;Heunggongvirae;Uroviricota;Caudoviricetes;;	Unpredicted	Unpredicted	VC_595	Not novel
vOTU1326	03V_21_length_115046_cov_85.486664||full	115046	34.6	Medium-quality	virulent	Viruses;Duplodnaviria;Heunggongvirae;Uroviricota;Caudoviricetes;;	Unpredicted	Unpredicted	single vOTU	Novel genus
vOTU1327	03V_211_length_39661_cov_8.157274||full	39661	62.16	Medium-quality	temperate	Viruses;Duplodnaviria;Heunggongvirae;Uroviricota;Caudoviricetes;;	Verrucomicrobiota	RUG572	VC_642	Not novel
vOTU1328	03V_2118_length_9933_cov_282.220186||full	9933	27.35	Complete	temperate	Viruses;Duplodnaviria;Heunggongvirae;Uroviricota;Caudoviricetes;;	Unpredicted	Unpredicted	VC_4205	Not novel
vOTU1329	03V_213_length_39611_cov_147.606431||full	39611	47.84	High-quality	virulent	Viruses;Duplodnaviria;Heunggongvirae;Uroviricota;Caudoviricetes;;	Unpredicted	Unpredicted	VC_2699	Not novel
vOTU1330	03V_2139_length_9848_cov_7.511386||full	9848	56.53	Medium-quality	temperate	unassigned	Unpredicted	Unpredicted	VC_1689	Novel genus
vOTU1331	03V_215_length_39577_cov_40.600678||full	39577	39.52	Complete	temperate	Viruses;Duplodnaviria;Heunggongvirae;Uroviricota;Caudoviricetes;;	Unpredicted	Unpredicted	VC_1497	Not novel
vOTU1332	03V_2150_length_9804_cov_42.118166||full	9804	55.69	Medium-quality	virulent	unassigned	Unpredicted	Unpredicted	VC_1749	Not novel
vOTU1333	03V_216_length_39503_cov_122.747845||full	39503	42.57	Medium-quality	virulent	Viruses;Duplodnaviria;Heunggongvirae;Uroviricota;Caudoviricetes;;	Bacteroidota	UBA4334	VC_999	Not novel
vOTU1334	03V_217_length_39422_cov_25.613991||full	39422	46.51	Medium-quality	virulent	Viruses;Duplodnaviria;Heunggongvirae;Uroviricota;Caudoviricetes;;	Unpredicted	Unpredicted	VC_1600	Not novel
vOTU1335	03V_218_length_39410_cov_29.735586||full	39410	44.09	Medium-quality	temperate	Viruses;Duplodnaviria;Heunggongvirae;Uroviricota;Caudoviricetes;;	Unpredicted	Unpredicted	VC_238	Not novel
vOTU1336	03V_219_length_39398_cov_50.100221||full	39398	31.62	Medium-quality	virulent	Viruses;Duplodnaviria;Heunggongvirae;Uroviricota;Caudoviricetes;;	Unpredicted	Unpredicted	single vOTU	Novel genus
vOTU1337	03V_2199_length_9620_cov_3.633455||full	9620	38.32	Medium-quality	temperate	Viruses;Duplodnaviria;Heunggongvirae;Uroviricota;Caudoviricetes;;	Unpredicted	Unpredicted	single vOTU	Novel genus
vOTU1338	03V_220_length_39385_cov_5.575871||full	39385	41.17	Complete	virulent	Viruses;Duplodnaviria;Heunggongvirae;Uroviricota;Caudoviricetes;;	Unpredicted	Unpredicted	VC_1761	Not novel
vOTU1339	03V_221_length_39344_cov_22.596223||full	39344	51.17	High-quality	temperate	Viruses;Duplodnaviria;Heunggongvirae;Uroviricota;Caudoviricetes;;	Unpredicted	Unpredicted	VC_2453	Not novel
vOTU1340	03V_2236_length_9480_cov_8.694111||full	9480	50.25	Medium-quality	virulent	Viruses;Duplodnaviria;Heunggongvirae;Uroviricota;Caudoviricetes;;	Unpredicted	Unpredicted	VC_595	Not novel
vOTU1341	03V_226_length_38797_cov_13.296552||full	38797	54.05	High-quality	virulent	Viruses;Duplodnaviria;Heunggongvirae;Uroviricota;Caudoviricetes;;	Unpredicted	Unpredicted	single vOTU	Novel genus
vOTU1342	03V_227_length_38601_cov_132.089452||full	38601	28.49	High-quality	temperate	Viruses;Duplodnaviria;Heunggongvirae;Uroviricota;Caudoviricetes;;	Firmicutes	UBA3789	VC_1429	Not novel
vOTU1343	03V_228_length_38531_cov_9.725309||full	38531	39.62	Medium-quality	temperate	Viruses;Duplodnaviria;Heunggongvirae;Uroviricota;Caudoviricetes;;	Unpredicted	Unpredicted	VC_3799	Not novel
vOTU1344	03V_229_length_38506_cov_36.880861||full	38506	59.78	High-quality	temperate	Viruses;Duplodnaviria;Heunggongvirae;Uroviricota;Caudoviricetes;;	Unpredicted	Unpredicted	VC_609	Not novel
vOTU1345	03V_23_length_113203_cov_23.102432||full	113203	37.47	Medium-quality	virulent	Viruses;Duplodnaviria;Heunggongvirae;Uroviricota;Caudoviricetes;;	Unpredicted	Unpredicted	single vOTU	Novel genus
vOTU1346	03V_230_length_38445_cov_23.279708||full	38445	43.43	High-quality	virulent	Viruses;Duplodnaviria;Heunggongvirae;Uroviricota;Caudoviricetes;;	Unpredicted	Unpredicted	VC_1503	Not novel
vOTU1347	03V_231_length_38387_cov_57.960581||full	38387	52.74	Medium-quality	temperate	Viruses;Duplodnaviria;Heunggongvirae;Uroviricota;Caudoviricetes;;	Firmicutes_A	CAG-791	VC_4166	Not novel
vOTU1348	03V_234_length_37999_cov_7.581963||full	37999	42.8	Medium-quality	virulent	Viruses;Duplodnaviria;Heunggongvirae;Uroviricota;Caudoviricetes;;	Unpredicted	Unpredicted	VC_1488	Not novel
vOTU1349	03V_235_length_37936_cov_128.365487||full	37936	39.03	High-quality	virulent	Viruses;Duplodnaviria;Heunggongvirae;Uroviricota;Caudoviricetes;;	Unpredicted	Unpredicted	VC_2544	Not novel
vOTU1350	03V_237_length_37882_cov_35.196949||full	37882	49.41	High-quality	virulent	Viruses;Duplodnaviria;Heunggongvirae;Uroviricota;Caudoviricetes;;	Unpredicted	Unpredicted	VC_1976	Novel genus
vOTU1351	03V_2376_length_9022_cov_13.757332||full	9022	26.58	Medium-quality	virulent	Viruses;Duplodnaviria;Heunggongvirae;Uroviricota;Caudoviricetes;;	Unpredicted	Unpredicted	VC_4240	Novel genus
vOTU1352	03V_2380_length_9008_cov_18.780409||full	9008	53.83	Medium-quality	virulent	unassigned	Unpredicted	Unpredicted	VC_3466	Novel genus
vOTU1353	03V_2391_length_8977_cov_23.984196||full	8977	30.1	Medium-quality	temperate	Viruses;Duplodnaviria;Heunggongvirae;Uroviricota;Caudoviricetes;;	Unpredicted	Unpredicted	VC_1374	Not novel
vOTU1354	03V_240_length_37524_cov_6.912835||full	37524	33.99	Complete	temperate	Viruses;Duplodnaviria;Heunggongvirae;Uroviricota;Caudoviricetes;;	Unpredicted	Unpredicted	VC_4106	Not novel
vOTU1355	03V_241_length_37193_cov_36.045398||full	37193	34.95	High-quality	virulent	Viruses;Duplodnaviria;Heunggongvirae;Uroviricota;Caudoviricetes;;	Unpredicted	Unpredicted	VC_2723	Not novel
vOTU1356	03V_2419_length_8877_cov_8.172863||full	8877	39.42	Medium-quality	temperate	Viruses;Duplodnaviria;Heunggongvirae;Uroviricota;Caudoviricetes;;	Unpredicted	Unpredicted	VC_4247	Not novel
vOTU1357	03V_242_length_37191_cov_10.740656||full	37191	35.93	Medium-quality	temperate	Viruses;Duplodnaviria;Heunggongvirae;Uroviricota;Caudoviricetes;;	Unpredicted	Unpredicted	VC_1792	Not novel
vOTU1358	03V_243_length_37135_cov_88.589968||full	37135	51.74	Medium-quality	virulent	Viruses;Duplodnaviria;Heunggongvirae;Uroviricota;Caudoviricetes;;	Firmicutes_A	CAG-791	VC_4239	Novel genus
vOTU1359	03V_245_length_37054_cov_14.959053||full	37054	46.04	Medium-quality	virulent	Viruses;Duplodnaviria;Heunggongvirae;Uroviricota;Caudoviricetes;;	Unpredicted	Unpredicted	VC_1721	Not novel
vOTU1360	03V_246_length_37028_cov_221.696481||full	37028	42.29	Medium-quality	virulent	Viruses;Duplodnaviria;Heunggongvirae;Uroviricota;Caudoviricetes;;	Unpredicted	Unpredicted	VC_1488	Not novel
vOTU1361	03V_247_length_36931_cov_11.947635||full	36931	35.53	Medium-quality	temperate	Viruses;Duplodnaviria;Heunggongvirae;Uroviricota;Caudoviricetes;;	Unpredicted	Unpredicted	VC_1676	Not novel
vOTU1362	03V_249_length_36865_cov_1059.613692||full	36865	34.3	High-quality	virulent	Viruses;Duplodnaviria;Heunggongvirae;Uroviricota;Caudoviricetes;;	Unpredicted	Unpredicted	VC_3231	Not novel
vOTU1363	03V_25_length_107720_cov_25.587907||full	107720	37.99	Medium-quality	temperate	Viruses;Duplodnaviria;Heunggongvirae;Uroviricota;Caudoviricetes;;	Unpredicted	Unpredicted	VC_4107	Novel genus
vOTU1364	03V_250_length_36823_cov_16.217771||full	36823	45.22	Medium-quality	virulent	Viruses;Duplodnaviria;Heunggongvirae;Uroviricota;Caudoviricetes;;	Unpredicted	Unpredicted	VC_2242	Not novel
vOTU1365	03V_2503_length_8682_cov_5.801090||full	8682	47.19	Medium-quality	virulent	Viruses;Duplodnaviria;Heunggongvirae;Uroviricota;Caudoviricetes;;	Unpredicted	Unpredicted	VC_4252	Not novel
vOTU1366	03V_251_length_36814_cov_13.357191||full	36814	33.91	High-quality	virulent	Viruses;Duplodnaviria;Heunggongvirae;Uroviricota;Caudoviricetes;;	Unpredicted	Unpredicted	VC_1504	Not novel
vOTU1367	03V_252_length_36633_cov_25.247991||full	36633	37.03	Complete	temperate	Viruses;Duplodnaviria;Heunggongvirae;Uroviricota;Caudoviricetes;;	Unpredicted	Unpredicted	single vOTU	Novel genus
vOTU1368	03V_253_length_36567_cov_76.846133||full	36567	37.56	High-quality	temperate	Viruses;Duplodnaviria;Heunggongvirae;Uroviricota;Caudoviricetes;;	Unpredicted	Unpredicted	VC_1293	Not novel
vOTU1369	03V_254_length_36515_cov_37.818651||full	36515	37.68	Medium-quality	virulent	Viruses;Duplodnaviria;Heunggongvirae;Uroviricota;Caudoviricetes;;	Unpredicted	Unpredicted	single vOTU	Novel genus
vOTU1370	03V_2565_length_8492_cov_9.338390||full_1	6673	47.43	Medium-quality	temperate	unassigned	Unpredicted	Unpredicted	single vOTU	Novel genus
vOTU1371	03V_258_length_36288_cov_31.758480||full	36288	36.04	Complete	temperate	Viruses;Duplodnaviria;Heunggongvirae;Uroviricota;Caudoviricetes;;	Unpredicted	Unpredicted	VC_4256	Not novel
vOTU1372	03V_2597_length_8406_cov_33.200455||full	8406	44.93	Medium-quality	virulent	Viruses;Duplodnaviria;Heunggongvirae;Uroviricota;Caudoviricetes;;	Unpredicted	Unpredicted	single vOTU	Novel genus
vOTU1373	03V_26_length_103350_cov_6.612740||full	103350	28.82	Medium-quality	virulent	Viruses;Duplodnaviria;Heunggongvirae;Uroviricota;Caudoviricetes;;	Unpredicted	Unpredicted	VC_1387	Not novel
vOTU1374	03V_262_length_35944_cov_17.303129||full	35944	50.01	Medium-quality	virulent	Viruses;Duplodnaviria;Heunggongvirae;Uroviricota;Caudoviricetes;;	Unpredicted	Unpredicted	single vOTU	Novel genus
vOTU1375	03V_264_length_35772_cov_10.381023||full	35772	42.04	Medium-quality	temperate	Viruses;Duplodnaviria;Heunggongvirae;Uroviricota;Caudoviricetes;;	Firmicutes_A	UBA1066	single vOTU	Novel genus
vOTU1376	03V_265_length_35697_cov_69.595141||full	35697	48.49	Medium-quality	virulent	Viruses;Duplodnaviria;Heunggongvirae;Uroviricota;Caudoviricetes;;	Unpredicted	Unpredicted	VC_3793	Not novel
vOTU1377	03V_2658_length_8229_cov_21.018351||full	8229	42.03	Medium-quality	virulent	Viruses;Duplodnaviria;Heunggongvirae;Uroviricota;Caudoviricetes;;	Unpredicted	Unpredicted	single vOTU	Novel genus
vOTU1378	03V_268_length_35264_cov_57.725184||full	35264	50.82	High-quality	temperate	Viruses;Duplodnaviria;Heunggongvirae;Uroviricota;Caudoviricetes;;	Unpredicted	Unpredicted	VC_4216	Not novel
vOTU1379	03V_269_length_35234_cov_108.368544||full	35234	40.65	Medium-quality	virulent	Viruses;Duplodnaviria;Heunggongvirae;Uroviricota;Caudoviricetes;;	Unpredicted	Unpredicted	VC_2032	Not novel
vOTU1380	03V_27_length_101463_cov_55.584135||full	101463	38.3	Complete	temperate	Viruses;Duplodnaviria;Heunggongvirae;Uroviricota;Caudoviricetes;;	Unpredicted	Unpredicted	VC_4017	Not novel
vOTU1381	03V_2704_length_8112_cov_5.231352||full	8112	44.92	Medium-quality	virulent	Viruses;Duplodnaviria;Heunggongvirae;Uroviricota;Caudoviricetes;;	Unpredicted	Unpredicted	VC_1410	Novel genus
vOTU1382	03V_272_length_35070_cov_8.973783||full	35070	66.41	Medium-quality	virulent	Viruses;Duplodnaviria;Heunggongvirae;Uroviricota;Caudoviricetes;;	Unpredicted	Unpredicted	single vOTU	Novel genus
vOTU1383	03V_273_length_34918_cov_5.418782||full	34918	59.77	High-quality	temperate	Viruses;Duplodnaviria;Heunggongvirae;Uroviricota;Caudoviricetes;;	Unpredicted	Unpredicted	VC_4272	Not novel
vOTU1384	03V_275_length_34865_cov_7.839155||full	34865	50.56	High-quality	virulent	Viruses;Duplodnaviria;Heunggongvirae;Uroviricota;Caudoviricetes;;	Unpredicted	Unpredicted	VC_332	Not novel
vOTU1385	03V_277_length_34688_cov_16.853348||full	34688	46.73	Medium-quality	temperate	Viruses;Duplodnaviria;Heunggongvirae;Uroviricota;Caudoviricetes;;	Unpredicted	Unpredicted	VC_2367	Not novel
vOTU1386	03V_28_length_101346_cov_9.853106||full	101346	33.74	High-quality	virulent	Viruses;Duplodnaviria;Heunggongvirae;Uroviricota;Caudoviricetes;;	Unpredicted	Unpredicted	VC_3668	Not novel
vOTU1387	03V_280_length_34586_cov_467.243578||full	34586	41.5	Medium-quality	virulent	Viruses;Duplodnaviria;Heunggongvirae;Uroviricota;Caudoviricetes;;	Unpredicted	Unpredicted	VC_2366	Not novel
vOTU1388	03V_282_length_34515_cov_15.304875||full	34515	43.11	Medium-quality	virulent	Viruses;Duplodnaviria;Heunggongvirae;Uroviricota;Caudoviricetes;;	Unpredicted	Unpredicted	single vOTU	Novel genus
vOTU1389	03V_283_length_34507_cov_86.121793||full	34507	43.86	Medium-quality	temperate	Viruses;Duplodnaviria;Heunggongvirae;Uroviricota;Caudoviricetes;;	Unpredicted	Unpredicted	VC_387	Not novel
vOTU1390	03V_2830_length_7881_cov_33.820726||full	7881	53.5	Medium-quality	temperate	Viruses;Duplodnaviria;Heunggongvirae;Uroviricota;Caudoviricetes;;	Unpredicted	Unpredicted	VC_1538	Novel genus
vOTU1391	03V_287_length_34462_cov_8.675153||full	34462	28.97	High-quality	virulent	Viruses;Duplodnaviria;Heunggongvirae;Uroviricota;Caudoviricetes;;	Unpredicted	Unpredicted	single vOTU	Novel genus
vOTU1392	03V_288_length_34443_cov_123.912644||full	34443	45.45	High-quality	virulent	Viruses;Duplodnaviria;Heunggongvirae;Uroviricota;Caudoviricetes;;	Unpredicted	Unpredicted	VC_3962	Not novel
vOTU1393	03V_2884_length_7764_cov_50.313530||full	7764	45.78	Medium-quality	temperate	Viruses;Duplodnaviria;Heunggongvirae;Uroviricota;Caudoviricetes;;	Unpredicted	Unpredicted	VC_1282	Not novel
vOTU1394	03V_289_length_34380_cov_20.187764||full	34380	48.13	High-quality	temperate	Viruses;Duplodnaviria;Heunggongvirae;Uroviricota;Caudoviricetes;;	Firmicutes_A	CAG-791	VC_2831	Not novel
vOTU1395	03V_29_length_99324_cov_39.863956||full	99324	38.96	Complete	temperate	Viruses;Duplodnaviria;Heunggongvirae;Uroviricota;Caudoviricetes;;	Unpredicted	Unpredicted	VC_1527	Not novel
vOTU1396	03V_291_length_34245_cov_43.829863||full	34245	54.74	High-quality	virulent	Viruses;Duplodnaviria;Heunggongvirae;Uroviricota;Caudoviricetes;;	Unpredicted	Unpredicted	single vOTU	Novel genus
vOTU1397	03V_294_length_34065_cov_98.118318||full	34065	33.79	High-quality	virulent	Viruses;Duplodnaviria;Heunggongvirae;Uroviricota;Caudoviricetes;;	Unpredicted	Unpredicted	VC_872	Not novel
vOTU1398	03V_2941_length_7656_cov_6.298645||full	7656	44.38	Medium-quality	virulent	unassigned	Unpredicted	Unpredicted	single vOTU	Novel genus
vOTU1399	03V_295_length_33964_cov_238.672447||full	33964	53.95	High-quality	virulent	Viruses;Duplodnaviria;Heunggongvirae;Uroviricota;Caudoviricetes;;	Unpredicted	Unpredicted	single vOTU	Novel genus
vOTU1400	03V_296_length_33819_cov_16.804052||full	33819	36.73	High-quality	virulent	Viruses;Duplodnaviria;Heunggongvirae;Uroviricota;Caudoviricetes;;	Unpredicted	Unpredicted	VC_3760	Not novel
vOTU1401	03V_298_length_33792_cov_38.661499||full	33792	46.26	Medium-quality	temperate	Viruses;Duplodnaviria;Heunggongvirae;Uroviricota;Caudoviricetes;;	Unpredicted	Unpredicted	VC_3158	Not novel
vOTU1402	03V_299_length_33766_cov_198.605559||full	33766	64.57	Complete	temperate	Viruses;Duplodnaviria;Heunggongvirae;Uroviricota;Caudoviricetes;;	Unpredicted	Unpredicted	single vOTU	Novel genus
vOTU1403	03V_3_length_244652_cov_8.164810||full	244652	33.73	Medium-quality	virulent	Viruses;Duplodnaviria;Heunggongvirae;Uroviricota;Caudoviricetes;;	Unpredicted	Unpredicted	VC_292	Not novel
vOTU1404	03V_30_length_98313_cov_60.610525||full	98313	37.23	High-quality	virulent	Viruses;Duplodnaviria;Heunggongvirae;Uroviricota;Caudoviricetes;Crassvirales;	Bacteroidota	Limimorpha	VC_2687	Not novel
vOTU1405	03V_300_length_33749_cov_8.734582||full	33749	43.42	High-quality	temperate	Viruses;Duplodnaviria;Heunggongvirae;Uroviricota;Caudoviricetes;;	Unpredicted	Unpredicted	VC_904	Novel genus
vOTU1406	03V_302_length_33575_cov_6.917482||full	33575	35.77	High-quality	virulent	Viruses;Duplodnaviria;Heunggongvirae;Uroviricota;Caudoviricetes;;	Unpredicted	Unpredicted	VC_443	Not novel
vOTU1407	03V_303_length_33559_cov_40.023311||full	33559	52.13	Complete	temperate	Viruses;Duplodnaviria;Heunggongvirae;Uroviricota;Caudoviricetes;;	Unpredicted	Unpredicted	single vOTU	Novel genus
vOTU1408	03V_306_length_33491_cov_8.196854||full	33491	56.92	Medium-quality	temperate	Viruses;Duplodnaviria;Heunggongvirae;Uroviricota;Caudoviricetes;;	Unpredicted	Unpredicted	single vOTU	Novel genus
vOTU1409	03V_308_length_33406_cov_75.474888||full	33406	42.59	Medium-quality	temperate	Viruses;Duplodnaviria;Heunggongvirae;Uroviricota;Caudoviricetes;;	Unpredicted	Unpredicted	VC_1796	Not novel
vOTU1410	03V_309_length_33324_cov_9.289759||full	33324	49.34	Medium-quality	virulent	Viruses;Duplodnaviria;Heunggongvirae;Uroviricota;Caudoviricetes;;	Firmicutes_A	Ruminococcus	VC_2636	Not novel
vOTU1411	03V_3090_length_7349_cov_6.903071||full	7349	47.98	Medium-quality	virulent	Viruses;Duplodnaviria;Heunggongvirae;Uroviricota;Caudoviricetes;;	Unpredicted	Unpredicted	VC_4165	Novel genus
vOTU1412	03V_31_length_96536_cov_32.328510||full	96536	29.25	High-quality	virulent	Viruses;Duplodnaviria;Heunggongvirae;Uroviricota;Caudoviricetes;Crassvirales;	Unpredicted	Unpredicted	VC_2984	Not novel
vOTU1413	03V_310_length_33322_cov_4.930261||full	33322	47.07	Medium-quality	virulent	Viruses;Duplodnaviria;Heunggongvirae;Uroviricota;Caudoviricetes;;	Unpredicted	Unpredicted	VC_2170	Not novel
vOTU1414	03V_311_length_33280_cov_48.648939||full	33280	70.11	Medium-quality	temperate	Viruses;Duplodnaviria;Heunggongvirae;Uroviricota;Caudoviricetes;;	Verrucomicrobiota	RUG572	VC_4294	Not novel
vOTU1415	03V_312_length_33275_cov_18.085310||full	33275	50.77	Medium-quality	temperate	Viruses;Duplodnaviria;Heunggongvirae;Uroviricota;Caudoviricetes;;	Unpredicted	Unpredicted	VC_2536	Not novel
vOTU1416	03V_313_length_33234_cov_11.729799||full	33234	37.48	Medium-quality	temperate	Viruses;Duplodnaviria;Heunggongvirae;Uroviricota;Caudoviricetes;;	Unpredicted	Unpredicted	VC_3287	Not novel
vOTU1417	03V_315_length_33047_cov_8.184439||full	33047	41.98	Medium-quality	virulent	Viruses;Duplodnaviria;Heunggongvirae;Uroviricota;Caudoviricetes;;	Unpredicted	Unpredicted	VC_2859	Not novel
vOTU1418	03V_317_length_32919_cov_37.295399||full	32919	48.6	Medium-quality	temperate	Viruses;Duplodnaviria;Heunggongvirae;Uroviricota;Caudoviricetes;;	Unpredicted	Unpredicted	VC_652	Not novel
vOTU1419	03V_318_length_32908_cov_75.241317||full	32908	56.48	High-quality	temperate	Viruses;Duplodnaviria;Heunggongvirae;Uroviricota;Caudoviricetes;;	Bacteroidota	Cryptobacteroides	single vOTU	Novel genus
vOTU1420	03V_3182_length_7203_cov_9.860241||full	7203	45.72	Medium-quality	virulent	Viruses;Duplodnaviria;Heunggongvirae;Uroviricota;Caudoviricetes;;	Unpredicted	Unpredicted	VC_4297	Not novel
vOTU1421	03V_32_length_95401_cov_9.506408||full	95401	36.06	High-quality	virulent	Viruses;Duplodnaviria;Heunggongvirae;Uroviricota;Caudoviricetes;Crassvirales;	Unpredicted	Unpredicted	single vOTU	Novel genus
vOTU1422	03V_322_length_32727_cov_24.655515||full	32727	30.63	Medium-quality	temperate	Viruses;Duplodnaviria;Heunggongvirae;Uroviricota;Caudoviricetes;;	Unpredicted	Unpredicted	VC_4302	Not novel
vOTU1423	03V_3229_length_7122_cov_7.214094||full	7122	48.5	Medium-quality	virulent	unassigned	Unpredicted	Unpredicted	VC_1687	Not novel
vOTU1424	03V_323_length_32719_cov_19.249571||full	32719	48.52	Medium-quality	virulent	Viruses;Duplodnaviria;Heunggongvirae;Uroviricota;Caudoviricetes;;	Unpredicted	Unpredicted	VC_2399	Novel genus
vOTU1425	03V_325_length_32653_cov_55.297503||full	32653	46.68	Medium-quality	temperate	Viruses;Duplodnaviria;Heunggongvirae;Uroviricota;Caudoviricetes;;	Firmicutes_A	Ruminococcus	single vOTU	Novel genus
vOTU1426	03V_327_length_32549_cov_312.408045||full	32549	34.75	High-quality	temperate	Viruses;Duplodnaviria;Heunggongvirae;Uroviricota;Caudoviricetes;;	Unpredicted	Unpredicted	VC_3042	Not novel
vOTU1427	03V_3286_length_7009_cov_3.897613||full	7009	52.08	Medium-quality	virulent	Viruses;Duplodnaviria;Heunggongvirae;Uroviricota;Caudoviricetes;;	Unpredicted	Unpredicted	single vOTU	Novel genus
vOTU1428	03V_33_length_94487_cov_68.064936||full	94487	28.88	Medium-quality	temperate	Viruses;Duplodnaviria;Heunggongvirae;Uroviricota;Caudoviricetes;;	Unpredicted	Unpredicted	single vOTU	Novel genus
vOTU1429	03V_3305_length_6974_cov_6.710074||full	6974	37.34	Medium-quality	temperate	Viruses;Duplodnaviria;Heunggongvirae;Uroviricota;Caudoviricetes;;	Unpredicted	Unpredicted	single vOTU	Novel genus
vOTU1430	03V_331_length_32402_cov_8.577086||full	32402	38.25	Medium-quality	temperate	Viruses;Duplodnaviria;Heunggongvirae;Uroviricota;Caudoviricetes;;	Unpredicted	Unpredicted	VC_3640	Not novel
vOTU1431	03V_332_length_32336_cov_18.875252||full	32336	26.91	Medium-quality	virulent	Viruses;Duplodnaviria;Heunggongvirae;Uroviricota;Caudoviricetes;;	Unpredicted	Unpredicted	VC_253	Not novel
vOTU1432	03V_333_length_32285_cov_6.566336||full	32285	50.33	Medium-quality	temperate	Viruses;Duplodnaviria;Heunggongvirae;Uroviricota;Caudoviricetes;;	Unpredicted	Unpredicted	VC_2908	Not novel
vOTU1433	03V_335_length_32151_cov_63.664787||full	32151	42.82	Medium-quality	temperate	Viruses;Duplodnaviria;Heunggongvirae;Uroviricota;Caudoviricetes;;	Spirochaetota	Treponema_D	VC_440	Not novel
vOTU1434	03V_337_length_32144_cov_24.070180||full	32144	38.73	High-quality	virulent	Viruses;Duplodnaviria;Heunggongvirae;Uroviricota;Caudoviricetes;;	Unpredicted	Unpredicted	VC_2915	Not novel
vOTU1435	03V_339_length_31997_cov_7.332102||full	31997	31.86	Medium-quality	virulent	Viruses;Duplodnaviria;Heunggongvirae;Uroviricota;Caudoviricetes;;	Unpredicted	Unpredicted	VC_1638	Not novel
vOTU1436	03V_34_length_94366_cov_8.004612||full	94366	31.28	High-quality	temperate	Viruses;Duplodnaviria;Heunggongvirae;Uroviricota;Caudoviricetes;Crassvirales;	Unpredicted	Unpredicted	VC_2690	Not novel
vOTU1437	03V_341_length_31926_cov_6.414327||full	31926	41.55	Medium-quality	temperate	Viruses;Duplodnaviria;Heunggongvirae;Uroviricota;Caudoviricetes;;	Unpredicted	Unpredicted	VC_770	Not novel
vOTU1438	03V_346_length_31646_cov_7.337786||full	31646	60.79	High-quality	temperate	Viruses;Duplodnaviria;Heunggongvirae;Uroviricota;Caudoviricetes;;	Unpredicted	Unpredicted	VC_3102	Not novel
vOTU1439	03V_35_length_93805_cov_37.828011||full	93805	29.37	High-quality	temperate	Viruses;Duplodnaviria;Heunggongvirae;Uroviricota;Caudoviricetes;Crassvirales;	Unpredicted	Unpredicted	VC_2616	Not novel
vOTU1440	03V_350_length_31170_cov_19.715443||full	31170	53.76	Medium-quality	virulent	Viruses;Duplodnaviria;Heunggongvirae;Uroviricota;Caudoviricetes;;	Unpredicted	Unpredicted	single vOTU	Novel genus
vOTU1441	03V_351_length_31147_cov_14.301621||full	31147	41.09	Medium-quality	temperate	Viruses;Duplodnaviria;Heunggongvirae;Uroviricota;Caudoviricetes;;	Unpredicted	Unpredicted	VC_3211	Novel genus
vOTU1442	03V_355_length_30912_cov_1969.456914||full	30912	36.48	High-quality	virulent	Viruses;Duplodnaviria;Heunggongvirae;Uroviricota;Caudoviricetes;;	Unpredicted	Unpredicted	VC_848	Not novel
vOTU1443	03V_356_length_30899_cov_19.834490||full	30899	47.54	High-quality	virulent	Viruses;Duplodnaviria;Heunggongvirae;Uroviricota;Caudoviricetes;;	Unpredicted	Unpredicted	VC_108	Not novel
vOTU1444	03V_357_length_30876_cov_4.366568||full	30876	43.1	Medium-quality	temperate	Viruses;Duplodnaviria;Heunggongvirae;Uroviricota;Caudoviricetes;;Autographiviridae	Unpredicted	Unpredicted	single vOTU	Novel genus
vOTU1445	03V_36_length_93382_cov_6.720156||full	93382	31.53	Medium-quality	temperate	Viruses;Duplodnaviria;Heunggongvirae;Uroviricota;Caudoviricetes;;	Unpredicted	Unpredicted	VC_3668	Not novel
vOTU1446	03V_363_length_30646_cov_67.821908||full	30646	36.23	Medium-quality	temperate	Viruses;Duplodnaviria;Heunggongvirae;Uroviricota;Caudoviricetes;;	Unpredicted	Unpredicted	VC_4306	Not novel
vOTU1447	03V_366_length_30549_cov_25.973765||full	30549	49.58	Medium-quality	virulent	Viruses;Duplodnaviria;Heunggongvirae;Uroviricota;Caudoviricetes;;	Bacteroidota	Multi genera	single vOTU	Novel genus
vOTU1448	03V_367_length_30520_cov_7.048318||full	30520	58.09	Medium-quality	temperate	Viruses;Duplodnaviria;Heunggongvirae;Uroviricota;Caudoviricetes;;	Bacteroidota	Sodaliphilus	VC_2906	Not novel
vOTU1449	03V_368_length_30516_cov_33.509373||full	30516	43.69	Medium-quality	temperate	Viruses;Duplodnaviria;Heunggongvirae;Uroviricota;Caudoviricetes;;	Unpredicted	Unpredicted	VC_2549	Not novel
vOTU1450	03V_37_length_93227_cov_23.805360||full	93227	25.42	Medium-quality	virulent	Viruses;Duplodnaviria;Heunggongvirae;Uroviricota;Caudoviricetes;;	Unpredicted	Unpredicted	VC_4323	Not novel
vOTU1451	03V_372_length_30385_cov_83.841114||full	30385	47.79	Complete	virulent	Viruses;Duplodnaviria;Heunggongvirae;Uroviricota;Caudoviricetes;;	Unpredicted	Unpredicted	VC_78	Not novel
vOTU1452	03V_373_length_30302_cov_98.197606||full	30302	42.49	Medium-quality	virulent	Viruses;Duplodnaviria;Heunggongvirae;Uroviricota;Caudoviricetes;;	Unpredicted	Unpredicted	VC_4320	Not novel
vOTU1453	03V_375_length_30189_cov_8.443054||full	30189	44.39	Medium-quality	virulent	Viruses;Duplodnaviria;Heunggongvirae;Uroviricota;Caudoviricetes;;	Unpredicted	Unpredicted	VC_2382	Not novel
vOTU1454	03V_377_length_30137_cov_8.771691||full	30137	41.09	Medium-quality	temperate	Viruses;Duplodnaviria;Heunggongvirae;Uroviricota;Caudoviricetes;;	Unpredicted	Unpredicted	VC_1793	Not novel
vOTU1455	03V_378_length_30128_cov_15.658032||full	30128	46.38	High-quality	temperate	Viruses;Duplodnaviria;Heunggongvirae;Uroviricota;Caudoviricetes;;	Unpredicted	Unpredicted	VC_3893	Not novel
vOTU1456	03V_379_length_30121_cov_250.690747||full	30121	41.85	High-quality	virulent	Viruses;Duplodnaviria;Heunggongvirae;Uroviricota;Caudoviricetes;;	Unpredicted	Unpredicted	VC_2890	Novel genus
vOTU1457	03V_38_length_90744_cov_58.633726||full	90744	50.08	Medium-quality	virulent	Viruses;Duplodnaviria;Heunggongvirae;Uroviricota;Caudoviricetes;;	Firmicutes_A	UBA738	VC_3348	Not novel
vOTU1458	03V_381_length_29891_cov_15.505798||full	29891	58.02	Medium-quality	virulent	Viruses;Duplodnaviria;Heunggongvirae;Uroviricota;Caudoviricetes;;	Unpredicted	Unpredicted	single vOTU	Novel genus
vOTU1459	03V_39_length_90008_cov_26.575100||full	90008	42.9	High-quality	virulent	Viruses;Duplodnaviria;Heunggongvirae;Uroviricota;Caudoviricetes;;	Unpredicted	Unpredicted	VC_376	Not novel
vOTU1460	03V_390_length_29514_cov_6.569707||full	29514	46.95	Medium-quality	virulent	Viruses;Duplodnaviria;Heunggongvirae;Uroviricota;Caudoviricetes;;	Unpredicted	Unpredicted	VC_2134	Novel genus
vOTU1461	03V_392_length_29483_cov_589.725500||full	29483	40.01	Medium-quality	virulent	Viruses;Duplodnaviria;Heunggongvirae;Uroviricota;Caudoviricetes;;	Unpredicted	Unpredicted	VC_239	Not novel
vOTU1462	03V_395_length_29335_cov_7.504645||full	29335	57.77	Medium-quality	temperate	Viruses;Duplodnaviria;Heunggongvirae;Uroviricota;Caudoviricetes;;	Unpredicted	Unpredicted	single vOTU	Novel genus
vOTU1463	03V_396_length_29283_cov_10.837656||full	29283	39.08	Medium-quality	virulent	Viruses;Duplodnaviria;Heunggongvirae;Uroviricota;Caudoviricetes;;	Unpredicted	Unpredicted	VC_491	Not novel
vOTU1464	03V_397_length_29192_cov_6.570580||full	29192	42.9	Medium-quality	temperate	Viruses;Duplodnaviria;Heunggongvirae;Uroviricota;Caudoviricetes;;	Unpredicted	Unpredicted	VC_2583	Not novel
vOTU1465	03V_4_length_215246_cov_19.851560||full	215246	35.34	High-quality	virulent	Viruses;Duplodnaviria;Heunggongvirae;Uroviricota;Caudoviricetes;;	Unpredicted	Unpredicted	VC_809	Not novel
vOTU1466	03V_40_length_88745_cov_7.202063||full	88745	27.19	High-quality	virulent	Viruses;Duplodnaviria;Heunggongvirae;Uroviricota;Caudoviricetes;Crassvirales;	Unpredicted	Unpredicted	VC_4298	Not novel
vOTU1467	03V_401_length_29082_cov_28.785751||full	29082	35.53	Medium-quality	virulent	Viruses;Duplodnaviria;Heunggongvirae;Uroviricota;Caudoviricetes;;	Unpredicted	Unpredicted	VC_317	Not novel
vOTU1468	03V_402_length_29069_cov_24.793376||full	29069	43.63	Medium-quality	virulent	Viruses;Duplodnaviria;Heunggongvirae;Uroviricota;Caudoviricetes;;	Unpredicted	Unpredicted	single vOTU	Novel genus
vOTU1469	03V_403_length_28936_cov_5.132025||full	28936	33.63	Medium-quality	temperate	Viruses;Duplodnaviria;Heunggongvirae;Uroviricota;Caudoviricetes;;	Unpredicted	Unpredicted	VC_3258	Not novel
vOTU1470	03V_41_length_87901_cov_7.830852||full	87901	42.88	Medium-quality	virulent	Viruses;Duplodnaviria;Heunggongvirae;Uroviricota;Caudoviricetes;;	Unpredicted	Unpredicted	single vOTU	Novel genus
vOTU1471	03V_4113_length_5963_cov_6.945498||full	5963	40	Medium-quality	temperate	Viruses;Duplodnaviria;Heunggongvirae;Uroviricota;Caudoviricetes;;	Unpredicted	Unpredicted	single vOTU	Novel genus
vOTU1472	03V_413_length_28391_cov_5.463403||full	28391	51.54	Medium-quality	virulent	Viruses;Duplodnaviria;Heunggongvirae;Uroviricota;Caudoviricetes;;	Unpredicted	Unpredicted	VC_4336	Not novel
vOTU1473	03V_419_length_28182_cov_7.963700||full	28182	45.93	High-quality	virulent	Viruses;Duplodnaviria;Heunggongvirae;Uroviricota;Caudoviricetes;;	Unpredicted	Unpredicted	single vOTU	Novel genus
vOTU1474	03V_42_length_86799_cov_10.227935||full	86799	27.4	Medium-quality	virulent	Viruses;Duplodnaviria;Heunggongvirae;Uroviricota;Caudoviricetes;;	Unpredicted	Unpredicted	VC_2580	Not novel
vOTU1475	03V_423_length_28037_cov_41.491495||full	28037	41.55	High-quality	virulent	Viruses;Duplodnaviria;Heunggongvirae;Uroviricota;Caudoviricetes;;	Unpredicted	Unpredicted	VC_3002	Not novel
vOTU1476	03V_425_length_28016_cov_15.655163||full	28016	64.57	Medium-quality	virulent	Viruses;Duplodnaviria;Heunggongvirae;Uroviricota;Caudoviricetes;;	Unpredicted	Unpredicted	VC_2771	Novel genus
vOTU1477	03V_4259_length_5801_cov_20.337278||full	5801	31.82	High-quality	virulent	Viruses;Monodnaviria;Shotokuvirae;Cressdnaviricota;Arfiviricetes;Cirlivirales;Circoviridae	Unpredicted	Unpredicted	single vOTU	Novel genus
vOTU1478	03V_427_length_27922_cov_4.958553||full	27922	37.48	Medium-quality	virulent	Viruses;Duplodnaviria;Heunggongvirae;Uroviricota;Caudoviricetes;;	Unpredicted	Unpredicted	VC_448	Not novel
vOTU1479	03V_428_length_27871_cov_30.505788||full	27871	48.61	Medium-quality	temperate	Viruses;Duplodnaviria;Heunggongvirae;Uroviricota;Caudoviricetes;;	Unpredicted	Unpredicted	VC_2375	Novel genus
vOTU1480	03V_430_length_27768_cov_11.005196||full	27768	42.17	Medium-quality	virulent	Viruses;Duplodnaviria;Heunggongvirae;Uroviricota;Caudoviricetes;;	Unpredicted	Unpredicted	VC_3034	Not novel
vOTU1481	03V_431_length_27765_cov_38.589607||full	27765	42.1	Medium-quality	virulent	Viruses;Duplodnaviria;Heunggongvirae;Uroviricota;Caudoviricetes;;	Bacteroidota	Cryptobacteroides	VC_3250	Not novel
vOTU1482	03V_436_length_27589_cov_95.896128||full	27589	56.25	High-quality	temperate	Viruses;Duplodnaviria;Heunggongvirae;Uroviricota;Caudoviricetes;;	Unpredicted	Unpredicted	single vOTU	Novel genus
vOTU1483	03V_442_length_27251_cov_60.364943||full	27251	52.3	Complete	virulent	Viruses;Duplodnaviria;Heunggongvirae;Uroviricota;Caudoviricetes;;	Unpredicted	Unpredicted	VC_4083	Not novel
vOTU1484	03V_448_length_27129_cov_71.718882||full	27129	47.5	Medium-quality	temperate	Viruses;Duplodnaviria;Heunggongvirae;Uroviricota;Caudoviricetes;;	Unpredicted	Unpredicted	VC_469	Not novel
vOTU1485	03V_449_length_27044_cov_14.841009||full	27044	32.75	High-quality	virulent	Viruses;Duplodnaviria;Heunggongvirae;Uroviricota;Caudoviricetes;;	Unpredicted	Unpredicted	VC_443	Not novel
vOTU1486	03V_45_length_80318_cov_14.461022||full	80318	36.85	Medium-quality	temperate	Viruses;Duplodnaviria;Heunggongvirae;Uroviricota;Caudoviricetes;;	Unpredicted	Unpredicted	VC_2096	Not novel
vOTU1487	03V_457_length_26839_cov_237.600545||full	26839	42.48	High-quality	virulent	Viruses;Duplodnaviria;Heunggongvirae;Uroviricota;Caudoviricetes;;	Unpredicted	Unpredicted	VC_359	Not novel
vOTU1488	03V_459_length_26791_cov_7.537216||full	26791	64.16	Medium-quality	virulent	Viruses;Duplodnaviria;Heunggongvirae;Uroviricota;Caudoviricetes;;	Unpredicted	Unpredicted	single vOTU	Novel genus
vOTU1489	03V_46_length_80009_cov_15.808065||full	80009	41.25	Complete	temperate	Viruses;Duplodnaviria;Heunggongvirae;Uroviricota;Caudoviricetes;;	Unpredicted	Unpredicted	VC_2493	Not novel
vOTU1490	03V_463_length_26551_cov_14.112319||full	26551	53.83	High-quality	virulent	Viruses;Duplodnaviria;Heunggongvirae;Uroviricota;Caudoviricetes;;	Unpredicted	Unpredicted	single vOTU	Novel genus
vOTU1491	03V_468_length_26371_cov_17.949878||full	26371	54.81	Medium-quality	virulent	Viruses;Duplodnaviria;Heunggongvirae;Uroviricota;Caudoviricetes;;	Unpredicted	Unpredicted	single vOTU	Novel genus
vOTU1492	03V_469_length_26368_cov_265.506556||full	26368	32.1	High-quality	virulent	Viruses;Duplodnaviria;Heunggongvirae;Uroviricota;Caudoviricetes;;	Unpredicted	Unpredicted	VC_4344	Not novel
vOTU1493	03V_47_length_79748_cov_42.915978||full	79748	38.07	Medium-quality	temperate	Viruses;Duplodnaviria;Heunggongvirae;Uroviricota;Caudoviricetes;;	Bacteroidota	Prevotella	VC_4013	Not novel
vOTU1494	03V_470_length_26358_cov_5.310801||full	26358	56.73	Medium-quality	virulent	Viruses;Duplodnaviria;Heunggongvirae;Uroviricota;Caudoviricetes;;	Unpredicted	Unpredicted	single vOTU	Novel genus
vOTU1495	03V_475_length_26283_cov_63.782751||full	26283	60.03	Complete	virulent	Viruses;Duplodnaviria;Heunggongvirae;Uroviricota;Caudoviricetes;;	Unpredicted	Unpredicted	single vOTU	Novel genus
vOTU1496	03V_477_length_26243_cov_6.489003||full	26243	37.66	Medium-quality	virulent	Viruses;Duplodnaviria;Heunggongvirae;Uroviricota;Caudoviricetes;;	Unpredicted	Unpredicted	VC_1959	Not novel
vOTU1497	03V_485_length_26130_cov_7.600805||full	26130	31.32	Medium-quality	virulent	Viruses;Duplodnaviria;Heunggongvirae;Uroviricota;Caudoviricetes;;	Unpredicted	Unpredicted	VC_2784	Not novel
vOTU1498	03V_488_length_26075_cov_11.041353||full	26075	34.3	Complete	temperate	Viruses;Duplodnaviria;Heunggongvirae;Uroviricota;Caudoviricetes;;	Unpredicted	Unpredicted	VC_4322	Not novel
vOTU1499	03V_490_length_25980_cov_4.806249||full	25980	53.79	Medium-quality	virulent	Viruses;Duplodnaviria;Heunggongvirae;Uroviricota;Caudoviricetes;;	Unpredicted	Unpredicted	VC_4349	Not novel
vOTU1500	03V_493_length_25942_cov_30.486808||full	25942	46.94	Medium-quality	temperate	Viruses;Duplodnaviria;Heunggongvirae;Uroviricota;Caudoviricetes;;	Unpredicted	Unpredicted	VC_4029	Not novel
vOTU1501	03V_494_length_25922_cov_21.542583||full	25922	27.44	Medium-quality	virulent	Viruses;Duplodnaviria;Heunggongvirae;Uroviricota;Caudoviricetes;;	Unpredicted	Unpredicted	VC_27	Not novel
vOTU1502	03V_496_length_25871_cov_511.186938||full	25871	40.49	Complete	virulent	Viruses;Duplodnaviria;Heunggongvirae;Uroviricota;Caudoviricetes;;	Unpredicted	Unpredicted	VC_802	Not novel
vOTU1503	03V_497_length_25863_cov_27.278867||full	25863	52.03	Medium-quality	virulent	Viruses;Duplodnaviria;Heunggongvirae;Uroviricota;Caudoviricetes;;	Unpredicted	Unpredicted	VC_469	Not novel
vOTU1504	03V_498_length_25856_cov_5.805279||full	25856	33.34	Medium-quality	virulent	Viruses;Duplodnaviria;Heunggongvirae;Uroviricota;Caudoviricetes;;	Unpredicted	Unpredicted	VC_2430	Not novel
vOTU1505	03V_50_length_78010_cov_6.260201||full	78010	31.85	Medium-quality	virulent	Viruses;Duplodnaviria;Heunggongvirae;Uroviricota;Caudoviricetes;Crassvirales;	Unpredicted	Unpredicted	VC_1808	Not novel
vOTU1506	03V_500_length_25793_cov_11.212332||full	25793	50.42	Medium-quality	virulent	Viruses;Duplodnaviria;Heunggongvirae;Uroviricota;Caudoviricetes;;	Unpredicted	Unpredicted	VC_2789	Not novel
vOTU1507	03V_507_length_25669_cov_6.061295||full	25669	38.02	Medium-quality	temperate	Viruses;Duplodnaviria;Heunggongvirae;Uroviricota;Caudoviricetes;;	Unpredicted	Unpredicted	VC_1495	Not novel
vOTU1508	03V_508_length_25665_cov_90.568528||full	25665	52.5	Medium-quality	temperate	Viruses;Duplodnaviria;Heunggongvirae;Uroviricota;Caudoviricetes;;	Unpredicted	Unpredicted	single vOTU	Novel genus
vOTU1509	03V_509_length_25618_cov_13.463678||full	25618	50.75	Medium-quality	temperate	Viruses;Duplodnaviria;Heunggongvirae;Uroviricota;Caudoviricetes;;	Firmicutes_A	RUG762	single vOTU	Novel genus
vOTU1510	03V_51_length_77638_cov_9.045074||full	77638	33.97	Medium-quality	virulent	Viruses;Duplodnaviria;Heunggongvirae;Uroviricota;Caudoviricetes;;	Unpredicted	Unpredicted	VC_3401	Not novel
vOTU1511	03V_511_length_25591_cov_10.001880||full	25591	51.92	Medium-quality	virulent	Viruses;Duplodnaviria;Heunggongvirae;Uroviricota;Caudoviricetes;;	Unpredicted	Unpredicted	VC_3224	Not novel
vOTU1512	03V_512_length_25508_cov_1666.675637||full	25508	40.85	High-quality	virulent	Viruses;Duplodnaviria;Heunggongvirae;Uroviricota;Caudoviricetes;;	Unpredicted	Unpredicted	VC_3128	Not novel
vOTU1513	03V_515_length_25379_cov_7.316893||full	25379	27.22	Complete	virulent	Viruses;Duplodnaviria;Heunggongvirae;Uroviricota;Caudoviricetes;;	Unpredicted	Unpredicted	VC_802	Not novel
vOTU1514	03V_516_length_25332_cov_25.019187||full	25332	55.27	High-quality	virulent	Viruses;Duplodnaviria;Heunggongvirae;Uroviricota;Caudoviricetes;;	Unpredicted	Unpredicted	single vOTU	Novel genus
vOTU1515	03V_518_length_25268_cov_20.619641||full	25268	42.35	High-quality	virulent	Viruses;Duplodnaviria;Heunggongvirae;Uroviricota;Caudoviricetes;;	Unpredicted	Unpredicted	VC_816	Not novel
vOTU1516	03V_519_length_25252_cov_9.939199||full	25252	35.53	Complete	virulent	Viruses;Duplodnaviria;Heunggongvirae;Uroviricota;Caudoviricetes;;	Unpredicted	Unpredicted	VC_4224	Not novel
vOTU1517	03V_520_length_25206_cov_14.962427||full	25206	45.4	Medium-quality	virulent	Viruses;Duplodnaviria;Heunggongvirae;Uroviricota;Caudoviricetes;;	Unpredicted	Unpredicted	VC_4320	Not novel
vOTU1518	03V_526_length_25041_cov_14.909870||full	25041	31.43	Medium-quality	temperate	Viruses;Duplodnaviria;Heunggongvirae;Uroviricota;Caudoviricetes;;	Unpredicted	Unpredicted	VC_4258	Not novel
vOTU1519	03V_528_length_24942_cov_16.152409||full	24942	45.67	Medium-quality	virulent	Viruses;Duplodnaviria;Heunggongvirae;Uroviricota;Caudoviricetes;;	Unpredicted	Unpredicted	VC_2600	Not novel
vOTU1520	03V_529_length_24930_cov_25.282533||full	24930	56.94	Medium-quality	virulent	Viruses;Duplodnaviria;Heunggongvirae;Uroviricota;Caudoviricetes;;	Unpredicted	Unpredicted	VC_4362	Not novel
vOTU1521	03V_533_length_24820_cov_6.449425||full	24820	35.54	Medium-quality	temperate	Viruses;Duplodnaviria;Heunggongvirae;Uroviricota;Caudoviricetes;;	Unpredicted	Unpredicted	VC_2886	Not novel
vOTU1522	03V_535_length_24787_cov_22.223799||full	24787	37.78	High-quality	virulent	Viruses;Duplodnaviria;Heunggongvirae;Uroviricota;Caudoviricetes;;	Unpredicted	Unpredicted	VC_4224	Not novel
vOTU1523	03V_54_length_77102_cov_31.860293||full	77102	61.66	Medium-quality	virulent	Viruses;Duplodnaviria;Heunggongvirae;Uroviricota;Caudoviricetes;;	Verrucomicrobiota	RUG572	VC_642	Not novel
vOTU1524	03V_541_length_24684_cov_82.329611||full	24684	57.2	Medium-quality	virulent	Viruses;Duplodnaviria;Heunggongvirae;Uroviricota;Caudoviricetes;;	Bacteroidota	Cryptobacteroides	single vOTU	Novel genus
vOTU1525	03V_542_length_24634_cov_54.896945||full	24634	40.89	Medium-quality	virulent	Viruses;Duplodnaviria;Heunggongvirae;Uroviricota;Caudoviricetes;;	Unpredicted	Unpredicted	VC_172	Not novel
vOTU1526	03V_543_length_24561_cov_55.806170||full	24561	36.44	Medium-quality	virulent	Viruses;Duplodnaviria;Heunggongvirae;Uroviricota;Caudoviricetes;;	Unpredicted	Unpredicted	VC_3034	Not novel
vOTU1527	03V_545_length_24543_cov_13.715943||full	24543	52.32	Medium-quality	virulent	Viruses;Duplodnaviria;Heunggongvirae;Uroviricota;Caudoviricetes;;	Unpredicted	Unpredicted	single vOTU	Novel genus
vOTU1528	03V_548_length_24504_cov_23.817170||full	24504	33.04	Medium-quality	virulent	Viruses;Duplodnaviria;Heunggongvirae;Uroviricota;Caudoviricetes;;	Unpredicted	Unpredicted	single vOTU	Novel genus
vOTU1529	03V_55_length_77091_cov_51.773638||full	77091	38.97	High-quality	temperate	Viruses;Duplodnaviria;Heunggongvirae;Uroviricota;Caudoviricetes;;	Unpredicted	Unpredicted	VC_1801	Not novel
vOTU1530	03V_551_length_24442_cov_12.274080||full	24442	26.83	Medium-quality	temperate	Viruses;Duplodnaviria;Heunggongvirae;Uroviricota;Caudoviricetes;;	Unpredicted	Unpredicted	VC_254	Not novel
vOTU1531	03V_559_length_24114_cov_77.333306||full	24114	52.84	Medium-quality	virulent	Viruses;Duplodnaviria;Heunggongvirae;Uroviricota;Caudoviricetes;;	Unpredicted	Unpredicted	VC_3325	Not novel
vOTU1532	03V_563_length_23986_cov_26.477247||full	23986	55.26	Medium-quality	virulent	Viruses;Duplodnaviria;Heunggongvirae;Uroviricota;Caudoviricetes;;	Unpredicted	Unpredicted	VC_3937	Not novel
vOTU1533	03V_567_length_23926_cov_6.279670||full	23926	47.65	Medium-quality	temperate	Viruses;Duplodnaviria;Heunggongvirae;Uroviricota;Caudoviricetes;;	Unpredicted	Unpredicted	VC_3204	Not novel
vOTU1534	03V_572_length_23814_cov_34.608233||full	23814	34.41	Medium-quality	virulent	Viruses;Duplodnaviria;Heunggongvirae;Uroviricota;Caudoviricetes;;	Unpredicted	Unpredicted	single vOTU	Novel genus
vOTU1535	03V_577_length_23716_cov_17.053886||full	23716	31.62	Medium-quality	virulent	Viruses;Duplodnaviria;Heunggongvirae;Uroviricota;Caudoviricetes;;	Unpredicted	Unpredicted	single vOTU	Novel genus
vOTU1536	03V_578_length_23713_cov_42.146378||full	23713	60.78	Medium-quality	virulent	Viruses;Duplodnaviria;Heunggongvirae;Uroviricota;Caudoviricetes;;	Firmicutes_A	UMGS1696	VC_2002	Not novel
vOTU1537	03V_587_length_23547_cov_15.701260||full	23547	36.77	Medium-quality	virulent	Viruses;Duplodnaviria;Heunggongvirae;Uroviricota;Caudoviricetes;;	Unpredicted	Unpredicted	VC_3033	Not novel
vOTU1538	03V_59_length_75243_cov_6.947079||full_1	68488	49.07	Medium-quality	virulent	Viruses;Duplodnaviria;Heunggongvirae;Uroviricota;Caudoviricetes;;	Unpredicted	Unpredicted	VC_2695	Not novel
vOTU1539	03V_592_length_23456_cov_5.524807||full	23456	52.5	Medium-quality	temperate	Viruses;Duplodnaviria;Heunggongvirae;Uroviricota;Caudoviricetes;;	Unpredicted	Unpredicted	VC_2241	Not novel
vOTU1540	03V_594_length_23433_cov_50.261528||full	23433	48.81	Medium-quality	temperate	Viruses;Duplodnaviria;Heunggongvirae;Uroviricota;Caudoviricetes;;	Unpredicted	Unpredicted	VC_2010	Not novel
vOTU1541	03V_596_length_23371_cov_28.104649||full	23371	29.27	Medium-quality	temperate	Viruses;Duplodnaviria;Heunggongvirae;Uroviricota;Caudoviricetes;;	Unpredicted	Unpredicted	VC_268	Not novel
vOTU1542	03V_597_length_23359_cov_6.483393||full	23359	50.07	Medium-quality	virulent	Viruses;Duplodnaviria;Heunggongvirae;Uroviricota;Caudoviricetes;;	Unpredicted	Unpredicted	VC_3204	Not novel
vOTU1543	03V_6_length_197967_cov_13.300886||full	197967	47.37	High-quality	virulent	Viruses;Duplodnaviria;Heunggongvirae;Uroviricota;Caudoviricetes;;	Unpredicted	Unpredicted	VC_4054	Not novel
vOTU1544	03V_60_length_74039_cov_6.943407||full	74039	32.67	Medium-quality	virulent	Viruses;Duplodnaviria;Heunggongvirae;Uroviricota;Caudoviricetes;Crassvirales;	Unpredicted	Unpredicted	single vOTU	Novel genus
vOTU1545	03V_605_length_23187_cov_6.155369||full	23187	51.48	Medium-quality	temperate	Viruses;Duplodnaviria;Heunggongvirae;Uroviricota;Caudoviricetes;;	Unpredicted	Unpredicted	VC_2642	Not novel
vOTU1546	03V_606_length_23171_cov_28.343874||full	23171	57.53	Medium-quality	temperate	Viruses;Duplodnaviria;Heunggongvirae;Uroviricota;Caudoviricetes;;	Unpredicted	Unpredicted	VC_1593	Not novel
vOTU1547	03V_607_length_23110_cov_5.944481||full	23110	50.28	Medium-quality	virulent	Viruses;Duplodnaviria;Heunggongvirae;Uroviricota;Caudoviricetes;;	Unpredicted	Unpredicted	single vOTU	Novel genus
vOTU1548	03V_609_length_23037_cov_7.601166||full	23037	46.81	Medium-quality	temperate	Viruses;Duplodnaviria;Heunggongvirae;Uroviricota;Caudoviricetes;;	Unpredicted	Unpredicted	single vOTU	Novel genus
vOTU1549	03V_61_length_73930_cov_35.587885||full	73930	57.32	High-quality	virulent	Viruses;Duplodnaviria;Heunggongvirae;Uroviricota;Caudoviricetes;;	Unpredicted	Unpredicted	VC_57	Not novel
vOTU1550	03V_613_length_22981_cov_21.032583||full	22981	52.5	Medium-quality	temperate	Viruses;Duplodnaviria;Heunggongvirae;Uroviricota;Caudoviricetes;;	Unpredicted	Unpredicted	VC_2934	Not novel
vOTU1551	03V_614_length_22966_cov_10.517219||full	22966	63.55	Medium-quality	virulent	Viruses;Duplodnaviria;Heunggongvirae;Uroviricota;Caudoviricetes;;	Unpredicted	Unpredicted	VC_2491	Not novel
vOTU1552	03V_615_length_22956_cov_57.859831||full	22956	47.08	Medium-quality	temperate	Viruses;Duplodnaviria;Heunggongvirae;Uroviricota;Caudoviricetes;;	Unpredicted	Unpredicted	single vOTU	Novel genus
vOTU1553	03V_617_length_22921_cov_5.569623||full	22921	47.18	Medium-quality	virulent	Viruses;Duplodnaviria;Heunggongvirae;Uroviricota;Caudoviricetes;;	Unpredicted	Unpredicted	single vOTU	Novel genus
vOTU1554	03V_62_length_71604_cov_27.585040||full	71604	37.15	Medium-quality	virulent	Viruses;Duplodnaviria;Heunggongvirae;Uroviricota;Caudoviricetes;Crassvirales;	Bacteroidota	Prevotella	VC_2688	Not novel
vOTU1555	03V_626_length_22796_cov_5.150213||full	22796	33.47	Medium-quality	temperate	Viruses;Duplodnaviria;Heunggongvirae;Uroviricota;Caudoviricetes;;	Unpredicted	Unpredicted	single vOTU	Novel genus
vOTU1556	03V_629_length_22703_cov_14.460350||full	22703	37.92	Medium-quality	virulent	Viruses;Duplodnaviria;Heunggongvirae;Uroviricota;Caudoviricetes;;	Unpredicted	Unpredicted	single vOTU	Novel genus
vOTU1557	03V_630_length_22671_cov_16.452246||full	22671	59.44	Medium-quality	temperate	Viruses;Duplodnaviria;Heunggongvirae;Uroviricota;Caudoviricetes;;	Unpredicted	Unpredicted	VC_12	Not novel
vOTU1558	03V_639_length_22587_cov_5.187023||full	22587	50.59	Medium-quality	temperate	Viruses;Duplodnaviria;Heunggongvirae;Uroviricota;Caudoviricetes;;	Unpredicted	Unpredicted	single vOTU	Novel genus
vOTU1559	03V_641_length_22484_cov_9.536627||full	22484	54.03	Medium-quality	virulent	Viruses;Duplodnaviria;Heunggongvirae;Uroviricota;Caudoviricetes;;	Unpredicted	Unpredicted	VC_3067	Not novel
vOTU1560	03V_647_length_22344_cov_22.823994||full	22344	31.72	Medium-quality	temperate	Viruses;Duplodnaviria;Heunggongvirae;Uroviricota;Caudoviricetes;;	Unpredicted	Unpredicted	single vOTU	Novel genus
vOTU1561	03V_649_length_22329_cov_12.817904||full	22329	44.91	Medium-quality	temperate	Viruses;Duplodnaviria;Heunggongvirae;Uroviricota;Caudoviricetes;;	Unpredicted	Unpredicted	single vOTU	Novel genus
vOTU1562	03V_65_length_70617_cov_315.453360||full	70617	30.69	High-quality	temperate	Viruses;Duplodnaviria;Heunggongvirae;Uroviricota;Caudoviricetes;;Schitoviridae	Proteobacteria	UBA2804	VC_3959	Not novel
vOTU1563	03V_652_length_22260_cov_5.178248||full	22260	49.32	Medium-quality	temperate	Viruses;Duplodnaviria;Heunggongvirae;Uroviricota;Caudoviricetes;;	Unpredicted	Unpredicted	single vOTU	Novel genus
vOTU1564	03V_654_length_22236_cov_7.934719||full	22236	38.69	Medium-quality	temperate	Viruses;Duplodnaviria;Heunggongvirae;Uroviricota;Caudoviricetes;;	Unpredicted	Unpredicted	VC_2803	Not novel
vOTU1565	03V_656_length_22229_cov_30.272166||full	22229	58.36	Medium-quality	virulent	Viruses;Duplodnaviria;Heunggongvirae;Uroviricota;Caudoviricetes;;	Unpredicted	Unpredicted	VC_3102	Not novel
vOTU1566	03V_657_length_22202_cov_10.039148||full	22202	39.67	Medium-quality	temperate	Viruses;Duplodnaviria;Heunggongvirae;Uroviricota;Caudoviricetes;;	Bacteroidota	UBA1711	VC_446	Not novel
vOTU1567	03V_66_length_70183_cov_35.408838||full	70183	49.32	Complete	temperate	Viruses;Duplodnaviria;Heunggongvirae;Uroviricota;Caudoviricetes;;	Unpredicted	Unpredicted	VC_454	Not novel
vOTU1568	03V_666_length_21988_cov_10.161537||full	21988	32.05	High-quality	virulent	Viruses;Duplodnaviria;Heunggongvirae;Uroviricota;Caudoviricetes;;	Unpredicted	Unpredicted	VC_328	Not novel
vOTU1569	03V_668_length_21901_cov_5.162776||full	21901	33.25	Medium-quality	temperate	Viruses;Duplodnaviria;Heunggongvirae;Uroviricota;Caudoviricetes;;	Unpredicted	Unpredicted	VC_2917	Novel genus
vOTU1570	03V_673_length_21793_cov_125.980035||full	21793	51.2	Medium-quality	virulent	Viruses;Duplodnaviria;Heunggongvirae;Uroviricota;Caudoviricetes;;	Bacteroidota	Egerieousia	VC_3687	Not novel
vOTU1571	03V_674_length_21776_cov_28.754800||full	21776	37.66	High-quality	temperate	Viruses;Duplodnaviria;Heunggongvirae;Uroviricota;Caudoviricetes;;	Unpredicted	Unpredicted	single vOTU	Novel genus
vOTU1572	03V_677_length_21728_cov_12.364970||full	21728	45.58	Medium-quality	temperate	Viruses;Duplodnaviria;Heunggongvirae;Uroviricota;Caudoviricetes;;	Unpredicted	Unpredicted	single vOTU	Novel genus
vOTU1573	03V_68_length_66402_cov_8.904246||full	66402	28.89	Medium-quality	virulent	Viruses;Duplodnaviria;Heunggongvirae;Uroviricota;Caudoviricetes;;	Unpredicted	Unpredicted	VC_1614	Not novel
vOTU1574	03V_680_length_21708_cov_30.719254||full	21708	42.1	Medium-quality	virulent	Viruses;Duplodnaviria;Heunggongvirae;Uroviricota;Caudoviricetes;;	Unpredicted	Unpredicted	VC_848	Not novel
vOTU1575	03V_683_length_21602_cov_8.457140||full	21602	45.44	Medium-quality	temperate	Viruses;Duplodnaviria;Heunggongvirae;Uroviricota;Caudoviricetes;;	Unpredicted	Unpredicted	VC_1811	Not novel
vOTU1576	03V_686_length_21566_cov_20.699596||full	21566	40.15	Medium-quality	temperate	Viruses;Duplodnaviria;Heunggongvirae;Uroviricota;Caudoviricetes;;	Unpredicted	Unpredicted	VC_0	Not novel
vOTU1577	03V_688_length_21536_cov_6.052837||full	21536	33.85	Medium-quality	temperate	Viruses;Duplodnaviria;Heunggongvirae;Uroviricota;Caudoviricetes;;	Unpredicted	Unpredicted	VC_4105	Not novel
vOTU1578	03V_695_length_21479_cov_5.929472||full	21479	42.06	Medium-quality	temperate	Viruses;Duplodnaviria;Heunggongvirae;Uroviricota;Caudoviricetes;;	Unpredicted	Unpredicted	single vOTU	Novel genus
vOTU1579	03V_699_length_21345_cov_243.983701||full	21345	69.46	Medium-quality	virulent	Viruses;Duplodnaviria;Heunggongvirae;Uroviricota;Caudoviricetes;;	Unpredicted	Unpredicted	VC_3156	Not novel
vOTU1580	03V_7_length_161903_cov_12.991270||full	161903	37.24	Medium-quality	temperate	Viruses;Duplodnaviria;Heunggongvirae;Uroviricota;Caudoviricetes;;	Unpredicted	Unpredicted	single vOTU	Novel genus
vOTU1581	03V_70_length_64716_cov_24.220782||full	64716	50.42	High-quality	virulent	Viruses;Duplodnaviria;Heunggongvirae;Uroviricota;Caudoviricetes;;	Unpredicted	Unpredicted	VC_461	Not novel
vOTU1582	03V_701_length_21311_cov_7.593715||full	21311	44.26	Medium-quality	temperate	Viruses;Duplodnaviria;Heunggongvirae;Uroviricota;Caudoviricetes;;	Unpredicted	Unpredicted	single vOTU	Novel genus
vOTU1583	03V_707_length_21198_cov_21.388781||full	21198	57.86	Medium-quality	temperate	Viruses;Duplodnaviria;Heunggongvirae;Uroviricota;Caudoviricetes;;	Unpredicted	Unpredicted	VC_3303	Not novel
vOTU1584	03V_71_length_64707_cov_12.465678||full	64707	39.75	Medium-quality	virulent	Viruses;Duplodnaviria;Heunggongvirae;Uroviricota;Caudoviricetes;;	Unpredicted	Unpredicted	VC_2555	Not novel
vOTU1585	03V_710_length_21178_cov_122.462624||full	21178	43.55	High-quality	virulent	unassigned	Unpredicted	Unpredicted	VC_596	Not novel
vOTU1586	03V_713_length_21109_cov_29.352427||full	21109	34.43	Medium-quality	temperate	Viruses;Duplodnaviria;Heunggongvirae;Uroviricota;Caudoviricetes;;	Unpredicted	Unpredicted	VC_4388	Not novel
vOTU1587	03V_717_length_21008_cov_38.557724||full	21008	49.23	Medium-quality	virulent	Viruses;Duplodnaviria;Heunggongvirae;Uroviricota;Caudoviricetes;;	Unpredicted	Unpredicted	single vOTU	Novel genus
vOTU1588	03V_726_length_20930_cov_177.369629||full	20930	47.96	Medium-quality	temperate	Viruses;Duplodnaviria;Heunggongvirae;Uroviricota;Caudoviricetes;;	Unpredicted	Unpredicted	VC_246	Not novel
vOTU1589	03V_731_length_20803_cov_9.332177||full	20803	58.35	Medium-quality	temperate	Viruses;Duplodnaviria;Heunggongvirae;Uroviricota;Caudoviricetes;;	Firmicutes_A	UBA2862	VC_2259	Not novel
vOTU1590	03V_735_length_20689_cov_7.935543||full	20689	49.06	Medium-quality	temperate	Viruses;Duplodnaviria;Heunggongvirae;Uroviricota;Caudoviricetes;;	Unpredicted	Unpredicted	single vOTU	Novel genus
vOTU1591	03V_74_length_62907_cov_73.452205||full	62907	39.16	Medium-quality	temperate	Viruses;Duplodnaviria;Heunggongvirae;Uroviricota;Caudoviricetes;;	Unpredicted	Unpredicted	single vOTU	Novel genus
vOTU1592	03V_743_length_20551_cov_7.039032||full	20551	50.61	Medium-quality	virulent	Viruses;Duplodnaviria;Heunggongvirae;Uroviricota;Caudoviricetes;;	Bacteroidota	Multi genera	single vOTU	Novel genus
vOTU1593	03V_749_length_20430_cov_9.751706||full	20430	44.31	Medium-quality	temperate	Viruses;Duplodnaviria;Heunggongvirae;Uroviricota;Caudoviricetes;;	Unpredicted	Unpredicted	VC_179	Not novel
vOTU1594	03V_75_length_62640_cov_57.697420||full	62640	43.91	Complete	temperate	Viruses;Duplodnaviria;Heunggongvirae;Uroviricota;Caudoviricetes;;	Unpredicted	Unpredicted	VC_240	Not novel
vOTU1595	03V_755_length_20346_cov_102.289143||full	20346	49.96	Medium-quality	temperate	Viruses;Duplodnaviria;Heunggongvirae;Uroviricota;Caudoviricetes;;	Unpredicted	Unpredicted	VC_816	Not novel
vOTU1596	03V_756_length_20345_cov_959.812617||full	20345	34.67	Medium-quality	temperate	Viruses;Duplodnaviria;Heunggongvirae;Uroviricota;Caudoviricetes;;	Unpredicted	Unpredicted	VC_2598	Not novel
vOTU1597	03V_762_length_20195_cov_4.925521||full	20195	38.08	Medium-quality	virulent	Viruses;Duplodnaviria;Heunggongvirae;Uroviricota;Caudoviricetes;;	Unpredicted	Unpredicted	single vOTU	Novel genus
vOTU1598	03V_77_length_62299_cov_12.135724||full	62299	51.57	Complete	virulent	Viruses;Duplodnaviria;Heunggongvirae;Uroviricota;Caudoviricetes;;	Unpredicted	Unpredicted	VC_3662	Not novel
vOTU1599	03V_771_length_20047_cov_153.856293||full	20047	54.56	Medium-quality	virulent	Viruses;Duplodnaviria;Heunggongvirae;Uroviricota;Caudoviricetes;;	Unpredicted	Unpredicted	VC_41	Not novel
vOTU1600	03V_781_length_19899_cov_5.151129||full	19899	53.16	Medium-quality	virulent	Viruses;Duplodnaviria;Heunggongvirae;Uroviricota;Caudoviricetes;;	Unpredicted	Unpredicted	single vOTU	Novel genus
vOTU1601	03V_797_length_19601_cov_6.072342||full	19601	44.87	Medium-quality	temperate	Viruses;Duplodnaviria;Heunggongvirae;Uroviricota;Caudoviricetes;;	Unpredicted	Unpredicted	VC_3969	Not novel
vOTU1602	03V_8_length_155787_cov_17.809641||full	155787	34.15	High-quality	virulent	Viruses;Duplodnaviria;Heunggongvirae;Uroviricota;Caudoviricetes;;	Unpredicted	Unpredicted	single vOTU	Novel genus
vOTU1603	03V_80_length_61764_cov_6.722245||full	61764	51.71	High-quality	temperate	Viruses;Duplodnaviria;Heunggongvirae;Uroviricota;Caudoviricetes;;	Unpredicted	Unpredicted	VC_2525	Not novel
vOTU1604	03V_807_length_19429_cov_5.232064||full	19429	49	Medium-quality	virulent	Viruses;Duplodnaviria;Heunggongvirae;Uroviricota;Caudoviricetes;;	Unpredicted	Unpredicted	single vOTU	Novel genus
vOTU1605	03V_81_length_61724_cov_15.045906||full	61724	39.69	Complete	temperate	Viruses;Duplodnaviria;Heunggongvirae;Uroviricota;Caudoviricetes;;	Unpredicted	Unpredicted	VC_3800	Not novel
vOTU1606	03V_83_length_61120_cov_7.586883||full	61120	41.35	High-quality	temperate	Viruses;Duplodnaviria;Heunggongvirae;Uroviricota;Caudoviricetes;;	Unpredicted	Unpredicted	VC_873	Not novel
vOTU1607	03V_833_length_18871_cov_16.955676||full	18871	40.29	Medium-quality	temperate	Viruses;Duplodnaviria;Heunggongvirae;Uroviricota;Caudoviricetes;;	Unpredicted	Unpredicted	VC_2890	Novel genus
vOTU1608	03V_836_length_18818_cov_55.091616||full	18818	46.39	Medium-quality	temperate	Viruses;Duplodnaviria;Heunggongvirae;Uroviricota;Caudoviricetes;;	Unpredicted	Unpredicted	VC_2057	Not novel
vOTU1609	03V_838_length_18803_cov_18.678686||full	18803	29.71	Medium-quality	virulent	Viruses;Duplodnaviria;Heunggongvirae;Uroviricota;Caudoviricetes;;	Unpredicted	Unpredicted	single vOTU	Novel genus
vOTU1610	03V_84_length_60703_cov_44.614266||full	60703	45.46	High-quality	temperate	Viruses;Duplodnaviria;Heunggongvirae;Uroviricota;Caudoviricetes;;	Unpredicted	Unpredicted	single vOTU	Novel genus
vOTU1611	03V_842_length_18773_cov_10.587830||full	18773	70.31	Medium-quality	temperate	Viruses;Duplodnaviria;Heunggongvirae;Uroviricota;Caudoviricetes;;	Unpredicted	Unpredicted	single vOTU	Novel genus
vOTU1612	03V_85_length_60255_cov_11.907292||full	60255	44.47	High-quality	temperate	Viruses;Duplodnaviria;Heunggongvirae;Uroviricota;Caudoviricetes;;	Unpredicted	Unpredicted	single vOTU	Novel genus
vOTU1613	03V_857_length_18540_cov_373.032567||full	18540	33.09	Medium-quality	temperate	Viruses;Duplodnaviria;Heunggongvirae;Uroviricota;Caudoviricetes;;	Unpredicted	Unpredicted	single vOTU	Novel genus
vOTU1614	03V_86_length_59520_cov_7.117582||full	59520	35.02	High-quality	temperate	Viruses;Duplodnaviria;Heunggongvirae;Uroviricota;Caudoviricetes;;	Unpredicted	Unpredicted	single vOTU	Novel genus
vOTU1615	03V_862_length_18401_cov_8.710509||full	18401	37.75	Medium-quality	virulent	Viruses;Duplodnaviria;Heunggongvirae;Uroviricota;Caudoviricetes;;	Unpredicted	Unpredicted	single vOTU	Novel genus
vOTU1616	03V_867_length_18293_cov_10.121450||full	18293	61.32	Medium-quality	temperate	Viruses;Duplodnaviria;Heunggongvirae;Uroviricota;Caudoviricetes;;	Unpredicted	Unpredicted	VC_3223	Not novel
vOTU1617	03V_87_length_58326_cov_8.388564||full	58326	42.61	High-quality	temperate	Viruses;Duplodnaviria;Heunggongvirae;Uroviricota;Caudoviricetes;;	Unpredicted	Unpredicted	VC_1933	Not novel
vOTU1618	03V_88_length_57572_cov_93.982944||full	57572	36.88	High-quality	temperate	Viruses;Duplodnaviria;Heunggongvirae;Uroviricota;Caudoviricetes;;	Unpredicted	Unpredicted	VC_4404	Not novel
vOTU1619	03V_893_length_17985_cov_66.336642||full	17985	39.98	Medium-quality	virulent	Viruses;Duplodnaviria;Heunggongvirae;Uroviricota;Caudoviricetes;;	Unpredicted	Unpredicted	VC_3254	Not novel
vOTU1620	03V_9_length_148655_cov_9.225895||full	148655	44	Complete	temperate	Viruses;Duplodnaviria;Heunggongvirae;Uroviricota;Caudoviricetes;;	Unpredicted	Unpredicted	VC_4413	Not novel
vOTU1621	03V_902_length_17840_cov_22.825921||full	17840	35.15	High-quality	temperate	Viruses;Duplodnaviria;Heunggongvirae;Uroviricota;Caudoviricetes;;	Unpredicted	Unpredicted	VC_1188	Novel genus
vOTU1622	03V_905_length_17804_cov_6.188123||full	17804	36.87	High-quality	temperate	Viruses;Duplodnaviria;Heunggongvirae;Uroviricota;Caudoviricetes;;	Unpredicted	Unpredicted	VC_578	Not novel
vOTU1623	03V_91_length_56926_cov_17.418720||full	56926	41.89	High-quality	virulent	Viruses;Duplodnaviria;Heunggongvirae;Uroviricota;Caudoviricetes;;	Unpredicted	Unpredicted	VC_4405	Not novel
vOTU1624	03V_915_length_17646_cov_33.484737||full	17646	33.7	Medium-quality	temperate	Viruses;Duplodnaviria;Heunggongvirae;Uroviricota;Caudoviricetes;;	Unpredicted	Unpredicted	single vOTU	Novel genus
vOTU1625	03V_918_length_17640_cov_40.829628||full	17640	27.17	Medium-quality	temperate	Viruses;Duplodnaviria;Heunggongvirae;Uroviricota;Caudoviricetes;;	Unpredicted	Unpredicted	VC_4082	Not novel
vOTU1626	03V_92_length_56807_cov_15.506343||full	56807	54.88	High-quality	virulent	Viruses;Duplodnaviria;Heunggongvirae;Uroviricota;Caudoviricetes;;	Unpredicted	Unpredicted	VC_1977	Not novel
vOTU1627	03V_920_length_17561_cov_23.925283||full	17561	24.27	Medium-quality	virulent	Viruses;Duplodnaviria;Heunggongvirae;Uroviricota;Caudoviricetes;;	Unpredicted	Unpredicted	single vOTU	Novel genus
vOTU1628	03V_933_length_17309_cov_5.535586||full	17309	36.94	Medium-quality	temperate	Viruses;Duplodnaviria;Heunggongvirae;Uroviricota;Caudoviricetes;;	Unpredicted	Unpredicted	single vOTU	Novel genus
vOTU1629	03V_943_length_17163_cov_54.098141||full	17163	42.7	Medium-quality	temperate	Viruses;Duplodnaviria;Heunggongvirae;Uroviricota;Caudoviricetes;;	Unpredicted	Unpredicted	single vOTU	Novel genus
vOTU1630	03V_948_length_17080_cov_32.950896||full	17080	47.45	Medium-quality	temperate	Viruses;Duplodnaviria;Heunggongvirae;Uroviricota;Caudoviricetes;;	Unpredicted	Unpredicted	single vOTU	Novel genus
vOTU1631	03V_95_length_54282_cov_110.223320||full	54282	45.21	High-quality	virulent	Viruses;Duplodnaviria;Heunggongvirae;Uroviricota;Caudoviricetes;;	Firmicutes_A	CAG-791	VC_2421	Not novel
vOTU1632	03V_960_length_16963_cov_13.213745||full	16963	35.58	Medium-quality	virulent	Viruses;Duplodnaviria;Heunggongvirae;Uroviricota;Caudoviricetes;;	Unpredicted	Unpredicted	VC_4412	Not novel
vOTU1633	03V_961_length_16957_cov_24.695007||full	16957	26.64	Medium-quality	temperate	Viruses;Duplodnaviria;Heunggongvirae;Uroviricota;Caudoviricetes;;	Unpredicted	Unpredicted	VC_1114	Not novel
vOTU1634	03V_97_length_54050_cov_64.517233||full	54050	47.24	Medium-quality	virulent	Viruses;Duplodnaviria;Heunggongvirae;Uroviricota;Caudoviricetes;;	Unpredicted	Unpredicted	single vOTU	Novel genus
vOTU1635	04V_1_length_180617_cov_18.907854||full	180617	31.21	High-quality	temperate	Viruses;Duplodnaviria;Heunggongvirae;Uroviricota;Caudoviricetes;;	Unpredicted	Unpredicted	VC_728	Not novel
vOTU1636	04V_10_length_115439_cov_21.410776||full	115439	28.48	Medium-quality	virulent	Viruses;Duplodnaviria;Heunggongvirae;Uroviricota;Caudoviricetes;;	Unpredicted	Unpredicted	VC_2036	Not novel
vOTU1637	04V_100_length_52459_cov_16.853542||full	52459	40.41	Medium-quality	virulent	Viruses;Duplodnaviria;Heunggongvirae;Uroviricota;Caudoviricetes;;	Unpredicted	Unpredicted	VC_1531	Not novel
vOTU1638	04V_1001_length_16169_cov_96.947685||full	16169	39.44	Medium-quality	temperate	Viruses;Duplodnaviria;Heunggongvirae;Uroviricota;Caudoviricetes;;	Unpredicted	Unpredicted	VC_930	Not novel
vOTU1639	04V_1004_length_16159_cov_9.444672||full	16159	36.29	Medium-quality	virulent	Viruses;Duplodnaviria;Heunggongvirae;Uroviricota;Caudoviricetes;;	Unpredicted	Unpredicted	VC_802	Not novel
vOTU1640	04V_1005_length_16153_cov_8.781836||full	16153	32.24	Complete	virulent	Viruses;Duplodnaviria;Heunggongvirae;Uroviricota;Caudoviricetes;;	Unpredicted	Unpredicted	VC_4087	Novel genus
vOTU1641	04V_1008_length_16115_cov_20.323039||full	16115	35.28	Medium-quality	virulent	Viruses;Duplodnaviria;Heunggongvirae;Uroviricota;Caudoviricetes;;	Unpredicted	Unpredicted	VC_1112	Not novel
vOTU1642	04V_101_length_52439_cov_75.102379||full	52439	29.92	High-quality	virulent	Viruses;Duplodnaviria;Heunggongvirae;Uroviricota;Caudoviricetes;;	Unpredicted	Unpredicted	VC_962	Not novel
vOTU1643	04V_102_length_52398_cov_29.366448||full	52398	40.63	Complete	virulent	Viruses;Duplodnaviria;Heunggongvirae;Uroviricota;Caudoviricetes;;	Unpredicted	Unpredicted	VC_3613	Not novel
vOTU1644	04V_1026_length_15893_cov_7.536242||full	15893	33.58	Medium-quality	virulent	Viruses;Duplodnaviria;Heunggongvirae;Uroviricota;Caudoviricetes;;	Unpredicted	Unpredicted	single vOTU	Novel genus
vOTU1645	04V_103_length_52350_cov_6.031208||full	52350	51.92	High-quality	virulent	Viruses;Duplodnaviria;Heunggongvirae;Uroviricota;Caudoviricetes;;	Unpredicted	Unpredicted	VC_2965	Not novel
vOTU1646	04V_104_length_52093_cov_8.452592||full	52093	58.82	High-quality	virulent	Viruses;Duplodnaviria;Heunggongvirae;Uroviricota;Caudoviricetes;;	Unpredicted	Unpredicted	VC_1085	Not novel
vOTU1647	04V_1045_length_15726_cov_140.338779||full	15726	27.1	Medium-quality	virulent	Viruses;Duplodnaviria;Heunggongvirae;Uroviricota;Caudoviricetes;;	Unpredicted	Unpredicted	VC_1118	Not novel
vOTU1648	04V_106_length_51887_cov_7.898653||full	51887	40.41	Medium-quality	virulent	Viruses;Duplodnaviria;Heunggongvirae;Uroviricota;Caudoviricetes;;	Unpredicted	Unpredicted	VC_2493	Not novel
vOTU1649	04V_1061_length_15584_cov_26.584519||full	15584	27.07	Complete	virulent	Viruses;Duplodnaviria;Heunggongvirae;Uroviricota;Caudoviricetes;;	Firmicutes	CAG-433	VC_1150	Not novel
vOTU1650	04V_1066_length_15550_cov_40.792374||full	15550	25.69	Medium-quality	virulent	Viruses;Duplodnaviria;Heunggongvirae;Uroviricota;Caudoviricetes;;	Unpredicted	Unpredicted	VC_1155	Not novel
vOTU1651	04V_1068_length_15501_cov_4.175774||full	15501	36.17	Medium-quality	virulent	Viruses;Duplodnaviria;Heunggongvirae;Uroviricota;Caudoviricetes;;	Unpredicted	Unpredicted	VC_933	Not novel
vOTU1652	04V_107_length_51753_cov_5.564200||full	51753	52.97	Medium-quality	virulent	Viruses;Duplodnaviria;Heunggongvirae;Uroviricota;Caudoviricetes;;	Planctomycetota	RUG695	VC_4417	Not novel
vOTU1653	04V_1074_length_15443_cov_5.661165||full	15443	26.88	Complete	virulent	Viruses;Duplodnaviria;Heunggongvirae;Uroviricota;Caudoviricetes;;	Firmicutes	CAG-433	VC_1150	Not novel
vOTU1654	04V_108_length_51568_cov_17.528876||full	51568	57.45	Complete	virulent	Viruses;Duplodnaviria;Heunggongvirae;Uroviricota;Caudoviricetes;;	Unpredicted	Unpredicted	VC_2964	Not novel
vOTU1655	04V_1081_length_15398_cov_5.968032||full	15398	41.27	Medium-quality	virulent	Viruses;Duplodnaviria;Heunggongvirae;Uroviricota;Caudoviricetes;;	Unpredicted	Unpredicted	VC_4424	Not novel
vOTU1656	04V_1085_length_15378_cov_56.929191||full	15378	30.39	Complete	virulent	Viruses;Duplodnaviria;Heunggongvirae;Uroviricota;Caudoviricetes;;	Unpredicted	Unpredicted	single vOTU	Novel genus
vOTU1657	04V_109_length_51284_cov_13.290909||full	51284	55.21	Complete	virulent	Viruses;Duplodnaviria;Heunggongvirae;Uroviricota;Caudoviricetes;;	Unpredicted	Unpredicted	VC_2964	Not novel
vOTU1658	04V_11_length_115137_cov_19.327923||full	115137	32.83	Medium-quality	temperate	Viruses;Duplodnaviria;Heunggongvirae;Uroviricota;Caudoviricetes;;	Unpredicted	Unpredicted	VC_2580	Not novel
vOTU1659	04V_110_length_51079_cov_16.250078||full	51079	37.77	Medium-quality	temperate	Viruses;Duplodnaviria;Heunggongvirae;Uroviricota;Caudoviricetes;;	Unpredicted	Unpredicted	VC_2032	Not novel
vOTU1660	04V_1100_length_15226_cov_39.517047||full	15226	27.19	Medium-quality	virulent	Viruses;Duplodnaviria;Heunggongvirae;Uroviricota;Caudoviricetes;;	Unpredicted	Unpredicted	VC_1114	Not novel
vOTU1661	04V_1119_length_15059_cov_580.167089||full	15059	44.56	High-quality	temperate	Viruses;Duplodnaviria;Heunggongvirae;Uroviricota;Caudoviricetes;;	Unpredicted	Unpredicted	VC_1201	Not novel
vOTU1662	04V_1122_length_15055_cov_10.239333||full	15055	28.04	Medium-quality	virulent	Viruses;Duplodnaviria;Heunggongvirae;Uroviricota;Caudoviricetes;;	Unpredicted	Unpredicted	VC_868	Not novel
vOTU1663	04V_1125_length_15036_cov_6.688821||full	15036	28.32	High-quality	virulent	Viruses;Duplodnaviria;Heunggongvirae;Uroviricota;Caudoviricetes;;	Unpredicted	Unpredicted	VC_1150	Not novel
vOTU1664	04V_113_length_50831_cov_7.225618||full	50831	45.3	High-quality	virulent	Viruses;Duplodnaviria;Heunggongvirae;Uroviricota;Caudoviricetes;;	Unpredicted	Unpredicted	single vOTU	Novel genus
vOTU1665	04V_1133_length_14995_cov_100.889826||full	14995	42.05	Medium-quality	virulent	Viruses;Duplodnaviria;Heunggongvirae;Uroviricota;Caudoviricetes;;Herelleviridae	Unpredicted	Unpredicted	VC_471	Novel genus
vOTU1666	04V_115_length_50770_cov_11.141181||full	50770	51.49	High-quality	virulent	Viruses;Duplodnaviria;Heunggongvirae;Uroviricota;Caudoviricetes;;	Unpredicted	Unpredicted	VC_2964	Not novel
vOTU1667	04V_116_length_50660_cov_23.820057||full	50660	35.98	Medium-quality	virulent	Viruses;Duplodnaviria;Heunggongvirae;Uroviricota;Caudoviricetes;;	Unpredicted	Unpredicted	VC_2032	Not novel
vOTU1668	04V_1163_length_14725_cov_418.934100||full	14725	25.9	Medium-quality	virulent	Viruses;Duplodnaviria;Heunggongvirae;Uroviricota;Caudoviricetes;;	Unpredicted	Unpredicted	VC_1112	Not novel
vOTU1669	04V_1168_length_14692_cov_12.591788||full	14692	44.5	Medium-quality	temperate	Viruses;Duplodnaviria;Heunggongvirae;Uroviricota;Caudoviricetes;;	Unpredicted	Unpredicted	VC_3234	Not novel
vOTU1670	04V_117_length_50570_cov_5.104682||full	50570	46.84	Medium-quality	virulent	Viruses;Duplodnaviria;Heunggongvirae;Uroviricota;Caudoviricetes;Crassvirales;	Unpredicted	Unpredicted	single vOTU	Novel genus
vOTU1671	04V_118_length_50475_cov_12.365232||full	50475	42.95	High-quality	virulent	Viruses;Duplodnaviria;Heunggongvirae;Uroviricota;Caudoviricetes;;	Unpredicted	Unpredicted	single vOTU	Novel genus
vOTU1672	04V_1192_length_14510_cov_6.429540||full	14510	28.04	Medium-quality	virulent	Viruses;Duplodnaviria;Heunggongvirae;Uroviricota;Caudoviricetes;;	Unpredicted	Unpredicted	VC_4427	Novel genus
vOTU1673	04V_12_length_114279_cov_64.949223||full	114279	32.23	Medium-quality	virulent	Viruses;Duplodnaviria;Heunggongvirae;Uroviricota;Caudoviricetes;;	Unpredicted	Unpredicted	VC_2580	Not novel
vOTU1674	04V_1206_length_14445_cov_27.255594||full	14445	40.37	High-quality	temperate	Viruses;Duplodnaviria;Heunggongvirae;Uroviricota;Caudoviricetes;;	Unpredicted	Unpredicted	VC_1360	Not novel
vOTU1675	04V_1209_length_14424_cov_56.318742||full	14424	44.77	Medium-quality	virulent	Viruses;Duplodnaviria;Heunggongvirae;Uroviricota;Caudoviricetes;;	Unpredicted	Unpredicted	VC_3200	Not novel
vOTU1676	04V_121_length_49876_cov_163.650950||full	49876	38.03	Medium-quality	virulent	Viruses;Duplodnaviria;Heunggongvirae;Uroviricota;Caudoviricetes;;	Firmicutes_A	Ruminococcus	VC_804	Not novel
vOTU1677	04V_1212_length_14399_cov_8.343070||full	14399	36.51	High-quality	virulent	Viruses;Duplodnaviria;Heunggongvirae;Uroviricota;Caudoviricetes;;	Unpredicted	Unpredicted	VC_1277	Not novel
vOTU1678	04V_1220_length_14341_cov_20.162128||full	14341	42.63	Medium-quality	virulent	Viruses;Duplodnaviria;Heunggongvirae;Uroviricota;Caudoviricetes;;	Unpredicted	Unpredicted	single vOTU	Novel genus
vOTU1679	04V_1227_length_14299_cov_11.259197||full	14299	40.03	Medium-quality	virulent	Viruses;Duplodnaviria;Heunggongvirae;Uroviricota;Caudoviricetes;;	Unpredicted	Unpredicted	VC_36	Not novel
vOTU1680	04V_124_length_49401_cov_6.884165||full	49401	36.47	Medium-quality	virulent	Viruses;Duplodnaviria;Heunggongvirae;Uroviricota;Caudoviricetes;;	Unpredicted	Unpredicted	single vOTU	Novel genus
vOTU1681	04V_1241_length_14177_cov_6.363334||full	14177	29.16	Medium-quality	virulent	Viruses;Duplodnaviria;Heunggongvirae;Uroviricota;Caudoviricetes;;	Unpredicted	Unpredicted	VC_4129	Not novel
vOTU1682	04V_1243_length_14155_cov_10.678440||full	14155	26.27	Medium-quality	virulent	Viruses;Duplodnaviria;Heunggongvirae;Uroviricota;Caudoviricetes;;	Unpredicted	Unpredicted	VC_1112	Not novel
vOTU1683	04V_1256_length_14037_cov_22.084323||full	14037	44.15	High-quality	virulent	Viruses;Duplodnaviria;Heunggongvirae;Uroviricota;Caudoviricetes;;	Unpredicted	Unpredicted	VC_4146	Not novel
vOTU1684	04V_126_length_48793_cov_14.728384||full	48793	58.62	High-quality	virulent	Viruses;Duplodnaviria;Heunggongvirae;Uroviricota;Caudoviricetes;;	Unpredicted	Unpredicted	VC_1702	Not novel
vOTU1685	04V_1260_length_13974_cov_39.377860||full	13974	38.02	High-quality	virulent	Viruses;Duplodnaviria;Heunggongvirae;Uroviricota;Caudoviricetes;;	Unpredicted	Unpredicted	VC_1539	Not novel
vOTU1686	04V_1265_length_13920_cov_4.169780||full	13920	27.79	Medium-quality	virulent	Viruses;Duplodnaviria;Heunggongvirae;Uroviricota;Caudoviricetes;;	Unpredicted	Unpredicted	VC_4414	Not novel
vOTU1687	04V_129_length_48322_cov_38.439369||full	48322	45.56	High-quality	virulent	Viruses;Duplodnaviria;Heunggongvirae;Uroviricota;Caudoviricetes;;	Firmicutes_A	CAG-791	VC_361	Not novel
vOTU1688	04V_13_length_112758_cov_92.287499||full	112758	38.32	High-quality	temperate	Viruses;Duplodnaviria;Heunggongvirae;Uroviricota;Caudoviricetes;;	Unpredicted	Unpredicted	VC_1527	Not novel
vOTU1689	04V_130_length_48210_cov_34.905077||full	48210	47.22	Medium-quality	virulent	Viruses;Duplodnaviria;Heunggongvirae;Uroviricota;Caudoviricetes;;	Unpredicted	Unpredicted	VC_1623	Not novel
vOTU1690	04V_1300_length_13660_cov_22.637560||full	13660	42.04	High-quality	virulent	Viruses;Duplodnaviria;Heunggongvirae;Uroviricota;Caudoviricetes;;	Unpredicted	Unpredicted	single vOTU	Novel genus
vOTU1691	04V_132_length_48191_cov_15.611767||full	48191	36.27	Medium-quality	virulent	Viruses;Duplodnaviria;Heunggongvirae;Uroviricota;Caudoviricetes;;	Unpredicted	Unpredicted	VC_1792	Not novel
vOTU1692	04V_133_length_48185_cov_14.367733||full	48185	51.31	Medium-quality	virulent	Viruses;Duplodnaviria;Heunggongvirae;Uroviricota;Caudoviricetes;;	Bacteroidota	Cryptobacteroides	VC_1915	Not novel
vOTU1693	04V_1344_length_13369_cov_9.343248||full	13369	29.62	High-quality	temperate	Viruses;Duplodnaviria;Heunggongvirae;Uroviricota;Caudoviricetes;;	Unpredicted	Unpredicted	VC_1304	Not novel
vOTU1694	04V_135_length_47928_cov_18.027782||full	47928	48.59	High-quality	temperate	Viruses;Duplodnaviria;Heunggongvirae;Uroviricota;Caudoviricetes;;	Unpredicted	Unpredicted	VC_1407	Not novel
vOTU1695	04V_1353_length_13319_cov_22.147995||full	13319	41.22	Medium-quality	temperate	Viruses;Duplodnaviria;Heunggongvirae;Uroviricota;Caudoviricetes;;	Unpredicted	Unpredicted	single vOTU	Novel genus
vOTU1696	04V_1358_length_13302_cov_6.655836||full	13302	30.68	High-quality	virulent	Viruses;Duplodnaviria;Heunggongvirae;Uroviricota;Caudoviricetes;;	Unpredicted	Unpredicted	single vOTU	Novel genus
vOTU1697	04V_1359_length_13301_cov_14.539031||full	13301	54.45	High-quality	virulent	Viruses;Duplodnaviria;Heunggongvirae;Uroviricota;Caudoviricetes;;	Unpredicted	Unpredicted	VC_1540	Not novel
vOTU1698	04V_136_length_47842_cov_7.592274||full	47842	44.66	Medium-quality	virulent	Viruses;Duplodnaviria;Heunggongvirae;Uroviricota;Caudoviricetes;;	Bacteroidota	Prevotella	VC_2512	Not novel
vOTU1699	04V_1367_length_13219_cov_10.999171||full	13219	36.51	High-quality	virulent	Viruses;Duplodnaviria;Heunggongvirae;Uroviricota;Caudoviricetes;;	Unpredicted	Unpredicted	VC_1362	Not novel
vOTU1700	04V_1368_length_13205_cov_9.283270||full	13205	47.8	High-quality	virulent	Viruses;Duplodnaviria;Heunggongvirae;Uroviricota;Caudoviricetes;;	Unpredicted	Unpredicted	VC_4164	Not novel
vOTU1701	04V_137_length_47764_cov_6.429898||full	47764	50.69	Medium-quality	virulent	Viruses;Duplodnaviria;Heunggongvirae;Uroviricota;Caudoviricetes;;	Unpredicted	Unpredicted	VC_4444	Not novel
vOTU1702	04V_1382_length_13110_cov_9.217235||full	13110	41.86	Medium-quality	virulent	Viruses;Duplodnaviria;Heunggongvirae;Uroviricota;Caudoviricetes;;	Unpredicted	Unpredicted	VC_1438	Not novel
vOTU1703	04V_1385_length_13076_cov_6.120651||full	13076	49.86	High-quality	virulent	Viruses;Duplodnaviria;Heunggongvirae;Uroviricota;Caudoviricetes;;	Unpredicted	Unpredicted	VC_1703	Not novel
vOTU1704	04V_142_length_47201_cov_16.783099||full	47201	59.93	Complete	virulent	Viruses;Duplodnaviria;Heunggongvirae;Uroviricota;Caudoviricetes;;	Desulfobacterota_I	Desulfovibrio	single vOTU	Novel genus
vOTU1705	04V_1420_length_12857_cov_17.636932||full	12857	44.68	High-quality	virulent	Viruses;Duplodnaviria;Heunggongvirae;Uroviricota;Caudoviricetes;;	Unpredicted	Unpredicted	VC_4446	Not novel
vOTU1706	04V_1432_length_12799_cov_21.866290||full	12799	28.21	Medium-quality	temperate	Viruses;Duplodnaviria;Heunggongvirae;Uroviricota;Caudoviricetes;;	Unpredicted	Unpredicted	VC_1112	Not novel
vOTU1707	04V_144_length_47001_cov_17.270673||full	47001	43.23	Medium-quality	virulent	Viruses;Duplodnaviria;Heunggongvirae;Uroviricota;Caudoviricetes;;	Unpredicted	Unpredicted	VC_2493	Not novel
vOTU1708	04V_1440_length_12760_cov_6.470838||full	12760	37.22	High-quality	virulent	Viruses;Duplodnaviria;Heunggongvirae;Uroviricota;Caudoviricetes;;	Unpredicted	Unpredicted	VC_1402	Not novel
vOTU1709	04V_1446_length_12729_cov_19.016974||full	12729	49.22	High-quality	virulent	Viruses;Duplodnaviria;Heunggongvirae;Uroviricota;Caudoviricetes;;	Unpredicted	Unpredicted	single vOTU	Novel genus
vOTU1710	04V_145_length_46866_cov_22.759223||full	46866	52.77	Medium-quality	virulent	Viruses;Duplodnaviria;Heunggongvirae;Uroviricota;Caudoviricetes;;	Unpredicted	Unpredicted	single vOTU	Novel genus
vOTU1711	04V_1455_length_12679_cov_18.500317||full	12679	32.53	Complete	temperate	Viruses;Duplodnaviria;Heunggongvirae;Uroviricota;Caudoviricetes;;	Unpredicted	Unpredicted	single vOTU	Novel genus
vOTU1712	04V_146_length_46668_cov_11.497007||full	46668	30.31	High-quality	virulent	Viruses;Duplodnaviria;Heunggongvirae;Uroviricota;Caudoviricetes;;	Unpredicted	Unpredicted	VC_1626	Not novel
vOTU1713	04V_147_length_46577_cov_6.468789||full	46577	45.74	Medium-quality	temperate	Viruses;Duplodnaviria;Heunggongvirae;Uroviricota;Caudoviricetes;;	Unpredicted	Unpredicted	VC_1250	Not novel
vOTU1714	04V_148_length_46532_cov_9.600684||full	46532	42.88	High-quality	temperate	Viruses;Duplodnaviria;Heunggongvirae;Uroviricota;Caudoviricetes;;	Unpredicted	Unpredicted	single vOTU	Novel genus
vOTU1715	04V_1485_length_12538_cov_81.214484||full	12538	30.24	High-quality	temperate	Viruses;Duplodnaviria;Heunggongvirae;Uroviricota;Caudoviricetes;;	Unpredicted	Unpredicted	VC_1374	Not novel
vOTU1716	04V_1498_length_12467_cov_143.268853||full	12467	44.58	Complete	virulent	Viruses;Duplodnaviria;Heunggongvirae;Uroviricota;Caudoviricetes;;	Unpredicted	Unpredicted	VC_595	Not novel
vOTU1717	04V_15_length_112267_cov_34.634085||full	112267	37.03	High-quality	virulent	Viruses;Duplodnaviria;Heunggongvirae;Uroviricota;Caudoviricetes;;	Unpredicted	Unpredicted	VC_4013	Not novel
vOTU1718	04V_1511_length_12395_cov_5.864100||full	12395	48.03	Medium-quality	virulent	Viruses;Duplodnaviria;Heunggongvirae;Uroviricota;Caudoviricetes;;	Unpredicted	Unpredicted	VC_4451	Not novel
vOTU1719	04V_152_length_46212_cov_31.358970||full	46212	37.62	Medium-quality	temperate	Viruses;Duplodnaviria;Heunggongvirae;Uroviricota;Caudoviricetes;;	Unpredicted	Unpredicted	single vOTU	Novel genus
vOTU1720	04V_153_length_46103_cov_6.572794||full	46103	54.12	Complete	virulent	Viruses;Duplodnaviria;Heunggongvirae;Uroviricota;Caudoviricetes;;	Unpredicted	Unpredicted	VC_1936	Not novel
vOTU1721	04V_154_length_45843_cov_34.597755||full	45843	26.17	Complete	virulent	Viruses;Duplodnaviria;Heunggongvirae;Uroviricota;Caudoviricetes;;	Unpredicted	Unpredicted	single vOTU	Novel genus
vOTU1722	04V_1547_length_12188_cov_66.127009||full	12188	43.57	High-quality	virulent	Viruses;Duplodnaviria;Heunggongvirae;Uroviricota;Caudoviricetes;;	Unpredicted	Unpredicted	VC_4454	Not novel
vOTU1723	04V_155_length_45716_cov_7.906419||full	45716	29.47	Complete	virulent	Viruses;Duplodnaviria;Heunggongvirae;Uroviricota;Caudoviricetes;;	Unpredicted	Unpredicted	VC_260	Not novel
vOTU1724	04V_1552_length_12176_cov_6.884745||full	12176	31.34	High-quality	virulent	Viruses;Duplodnaviria;Heunggongvirae;Uroviricota;Caudoviricetes;;	Unpredicted	Unpredicted	VC_1374	Not novel
vOTU1725	04V_156_length_45658_cov_6.757976||full	45658	46.23	High-quality	temperate	Viruses;Duplodnaviria;Heunggongvirae;Uroviricota;Caudoviricetes;;	Unpredicted	Unpredicted	single vOTU	Novel genus
vOTU1726	04V_1566_length_12106_cov_14.306199||full	12106	24.78	Complete	virulent	unassigned	Unpredicted	Unpredicted	VC_4459	Novel genus
vOTU1727	04V_158_length_45612_cov_6.086419||full	45612	45.05	High-quality	virulent	Viruses;Duplodnaviria;Heunggongvirae;Uroviricota;Caudoviricetes;;	Unpredicted	Unpredicted	single vOTU	Novel genus
vOTU1728	04V_1599_length_11972_cov_11.704372||full	11972	49.74	Medium-quality	virulent	Viruses;Duplodnaviria;Heunggongvirae;Uroviricota;Caudoviricetes;;	Unpredicted	Unpredicted	VC_1540	Not novel
vOTU1729	04V_16_length_111145_cov_7.434585||full	111145	35.14	Medium-quality	virulent	Viruses;Duplodnaviria;Heunggongvirae;Uroviricota;Caudoviricetes;;	Unpredicted	Unpredicted	VC_2340	Not novel
vOTU1730	04V_160_length_45504_cov_41.945565||full	45504	32.78	Medium-quality	virulent	Viruses;Duplodnaviria;Heunggongvirae;Uroviricota;Caudoviricetes;;	Unpredicted	Unpredicted	single vOTU	Novel genus
vOTU1731	04V_161_length_45160_cov_11.572708||full	45160	49.19	Complete	temperate	Viruses;Duplodnaviria;Heunggongvirae;Uroviricota;Caudoviricetes;;	Unpredicted	Unpredicted	VC_1669	Not novel
vOTU1732	04V_1617_length_11867_cov_35.546647||full	11867	49.64	Complete	virulent	unassigned	Unpredicted	Unpredicted	VC_1861	Not novel
vOTU1733	04V_163_length_44362_cov_75.956959||full	44362	30.69	Medium-quality	virulent	Viruses;Duplodnaviria;Heunggongvirae;Uroviricota;Caudoviricetes;;	Unpredicted	Unpredicted	VC_4302	Not novel
vOTU1734	04V_1633_length_11803_cov_59.104869||full	11803	48.99	High-quality	virulent	Viruses;Duplodnaviria;Heunggongvirae;Uroviricota;Caudoviricetes;;	Unpredicted	Unpredicted	VC_1674	Not novel
vOTU1735	04V_1641_length_11785_cov_8.020119||full	11785	50.42	Complete	virulent	unassigned	Unpredicted	Unpredicted	VC_1749	Not novel
vOTU1736	04V_165_length_44041_cov_7.890010||full	44041	44.49	Medium-quality	virulent	Viruses;Duplodnaviria;Heunggongvirae;Uroviricota;Caudoviricetes;;	Unpredicted	Unpredicted	VC_666	Not novel
vOTU1737	04V_168_length_43858_cov_8.749812||full	43858	35.87	Medium-quality	virulent	Viruses;Duplodnaviria;Heunggongvirae;Uroviricota;Caudoviricetes;;	Unpredicted	Unpredicted	VC_3360	Not novel
vOTU1738	04V_169_length_43788_cov_5.877095||full	43788	54.5	High-quality	virulent	Viruses;Duplodnaviria;Heunggongvirae;Uroviricota;Caudoviricetes;;	Unpredicted	Unpredicted	VC_1623	Not novel
vOTU1739	04V_17_length_108195_cov_23.162761||full	108195	38.97	High-quality	temperate	Viruses;Duplodnaviria;Heunggongvirae;Uroviricota;Caudoviricetes;;	Bacteroidota	Prevotella	single vOTU	Novel genus
vOTU1740	04V_1712_length_11454_cov_6.406465||full	11454	31.35	High-quality	virulent	Viruses;Duplodnaviria;Heunggongvirae;Uroviricota;Caudoviricetes;;	Unpredicted	Unpredicted	VC_1372	Not novel
vOTU1741	04V_172_length_43190_cov_7.590634||full	43190	31.75	Medium-quality	temperate	Viruses;Duplodnaviria;Heunggongvirae;Uroviricota;Caudoviricetes;;	Unpredicted	Unpredicted	VC_2887	Not novel
vOTU1742	04V_1725_length_11375_cov_19.863251||full	11375	45.32	High-quality	virulent	Viruses;Duplodnaviria;Heunggongvirae;Uroviricota;Caudoviricetes;;	Unpredicted	Unpredicted	single vOTU	Novel genus
vOTU1743	04V_1727_length_11362_cov_4.305386||full	11362	37.51	Medium-quality	temperate	Viruses;Duplodnaviria;Heunggongvirae;Uroviricota;Caudoviricetes;;	Unpredicted	Unpredicted	single vOTU	Novel genus
vOTU1744	04V_173_length_43036_cov_20.375678||full	43036	49.97	High-quality	virulent	Viruses;Duplodnaviria;Heunggongvirae;Uroviricota;Caudoviricetes;;	Bacteroidota	Cryptobacteroides	VC_1601	Not novel
vOTU1745	04V_174_length_42975_cov_12.982596||full	42975	41.68	High-quality	virulent	Viruses;Duplodnaviria;Heunggongvirae;Uroviricota;Caudoviricetes;;	Spirochaetota	Multi genera	VC_3691	Not novel
vOTU1746	04V_1747_length_11278_cov_34.393478||full	11278	48.08	High-quality	virulent	Viruses;Duplodnaviria;Heunggongvirae;Uroviricota;Caudoviricetes;;	Unpredicted	Unpredicted	VC_1479	Not novel
vOTU1747	04V_175_length_42974_cov_26.036417||full	42974	49.64	High-quality	temperate	Viruses;Duplodnaviria;Heunggongvirae;Uroviricota;Caudoviricetes;;	Fibrobacterota	Multi genera	VC_2052	Not novel
vOTU1748	04V_177_length_42656_cov_24.409192||full	42656	48.38	Medium-quality	virulent	Viruses;Duplodnaviria;Heunggongvirae;Uroviricota;Caudoviricetes;;	Unpredicted	Unpredicted	VC_241	Not novel
vOTU1749	04V_1774_length_11187_cov_4.857169||full	11187	29.12	Medium-quality	virulent	Viruses;Duplodnaviria;Heunggongvirae;Uroviricota;Caudoviricetes;;	Unpredicted	Unpredicted	VC_1115	Not novel
vOTU1750	04V_178_length_42521_cov_38.005440||full	42521	50.18	High-quality	virulent	Viruses;Duplodnaviria;Heunggongvirae;Uroviricota;Caudoviricetes;;	Firmicutes_A	CAG-791	single vOTU	Novel genus
vOTU1751	04V_179_length_42424_cov_11.206495||full	42424	42.09	Complete	virulent	Viruses;Duplodnaviria;Heunggongvirae;Uroviricota;Caudoviricetes;;	Unpredicted	Unpredicted	VC_1921	Not novel
vOTU1752	04V_18_length_106912_cov_30.413787||full	106912	29.82	Medium-quality	temperate	Viruses;Duplodnaviria;Heunggongvirae;Uroviricota;Caudoviricetes;;	Unpredicted	Unpredicted	VC_1950	Not novel
vOTU1753	04V_1812_length_11021_cov_329.658672||full	11021	36.12	High-quality	temperate	Viruses;Duplodnaviria;Heunggongvirae;Uroviricota;Caudoviricetes;;	Unpredicted	Unpredicted	VC_1957	Not novel
vOTU1754	04V_1819_length_10978_cov_5.863957||full	10978	54.95	Medium-quality	temperate	Viruses;Duplodnaviria;Heunggongvirae;Uroviricota;Caudoviricetes;;	Unpredicted	Unpredicted	VC_1644	Not novel
vOTU1755	04V_184_length_42105_cov_7.405660||full	42105	53.88	Medium-quality	virulent	Viruses;Duplodnaviria;Heunggongvirae;Uroviricota;Caudoviricetes;;	Unpredicted	Unpredicted	VC_4474	Novel genus
vOTU1756	04V_188_length_41855_cov_10.172416||full	41855	40.92	Medium-quality	temperate	Viruses;Duplodnaviria;Heunggongvirae;Uroviricota;Caudoviricetes;;	Unpredicted	Unpredicted	VC_10	Not novel
vOTU1757	04V_1881_length_10712_cov_11.782584||full	10712	37.15	Medium-quality	virulent	unassigned	Unpredicted	Unpredicted	VC_1886	Not novel
vOTU1758	04V_19_length_103651_cov_13.553776||full	103651	43.27	Medium-quality	virulent	Viruses;Duplodnaviria;Heunggongvirae;Uroviricota;Caudoviricetes;;	Unpredicted	Unpredicted	single vOTU	Novel genus
vOTU1759	04V_191_length_41487_cov_7.303196||full_1	39008	40.94	Medium-quality	temperate	Viruses;Duplodnaviria;Heunggongvirae;Uroviricota;Caudoviricetes;;	Unpredicted	Unpredicted	VC_1666	Not novel
vOTU1760	04V_1919_length_10487_cov_7.243961||full	10487	37.52	Medium-quality	virulent	Viruses;Duplodnaviria;Heunggongvirae;Uroviricota;Caudoviricetes;;	Firmicutes_A	UBA9722	VC_4484	Not novel
vOTU1761	04V_1922_length_10478_cov_407.229013||full	10478	28.44	Medium-quality	virulent	Viruses;Duplodnaviria;Heunggongvirae;Uroviricota;Caudoviricetes;;	Unpredicted	Unpredicted	VC_4205	Not novel
vOTU1762	04V_193_length_41228_cov_95.178029||full	41228	42.66	Medium-quality	temperate	Viruses;Duplodnaviria;Heunggongvirae;Uroviricota;Caudoviricetes;;	Unpredicted	Unpredicted	VC_3530	Not novel
vOTU1763	04V_194_length_41171_cov_13.668937||full	41171	61.48	Medium-quality	temperate	Viruses;Duplodnaviria;Heunggongvirae;Uroviricota;Caudoviricetes;;	Unpredicted	Unpredicted	VC_3984	Not novel
vOTU1764	04V_1945_length_10398_cov_4.618969||full	10398	42.38	Medium-quality	virulent	unassigned	Unpredicted	Unpredicted	VC_1858	Not novel
vOTU1765	04V_196_length_41075_cov_16.708922||full	41075	49.79	Medium-quality	virulent	Viruses;Duplodnaviria;Heunggongvirae;Uroviricota;Caudoviricetes;;	Unpredicted	Unpredicted	VC_2191	Not novel
vOTU1766	04V_197_length_40979_cov_7.759750||full	40979	47.12	Medium-quality	virulent	Viruses;Duplodnaviria;Heunggongvirae;Uroviricota;Caudoviricetes;;	Unpredicted	Unpredicted	VC_1408	Not novel
vOTU1767	04V_198_length_40977_cov_7.247471||full	40977	47.98	Complete	virulent	Viruses;Duplodnaviria;Heunggongvirae;Uroviricota;Caudoviricetes;;	Unpredicted	Unpredicted	VC_217	Not novel
vOTU1768	04V_199_length_40971_cov_25.900748||full	40971	40.96	Medium-quality	virulent	Viruses;Duplodnaviria;Heunggongvirae;Uroviricota;Caudoviricetes;;	Unpredicted	Unpredicted	VC_2032	Not novel
vOTU1769	04V_2_length_162001_cov_20.514844||full	162001	34.52	Medium-quality	virulent	Viruses;Duplodnaviria;Heunggongvirae;Uroviricota;Caudoviricetes;;	Unpredicted	Unpredicted	VC_731	Not novel
vOTU1770	04V_20_length_101627_cov_38.688024||full	101627	46.73	Medium-quality	virulent	Viruses;Duplodnaviria;Heunggongvirae;Uroviricota;Caudoviricetes;;	Unpredicted	Unpredicted	VC_3944	Not novel
vOTU1771	04V_203_length_40872_cov_7.901267||full	40872	34.73	Medium-quality	virulent	Viruses;Duplodnaviria;Heunggongvirae;Uroviricota;Caudoviricetes;;	Unpredicted	Unpredicted	single vOTU	Novel genus
vOTU1772	04V_204_length_40562_cov_23.370208||full	40562	55.16	Medium-quality	virulent	Viruses;Duplodnaviria;Heunggongvirae;Uroviricota;Caudoviricetes;;	Unpredicted	Unpredicted	VC_2536	Not novel
vOTU1773	04V_2078_length_9874_cov_32.582850||full	9874	48.25	Medium-quality	virulent	Viruses;Duplodnaviria;Heunggongvirae;Uroviricota;Caudoviricetes;;	Unpredicted	Unpredicted	VC_3471	Novel genus
vOTU1774	04V_208_length_40336_cov_7.000919||full	40336	41.66	Medium-quality	temperate	Viruses;Duplodnaviria;Heunggongvirae;Uroviricota;Caudoviricetes;;	Unpredicted	Unpredicted	VC_3999	Not novel
vOTU1775	04V_209_length_40217_cov_6.918555||full	40217	52.62	High-quality	temperate	Viruses;Duplodnaviria;Heunggongvirae;Uroviricota;Caudoviricetes;;	Unpredicted	Unpredicted	VC_2861	Not novel
vOTU1776	04V_21_length_101497_cov_53.595897||full	101497	34.19	Medium-quality	virulent	Viruses;Duplodnaviria;Heunggongvirae;Uroviricota;Caudoviricetes;;	Firmicutes_A	RUG762	VC_3401	Not novel
vOTU1777	04V_213_length_39882_cov_57.443167||full	39882	49.66	Medium-quality	temperate	Viruses;Duplodnaviria;Heunggongvirae;Uroviricota;Caudoviricetes;;	Unpredicted	Unpredicted	VC_1722	Not novel
vOTU1778	04V_215_length_39613_cov_20.376055||full	39613	27.81	High-quality	virulent	Viruses;Duplodnaviria;Heunggongvirae;Uroviricota;Caudoviricetes;;	Unpredicted	Unpredicted	VC_1429	Not novel
vOTU1779	04V_2153_length_9594_cov_5.825244||full	9594	46.37	Medium-quality	virulent	Viruses;Duplodnaviria;Heunggongvirae;Uroviricota;Caudoviricetes;;	Unpredicted	Unpredicted	VC_4497	Not novel
vOTU1780	04V_216_length_39588_cov_6.477146||full	39588	57.19	Medium-quality	virulent	Viruses;Duplodnaviria;Heunggongvirae;Uroviricota;Caudoviricetes;;	Unpredicted	Unpredicted	VC_2578	Not novel
vOTU1781	04V_2186_length_9440_cov_61.413639||full	9440	44.4	Medium-quality	temperate	Viruses;Duplodnaviria;Heunggongvirae;Uroviricota;Caudoviricetes;;	Unpredicted	Unpredicted	single vOTU	Novel genus
vOTU1782	04V_221_length_39347_cov_8.607197||full	39347	52.25	Medium-quality	temperate	Viruses;Duplodnaviria;Heunggongvirae;Uroviricota;Caudoviricetes;;	Unpredicted	Unpredicted	single vOTU	Novel genus
vOTU1783	04V_223_length_39272_cov_35.805901||full	39272	48.62	Medium-quality	virulent	Viruses;Duplodnaviria;Heunggongvirae;Uroviricota;Caudoviricetes;;	Unpredicted	Unpredicted	VC_1812	Not novel
vOTU1784	04V_224_length_39239_cov_25.143222||full	39239	32.91	Medium-quality	temperate	Viruses;Duplodnaviria;Heunggongvirae;Uroviricota;Caudoviricetes;;	Unpredicted	Unpredicted	VC_343	Not novel
vOTU1785	04V_225_length_39187_cov_24.902407||full	39187	63	High-quality	virulent	Viruses;Duplodnaviria;Heunggongvirae;Uroviricota;Caudoviricetes;;	Unpredicted	Unpredicted	VC_1219	Not novel
vOTU1786	04V_226_length_39038_cov_5.768591||full	39038	49.95	Medium-quality	virulent	Viruses;Duplodnaviria;Heunggongvirae;Uroviricota;Caudoviricetes;;	Unpredicted	Unpredicted	VC_2588	Not novel
vOTU1787	04V_227_length_38772_cov_47.717204||full	38772	41.62	Medium-quality	virulent	Viruses;Duplodnaviria;Heunggongvirae;Uroviricota;Caudoviricetes;;	Unpredicted	Unpredicted	VC_849	Not novel
vOTU1788	04V_228_length_38666_cov_24.503173||full	38666	49.88	Complete	virulent	Viruses;Duplodnaviria;Heunggongvirae;Uroviricota;Caudoviricetes;;	Unpredicted	Unpredicted	single vOTU	Novel genus
vOTU1789	04V_2285_length_9033_cov_4.981176||full	9033	41.27	Medium-quality	temperate	Viruses;Duplodnaviria;Heunggongvirae;Uroviricota;Caudoviricetes;;	Unpredicted	Unpredicted	single vOTU	Novel genus
vOTU1790	04V_229_length_38623_cov_21.954029||full	38623	50.72	Complete	virulent	Viruses;Duplodnaviria;Heunggongvirae;Uroviricota;Caudoviricetes;;	Unpredicted	Unpredicted	single vOTU	Novel genus
vOTU1791	04V_2296_length_9004_cov_4.826461||full	9004	57.2	Medium-quality	temperate	unassigned	Unpredicted	Unpredicted	single vOTU	Novel genus
vOTU1792	04V_23_length_96907_cov_36.494239||full	96907	36.09	Medium-quality	temperate	Viruses;Duplodnaviria;Heunggongvirae;Uroviricota;Caudoviricetes;;	Unpredicted	Unpredicted	VC_2884	Not novel
vOTU1793	04V_230_length_38529_cov_39.573738||full	38529	46.39	Medium-quality	temperate	Viruses;Duplodnaviria;Heunggongvirae;Uroviricota;Caudoviricetes;;	Unpredicted	Unpredicted	VC_218	Not novel
vOTU1794	04V_231_length_38463_cov_33.433217||full	38463	44.47	Complete	temperate	Viruses;Duplodnaviria;Heunggongvirae;Uroviricota;Caudoviricetes;;	Unpredicted	Unpredicted	VC_3680	Not novel
vOTU1795	04V_233_length_38415_cov_42.146429||full	38415	46.52	Medium-quality	temperate	Viruses;Duplodnaviria;Heunggongvirae;Uroviricota;Caudoviricetes;;	Unpredicted	Unpredicted	VC_1196	Novel genus
vOTU1796	04V_236_length_38273_cov_29.402899||full	38273	53.69	Medium-quality	virulent	Viruses;Duplodnaviria;Heunggongvirae;Uroviricota;Caudoviricetes;;	Unpredicted	Unpredicted	single vOTU	Novel genus
vOTU1797	04V_238_length_38174_cov_9.726593||full	38174	38.44	Medium-quality	virulent	Viruses;Duplodnaviria;Heunggongvirae;Uroviricota;Caudoviricetes;;	Unpredicted	Unpredicted	VC_4513	Not novel
vOTU1798	04V_239_length_38139_cov_12.201134||full	38139	37.67	Medium-quality	virulent	Viruses;Duplodnaviria;Heunggongvirae;Uroviricota;Caudoviricetes;;	Unpredicted	Unpredicted	VC_3640	Not novel
vOTU1799	04V_24_length_94304_cov_9.799690||full	94304	31.78	High-quality	virulent	Viruses;Duplodnaviria;Heunggongvirae;Uroviricota;Caudoviricetes;Crassvirales;	Bacteroidota	Ga6A1	VC_1808	Not novel
vOTU1800	04V_2401_length_8652_cov_4.128068||full	8652	33.44	Medium-quality	temperate	Viruses;Duplodnaviria;Heunggongvirae;Uroviricota;Caudoviricetes;;	Unpredicted	Unpredicted	VC_1374	Not novel
vOTU1801	04V_242_length_38014_cov_5.418504||full	38014	63.94	Medium-quality	virulent	Viruses;Duplodnaviria;Heunggongvirae;Uroviricota;Caudoviricetes;;	Unpredicted	Unpredicted	single vOTU	Novel genus
vOTU1802	04V_2422_length_8578_cov_29.218233||full	8578	46.04	Medium-quality	temperate	Viruses;Duplodnaviria;Heunggongvirae;Uroviricota;Caudoviricetes;;	Unpredicted	Unpredicted	VC_4252	Not novel
vOTU1803	04V_243_length_37816_cov_8.299992||full	37816	29.46	Medium-quality	virulent	Viruses;Duplodnaviria;Heunggongvirae;Uroviricota;Caudoviricetes;;	Unpredicted	Unpredicted	single vOTU	Novel genus
vOTU1804	04V_245_length_37731_cov_33.707825||full	37731	48.98	Complete	virulent	Viruses;Duplodnaviria;Heunggongvirae;Uroviricota;Caudoviricetes;;	Firmicutes_A	UBA1066	single vOTU	Novel genus
vOTU1805	04V_248_length_37531_cov_6.080532||full	37531	34.84	High-quality	virulent	Viruses;Duplodnaviria;Heunggongvirae;Uroviricota;Caudoviricetes;;	Unpredicted	Unpredicted	VC_2723	Not novel
vOTU1806	04V_249_length_37523_cov_835.945607||full	37523	46.61	Medium-quality	virulent	Viruses;Duplodnaviria;Heunggongvirae;Uroviricota;Caudoviricetes;;	Firmicutes_A	Ruminococcus_D	single vOTU	Novel genus
vOTU1807	04V_25_length_93227_cov_48.371850||full	93227	33.12	Medium-quality	virulent	Viruses;Duplodnaviria;Heunggongvirae;Uroviricota;Caudoviricetes;;	Unpredicted	Unpredicted	single vOTU	Novel genus
vOTU1808	04V_251_length_37399_cov_11.487762||full	37399	51.88	Medium-quality	temperate	Viruses;Duplodnaviria;Heunggongvirae;Uroviricota;Caudoviricetes;;	Spirochaetota	Treponema_D	VC_4525	Not novel
vOTU1809	04V_252_length_37189_cov_5.370200||full	37189	51	Medium-quality	temperate	Viruses;Duplodnaviria;Heunggongvirae;Uroviricota;Caudoviricetes;;	Firmicutes_A	Limivicinus	VC_2490	Not novel
vOTU1810	04V_253_length_37146_cov_7.696314||full	37146	43.49	High-quality	temperate	Viruses;Duplodnaviria;Heunggongvirae;Uroviricota;Caudoviricetes;;	Unpredicted	Unpredicted	VC_2423	Not novel
vOTU1811	04V_255_length_37052_cov_23.430386||full	37052	30.1	Complete	virulent	Viruses;Duplodnaviria;Heunggongvirae;Uroviricota;Caudoviricetes;;	Unpredicted	Unpredicted	VC_3009	Not novel
vOTU1812	04V_256_length_37021_cov_73.791700||full	37021	27.52	Complete	temperate	Viruses;Duplodnaviria;Heunggongvirae;Uroviricota;Caudoviricetes;;	Unpredicted	Unpredicted	VC_251	Not novel
vOTU1813	04V_258_length_36958_cov_262.828740||full	36958	50.99	Complete	temperate	Viruses;Duplodnaviria;Heunggongvirae;Uroviricota;Caudoviricetes;;	Unpredicted	Unpredicted	VC_1879	Not novel
vOTU1814	04V_26_length_92687_cov_34.001382||full	92687	39.21	High-quality	virulent	Viruses;Duplodnaviria;Heunggongvirae;Uroviricota;Caudoviricetes;Crassvirales;	Unpredicted	Unpredicted	VC_3164	Not novel
vOTU1815	04V_260_length_36727_cov_27.358312||full	36727	50.11	Medium-quality	temperate	Viruses;Duplodnaviria;Heunggongvirae;Uroviricota;Caudoviricetes;;	Bacteroidota	Cryptobacteroides	VC_2011	Not novel
vOTU1816	04V_2614_length_8073_cov_4.283113||full	8073	54.55	Medium-quality	temperate	unassigned	Unpredicted	Unpredicted	VC_3690	Not novel
vOTU1817	04V_263_length_36548_cov_9.621352||full	36548	43.18	High-quality	temperate	Viruses;Duplodnaviria;Heunggongvirae;Uroviricota;Caudoviricetes;;	Unpredicted	Unpredicted	VC_904	Novel genus
vOTU1818	04V_265_length_36384_cov_132.918467||full	36384	54.03	Complete	temperate	Viruses;Duplodnaviria;Heunggongvirae;Uroviricota;Caudoviricetes;;	Unpredicted	Unpredicted	VC_3701	Not novel
vOTU1819	04V_266_length_36362_cov_15.367780||full	36362	46.47	High-quality	virulent	Viruses;Duplodnaviria;Heunggongvirae;Uroviricota;Caudoviricetes;;	Firmicutes_A	Ruminococcus	single vOTU	Novel genus
vOTU1820	04V_267_length_36325_cov_27.399697||full	36325	40.94	Medium-quality	temperate	Viruses;Duplodnaviria;Heunggongvirae;Uroviricota;Caudoviricetes;;	Unpredicted	Unpredicted	VC_4530	Not novel
vOTU1821	04V_269_length_36293_cov_31.043187||full	36293	28.66	High-quality	temperate	Viruses;Duplodnaviria;Heunggongvirae;Uroviricota;Caudoviricetes;;	Unpredicted	Unpredicted	single vOTU	Novel genus
vOTU1822	04V_270_length_36255_cov_20.639807||full	36255	35.82	High-quality	virulent	Viruses;Duplodnaviria;Heunggongvirae;Uroviricota;Caudoviricetes;;	Unpredicted	Unpredicted	VC_4531	Not novel
vOTU1823	04V_272_length_36080_cov_8.612658||full	36080	32.48	High-quality	temperate	Viruses;Duplodnaviria;Heunggongvirae;Uroviricota;Caudoviricetes;;	Proteobacteria	Ruminobacter	VC_3231	Not novel
vOTU1824	04V_273_length_36077_cov_26.474960||full	36077	51.63	Medium-quality	virulent	Viruses;Duplodnaviria;Heunggongvirae;Uroviricota;Caudoviricetes;;	Unpredicted	Unpredicted	VC_1720	Not novel
vOTU1825	04V_275_length_36040_cov_51.010338||full	36040	51.56	High-quality	virulent	Viruses;Duplodnaviria;Heunggongvirae;Uroviricota;Caudoviricetes;;	Unpredicted	Unpredicted	VC_3250	Not novel
vOTU1826	04V_276_length_35854_cov_7.693455||full	35854	27.99	Medium-quality	virulent	Viruses;Duplodnaviria;Heunggongvirae;Uroviricota;Caudoviricetes;;	Firmicutes	UBA6985	VC_4233	Not novel
vOTU1827	04V_277_length_35795_cov_15.745943||full	35795	40.75	Medium-quality	virulent	Viruses;Duplodnaviria;Heunggongvirae;Uroviricota;Caudoviricetes;;	Firmicutes_A	Ruminococcus_D	VC_4533	Not novel
vOTU1828	04V_278_length_35766_cov_51.995688||full	35766	35.77	Medium-quality	virulent	Viruses;Duplodnaviria;Heunggongvirae;Uroviricota;Caudoviricetes;;	Unpredicted	Unpredicted	VC_3638	Not novel
vOTU1829	04V_28_length_91320_cov_21.466323||full	91320	48.28	Medium-quality	virulent	Viruses;Duplodnaviria;Heunggongvirae;Uroviricota;Caudoviricetes;;	Unpredicted	Unpredicted	VC_3944	Not novel
vOTU1830	04V_280_length_35641_cov_35.195751||full	35641	34.24	High-quality	virulent	Viruses;Duplodnaviria;Heunggongvirae;Uroviricota;Caudoviricetes;;	Unpredicted	Unpredicted	VC_3231	Not novel
vOTU1831	04V_281_length_35628_cov_41.764147||full	35628	39.78	Medium-quality	temperate	Viruses;Duplodnaviria;Heunggongvirae;Uroviricota;Caudoviricetes;;	Unpredicted	Unpredicted	VC_1799	Novel genus
vOTU1832	04V_2841_length_7534_cov_12.652226||full	7534	45.02	Medium-quality	virulent	Viruses;Duplodnaviria;Heunggongvirae;Uroviricota;Caudoviricetes;;	Unpredicted	Unpredicted	VC_1559	Not novel
vOTU1833	04V_285_length_35516_cov_7.269084||full	35516	57.97	High-quality	temperate	Viruses;Duplodnaviria;Heunggongvirae;Uroviricota;Caudoviricetes;;	Unpredicted	Unpredicted	VC_1236	Not novel
vOTU1834	04V_286_length_35469_cov_15.598012||full	35469	34.38	High-quality	virulent	Viruses;Duplodnaviria;Heunggongvirae;Uroviricota;Caudoviricetes;;	Unpredicted	Unpredicted	VC_4256	Not novel
vOTU1835	04V_287_length_35256_cov_644.689299||full	35256	39.87	Medium-quality	virulent	Viruses;Duplodnaviria;Heunggongvirae;Uroviricota;Caudoviricetes;;	Unpredicted	Unpredicted	single vOTU	Novel genus
vOTU1836	04V_288_length_35172_cov_12.219409||full	35172	42.31	High-quality	temperate	Viruses;Duplodnaviria;Heunggongvirae;Uroviricota;Caudoviricetes;;	Unpredicted	Unpredicted	VC_2457	Not novel
vOTU1837	04V_29_length_90993_cov_113.785975||full	90993	36.46	Complete	virulent	Viruses;Duplodnaviria;Heunggongvirae;Uroviricota;Caudoviricetes;;	Unpredicted	Unpredicted	VC_1307	Not novel
vOTU1838	04V_290_length_35095_cov_8.773373||full	35095	33.88	Complete	virulent	Viruses;Duplodnaviria;Heunggongvirae;Uroviricota;Caudoviricetes;;	Unpredicted	Unpredicted	VC_831	Not novel
vOTU1839	04V_291_length_35035_cov_10.188851||full	35035	32.92	High-quality	virulent	Viruses;Duplodnaviria;Heunggongvirae;Uroviricota;Caudoviricetes;;	Unpredicted	Unpredicted	VC_3042	Not novel
vOTU1840	04V_293_length_34980_cov_18.023565||full	34980	44.58	Medium-quality	virulent	Viruses;Duplodnaviria;Heunggongvirae;Uroviricota;Caudoviricetes;;	Unpredicted	Unpredicted	VC_1549	Not novel
vOTU1841	04V_294_length_34979_cov_7.212060||full	34979	34.76	Medium-quality	virulent	Viruses;Duplodnaviria;Heunggongvirae;Uroviricota;Caudoviricetes;;	Unpredicted	Unpredicted	single vOTU	Novel genus
vOTU1842	04V_295_length_34977_cov_30.834288||full	34977	38.22	Complete	virulent	Viruses;Duplodnaviria;Heunggongvirae;Uroviricota;Caudoviricetes;;	Unpredicted	Unpredicted	VC_593	Not novel
vOTU1843	04V_299_length_34915_cov_12.082014||full	34915	49.94	High-quality	temperate	Viruses;Duplodnaviria;Heunggongvirae;Uroviricota;Caudoviricetes;;	Unpredicted	Unpredicted	VC_2326	Not novel
vOTU1844	04V_3_length_150784_cov_9.115041||full	150784	27.92	Medium-quality	temperate	Viruses;Duplodnaviria;Heunggongvirae;Uroviricota;Caudoviricetes;;	Unpredicted	Unpredicted	single vOTU	Novel genus
vOTU1845	04V_30_length_90408_cov_9.395150||full	90408	49.36	Medium-quality	temperate	Viruses;Duplodnaviria;Heunggongvirae;Uroviricota;Caudoviricetes;;	Unpredicted	Unpredicted	VC_2507	Novel genus
vOTU1846	04V_300_length_34903_cov_15.512052||full	34903	42.22	Medium-quality	virulent	Viruses;Duplodnaviria;Heunggongvirae;Uroviricota;Caudoviricetes;;	Unpredicted	Unpredicted	VC_4538	Not novel
vOTU1847	04V_302_length_34849_cov_61.388027||full	34849	43.57	High-quality	virulent	Viruses;Duplodnaviria;Heunggongvirae;Uroviricota;Caudoviricetes;;	Unpredicted	Unpredicted	VC_361	Not novel
vOTU1848	04V_305_length_34468_cov_8.561270||full	34468	57.8	Medium-quality	temperate	Viruses;Duplodnaviria;Heunggongvirae;Uroviricota;Caudoviricetes;;	Unpredicted	Unpredicted	VC_2218	Novel genus
vOTU1849	04V_306_length_34463_cov_5524.984422||full	34463	45.17	Complete	virulent	Viruses;Duplodnaviria;Heunggongvirae;Uroviricota;Caudoviricetes;;	Proteobacteria	Ruminobacter	VC_2454	Not novel
vOTU1850	04V_308_length_34188_cov_37.016641||full	34188	49.66	Medium-quality	temperate	Viruses;Duplodnaviria;Heunggongvirae;Uroviricota;Caudoviricetes;;	Unpredicted	Unpredicted	VC_2941	Not novel
vOTU1851	04V_3080_length_7095_cov_3.511506||full	7095	45.84	Medium-quality	temperate	Viruses;Duplodnaviria;Heunggongvirae;Uroviricota;Caudoviricetes;;	Unpredicted	Unpredicted	VC_1735	Not novel
vOTU1852	04V_3088_length_7085_cov_46.836984||full	7085	41.45	Medium-quality	virulent	Viruses;Duplodnaviria;Heunggongvirae;Uroviricota;Caudoviricetes;;	Unpredicted	Unpredicted	VC_4437	Novel genus
vOTU1853	04V_309_length_34057_cov_11.641521||full	34057	63.57	Complete	virulent	Viruses;Duplodnaviria;Heunggongvirae;Uroviricota;Caudoviricetes;;	Firmicutes_A	Ventricola	single vOTU	Novel genus
vOTU1854	04V_310_length_34044_cov_25.503634||full	34044	59.38	Complete	virulent	Viruses;Duplodnaviria;Heunggongvirae;Uroviricota;Caudoviricetes;;	Unpredicted	Unpredicted	VC_3040	Novel genus
vOTU1855	04V_311_length_34025_cov_14.366235||full	34025	44.03	Medium-quality	virulent	Viruses;Duplodnaviria;Heunggongvirae;Uroviricota;Caudoviricetes;;	Unpredicted	Unpredicted	VC_240	Not novel
vOTU1856	04V_312_length_34018_cov_21.270382||full	34018	30.14	Complete	temperate	Viruses;Duplodnaviria;Heunggongvirae;Uroviricota;Caudoviricetes;;	Unpredicted	Unpredicted	VC_3470	Not novel
vOTU1857	04V_313_length_33996_cov_14.694440||full	33996	34.35	Complete	temperate	Viruses;Duplodnaviria;Heunggongvirae;Uroviricota;Caudoviricetes;;	Unpredicted	Unpredicted	VC_2598	Not novel
vOTU1858	04V_316_length_33898_cov_6728.279437||full	33898	50.83	Complete	virulent	Viruses;Duplodnaviria;Heunggongvirae;Uroviricota;Caudoviricetes;;	Unpredicted	Unpredicted	single vOTU	Novel genus
vOTU1859	04V_317_length_33770_cov_29.624529||full	33770	41.35	Medium-quality	virulent	Viruses;Duplodnaviria;Heunggongvirae;Uroviricota;Caudoviricetes;;	Unpredicted	Unpredicted	VC_3691	Not novel
vOTU1860	04V_318_length_33759_cov_29.713268||full	33759	45.69	Medium-quality	virulent	Viruses;Duplodnaviria;Heunggongvirae;Uroviricota;Caudoviricetes;;	Unpredicted	Unpredicted	single vOTU	Novel genus
vOTU1861	04V_32_length_88937_cov_18.728258||full	88937	27.41	High-quality	virulent	Viruses;Duplodnaviria;Heunggongvirae;Uroviricota;Caudoviricetes;Crassvirales;	Unpredicted	Unpredicted	VC_4299	Not novel
vOTU1862	04V_320_length_33585_cov_17.501074||full	33585	53.72	High-quality	virulent	Viruses;Duplodnaviria;Heunggongvirae;Uroviricota;Caudoviricetes;;	Unpredicted	Unpredicted	VC_3937	Not novel
vOTU1863	04V_324_length_33422_cov_25.252495||full	33422	41.46	Medium-quality	temperate	Viruses;Duplodnaviria;Heunggongvirae;Uroviricota;Caudoviricetes;;	Unpredicted	Unpredicted	VC_390	Not novel
vOTU1864	04V_3242_length_6871_cov_4.274061||full	6871	44.87	Medium-quality	virulent	Viruses;Duplodnaviria;Heunggongvirae;Uroviricota;Caudoviricetes;;	Unpredicted	Unpredicted	single vOTU	Novel genus
vOTU1865	04V_325_length_33367_cov_16.157511||full	33367	50.35	Medium-quality	virulent	Viruses;Duplodnaviria;Heunggongvirae;Uroviricota;Caudoviricetes;;	Bacteroidota	Cryptobacteroides	VC_2610	Not novel
vOTU1866	04V_327_length_33230_cov_10.721206||full	33230	47.64	Complete	virulent	Viruses;Duplodnaviria;Heunggongvirae;Uroviricota;Caudoviricetes;;	Unpredicted	Unpredicted	single vOTU	Novel genus
vOTU1867	04V_3289_length_6809_cov_4.246373||full	6809	29.4	Medium-quality	temperate	Viruses;Duplodnaviria;Heunggongvirae;Uroviricota;Caudoviricetes;;	Unpredicted	Unpredicted	VC_4133	Novel genus
vOTU1868	04V_33_length_88096_cov_11.095035||full	88096	45.14	Medium-quality	temperate	Viruses;Duplodnaviria;Heunggongvirae;Uroviricota;Caudoviricetes;;	Unpredicted	Unpredicted	VC_1916	Not novel
vOTU1869	04V_331_length_32978_cov_7.000972||full	32978	39.8	Medium-quality	temperate	Viruses;Duplodnaviria;Heunggongvirae;Uroviricota;Caudoviricetes;;	Unpredicted	Unpredicted	VC_1925	Not novel
vOTU1870	04V_332_length_32912_cov_8.600481||full	32912	59.18	Medium-quality	virulent	Viruses;Duplodnaviria;Heunggongvirae;Uroviricota;Caudoviricetes;;	Unpredicted	Unpredicted	VC_1085	Not novel
vOTU1871	04V_3326_length_6752_cov_3.380618||full	6752	45.79	Medium-quality	virulent	Viruses;Duplodnaviria;Heunggongvirae;Uroviricota;Caudoviricetes;;	Unpredicted	Unpredicted	single vOTU	Novel genus
vOTU1872	04V_3328_length_6748_cov_8.996862||full	6748	44.38	Medium-quality	virulent	Viruses;Duplodnaviria;Heunggongvirae;Uroviricota;Caudoviricetes;;	Unpredicted	Unpredicted	single vOTU	Novel genus
vOTU1873	04V_333_length_32907_cov_9.214568||full	32907	50.29	High-quality	temperate	Viruses;Duplodnaviria;Heunggongvirae;Uroviricota;Caudoviricetes;;	Unpredicted	Unpredicted	single vOTU	Novel genus
vOTU1874	04V_336_length_32579_cov_46.990407||full	32579	55.46	High-quality	virulent	Viruses;Duplodnaviria;Heunggongvirae;Uroviricota;Caudoviricetes;;	Unpredicted	Unpredicted	VC_4544	Not novel
vOTU1875	04V_34_length_87686_cov_176.896281||full	87686	40.36	Medium-quality	temperate	Viruses;Duplodnaviria;Heunggongvirae;Uroviricota;Caudoviricetes;;	Bacteroidota	UBA3824	VC_239	Not novel
vOTU1876	04V_342_length_32249_cov_24.216065||full	32249	35.24	Complete	temperate	Viruses;Duplodnaviria;Heunggongvirae;Uroviricota;Caudoviricetes;;	Unpredicted	Unpredicted	VC_2797	Not novel
vOTU1877	04V_343_length_32239_cov_227.800180||full	32239	45.37	Medium-quality	virulent	Viruses;Duplodnaviria;Heunggongvirae;Uroviricota;Caudoviricetes;;	Unpredicted	Unpredicted	VC_1546	Not novel
vOTU1878	04V_344_length_32192_cov_204.649812||full	32192	46.6	High-quality	temperate	Viruses;Duplodnaviria;Heunggongvirae;Uroviricota;Caudoviricetes;;	Unpredicted	Unpredicted	single vOTU	Novel genus
vOTU1879	04V_345_length_32138_cov_7.330985||full	32138	36.93	High-quality	virulent	Viruses;Duplodnaviria;Heunggongvirae;Uroviricota;Caudoviricetes;;	Unpredicted	Unpredicted	VC_2916	Not novel
vOTU1880	04V_346_length_32066_cov_13.419824||full	32066	43.08	High-quality	temperate	Viruses;Duplodnaviria;Heunggongvirae;Uroviricota;Caudoviricetes;;	Unpredicted	Unpredicted	VC_2798	Novel genus
vOTU1881	04V_3463_length_6532_cov_5.803922||full	6532	37.42	Medium-quality	temperate	Viruses;Duplodnaviria;Heunggongvirae;Uroviricota;Caudoviricetes;;	Unpredicted	Unpredicted	VC_4173	Novel genus
vOTU1882	04V_3464_length_6531_cov_40.425108||full	6531	49.7	High-quality	virulent	Viruses;Monodnaviria;Shotokuvirae;Cressdnaviricota;;;	Unpredicted	Unpredicted	VC_4551	Not novel
vOTU1883	04V_348_length_32040_cov_41.653150||full	32040	44.2	Complete	temperate	Viruses;Duplodnaviria;Heunggongvirae;Uroviricota;Caudoviricetes;;	Unpredicted	Unpredicted	VC_246	Not novel
vOTU1884	04V_349_length_31908_cov_37.623207||full	31908	52.87	Medium-quality	virulent	Viruses;Duplodnaviria;Heunggongvirae;Uroviricota;Caudoviricetes;;	Unpredicted	Unpredicted	VC_1973	Not novel
vOTU1885	04V_35_length_87060_cov_18.529498||full	87060	45.6	Medium-quality	temperate	Viruses;Duplodnaviria;Heunggongvirae;Uroviricota;Caudoviricetes;;	Unpredicted	Unpredicted	VC_3945	Not novel
vOTU1886	04V_351_length_31870_cov_9.686091||full	31870	40.08	Medium-quality	virulent	Viruses;Duplodnaviria;Heunggongvirae;Uroviricota;Caudoviricetes;;	Unpredicted	Unpredicted	single vOTU	Novel genus
vOTU1887	04V_355_length_31767_cov_10.589272||full	31767	57.18	Medium-quality	temperate	Viruses;Duplodnaviria;Heunggongvirae;Uroviricota;Caudoviricetes;;	Unpredicted	Unpredicted	single vOTU	Novel genus
vOTU1888	04V_356_length_31662_cov_26.160977||full	31662	47.02	Medium-quality	virulent	Viruses;Duplodnaviria;Heunggongvirae;Uroviricota;Caudoviricetes;;	Firmicutes_A	Bilifractor	VC_4005	Not novel
vOTU1889	04V_357_length_31501_cov_24.230522||full	31501	33.27	Complete	temperate	Viruses;Duplodnaviria;Heunggongvirae;Uroviricota;Caudoviricetes;;	Unpredicted	Unpredicted	VC_2447	Not novel
vOTU1890	04V_359_length_31400_cov_74.164301||full	31400	48	Medium-quality	virulent	Viruses;Duplodnaviria;Heunggongvirae;Uroviricota;Caudoviricetes;;	Bacteroidota	Sodaliphilus	VC_2905	Not novel
vOTU1891	04V_360_length_31400_cov_6.462753||full	31400	49.77	Medium-quality	temperate	Viruses;Duplodnaviria;Heunggongvirae;Uroviricota;Caudoviricetes;;	Unpredicted	Unpredicted	VC_370	Not novel
vOTU1892	04V_361_length_31375_cov_9.703863||full	31375	36.07	Medium-quality	virulent	Viruses;Duplodnaviria;Heunggongvirae;Uroviricota;Caudoviricetes;;	Unpredicted	Unpredicted	VC_714	Not novel
vOTU1893	04V_365_length_31247_cov_79.308316||full	31247	39.19	Complete	temperate	Viruses;Duplodnaviria;Heunggongvirae;Uroviricota;Caudoviricetes;;	Unpredicted	Unpredicted	VC_2915	Not novel
vOTU1894	04V_366_length_31225_cov_8.521335||full	31225	58.31	Complete	virulent	Viruses;Duplodnaviria;Heunggongvirae;Uroviricota;Caudoviricetes;;	Unpredicted	Unpredicted	VC_3102	Not novel
vOTU1895	04V_368_length_31193_cov_5.570557||full	31193	49.87	Medium-quality	virulent	Viruses;Duplodnaviria;Heunggongvirae;Uroviricota;Caudoviricetes;;	Unpredicted	Unpredicted	single vOTU	Novel genus
vOTU1896	04V_369_length_31160_cov_8.123389||full	31160	47.81	Medium-quality	virulent	Viruses;Duplodnaviria;Heunggongvirae;Uroviricota;Caudoviricetes;;	Bacteroidota	UBA3839	VC_2905	Not novel
vOTU1897	04V_37_length_84770_cov_131.407956||full	84770	38.93	Medium-quality	virulent	Viruses;Duplodnaviria;Heunggongvirae;Uroviricota;Caudoviricetes;;	Unpredicted	Unpredicted	VC_4565	Not novel
vOTU1898	04V_373_length_31000_cov_20.036064||full	31000	44.8	High-quality	temperate	Viruses;Duplodnaviria;Heunggongvirae;Uroviricota;Caudoviricetes;;	Unpredicted	Unpredicted	VC_3972	Not novel
vOTU1899	04V_375_length_30896_cov_11.194708||full	30896	38.16	Medium-quality	virulent	Viruses;Duplodnaviria;Heunggongvirae;Uroviricota;Caudoviricetes;;	Unpredicted	Unpredicted	single vOTU	Novel genus
vOTU1900	04V_376_length_30805_cov_10.454732||full	30805	33.17	Medium-quality	temperate	Viruses;Duplodnaviria;Heunggongvirae;Uroviricota;Caudoviricetes;;	Unpredicted	Unpredicted	single vOTU	Novel genus
vOTU1901	04V_378_length_30673_cov_5.484062||full	30673	39.75	Medium-quality	temperate	Viruses;Duplodnaviria;Heunggongvirae;Uroviricota;Caudoviricetes;;	Firmicutes_A	AC2028	single vOTU	Novel genus
vOTU1902	04V_38_length_83184_cov_25.324315||full	83184	28.65	High-quality	virulent	Viruses;Duplodnaviria;Heunggongvirae;Uroviricota;Caudoviricetes;Crassvirales;	Unpredicted	Unpredicted	VC_4300	Not novel
vOTU1903	04V_381_length_30614_cov_11.147812||full	30614	38.58	Medium-quality	virulent	Viruses;Duplodnaviria;Heunggongvirae;Uroviricota;Caudoviricetes;;	Unpredicted	Unpredicted	VC_1792	Not novel
vOTU1904	04V_382_length_30544_cov_284.229942||full	30544	42.95	Medium-quality	temperate	Viruses;Duplodnaviria;Heunggongvirae;Uroviricota;Caudoviricetes;;	Unpredicted	Unpredicted	VC_3218	Not novel
vOTU1905	04V_383_length_30421_cov_8.210466||full	30421	39.85	Medium-quality	temperate	Viruses;Duplodnaviria;Heunggongvirae;Uroviricota;Caudoviricetes;;	Unpredicted	Unpredicted	VC_1495	Not novel
vOTU1906	04V_384_length_30417_cov_11.452902||full	30417	66.67	Medium-quality	virulent	Viruses;Duplodnaviria;Heunggongvirae;Uroviricota;Caudoviricetes;;	Unpredicted	Unpredicted	VC_3157	Not novel
vOTU1907	04V_387_length_30390_cov_63.468765||full	30390	25.92	Complete	virulent	Viruses;Duplodnaviria;Heunggongvirae;Uroviricota;Caudoviricetes;;	Unpredicted	Unpredicted	VC_254	Not novel
vOTU1908	04V_39_length_82480_cov_12.138477||full	82480	31.42	Medium-quality	virulent	Viruses;Duplodnaviria;Heunggongvirae;Uroviricota;Caudoviricetes;;	Unpredicted	Unpredicted	VC_1955	Not novel
vOTU1909	04V_391_length_30227_cov_295.445877||full	30227	65.3	Medium-quality	temperate	Viruses;Duplodnaviria;Heunggongvirae;Uroviricota;Caudoviricetes;;	Unpredicted	Unpredicted	VC_2770	Novel genus
vOTU1910	04V_393_length_30111_cov_50.381521||full	30111	57.02	Medium-quality	virulent	Viruses;Duplodnaviria;Heunggongvirae;Uroviricota;Caudoviricetes;;	Unpredicted	Unpredicted	VC_4572	Not novel
vOTU1911	04V_394_length_29990_cov_63.124704||full	29990	53.37	Medium-quality	temperate	Viruses;Duplodnaviria;Heunggongvirae;Uroviricota;Caudoviricetes;;	Actinobacteriota	Olegusella	single vOTU	Novel genus
vOTU1912	04V_395_length_29976_cov_7.474416||full	29976	41.98	High-quality	virulent	Viruses;Duplodnaviria;Heunggongvirae;Uroviricota;Caudoviricetes;;	Unpredicted	Unpredicted	VC_334	Not novel
vOTU1913	04V_397_length_29953_cov_2056.083986||full	29953	44.43	Medium-quality	virulent	Viruses;Duplodnaviria;Heunggongvirae;Uroviricota;Caudoviricetes;;	Unpredicted	Unpredicted	VC_238	Not novel
vOTU1914	04V_4_length_149358_cov_56.134398||full	149358	31.81	Medium-quality	temperate	Viruses;Duplodnaviria;Heunggongvirae;Uroviricota;Caudoviricetes;;	Bacteroidota	Prevotella	VC_4064	Not novel
vOTU1915	04V_40_length_82066_cov_18.192901||full	82066	38.76	Medium-quality	temperate	Viruses;Duplodnaviria;Heunggongvirae;Uroviricota;Caudoviricetes;;	Bacteroidota	Prevotella	single vOTU	Novel genus
vOTU1916	04V_401_length_29905_cov_47.149246||full	29905	47.21	Medium-quality	virulent	Viruses;Duplodnaviria;Heunggongvirae;Uroviricota;Caudoviricetes;;	Unpredicted	Unpredicted	single vOTU	Novel genus
vOTU1917	04V_402_length_29855_cov_8.168658||full	29855	30.97	Medium-quality	virulent	Viruses;Duplodnaviria;Heunggongvirae;Uroviricota;Caudoviricetes;;	Eremiobacterota	CADAWZ01	VC_3121	Not novel
vOTU1918	04V_403_length_29725_cov_26.744961||full	29725	42.62	Medium-quality	virulent	Viruses;Duplodnaviria;Heunggongvirae;Uroviricota;Caudoviricetes;;	Unpredicted	Unpredicted	VC_166	Not novel
vOTU1919	04V_407_length_29482_cov_5.615659||full	29482	58.47	Medium-quality	temperate	Viruses;Duplodnaviria;Heunggongvirae;Uroviricota;Caudoviricetes;;	Unpredicted	Unpredicted	single vOTU	Novel genus
vOTU1920	04V_408_length_29417_cov_5.660003||full	29417	52.61	Medium-quality	temperate	Viruses;Duplodnaviria;Heunggongvirae;Uroviricota;Caudoviricetes;;	Firmicutes_A	Multi genera	VC_2835	Not novel
vOTU1921	04V_409_length_29372_cov_12.213426||full	29372	39.48	High-quality	temperate	Viruses;Duplodnaviria;Heunggongvirae;Uroviricota;Caudoviricetes;;	Unpredicted	Unpredicted	VC_3010	Not novel
vOTU1922	04V_419_length_28859_cov_21.457992||full	28859	40.56	Complete	temperate	Viruses;Duplodnaviria;Heunggongvirae;Uroviricota;Caudoviricetes;;	Unpredicted	Unpredicted	VC_0	Not novel
vOTU1923	04V_424_length_28777_cov_15.627359||full	28777	46.15	Medium-quality	temperate	Viruses;Duplodnaviria;Heunggongvirae;Uroviricota;Caudoviricetes;;	Unpredicted	Unpredicted	single vOTU	Novel genus
vOTU1924	04V_425_length_28763_cov_32.949178||full	28763	36.15	High-quality	virulent	Viruses;Duplodnaviria;Heunggongvirae;Uroviricota;Caudoviricetes;;	Unpredicted	Unpredicted	VC_4591	Not novel
vOTU1925	04V_429_length_28583_cov_105.227145||full	28583	33.06	Medium-quality	virulent	Viruses;Duplodnaviria;Heunggongvirae;Uroviricota;Caudoviricetes;;	Unpredicted	Unpredicted	VC_3150	Not novel
vOTU1926	04V_43_length_80519_cov_11.081527||full	80519	51.33	Medium-quality	temperate	Viruses;Duplodnaviria;Heunggongvirae;Uroviricota;Caudoviricetes;;	Unpredicted	Unpredicted	VC_3787	Not novel
vOTU1927	04V_432_length_28345_cov_10.621916||full	28345	52.61	Medium-quality	virulent	Viruses;Duplodnaviria;Heunggongvirae;Uroviricota;Caudoviricetes;;	Unpredicted	Unpredicted	single vOTU	Novel genus
vOTU1928	04V_434_length_28322_cov_8.025011||full	28322	42.96	Medium-quality	virulent	Viruses;Duplodnaviria;Heunggongvirae;Uroviricota;Caudoviricetes;;	Fibrobacterota	Fibrobacter	VC_2977	Not novel
vOTU1929	04V_436_length_28275_cov_21.137633||full	28275	39.11	Medium-quality	temperate	Viruses;Duplodnaviria;Heunggongvirae;Uroviricota;Caudoviricetes;;	Unpredicted	Unpredicted	single vOTU	Novel genus
vOTU1930	04V_438_length_28247_cov_12.979498||full	28247	51.33	Medium-quality	virulent	Viruses;Duplodnaviria;Heunggongvirae;Uroviricota;Caudoviricetes;;	Unpredicted	Unpredicted	VC_1671	Not novel
vOTU1931	04V_439_length_28229_cov_182.710975||full	28229	42.06	Medium-quality	temperate	Viruses;Duplodnaviria;Heunggongvirae;Uroviricota;Caudoviricetes;;	Unpredicted	Unpredicted	VC_3924	Not novel
vOTU1932	04V_441_length_28179_cov_50.533281||full	28179	49.86	Medium-quality	temperate	Viruses;Duplodnaviria;Heunggongvirae;Uroviricota;Caudoviricetes;;	Unpredicted	Unpredicted	VC_32	Not novel
vOTU1933	04V_446_length_28002_cov_6.290872||full	28002	40.7	Medium-quality	virulent	Viruses;Duplodnaviria;Heunggongvirae;Uroviricota;Caudoviricetes;;	Unpredicted	Unpredicted	VC_3211	Novel genus
vOTU1934	04V_448_length_27922_cov_23.526429||full	27922	32.76	Medium-quality	temperate	Viruses;Duplodnaviria;Heunggongvirae;Uroviricota;Caudoviricetes;;	Unpredicted	Unpredicted	VC_2430	Not novel
vOTU1935	04V_451_length_27785_cov_15.057627||full	27785	41.8	Medium-quality	temperate	Viruses;Duplodnaviria;Heunggongvirae;Uroviricota;Caudoviricetes;;	Unpredicted	Unpredicted	single vOTU	Novel genus
vOTU1936	04V_452_length_27772_cov_72.363387||full	27772	38.18	Medium-quality	temperate	Viruses;Duplodnaviria;Heunggongvirae;Uroviricota;Caudoviricetes;;	Bacteroidota	Sodaliphilus	VC_1795	Not novel
vOTU1937	04V_453_length_27711_cov_7.934119||full	27711	31.93	Medium-quality	temperate	Viruses;Duplodnaviria;Heunggongvirae;Uroviricota;Caudoviricetes;;	Unpredicted	Unpredicted	VC_2885	Not novel
vOTU1938	04V_454_length_27687_cov_37.817349||full	27687	29.84	Medium-quality	virulent	Viruses;Duplodnaviria;Heunggongvirae;Uroviricota;Caudoviricetes;;	Unpredicted	Unpredicted	single vOTU	Novel genus
vOTU1939	04V_455_length_27668_cov_25.105458||full	27668	33.22	Medium-quality	virulent	Viruses;Duplodnaviria;Heunggongvirae;Uroviricota;Caudoviricetes;;	Eremiobacterota	CADAWZ01	VC_1937	Not novel
vOTU1940	04V_461_length_27517_cov_18.810393||full	27517	61.74	Medium-quality	virulent	Viruses;Duplodnaviria;Heunggongvirae;Uroviricota;Caudoviricetes;;	Unpredicted	Unpredicted	single vOTU	Novel genus
vOTU1941	04V_467_length_27398_cov_76.110412||full	27398	45.95	Medium-quality	virulent	Viruses;Duplodnaviria;Heunggongvirae;Uroviricota;Caudoviricetes;;	Unpredicted	Unpredicted	VC_181	Not novel
vOTU1942	04V_469_length_27320_cov_18.949056||full	27320	33.96	Medium-quality	temperate	Viruses;Duplodnaviria;Heunggongvirae;Uroviricota;Caudoviricetes;;	Unpredicted	Unpredicted	VC_1251	Not novel
vOTU1943	04V_471_length_27258_cov_249.282175||full	27258	53.09	Medium-quality	temperate	Viruses;Duplodnaviria;Heunggongvirae;Uroviricota;Caudoviricetes;;	Unpredicted	Unpredicted	VC_3223	Not novel
vOTU1944	04V_483_length_26778_cov_13.313924||full	26778	28.37	Medium-quality	temperate	Viruses;Duplodnaviria;Heunggongvirae;Uroviricota;Caudoviricetes;;	Unpredicted	Unpredicted	single vOTU	Novel genus
vOTU1945	04V_487_length_26619_cov_16.204864||full	26619	50.28	Medium-quality	temperate	Viruses;Duplodnaviria;Heunggongvirae;Uroviricota;Caudoviricetes;;	Unpredicted	Unpredicted	single vOTU	Novel genus
vOTU1946	04V_49_length_76432_cov_70.244864||full	76432	34.05	High-quality	virulent	Viruses;Duplodnaviria;Heunggongvirae;Uroviricota;Caudoviricetes;;Schitoviridae	Proteobacteria	Ruminobacter	VC_3960	Not novel
vOTU1947	04V_490_length_26439_cov_10.648537||full	26439	35.79	High-quality	temperate	Viruses;Duplodnaviria;Heunggongvirae;Uroviricota;Caudoviricetes;;	Unpredicted	Unpredicted	VC_4591	Not novel
vOTU1948	04V_492_length_26382_cov_12.399476||full	26382	34.32	Medium-quality	temperate	Viruses;Duplodnaviria;Heunggongvirae;Uroviricota;Caudoviricetes;;	Unpredicted	Unpredicted	VC_469	Not novel
vOTU1949	04V_493_length_26366_cov_28.141348||full	26366	36.55	Medium-quality	temperate	Viruses;Duplodnaviria;Heunggongvirae;Uroviricota;Caudoviricetes;;	Unpredicted	Unpredicted	VC_3044	Not novel
vOTU1950	04V_5_length_140733_cov_10.774833||full	140733	30.91	High-quality	virulent	Viruses;Duplodnaviria;Heunggongvirae;Uroviricota;Caudoviricetes;;	Unpredicted	Unpredicted	VC_591	Not novel
vOTU1951	04V_50_length_75774_cov_11.934164||full	75774	35.11	Medium-quality	virulent	Viruses;Duplodnaviria;Heunggongvirae;Uroviricota;Caudoviricetes;Crassvirales;	Unpredicted	Unpredicted	single vOTU	Novel genus
vOTU1952	04V_502_length_26209_cov_6.533226||full	26209	31.1	Medium-quality	temperate	Viruses;Duplodnaviria;Heunggongvirae;Uroviricota;Caudoviricetes;;	Unpredicted	Unpredicted	VC_3122	Not novel
vOTU1953	04V_506_length_26015_cov_35.139638||full	26015	41.69	Complete	temperate	Viruses;Duplodnaviria;Heunggongvirae;Uroviricota;Caudoviricetes;;	Unpredicted	Unpredicted	VC_4224	Not novel
vOTU1954	04V_511_length_25807_cov_12.148299||full	25807	39.88	Medium-quality	temperate	Viruses;Duplodnaviria;Heunggongvirae;Uroviricota;Caudoviricetes;;	Unpredicted	Unpredicted	VC_3516	Not novel
vOTU1955	04V_512_length_25806_cov_7.160732||full	25806	49.46	Medium-quality	temperate	Viruses;Duplodnaviria;Heunggongvirae;Uroviricota;Caudoviricetes;;	Unpredicted	Unpredicted	VC_3204	Not novel
vOTU1956	04V_514_length_25775_cov_9.152605||full	25775	42.89	Medium-quality	temperate	Viruses;Duplodnaviria;Heunggongvirae;Uroviricota;Caudoviricetes;;	Unpredicted	Unpredicted	single vOTU	Novel genus
vOTU1957	04V_515_length_25706_cov_16.072317||full	25706	43.5	Medium-quality	temperate	Viruses;Duplodnaviria;Heunggongvirae;Uroviricota;Caudoviricetes;;	Unpredicted	Unpredicted	single vOTU	Novel genus
vOTU1958	04V_516_length_25691_cov_14.366828||full	25691	41.94	Medium-quality	virulent	Viruses;Duplodnaviria;Heunggongvirae;Uroviricota;Caudoviricetes;;	Unpredicted	Unpredicted	single vOTU	Novel genus
vOTU1959	04V_519_length_25626_cov_364.250323||full	25626	63.14	Medium-quality	virulent	Viruses;Duplodnaviria;Heunggongvirae;Uroviricota;Caudoviricetes;;	Unpredicted	Unpredicted	VC_3075	Not novel
vOTU1960	04V_526_length_25461_cov_6.545540||full	25461	56.66	Medium-quality	virulent	Viruses;Duplodnaviria;Heunggongvirae;Uroviricota;Caudoviricetes;;	Unpredicted	Unpredicted	single vOTU	Novel genus
vOTU1961	04V_53_length_71497_cov_9.289886||full	71497	51.82	High-quality	virulent	Viruses;Duplodnaviria;Heunggongvirae;Uroviricota;Caudoviricetes;;	Bacteroidota	Cryptobacteroides	single vOTU	Novel genus
vOTU1962	04V_531_length_25268_cov_10.595526||full	25268	65.91	Medium-quality	virulent	Viruses;Duplodnaviria;Heunggongvirae;Uroviricota;Caudoviricetes;;	Unpredicted	Unpredicted	VC_2666	Not novel
vOTU1963	04V_539_length_25063_cov_10.432821||full	25063	33.81	Medium-quality	temperate	Viruses;Duplodnaviria;Heunggongvirae;Uroviricota;Caudoviricetes;;	Methanobacteriota	Methanobrevibacter	VC_2781	Not novel
vOTU1964	04V_54_length_71395_cov_25.468755||full	71395	30.48	Medium-quality	temperate	Viruses;Duplodnaviria;Heunggongvirae;Uroviricota;Caudoviricetes;;	Unpredicted	Unpredicted	VC_1090	Not novel
vOTU1965	04V_540_length_25055_cov_14.077920||full	25055	38.97	Medium-quality	temperate	Viruses;Duplodnaviria;Heunggongvirae;Uroviricota;Caudoviricetes;;	Unpredicted	Unpredicted	VC_161	Not novel
vOTU1966	04V_543_length_25035_cov_6.592034||full	25035	47.64	Medium-quality	temperate	Viruses;Duplodnaviria;Heunggongvirae;Uroviricota;Caudoviricetes;;	Unpredicted	Unpredicted	VC_753	Not novel
vOTU1967	04V_547_length_25004_cov_28.668003||full	25004	34.69	High-quality	virulent	Viruses;Duplodnaviria;Heunggongvirae;Uroviricota;Caudoviricetes;;	Unpredicted	Unpredicted	VC_4224	Not novel
vOTU1968	04V_55_length_71163_cov_8.349398||full	71163	36.55	High-quality	temperate	Viruses;Duplodnaviria;Heunggongvirae;Uroviricota;Caudoviricetes;;	Unpredicted	Unpredicted	VC_345	Not novel
vOTU1969	04V_555_length_24759_cov_22.725470||full	24759	42.09	Medium-quality	temperate	Viruses;Duplodnaviria;Heunggongvirae;Uroviricota;Caudoviricetes;;	Unpredicted	Unpredicted	single vOTU	Novel genus
vOTU1970	04V_557_length_24741_cov_10.348214||full	24741	56.68	Medium-quality	virulent	Viruses;Duplodnaviria;Heunggongvirae;Uroviricota;Caudoviricetes;;	Unpredicted	Unpredicted	VC_3869	Not novel
vOTU1971	04V_56_length_70516_cov_35.089042||full	70516	48.69	Complete	virulent	Viruses;Duplodnaviria;Heunggongvirae;Uroviricota;Caudoviricetes;;	Unpredicted	Unpredicted	VC_345	Not novel
vOTU1972	04V_565_length_24492_cov_6.601588||full	24492	48.93	Medium-quality	temperate	Viruses;Duplodnaviria;Heunggongvirae;Uroviricota;Caudoviricetes;;	Unpredicted	Unpredicted	VC_2642	Not novel
vOTU1973	04V_567_length_24414_cov_111.810501||full	24414	46.67	Medium-quality	temperate	Viruses;Duplodnaviria;Heunggongvirae;Uroviricota;Caudoviricetes;;	Unpredicted	Unpredicted	VC_479	Not novel
vOTU1974	04V_570_length_24369_cov_13.366332||full	24369	44.14	Medium-quality	virulent	Viruses;Duplodnaviria;Heunggongvirae;Uroviricota;Caudoviricetes;;	Unpredicted	Unpredicted	VC_248	Not novel
vOTU1975	04V_574_length_24158_cov_21.395096||full	24158	44.08	Medium-quality	virulent	Viruses;Duplodnaviria;Heunggongvirae;Uroviricota;Caudoviricetes;;	Unpredicted	Unpredicted	single vOTU	Novel genus
vOTU1976	04V_575_length_24133_cov_11.163593||full	24133	47.99	Medium-quality	virulent	Viruses;Duplodnaviria;Heunggongvirae;Uroviricota;Caudoviricetes;;	Unpredicted	Unpredicted	single vOTU	Novel genus
vOTU1977	04V_58_length_68898_cov_47.827245||full	68898	35.13	Medium-quality	temperate	Viruses;Duplodnaviria;Heunggongvirae;Uroviricota;Caudoviricetes;;	Unpredicted	Unpredicted	VC_926	Not novel
vOTU1978	04V_582_length_23804_cov_7.625837||full	23804	52.16	Medium-quality	temperate	Viruses;Duplodnaviria;Heunggongvirae;Uroviricota;Caudoviricetes;;	Unpredicted	Unpredicted	single vOTU	Novel genus
vOTU1979	04V_591_length_23646_cov_5.266330||full	23646	35.16	Medium-quality	temperate	Viruses;Duplodnaviria;Heunggongvirae;Uroviricota;Caudoviricetes;;	Unpredicted	Unpredicted	VC_1961	Not novel
vOTU1980	04V_593_length_23527_cov_5.994078||full	23527	45.82	Medium-quality	temperate	Viruses;Duplodnaviria;Heunggongvirae;Uroviricota;Caudoviricetes;;	Unpredicted	Unpredicted	VC_2991	Not novel
vOTU1981	04V_595_length_23496_cov_73.551896||full	23496	36.44	High-quality	temperate	Viruses;Duplodnaviria;Heunggongvirae;Uroviricota;Caudoviricetes;;	Unpredicted	Unpredicted	single vOTU	Novel genus
vOTU1982	04V_6_length_129872_cov_8.959289||full	129872	29.38	Medium-quality	temperate	Viruses;Duplodnaviria;Heunggongvirae;Uroviricota;Caudoviricetes;;	Unpredicted	Unpredicted	VC_1387	Not novel
vOTU1983	04V_603_length_23380_cov_6.410890||full	23380	53.44	Medium-quality	virulent	Viruses;Duplodnaviria;Heunggongvirae;Uroviricota;Caudoviricetes;;	Unpredicted	Unpredicted	single vOTU	Novel genus
vOTU1984	04V_607_length_23198_cov_293.272350||full	23198	43.24	Medium-quality	temperate	Viruses;Duplodnaviria;Heunggongvirae;Uroviricota;Caudoviricetes;;	Unpredicted	Unpredicted	VC_469	Not novel
vOTU1985	04V_608_length_23190_cov_20.548303||full	23190	44.67	Medium-quality	virulent	Viruses;Duplodnaviria;Heunggongvirae;Uroviricota;Caudoviricetes;;	Unpredicted	Unpredicted	VC_3005	Not novel
vOTU1986	04V_612_length_23098_cov_22.879833||full	23098	47.57	Medium-quality	virulent	Viruses;Duplodnaviria;Heunggongvirae;Uroviricota;Caudoviricetes;;	Unpredicted	Unpredicted	single vOTU	Novel genus
vOTU1987	04V_613_length_23094_cov_26.575155||full	23094	43.67	Medium-quality	temperate	Viruses;Duplodnaviria;Heunggongvirae;Uroviricota;Caudoviricetes;;	Unpredicted	Unpredicted	VC_2451	Not novel
vOTU1988	04V_615_length_22928_cov_7.416736||full	22928	33.61	Medium-quality	temperate	Viruses;Duplodnaviria;Heunggongvirae;Uroviricota;Caudoviricetes;;	Unpredicted	Unpredicted	VC_876	Not novel
vOTU1989	04V_62_length_65736_cov_11.505900||full	65736	33.26	Medium-quality	temperate	Viruses;Duplodnaviria;Heunggongvirae;Uroviricota;Caudoviricetes;;	Unpredicted	Unpredicted	single vOTU	Novel genus
vOTU1990	04V_620_length_22846_cov_17.409416||full	22846	52.51	Medium-quality	virulent	Viruses;Duplodnaviria;Heunggongvirae;Uroviricota;Caudoviricetes;;	Unpredicted	Unpredicted	VC_660	Not novel
vOTU1991	04V_627_length_22644_cov_5.835274||full	22644	47.39	Medium-quality	temperate	Viruses;Duplodnaviria;Heunggongvirae;Uroviricota;Caudoviricetes;;	Unpredicted	Unpredicted	VC_1718	Not novel
vOTU1992	04V_629_length_22587_cov_5.184893||full	22587	35.68	Medium-quality	virulent	Viruses;Duplodnaviria;Heunggongvirae;Uroviricota;Caudoviricetes;;	Unpredicted	Unpredicted	VC_1293	Not novel
vOTU1993	04V_63_length_63951_cov_8.397787||full	63951	26.59	Medium-quality	virulent	Viruses;Duplodnaviria;Heunggongvirae;Uroviricota;Caudoviricetes;;	Unpredicted	Unpredicted	single vOTU	Novel genus
vOTU1994	04V_637_length_22455_cov_14.228304||full	22455	27.78	Medium-quality	temperate	Viruses;Duplodnaviria;Heunggongvirae;Uroviricota;Caudoviricetes;;	Unpredicted	Unpredicted	VC_2201	Not novel
vOTU1995	04V_638_length_22449_cov_23.930696||full	22449	49.39	Medium-quality	virulent	Viruses;Duplodnaviria;Heunggongvirae;Uroviricota;Caudoviricetes;;	Unpredicted	Unpredicted	single vOTU	Novel genus
vOTU1996	04V_640_length_22441_cov_12.516975||full	22441	53.25	Medium-quality	virulent	Viruses;Duplodnaviria;Heunggongvirae;Uroviricota;Caudoviricetes;;	Unpredicted	Unpredicted	VC_107	Not novel
vOTU1997	04V_647_length_22276_cov_568.320373||full	22276	45.35	Medium-quality	temperate	Viruses;Duplodnaviria;Heunggongvirae;Uroviricota;Caudoviricetes;;	Unpredicted	Unpredicted	VC_2600	Not novel
vOTU1998	04V_65_length_63714_cov_196.736534||full	63714	47.6	Medium-quality	temperate	Viruses;Duplodnaviria;Heunggongvirae;Uroviricota;Caudoviricetes;;	Unpredicted	Unpredicted	VC_3348	Not novel
[truncated: 20,944 more rows]
