# Supplementary material for: Rumen DNA virome in beef cattle reveals an unexplored diverse community with potential links to carcass traits
Source: ISME Commun. 2025 Feb 5;5(1):ycaf021. doi: 10.1093/ismeco/ycaf021 (PMC11879238; doi:10.1093/ismeco/ycaf021)
Supplement: Supplementary_Table_2_ycaf021 [file supplementary_table_2_ycaf021.xlsx]

## Sheet: taxonomy_list_host
Supplementary Table 2. Host-virus interaction in JBRV vOTUs
ID	vOTU_name	Host ID	Domain	Phylum	Class	Order	Family	Genus	Species
vOTU1	01V_1_length_376802_cov_1983.668534||full	CADCNI01	Bacteria	Firmicutes_A	Clostridia	Oscillospirales	Acutalibacteraceae	RUG762	RUG762 sp902802795
vOTU62	01V_126_length_62463_cov_40.493014||full	141009_61_sub	Bacteria	Firmicutes_A	Clostridia	Christensenellales	CAG-74	Ventricola	Ventricola sp017458865
vOTU63	01V_1274_length_19559_cov_8.820550||full	CACZMY01	Bacteria	Firmicutes_A	Clostridia	Oscillospirales	Ruminococcaceae	Ruminococcus_D	Ruminococcus_D sp902786965
vOTU63	01V_1274_length_19559_cov_8.820550||full	JB_Ai_030_bin_11	Bacteria	Firmicutes_A	Clostridia	Oscillospirales	Ruminococcaceae	Ruminococcus_D	Ruminococcus_D sp902786965
vOTU63	01V_1274_length_19559_cov_8.820550||full	RGIG8865	Bacteria	Firmicutes_A	Clostridia	Oscillospirales	Ruminococcaceae	Ruminococcus_D	Ruminococcus_D sp902786965
vOTU74	01V_133_length_61017_cov_13.577901||full	CACXZW01	Bacteria	Bacteroidota	Bacteroidia	Bacteroidales	Muribaculaceae	Sodaliphilus	Sodaliphilus sp900318205
vOTU74	01V_133_length_61017_cov_13.577901||full	RMAG234	Bacteria	Bacteroidota	Bacteroidia	Bacteroidales	Muribaculaceae	Sodaliphilus	Sodaliphilus sp900319525
vOTU87	01V_144_length_58522_cov_14.660219||full	RGIG6874	Bacteria	Cyanobacteria	Vampirovibrionia	Gastranaerophilales	Gastranaerophilaceae	RGIG6874	RGIG6874 sp017541465
vOTU97	01V_149_length_58126_cov_12.865923||full	CACZQA01	Bacteria	Actinobacteriota	Coriobacteriia	Coriobacteriales	QAMH01	CACZQA01	CACZQA01 sp902783175
vOTU114	01V_16_length_160810_cov_105.676725||full	161008_113_sub	Bacteria	Firmicutes_A	Clostridia	Oscillospirales	Acutalibacteraceae	Ruminococcus_E	Ruminococcus_E sp900319655
vOTU116	01V_161_length_55681_cov_167.983119||full	RGIG6093	Bacteria	Firmicutes_A	Clostridia	Oscillospirales	Ruminococcaceae	Firm-04	Firm-04 sp017523995
vOTU124	01V_1713_length_15775_cov_98.502672||full	CACXOY01	Bacteria	Actinobacteriota	Actinomycetia	Actinomycetales	Bifidobacteriaceae	Pseudoscardovia	Pseudoscardovia suis
vOTU128	01V_173_length_53861_cov_13.126845||full	71004_78	Bacteria	Bacteroidota	Bacteroidia	Bacteroidales	Muribaculaceae	Sodaliphilus	Sodaliphilus sp900318255
vOTU128	01V_173_length_53861_cov_13.126845||full	RGIG3710	Bacteria	Bacteroidota	Bacteroidia	Bacteroidales	Muribaculaceae	Sodaliphilus	Sodaliphilus sp017454355
vOTU128	01V_173_length_53861_cov_13.126845||full	RMAG2664	Bacteria	Bacteroidota	Bacteroidia	Bacteroidales	Muribaculaceae	Sodaliphilus	Sodaliphilus sp900318865
vOTU130	01V_174_length_53852_cov_202.526609||full	4302430-submission.assembly	Bacteria	Firmicutes_A	Clostridia	Oscillospirales	Ruminococcaceae	Ruminococcus_D	Ruminococcus_D albus_B
vOTU130	01V_174_length_53852_cov_202.526609||full	RGIG8030	Bacteria	Firmicutes_A	Clostridia	Oscillospirales	Ruminococcaceae	Ruminococcus_D	Ruminococcus_D albus_B
vOTU134	01V_1773_length_15372_cov_20.693086||full	RGIG8458	Bacteria	Firmicutes_A	Clostridia	Peptostreptococcales	Anaerovoracaceae	RUG11894	RUG11894 sp017626845
vOTU153	01V_193_length_51627_cov_258.342744||full	RMAG1598	Bacteria	Bacteroidota	Bacteroidia	Bacteroidales	Bacteroidaceae	UBA4372
vOTU215	01V_232_length_47972_cov_192.086232||full	RMAG1624	Bacteria	Firmicutes_A	Clostridia	Oscillospirales	Ruminococcaceae	Ruminococcus
vOTU238	01V_252_length_45941_cov_33.766421||full	CACZAK01	Bacteria	Verrucomicrobiota	Kiritimatiellae	RFP12	UBA1067	RUG572	RUG572 sp902779075
vOTU238	01V_252_length_45941_cov_33.766421||full	RGIG6444	Bacteria	Verrucomicrobiota	Kiritimatiellae	RFP12	UBA1067	RUG572	RUG572 sp017563185
vOTU238	01V_252_length_45941_cov_33.766421||full	RMAG2138	Bacteria	Verrucomicrobiota	Kiritimatiellae	RFP12	UBA1067	RUG572	RUG572 sp002373695
vOTU244	01V_257_length_45764_cov_55.755409||full	RMAG774	Bacteria	Elusimicrobiota	Elusimicrobia	Elusimicrobiales	Elusimicrobiaceae	UBA1174
vOTU252	01V_266_length_45074_cov_14.604589||full	CACXGK01	Bacteria	Firmicutes_A	Clostridia	Oscillospirales	Ruminococcaceae	UBA3855	UBA3855 sp902767115
vOTU253	01V_267_length_45066_cov_21.548821||full	CADCNI01	Bacteria	Firmicutes_A	Clostridia	Oscillospirales	Acutalibacteraceae	RUG762	RUG762 sp902802795
vOTU269	01V_287_length_43971_cov_10.893410||full	CACWFP01	Bacteria	Bacteroidota	Bacteroidia	Bacteroidales	P3	Phil12	Phil12 sp900315335
vOTU269	01V_287_length_43971_cov_10.893410||full	RMAG1773	Bacteria	Bacteroidota	Bacteroidia	Bacteroidales	P3	Phil12	Phil12 sp900315335
vOTU272	01V_290_length_43866_cov_26.675538||full	CACZWO01	Bacteria	Firmicutes_A	Clostridia	Oscillospirales	Oscillospiraceae	Faecousia	Faecousia sp900315595
vOTU279	01V_296_length_43513_cov_61.492844||full	RGIG2923	Bacteria	Firmicutes_A	Clostridia	Oscillospirales	Ruminococcaceae	Ruminococcus_D	Ruminococcus_D sp017442845
vOTU283	01V_3_length_276715_cov_12.068980||full	161008_output.017	Bacteria	Firmicutes_A	Clostridia	Christensenellales	CAG-74	Ventricola	Ventricola sp002395225
vOTU306	01V_321_length_41917_cov_150.865057||full	CACYPY01	Bacteria	Proteobacteria	Gammaproteobacteria	Enterobacterales	Succinivibrionaceae	Succinimonas	Succinimonas sp902776415
vOTU325	01V_349_length_40557_cov_99.947879||full	141002_bin.58_sub	Bacteria	Bacteroidota	Bacteroidia	Bacteroidales	Bacteroidaceae	Prevotella	Prevotella sp905233985
vOTU325	01V_349_length_40557_cov_99.947879||full	71005_output.002	Bacteria	Bacteroidota	Bacteroidia	Bacteroidales	Bacteroidaceae	Prevotella	Prevotella sp900318795
vOTU325	01V_349_length_40557_cov_99.947879||full	CACXBC01	Bacteria	Bacteroidota	Bacteroidia	Bacteroidales	Bacteroidaceae	UBA4334	UBA4334 sp900316975
vOTU325	01V_349_length_40557_cov_99.947879||full	CACZHH01	Bacteria	Bacteroidota	Bacteroidia	Bacteroidales	Bacteroidaceae	Prevotella	Prevotella sp902775475
vOTU325	01V_349_length_40557_cov_99.947879||full	CADCDP01	Bacteria	Bacteroidota	Bacteroidia	Bacteroidales	Bacteroidaceae	UBA4334	UBA4334 sp902800305
vOTU325	01V_349_length_40557_cov_99.947879||full	RGIG2783	Bacteria	Bacteroidota	Bacteroidia	Bacteroidales	Bacteroidaceae	UBA4372	UBA4372 sp017427185
vOTU325	01V_349_length_40557_cov_99.947879||full	RGIG5953	Bacteria	Bacteroidota	Bacteroidia	Bacteroidales	Bacteroidaceae	UBA4372	UBA4372 sp902775385
vOTU325	01V_349_length_40557_cov_99.947879||full	RMAG928	Bacteria	Bacteroidota	Bacteroidia	Bacteroidales	Bacteroidaceae	UBA4334	UBA4334 sp900316975
vOTU326	01V_350_length_40522_cov_429.267032||full	RMAG2727	Bacteria	Firmicutes_A	Clostridia	Lachnospirales	Lachnospiraceae	Eubacterium_G	Eubacterium_G sp002369135
vOTU335	01V_364_length_39589_cov_30.064830||full	CACXHY01	Bacteria	Firmicutes_A	Clostridia	Christensenellales	CAG-74	RUG11272	RUG11272 sp902767565
vOTU391	01V_446_length_36573_cov_8.670601||full	CADATD01	Bacteria	Firmicutes_A	Clostridia	Lachnospirales	Lachnospiraceae	Bilifractor	Bilifractor sp900319355
vOTU392	01V_447_length_36549_cov_133.759001||full	CACVUR01	Bacteria	Proteobacteria	Gammaproteobacteria	Enterobacterales	Succinivibrionaceae	Ruminobacter	Ruminobacter amylophilus
vOTU395	01V_45_length_108029_cov_10.973105||full	RMAG2258	Bacteria	Bacteroidota	Bacteroidia	Bacteroidales	Bacteroidaceae	UBA4334
vOTU398	01V_453_length_36351_cov_1846.119600||full	RGIG8895	Bacteria	Proteobacteria	Gammaproteobacteria	Enterobacterales	Succinivibrionaceae	Ruminobacter	Ruminobacter sp017940385
vOTU401	01V_457_length_36304_cov_127.862203||full	01_bin.78	Bacteria	Bacteroidota	Bacteroidia	Bacteroidales	Paludibacteraceae	RF16	RF16 sp900317745
vOTU401	01V_457_length_36304_cov_127.862203||full	CACYHE01	Bacteria	Bacteroidota	Bacteroidia	Bacteroidales	Paludibacteraceae	RF16	RF16 sp902774185
vOTU401	01V_457_length_36304_cov_127.862203||full	CADARV01	Bacteria	Bacteroidota	Bacteroidia	Bacteroidales	Paludibacteraceae	RF16	RF16 sp900320865
vOTU401	01V_457_length_36304_cov_127.862203||full	CADBID01	Bacteria	Bacteroidota	Bacteroidia	Bacteroidales	Paludibacteraceae	RF16	RF16 sp900319035
vOTU401	01V_457_length_36304_cov_127.862203||full	CADCBN01	Bacteria	Bacteroidota	Bacteroidia	Bacteroidales	Paludibacteraceae	RF16	RF16 sp900317745
vOTU401	01V_457_length_36304_cov_127.862203||full	RGIG6674	Bacteria	Bacteroidota	Bacteroidia	Bacteroidales	Paludibacteraceae	RF16	RF16 sp017448345
vOTU401	01V_457_length_36304_cov_127.862203||full	RMAG1956	Bacteria	Bacteroidota	Bacteroidia	Bacteroidales	Paludibacteraceae	RF16
vOTU403	01V_46_length_107108_cov_16.439306||full	CACXIO01	Bacteria	Bacteroidota	Bacteroidia	Bacteroidales	Bacteroidaceae	Prevotella	Prevotella sp900318625
vOTU403	01V_46_length_107108_cov_16.439306||full	CADBHL01	Bacteria	Bacteroidota	Bacteroidia	Bacteroidales	Bacteroidaceae	Prevotella	Prevotella sp900317545
vOTU403	01V_46_length_107108_cov_16.439306||full	RGIG2646	Bacteria	Bacteroidota	Bacteroidia	Bacteroidales	Bacteroidaceae	Prevotella	Prevotella sp900316285
vOTU403	01V_46_length_107108_cov_16.439306||full	RGIG2691	Bacteria	Bacteroidota	Bacteroidia	Bacteroidales	Bacteroidaceae	Prevotella	Prevotella sp900316285
vOTU403	01V_46_length_107108_cov_16.439306||full	RGIG4424	Bacteria	Bacteroidota	Bacteroidia	Bacteroidales	Bacteroidaceae	Prevotella	Prevotella sp017470345
vOTU403	01V_46_length_107108_cov_16.439306||full	RGIG5248	Bacteria	Bacteroidota	Bacteroidia	Bacteroidales	Bacteroidaceae	Prevotella	Prevotella sp017410365
vOTU404	01V_460_length_36140_cov_17.844949||full	CACZLB01	Bacteria	Bacteroidota	Bacteroidia	Bacteroidales	Bacteroidaceae	UBA1179	UBA1179 sp900318995
vOTU404	01V_460_length_36140_cov_17.844949||full	RMAG2267	Bacteria	Bacteroidota	Bacteroidia	Bacteroidales	Bacteroidaceae	UBA1179	UBA1179 sp902802285
vOTU407	01V_464_length_36019_cov_8.021021||full	RGIG6864	Bacteria	Verrucomicrobiota	Lentisphaeria	Victivallales	UBA1829	UBA1732	UBA1732 sp017541665
vOTU411	01V_471_length_35717_cov_9.775784||full	71005_109_sub	Bacteria	Firmicutes_A	Clostridia	Christensenellales	CAG-74	RUG563
vOTU419	01V_481_length_35422_cov_8.088981||full	RGIG10126	Bacteria	Firmicutes_A	Clostridia	Oscillospirales	Ruminococcaceae	Ruminococcus	Ruminococcus sp016287535
vOTU438	01V_515_length_34475_cov_27.354968||full	CACWZJ01	Bacteria	Firmicutes_A	Clostridia	Oscillospirales	Acutalibacteraceae	UBA1213	UBA1213 sp900316485
vOTU438	01V_515_length_34475_cov_27.354968||full	CACYDP01	Bacteria	Firmicutes_A	Clostridia	Oscillospirales	Acutalibacteraceae	UBA1213	UBA1213 sp902773135
vOTU442	01V_523_length_34072_cov_17.892142||full	CADBMF01	Bacteria	Bacteroidota	Bacteroidia	Bacteroidales	Paludibacteraceae	Enterocola	Enterocola sp900316995
vOTU442	01V_523_length_34072_cov_17.892142||full	RMAG445	Bacteria	Bacteroidota	Bacteroidia	Bacteroidales	Paludibacteraceae	Enterocola	Enterocola sp900316995
vOTU442	01V_523_length_34072_cov_17.892142||full	RMAG836	Bacteria	Bacteroidota	Bacteroidia	Bacteroidales	Paludibacteraceae	Enterocola	Enterocola sp900316995
vOTU447	01V_528_length_33886_cov_11.247790||full	RMAG433	Bacteria	Firmicutes_A	Clostridia	Oscillospirales	Acutalibacteraceae	RUG762	RUG762 sp900317765
vOTU462	01V_551_length_33085_cov_15.780836||full	CACZGG01	Bacteria	Bacteroidota	Bacteroidia	Bacteroidales	UBA932	Cryptobacteroides	Cryptobacteroides sp900319685
vOTU462	01V_551_length_33085_cov_15.780836||full	CADBAA01	Bacteria	Bacteroidota	Bacteroidia	Bacteroidales	UBA932	Cryptobacteroides	Cryptobacteroides sp900319685
vOTU476	01V_578_length_32367_cov_17.429376||full	CACVUP01	Archaea	Methanobacteriota	Methanobacteria	Methanobacteriales	Methanobacteriaceae	Methanobrevibacter	Methanobrevibacter sp900314635
vOTU476	01V_578_length_32367_cov_17.429376||full	CACYIX01	Archaea	Methanobacteriota	Methanobacteria	Methanobacteriales	Methanobacteriaceae	Methanobrevibacter	Methanobrevibacter sp900314635
vOTU476	01V_578_length_32367_cov_17.429376||full	CACYPG01	Archaea	Methanobacteriota	Methanobacteria	Methanobacteriales	Methanobacteriaceae	Methanobrevibacter	Methanobrevibacter sp900314635
vOTU476	01V_578_length_32367_cov_17.429376||full	CACYSS01	Archaea	Methanobacteriota	Methanobacteria	Methanobacteriales	Methanobacteriaceae	Methanobrevibacter	Methanobrevibacter sp900314635
vOTU476	01V_578_length_32367_cov_17.429376||full	CADAAJ01	Archaea	Methanobacteriota	Methanobacteria	Methanobacteriales	Methanobacteriaceae	Methanobrevibacter_A	Methanobrevibacter_A sp902785855
vOTU476	01V_578_length_32367_cov_17.429376||full	CADBZJ01	Archaea	Methanobacteriota	Methanobacteria	Methanobacteriales	Methanobacteriaceae	Methanobrevibacter	Methanobrevibacter sp900314635
vOTU476	01V_578_length_32367_cov_17.429376||full	CADCDC01	Archaea	Methanobacteriota	Methanobacteria	Methanobacteriales	Methanobacteriaceae	Methanobrevibacter	Methanobrevibacter sp900314635
vOTU476	01V_578_length_32367_cov_17.429376||full	NZ_CADAAJ010000052	Archaea	Methanobacteriota	Methanobacteria	Methanobacteriales	Methanobacteriaceae	Methanobrevibacter_A	Methanobrevibacter_A sp902785855
vOTU476	01V_578_length_32367_cov_17.429376||full	RMAG355	Archaea	Methanobacteriota	Methanobacteria	Methanobacteriales	Methanobacteriaceae	Methanobrevibacter	Methanobrevibacter sp900314635
vOTU476	01V_578_length_32367_cov_17.429376||full	RMAG921	Archaea	Methanobacteriota	Methanobacteria	Methanobacteriales	Methanobacteriaceae	Methanobrevibacter	Methanobrevibacter sp900314635
vOTU498	01V_609_length_31501_cov_28.530656||full	301006_bin.44	Bacteria	Bacteroidota	Bacteroidia	Bacteroidales	UBA932	Cryptobacteroides	Cryptobacteroides sp900316675
vOTU503	01V_618_length_31269_cov_36.411802||full	301006_bin.44	Bacteria	Bacteroidota	Bacteroidia	Bacteroidales	UBA932	Cryptobacteroides	Cryptobacteroides sp900316675
vOTU515	01V_637_length_30744_cov_11.414122||full	CADBUQ01	Bacteria	Firmicutes_A	Clostridia	Oscillospirales	Oscillospiraceae	Limivicinus	Limivicinus sp900319635
vOTU516	01V_638_length_30735_cov_220.326956||full	71004_78	Bacteria	Bacteroidota	Bacteroidia	Bacteroidales	Muribaculaceae	Sodaliphilus	Sodaliphilus sp900318255
vOTU516	01V_638_length_30735_cov_220.326956||full	CACVZK01	Bacteria	Bacteroidota	Bacteroidia	Bacteroidales	Muribaculaceae	Sodaliphilus	Sodaliphilus sp900318065
vOTU516	01V_638_length_30735_cov_220.326956||full	RMAG476	Bacteria	Bacteroidota	Bacteroidia	Bacteroidales	Muribaculaceae	Sodaliphilus	Sodaliphilus sp900318065
vOTU527	01V_666_length_29753_cov_19.317664||full	RMAG2316	Bacteria	Firmicutes_A	Clostridia	Lachnospirales	Lachnospiraceae	CAG-791	CAG-791 sp900317555
vOTU533	01V_675_length_29639_cov_125.381253||full	CADCHG01	Bacteria	Bacteroidota	Bacteroidia	Bacteroidales	Bacteroidaceae	Prevotella	Prevotella sp902801155
vOTU537	01V_68_length_89433_cov_13.796270||full	CADAHT01	Bacteria	Bacteroidota	Bacteroidia	Bacteroidales	F082	Limimorpha	Limimorpha sp902785755
vOTU541	01V_689_length_29279_cov_10.428894||full	RGIG6989	Bacteria	Bacteroidota	Bacteroidia	Bacteroidales	UBA3824	UBA3824	UBA3824 sp017544805
vOTU543	01V_693_length_29209_cov_22.379296||full	CACZIE01	Bacteria	Firmicutes_A	Clostridia	Oscillospirales	CAG-272	UMGS1696	UMGS1696 sp902778205
vOTU552	01V_708_length_28859_cov_38.030135||full	01_149	Bacteria	Actinobacteriota	Actinomycetia	Actinomycetales	Bifidobacteriaceae	Bifidobacterium	Bifidobacterium merycicum
vOTU552	01V_708_length_28859_cov_38.030135||full	CADAXU01	Bacteria	Actinobacteriota	Actinomycetia	Actinomycetales	Bifidobacteriaceae	Bifidobacterium	Bifidobacterium merycicum
vOTU553	01V_71_length_87015_cov_16.326426||full	CACYHQ01	Bacteria	Verrucomicrobiota	Lentisphaeria	Victivallales	UBA1829	UBA1732	UBA1732 sp902774245
vOTU554	01V_710_length_28800_cov_124.500052||full	CADBYI01	Bacteria	Firmicutes_A	Clostridia	Christensenellales	CAG-138	RUG472	RUG472 sp902798825
vOTU570	01V_749_length_27350_cov_7.193772||full	3444635-submission.assembly	Bacteria	Firmicutes_A	Clostridia	Lachnospirales	Lachnospiraceae	NK4A144	NK4A144 sp000746015
vOTU579	01V_774_length_26700_cov_23.068793||full	CACZLS01	Bacteria	Firmicutes_A	Clostridia	Oscillospirales	Ruminococcaceae	Ruminococcus	Ruminococcus flavefaciens_B
vOTU583	01V_782_length_26613_cov_46.448490||full	CACYSF01	Bacteria	Eremiobacterota	Xenobia	CADAWZ01	CADAWZ01	CADAWZ01	CADAWZ01 sp902790465
vOTU583	01V_782_length_26613_cov_46.448490||full	CADASF01	Bacteria	Eremiobacterota	Xenobia	CADAWZ01	CADAWZ01	CADAWZ01	CADAWZ01 sp902790465
vOTU591	01V_801_length_26260_cov_6.618279||full	CADBTP01	Bacteria	Spirochaetota	Spirochaetia	Treponematales	Treponemataceae	Treponema_D	Treponema_D saccharophilum
vOTU595	01V_808_length_26118_cov_156.113264||full	CADBWR01	Bacteria	Bacteroidota	Bacteroidia	Bacteroidales	Bacteroidaceae	Prevotella	Prevotella sp902798425
vOTU595	01V_808_length_26118_cov_156.113264||full	CADCOX01	Bacteria	Bacteroidota	Bacteroidia	Bacteroidales	Bacteroidaceae	UBA4372	UBA4372 sp902803195
vOTU595	01V_808_length_26118_cov_156.113264||full	RGIG4467	Bacteria	Bacteroidota	Bacteroidia	Bacteroidales	Bacteroidaceae	UBA4372	UBA4372 sp017469525
vOTU595	01V_808_length_26118_cov_156.113264||full	RMAG1732	Bacteria	Bacteroidota	Bacteroidia	Bacteroidales	Bacteroidaceae	UBA4372	UBA4372 sp900313705
vOTU596	01V_81_length_79192_cov_51.460619||full	RGIG10120	Bacteria	Verrucomicrobiota	Lentisphaeria	Victivallales	UBA1829	UBA1732	UBA1732 sp017963105
vOTU614	01V_870_length_24983_cov_38.509307||full	CADANS01	Bacteria	Firmicutes	Bacilli	RF39	UBA660	UBA3789	UBA3789 sp900314225
vOTU614	01V_870_length_24983_cov_38.509307||full	CADAVP01	Bacteria	Firmicutes	Bacilli	RF39	UBA660	UBA3789	UBA3789 sp902776735
vOTU614	01V_870_length_24983_cov_38.509307||full	RMAG758	Bacteria	Firmicutes	Bacilli	RF39	UBA660	CAG-433	CAG-433 sp900546245
vOTU617	01V_873_length_24965_cov_296.498314||full	RMAG859	Bacteria	Proteobacteria	Gammaproteobacteria	Enterobacterales	Succinivibrionaceae	Ruminobacter	Ruminobacter sp900315145
vOTU624	01V_90_length_73633_cov_50.451113||full	RGIG6836	Bacteria	Firmicutes_A	Clostridia	Lachnospirales	Lachnospiraceae	RUG11977	RUG11977 sp017542245
vOTU629	01V_910_length_24356_cov_368.271100||full	141004_177_sub	Bacteria	Firmicutes_A	Clostridia	Oscillospirales	Oscillospiraceae	Faecousia	Faecousia sp900315595
vOTU629	01V_910_length_24356_cov_368.271100||full	CACZHG01	Bacteria	Firmicutes_A	Clostridia	Oscillospirales	Oscillospiraceae	Faecousia	Faecousia sp900315595
vOTU632	01V_92_length_73455_cov_822.680463||full	CACVQV01	Bacteria	Bacteroidota	Bacteroidia	Bacteroidales	Bacteroidaceae	Prevotella	Prevotella sp900315105
vOTU632	01V_92_length_73455_cov_822.680463||full	RMAG1461	Bacteria	Bacteroidota	Bacteroidia	Bacteroidales	Bacteroidaceae	Prevotella	Prevotella sp900315105
vOTU663	02V_1035_length_18159_cov_334.791703||full	RMAG859	Bacteria	Proteobacteria	Gammaproteobacteria	Enterobacterales	Succinivibrionaceae	Ruminobacter	Ruminobacter sp900315145
vOTU665	02V_104_length_58100_cov_19.445706||full	RGIG6918	Bacteria	Bacteroidota	Bacteroidia	Bacteroidales	UBA3824	UBA3824	UBA3824 sp016286055
vOTU666	02V_1040_length_18120_cov_5.524218||full	301006_bin.44	Bacteria	Bacteroidota	Bacteroidia	Bacteroidales	UBA932	Cryptobacteroides	Cryptobacteroides sp900316675
vOTU668	02V_1054_length_17965_cov_1488.239866||full	CACVUR01	Bacteria	Proteobacteria	Gammaproteobacteria	Enterobacterales	Succinivibrionaceae	Ruminobacter	Ruminobacter amylophilus
vOTU676	02V_11_length_122905_cov_11.792886||full	RGIG3230	Bacteria	Bacteroidota	Bacteroidia	Bacteroidales	Bacteroidaceae	UBA4334	UBA4334 sp017448825
vOTU676	02V_11_length_122905_cov_11.792886||full	RMAG123	Bacteria	Bacteroidota	Bacteroidia	Bacteroidales	Bacteroidaceae	Prevotella	Prevotella sp900100635
vOTU676	02V_11_length_122905_cov_11.792886||full	RMAG2462	Bacteria	Bacteroidota	Bacteroidia	Bacteroidales	Bacteroidaceae	UBA4334	UBA4334 sp002342585
vOTU683	02V_113_length_56499_cov_9.513429||full	RGIG4314	Bacteria	Bacteroidota	Bacteroidia	Bacteroidales	Bacteroidaceae	UBA4372	UBA4372 sp900318115
vOTU698	02V_124_length_54314_cov_23.053300||full	RGIG4477	Bacteria	Firmicutes_A	Clostridia	Christensenellales	CAG-74	UBA2943	UBA2943 sp017476845
vOTU710	02V_1313_length_15351_cov_7.343227||full	CADBJS01	Bacteria	Firmicutes_A	Clostridia	Peptostreptococcales	Anaerovoracaceae	RUG754	RUG754 sp900315895
vOTU721	02V_145_length_51215_cov_11.481079||full	CACYGD01	Bacteria	Bacteroidota	Bacteroidia	Bacteroidales	Muribaculaceae	Sodaliphilus	Sodaliphilus pleomorphus
vOTU721	02V_145_length_51215_cov_11.481079||full	CACYOQ01	Bacteria	Bacteroidota	Bacteroidia	Bacteroidales	Muribaculaceae	Sodaliphilus	Sodaliphilus pleomorphus
vOTU721	02V_145_length_51215_cov_11.481079||full	CACZJG01	Bacteria	Bacteroidota	Bacteroidia	Bacteroidales	Muribaculaceae	Sodaliphilus	Sodaliphilus pleomorphus
vOTU721	02V_145_length_51215_cov_11.481079||full	CADACI01	Bacteria	Bacteroidota	Bacteroidia	Bacteroidales	Muribaculaceae	Sodaliphilus	Sodaliphilus pleomorphus
vOTU721	02V_145_length_51215_cov_11.481079||full	CADAWE01	Bacteria	Bacteroidota	Bacteroidia	Bacteroidales	Muribaculaceae	Sodaliphilus	Sodaliphilus pleomorphus
vOTU721	02V_145_length_51215_cov_11.481079||full	CADCSQ01	Bacteria	Bacteroidota	Bacteroidia	Bacteroidales	Muribaculaceae	Sodaliphilus	Sodaliphilus sp900314215
vOTU721	02V_145_length_51215_cov_11.481079||full	RMAG2535	Bacteria	Bacteroidota	Bacteroidia	Bacteroidales	Muribaculaceae	Sodaliphilus	Sodaliphilus pleomorphus
vOTU721	02V_145_length_51215_cov_11.481079||full	RMAG375	Bacteria	Bacteroidota	Bacteroidia	Bacteroidales	Muribaculaceae	Sodaliphilus	Sodaliphilus pleomorphus
vOTU721	02V_145_length_51215_cov_11.481079||full	RMAG605	Bacteria	Bacteroidota	Bacteroidia	Bacteroidales	Muribaculaceae	Sodaliphilus	Sodaliphilus pleomorphus
vOTU731	02V_153_length_50122_cov_20.248946||full	CACYXD01	Bacteria	Bacteroidota	Bacteroidia	Bacteroidales	Bacteroidaceae	Prevotella	Prevotella sp902778255
vOTU731	02V_153_length_50122_cov_20.248946||full	RGIG5248	Bacteria	Bacteroidota	Bacteroidia	Bacteroidales	Bacteroidaceae	Prevotella	Prevotella sp017410365
vOTU773	02V_19_length_101860_cov_14.740249||full	141004_bin.54	Bacteria	Bacteroidota	Bacteroidia	Bacteroidales	Bacteroidaceae	Prevotella	Prevotella sp900314755
vOTU773	02V_19_length_101860_cov_14.740249||full	CACVTM01	Bacteria	Bacteroidota	Bacteroidia	Bacteroidales	Bacteroidaceae	Prevotella	Prevotella sp900320255
vOTU773	02V_19_length_101860_cov_14.740249||full	CACWAN01	Bacteria	Bacteroidota	Bacteroidia	Bacteroidales	Bacteroidaceae	Prevotella	Prevotella sp900315775
vOTU773	02V_19_length_101860_cov_14.740249||full	CACWXN01	Bacteria	Bacteroidota	Bacteroidia	Bacteroidales	Bacteroidaceae	Prevotella	Prevotella sp900322095
vOTU773	02V_19_length_101860_cov_14.740249||full	CACXBC01	Bacteria	Bacteroidota	Bacteroidia	Bacteroidales	Bacteroidaceae	UBA4334	UBA4334 sp900316975
vOTU773	02V_19_length_101860_cov_14.740249||full	CACXOC01	Bacteria	Bacteroidota	Bacteroidia	Bacteroidales	Bacteroidaceae	UBA4334	UBA4334 sp900316505
vOTU773	02V_19_length_101860_cov_14.740249||full	CACYLK01	Bacteria	Bacteroidota	Bacteroidia	Bacteroidales	Bacteroidaceae	Prevotella	Prevotella sp900320255
vOTU773	02V_19_length_101860_cov_14.740249||full	CACZBN01	Bacteria	Bacteroidota	Bacteroidia	Bacteroidales	Bacteroidaceae	UBA4334	UBA4334 sp900316505
vOTU773	02V_19_length_101860_cov_14.740249||full	CACZNL01	Bacteria	Bacteroidota	Bacteroidia	Bacteroidales	Bacteroidaceae	Prevotella	Prevotella sp900315095
vOTU773	02V_19_length_101860_cov_14.740249||full	CACZVH01	Bacteria	Bacteroidota	Bacteroidia	Bacteroidales	Bacteroidaceae	Prevotella	Prevotella sp902764705
vOTU773	02V_19_length_101860_cov_14.740249||full	CADCAG01	Bacteria	Bacteroidota	Bacteroidia	Bacteroidales	Bacteroidaceae	Prevotella	Prevotella sp902799355
vOTU773	02V_19_length_101860_cov_14.740249||full	JB_Ai_030_bin_14	Bacteria	Bacteroidota	Bacteroidia	Bacteroidales	Bacteroidaceae	Prevotella	Prevotella sp902782305
vOTU773	02V_19_length_101860_cov_14.740249||full	RGIG4858	Bacteria	Bacteroidota	Bacteroidia	Bacteroidales	Bacteroidaceae	UBA4334	UBA4334 sp900316975
vOTU773	02V_19_length_101860_cov_14.740249||full	RMAG2053	Bacteria	Bacteroidota	Bacteroidia	Bacteroidales	Bacteroidaceae	UBA4334	UBA4334 sp002353575
vOTU773	02V_19_length_101860_cov_14.740249||full	RMAG377	Bacteria	Bacteroidota	Bacteroidia	Bacteroidales	Bacteroidaceae	Prevotella	Prevotella sp900320255
vOTU773	02V_19_length_101860_cov_14.740249||full	RMAG493	Bacteria	Bacteroidota	Bacteroidia	Bacteroidales	Bacteroidaceae	Prevotella	Prevotella sp900315775
vOTU773	02V_19_length_101860_cov_14.740249||full	RMAG928	Bacteria	Bacteroidota	Bacteroidia	Bacteroidales	Bacteroidaceae	UBA4334	UBA4334 sp900316975
vOTU801	02V_216_length_42903_cov_119.273712||full	CADAWB01	Bacteria	Bacteroidota	Bacteroidia	Bacteroidales	Bacteroidaceae	UBA4372	UBA4372 sp900318115
vOTU801	02V_216_length_42903_cov_119.273712||full	RMAG1241	Bacteria	Bacteroidota	Bacteroidia	Bacteroidales	Bacteroidaceae	UBA4372	UBA4372 sp900318115
vOTU801	02V_216_length_42903_cov_119.273712||full	RMAG1861	Bacteria	Bacteroidota	Bacteroidia	Bacteroidales	Bacteroidaceae	Prevotella	Prevotella sp002395135
vOTU804	02V_219_length_42674_cov_1735.498064||full	3387354-submission.assembly	Bacteria	Proteobacteria	Gammaproteobacteria	Enterobacterales	Succinivibrionaceae	Ruminobacter	Ruminobacter amylophilus
vOTU804	02V_219_length_42674_cov_1735.498064||full	3635143-assembly	Bacteria	Proteobacteria	Gammaproteobacteria	Enterobacterales	Succinivibrionaceae	Ruminobacter	Ruminobacter amylophilus
vOTU804	02V_219_length_42674_cov_1735.498064||full	CACVUR01	Bacteria	Proteobacteria	Gammaproteobacteria	Enterobacterales	Succinivibrionaceae	Ruminobacter	Ruminobacter amylophilus
vOTU805	02V_221_length_42426_cov_29.000425||full	CACVOQ01	Bacteria	Firmicutes_A	Clostridia	Lachnospirales	Lachnospiraceae	UBA1066	UBA1066 sp900314565
vOTU805	02V_221_length_42426_cov_29.000425||full	RMAG1698	Bacteria	Firmicutes_A	Clostridia	Lachnospirales	Lachnospiraceae	UBA1066	UBA1066 sp900314565
vOTU806	02V_223_length_42223_cov_28.219005||full	CACWUO01	Bacteria	Bacteroidota	Bacteroidia	Bacteroidales	UBA932	Cryptobacteroides	Cryptobacteroides sp900319855
vOTU814	02V_229_length_41877_cov_95.739563||full	CACZGX01	Bacteria	Bacteroidota	Bacteroidia	Bacteroidales	Bacteroidaceae	Prevotella	Prevotella sp002350805
vOTU814	02V_229_length_41877_cov_95.739563||full	CADCSE01	Bacteria	Bacteroidota	Bacteroidia	Bacteroidales	Bacteroidaceae	Prevotella	Prevotella sp900316015
vOTU814	02V_229_length_41877_cov_95.739563||full	RMAG2292	Bacteria	Bacteroidota	Bacteroidia	Bacteroidales	Bacteroidaceae	Prevotella	Prevotella sp902762325
vOTU827	02V_240_length_40817_cov_7.987685||full	CADCBT01	Bacteria	Verrucomicrobiota	Kiritimatiellae	RFP12	UBA1067	RUG572	RUG572 sp902802945
vOTU827	02V_240_length_40817_cov_7.987685||full	RGIG4421	Bacteria	Verrucomicrobiota	Kiritimatiellae	RFP12	UBA1067	UBA1067	UBA1067 sp017463935
vOTU832	02V_244_length_40638_cov_103.702683||full	RMAG764	Bacteria	Firmicutes_A	Clostridia	Lachnospirales	Lachnospiraceae	CAG-791	CAG-791 sp900317555
vOTU835	02V_25_length_96336_cov_27.835907||full	CADAAE01	Bacteria	Bacteroidota	Bacteroidia	Bacteroidales	Bacteroidaceae	Ga6A1	Ga6A1 sp900102385
vOTU853	02V_274_length_39289_cov_28.750191||full	CACWGR01	Bacteria	Firmicutes_C	Negativicutes	Selenomonadales	Selenomonadaceae	UBA3796	UBA3796 sp902801565
vOTU860	02V_282_length_39074_cov_12.618904||full	71010_90	Bacteria	Bacteroidota	Bacteroidia	Bacteroidales	UBA932	Egerieousia	Egerieousia sp902780455
vOTU870	02V_295_length_38229_cov_1394.017080||full	RMAG859	Bacteria	Proteobacteria	Gammaproteobacteria	Enterobacterales	Succinivibrionaceae	Ruminobacter	Ruminobacter sp900315145
vOTU880	02V_309_length_37488_cov_5.376192||full	RGIG6444	Bacteria	Verrucomicrobiota	Kiritimatiellae	RFP12	UBA1067	RUG572	RUG572 sp017563185
vOTU886	02V_318_length_37314_cov_6.529456||full	CADCSM01	Bacteria	Firmicutes_C	Negativicutes	Selenomonadales	Selenomonadaceae	RUG024	RUG024 sp900314765
vOTU890	02V_322_length_37156_cov_11.843023||full	CACYWX01	Bacteria	Firmicutes_A	Clostridia	Oscillospirales	CAG-272	UMGS1696	UMGS1696 sp902778205
vOTU890	02V_322_length_37156_cov_11.843023||full	CACZIE01	Bacteria	Firmicutes_A	Clostridia	Oscillospirales	CAG-272	UMGS1696	UMGS1696 sp902778205
vOTU895	02V_330_length_36674_cov_299.251290||full	CACVUR01	Bacteria	Proteobacteria	Gammaproteobacteria	Enterobacterales	Succinivibrionaceae	Ruminobacter	Ruminobacter amylophilus
vOTU898	02V_333_length_36350_cov_36.713294||full	RGIG4372	Bacteria	Firmicutes_A	Clostridia	Christensenellales	CAG-74	UBA2862	UBA2862 sp017459565
vOTU903	02V_341_length_35982_cov_21.083169||full	CACYPG01	Archaea	Methanobacteriota	Methanobacteria	Methanobacteriales	Methanobacteriaceae	Methanobrevibacter	Methanobrevibacter sp900314635
vOTU907	02V_350_length_35503_cov_12.618427||full	CACVPD01	Bacteria	Bacteroidota	Bacteroidia	Bacteroidales	Bacteroidaceae	Prevotella	Prevotella sp900318915
vOTU907	02V_350_length_35503_cov_12.618427||full	CACVVM01	Bacteria	Bacteroidota	Bacteroidia	Bacteroidales	Bacteroidaceae	Prevotella	Prevotella sp900318915
vOTU907	02V_350_length_35503_cov_12.618427||full	RMAG1453	Bacteria	Bacteroidota	Bacteroidia	Bacteroidales	Bacteroidaceae	Prevotella	Prevotella sp900318915
vOTU921	02V_368_length_34528_cov_6.413396||full	RGIG10142	Bacteria	Bacteroidota	Bacteroidia	Bacteroidales	P3	UBA1217	UBA1217 sp017962665
vOTU934	02V_387_length_33559_cov_112.536891||full	CADAVB01	Bacteria	Bacteroidota	Bacteroidia	Bacteroidales	F082	Limimorpha	Limimorpha sp902791165
vOTU937	02V_39_length_83895_cov_14.452445||full	161008_113_sub	Bacteria	Firmicutes_A	Clostridia	Oscillospirales	Acutalibacteraceae	Ruminococcus_E	Ruminococcus_E sp900319655
vOTU941	02V_395_length_33089_cov_1245.866834||full	RMAG859	Bacteria	Proteobacteria	Gammaproteobacteria	Enterobacterales	Succinivibrionaceae	Ruminobacter	Ruminobacter sp900315145
vOTU951	02V_409_length_32671_cov_7.310952||full	RGIG4455	Bacteria	Spirochaetota	Spirochaetia	Treponematales	Treponemataceae	Treponema_D	Treponema_D sp017469785
vOTU952	02V_41_length_81850_cov_375.809658||full	CADCDE01	Bacteria	Firmicutes_A	Clostridia	Oscillospirales	Acutalibacteraceae	UBA1213	UBA1213 sp902800065
vOTU952	02V_41_length_81850_cov_375.809658||full	RMAG793	Bacteria	Firmicutes_A	Clostridia	Lachnospirales	Lachnospiraceae	Eubacterium_F
vOTU953	02V_412_length_32511_cov_18.792488||full	CADADD01	Bacteria	Firmicutes_A	Clostridia	Oscillospirales	Oscillospiraceae	CAG-83	CAG-83 sp902765025
vOTU964	02V_434_length_31762_cov_11.637619||full	CACYTF01	Bacteria	Firmicutes_A	Clostridia	Christensenellales	CAG-74	UBA2862	UBA2862 sp902777335
vOTU982	02V_47_length_78917_cov_20.132776||full	CACZDS01	Bacteria	Bacteroidota	Bacteroidia	Bacteroidales	Bacteroidaceae	Ga6A1	Ga6A1 sp900102385
vOTU982	02V_47_length_78917_cov_20.132776||full	RGIG8161	Bacteria	Bacteroidota	Bacteroidia	Bacteroidales	Bacteroidaceae	Ga6A1	Ga6A1 sp017617315
vOTU982	02V_47_length_78917_cov_20.132776||full	RGIG9175	Bacteria	Bacteroidota	Bacteroidia	Bacteroidales	Bacteroidaceae	Ga6A1	Ga6A1 sp900102385
vOTU995	02V_494_length_29295_cov_45.100650||full	CADAIM01	Bacteria	Bacteroidota	Bacteroidia	Bacteroidales	UBA932	Cryptobacteroides	Cryptobacteroides sp900317065
vOTU995	02V_494_length_29295_cov_45.100650||full	RMAG1389	Bacteria	Bacteroidota	Bacteroidia	Bacteroidales	UBA932	Cryptobacteroides	Cryptobacteroides sp900317065
vOTU997	02V_50_length_77998_cov_26.419088||full	CACWTQ01	Bacteria	Firmicutes_A	Clostridia	Oscillospirales	Acutalibacteraceae	RUG592	RUG592 sp902763835
vOTU1009	02V_525_length_28237_cov_22.692321||full	141007_96	Bacteria	Bacteroidota	Bacteroidia	Bacteroidales	Muribaculaceae	Sodaliphilus	Sodaliphilus sp902776835
vOTU1009	02V_525_length_28237_cov_22.692321||full	CACYRK01	Bacteria	Bacteroidota	Bacteroidia	Bacteroidales	Muribaculaceae	Sodaliphilus	Sodaliphilus sp902776835
vOTU1013	02V_532_length_28158_cov_173.842899||full	CACWXO01	Bacteria	Firmicutes_A	Clostridia	Christensenellales	CAG-74	UBA2862	UBA2862 sp902798105
vOTU1013	02V_532_length_28158_cov_173.842899||full	CACYTF01	Bacteria	Firmicutes_A	Clostridia	Christensenellales	CAG-74	UBA2862	UBA2862 sp902777335
vOTU1013	02V_532_length_28158_cov_173.842899||full	CACYXY01	Bacteria	Firmicutes_A	Clostridia	Christensenellales	CAG-74	UBA2862	UBA2862 sp902765305
vOTU1013	02V_532_length_28158_cov_173.842899||full	CACZVL01	Bacteria	Firmicutes_A	Clostridia	Christensenellales	CAG-74	UBA2862	UBA2862 sp900318045
vOTU1038	02V_587_length_26789_cov_6.600097||full	CACXDC01	Bacteria	Firmicutes_A	Clostridia	Lachnospirales	Lachnospiraceae	CAG-95	CAG-95 sp902766365
vOTU1067	02V_66_length_70817_cov_23.901798||full	RMAG2462	Bacteria	Bacteroidota	Bacteroidia	Bacteroidales	Bacteroidaceae	UBA4334	UBA4334 sp002342585
vOTU1073	02V_671_length_24586_cov_31.970772||full	CACYPZ01	Bacteria	Firmicutes_A	Clostridia	Oscillospirales	Acutalibacteraceae	Ruminococcus_E	Ruminococcus_E sp900315085
vOTU1073	02V_671_length_24586_cov_31.970772||full	CADASG01	Bacteria	Firmicutes_A	Clostridia	Oscillospirales	Acutalibacteraceae	Ruminococcus_E	Ruminococcus_E sp902790475
vOTU1078	02V_683_length_24251_cov_7.786039||full	CACVTM01	Bacteria	Bacteroidota	Bacteroidia	Bacteroidales	Bacteroidaceae	Prevotella	Prevotella sp900320255
vOTU1078	02V_683_length_24251_cov_7.786039||full	RGIG6214	Bacteria	Bacteroidota	Bacteroidia	Bacteroidales	Bacteroidaceae	UBA1179	UBA1179 sp902782245
vOTU1078	02V_683_length_24251_cov_7.786039||full	RMAG377	Bacteria	Bacteroidota	Bacteroidia	Bacteroidales	Bacteroidaceae	Prevotella	Prevotella sp900320255
vOTU1090	02V_703_length_23676_cov_10.426824||full	CACZJP01	Bacteria	Bacteroidota	Bacteroidia	Bacteroidales	Bacteroidaceae	UBA3839	UBA3839 sp900314125
vOTU1096	02V_72_length_69356_cov_55.513037||full	CADBZP01	Bacteria	Bacteroidota	Bacteroidia	Bacteroidales	Bacteroidaceae	Prevotella	Prevotella sp900315525
vOTU1103	02V_75_length_67244_cov_53.117073||full	CADBAA01	Bacteria	Bacteroidota	Bacteroidia	Bacteroidales	UBA932	Cryptobacteroides	Cryptobacteroides sp900319685
vOTU1111	02V_782_length_22026_cov_52.054891||full	RGIG6789	Bacteria	Bacteroidota	Bacteroidia	Bacteroidales	Bacteroidaceae	UBA4334	UBA4334 sp017534815
vOTU1117	02V_80_length_65312_cov_24.309607||full	CACZAK01	Bacteria	Verrucomicrobiota	Kiritimatiellae	RFP12	UBA1067	RUG572	RUG572 sp902779075
vOTU1117	02V_80_length_65312_cov_24.309607||full	RMAG2138	Bacteria	Verrucomicrobiota	Kiritimatiellae	RFP12	UBA1067	RUG572	RUG572 sp002373695
vOTU1125	02V_832_length_21411_cov_29.603156||full	71004_78	Bacteria	Bacteroidota	Bacteroidia	Bacteroidales	Muribaculaceae	Sodaliphilus	Sodaliphilus sp900318255
vOTU1125	02V_832_length_21411_cov_29.603156||full	CADBVD01	Bacteria	Bacteroidota	Bacteroidia	Bacteroidales	Muribaculaceae	Sodaliphilus	Sodaliphilus sp900316835
vOTU1125	02V_832_length_21411_cov_29.603156||full	RMAG939	Bacteria	Bacteroidota	Bacteroidia	Bacteroidales	Muribaculaceae	Sodaliphilus	Sodaliphilus sp900316835
vOTU1129	02V_852_length_21110_cov_121.339349||full	CACVKY01	Bacteria	Bacteroidota	Bacteroidia	Bacteroidales	Muribaculaceae	Sodaliphilus	Sodaliphilus sp900316835
vOTU1129	02V_852_length_21110_cov_121.339349||full	CACVNM01	Bacteria	Bacteroidota	Bacteroidia	Bacteroidales	Muribaculaceae	Sodaliphilus	Sodaliphilus sp900316835
vOTU1129	02V_852_length_21110_cov_121.339349||full	CACYAV01	Bacteria	Bacteroidota	Bacteroidia	Bacteroidales	Muribaculaceae	Sodaliphilus	Sodaliphilus sp900316835
vOTU1129	02V_852_length_21110_cov_121.339349||full	CADBAM01	Bacteria	Bacteroidota	Bacteroidia	Bacteroidales	Muribaculaceae	Sodaliphilus	Sodaliphilus sp900316835
vOTU1129	02V_852_length_21110_cov_121.339349||full	CADBVD01	Bacteria	Bacteroidota	Bacteroidia	Bacteroidales	Muribaculaceae	Sodaliphilus	Sodaliphilus sp900316835
vOTU1129	02V_852_length_21110_cov_121.339349||full	RMAG539	Bacteria	Bacteroidota	Bacteroidia	Bacteroidales	Muribaculaceae	Sodaliphilus	Sodaliphilus sp900316835
vOTU1142	02V_90_length_63079_cov_18.541651||full	CACVMH01	Bacteria	Bacteroidota	Bacteroidia	Bacteroidales	UBA932	Cryptobacteroides	Cryptobacteroides sp900320185
vOTU1142	02V_90_length_63079_cov_18.541651||full	RMAG186	Bacteria	Bacteroidota	Bacteroidia	Bacteroidales	UBA932	Cryptobacteroides	Cryptobacteroides sp900320185
vOTU1145	02V_930_length_19665_cov_40.811525||full	CADARV01	Bacteria	Bacteroidota	Bacteroidia	Bacteroidales	Paludibacteraceae	RF16	RF16 sp900320865
vOTU1164	03V_1_length_331770_cov_18.880207||full	CADCMC01	Bacteria	Bacteroidota	Bacteroidia	Bacteroidales	Bacteroidaceae	Prevotella	Prevotella sp900317305
vOTU1168	03V_1019_length_16293_cov_72.919879||full	CADCOW01	Bacteria	Firmicutes_A	Clostridia	Lachnospirales	Lachnospiraceae	UBA3633	UBA3633 sp902803205
vOTU1180	03V_105_length_52852_cov_7.450916||full	RGIG6444	Bacteria	Verrucomicrobiota	Kiritimatiellae	RFP12	UBA1067	RUG572	RUG572 sp017563185
vOTU1185	03V_106_length_52789_cov_47.568078||full	RGIG8895	Bacteria	Proteobacteria	Gammaproteobacteria	Enterobacterales	Succinivibrionaceae	Ruminobacter	Ruminobacter sp017940385
vOTU1204	03V_117_length_49499_cov_21.223809||full	CACZAX01	Bacteria	Bacteroidota	Bacteroidia	Bacteroidales	F082	Limimorpha	Limimorpha sp900318085
vOTU1204	03V_117_length_49499_cov_21.223809||full	RGIG2684	Bacteria	Bacteroidota	Bacteroidia	Bacteroidales	F082	Limimorpha	Limimorpha sp002310075
vOTU1211	03V_1216_length_14510_cov_11.140436||full	CACXKO01	Bacteria	Bacteroidota	Bacteroidia	Bacteroidales	Bacteroidaceae	Prevotella	Prevotella sp900314755
vOTU1239	03V_140_length_46718_cov_25.043739||full	RMAG2371	Bacteria	Fibrobacterota	Fibrobacteria	Fibrobacterales	Fibrobacteraceae	Fibrobacter	Fibrobacter sp002382975
vOTU1271	03V_165_length_43979_cov_7.904585||full	CACVNE01	Bacteria	Firmicutes_A	Clostridia	Oscillospirales	Acutalibacteraceae	UBA1213	UBA1213 sp900317795
vOTU1271	03V_165_length_43979_cov_7.904585||full	CACYXG01	Bacteria	Firmicutes_A	Clostridia	Oscillospirales	Acutalibacteraceae	UBA1213	UBA1213 sp900317795
vOTU1271	03V_165_length_43979_cov_7.904585||full	CACZZB01	Bacteria	Firmicutes_A	Clostridia	Oscillospirales	Acutalibacteraceae	UBA1213	UBA1213 sp902785555
vOTU1273	03V_168_length_43885_cov_43.340908||full	CACVMH01	Bacteria	Bacteroidota	Bacteroidia	Bacteroidales	UBA932	Cryptobacteroides	Cryptobacteroides sp900320185
vOTU1273	03V_168_length_43885_cov_43.340908||full	CACWUO01	Bacteria	Bacteroidota	Bacteroidia	Bacteroidales	UBA932	Cryptobacteroides	Cryptobacteroides sp900319855
vOTU1273	03V_168_length_43885_cov_43.340908||full	CACYUU01	Bacteria	Bacteroidota	Bacteroidia	Bacteroidales	UBA932	Cryptobacteroides	Cryptobacteroides sp900316045
vOTU1273	03V_168_length_43885_cov_43.340908||full	CADAPF01	Bacteria	Bacteroidota	Bacteroidia	Bacteroidales	UBA932	Cryptobacteroides	Cryptobacteroides sp900316045
vOTU1273	03V_168_length_43885_cov_43.340908||full	RGIG1592	Bacteria	Bacteroidota	Bacteroidia	Bacteroidales	Bacteroidaceae	Prevotella	Prevotella sp902776665
vOTU1273	03V_168_length_43885_cov_43.340908||full	RMAG186	Bacteria	Bacteroidota	Bacteroidia	Bacteroidales	UBA932	Cryptobacteroides	Cryptobacteroides sp900320185
vOTU1294	03V_183_length_42429_cov_166.899726||full	2921309-polished_assembly	Bacteria	Firmicutes_A	Clostridia	Oscillospirales	Ruminococcaceae	Ruminococcus	Ruminococcus flavefaciens_D
vOTU1302	03V_188_length_41721_cov_21.197283||full	CACZFD01	Bacteria	Bacteroidota	Bacteroidia	Bacteroidales	Bacteroidaceae	Prevotella	Prevotella sp900318815
vOTU1311	03V_194_length_41345_cov_9.106345||full	71010_90	Bacteria	Bacteroidota	Bacteroidia	Bacteroidales	UBA932	Egerieousia	Egerieousia sp902780455
vOTU1311	03V_194_length_41345_cov_9.106345||full	91008_172_sub	Bacteria	Bacteroidota	Bacteroidia	Bacteroidales	UBA932	Egerieousia	Egerieousia sp900316795
vOTU1311	03V_194_length_41345_cov_9.106345||full	CACYUU01	Bacteria	Bacteroidota	Bacteroidia	Bacteroidales	UBA932	Cryptobacteroides	Cryptobacteroides sp900316045
vOTU1311	03V_194_length_41345_cov_9.106345||full	CADAXT01	Bacteria	Bacteroidota	Bacteroidia	Bacteroidales	UBA932	Cryptobacteroides	Cryptobacteroides sp900316045
vOTU1311	03V_194_length_41345_cov_9.106345||full	CADCRV01	Bacteria	Bacteroidota	Bacteroidia	Bacteroidales	UBA932	Cryptobacteroides	Cryptobacteroides sp900314395
vOTU1311	03V_194_length_41345_cov_9.106345||full	RGIG7889	Bacteria	Bacteroidota	Bacteroidia	Bacteroidales	UBA932	Egerieousia	Egerieousia sp017551215
vOTU1327	03V_211_length_39661_cov_8.157274||full	CADCEH01	Bacteria	Verrucomicrobiota	Kiritimatiellae	RFP12	UBA1067	RUG572	RUG572 sp902802945
vOTU1333	03V_216_length_39503_cov_122.747845||full	RGIG6789	Bacteria	Bacteroidota	Bacteroidia	Bacteroidales	Bacteroidaceae	UBA4334	UBA4334 sp017534815
vOTU1342	03V_227_length_38601_cov_132.089452||full	CADANS01	Bacteria	Firmicutes	Bacilli	RF39	UBA660	UBA3789	UBA3789 sp900314225
vOTU1347	03V_231_length_38387_cov_57.960581||full	CACYIS01	Bacteria	Firmicutes_A	Clostridia	Lachnospirales	Lachnospiraceae	CAG-791	CAG-791 sp900317555
vOTU1358	03V_243_length_37135_cov_88.589968||full	CACYIS01	Bacteria	Firmicutes_A	Clostridia	Lachnospirales	Lachnospiraceae	CAG-791	CAG-791 sp900317555
vOTU1375	03V_264_length_35772_cov_10.381023||full	CACZJW01	Bacteria	Firmicutes_A	Clostridia	Lachnospirales	Lachnospiraceae	UBA1066	UBA1066 sp900315305
vOTU1394	03V_289_length_34380_cov_20.187764||full	CADBJT01	Bacteria	Firmicutes_A	Clostridia	Lachnospirales	Lachnospiraceae	CAG-791	CAG-791 sp900316855
vOTU1394	03V_289_length_34380_cov_20.187764||full	RMAG392	Bacteria	Firmicutes_A	Clostridia	Lachnospirales	Lachnospiraceae	CAG-791	CAG-791 sp900316855
vOTU1404	03V_30_length_98313_cov_60.610525||full	CADAHT01	Bacteria	Bacteroidota	Bacteroidia	Bacteroidales	F082	Limimorpha	Limimorpha sp902785755
vOTU1410	03V_309_length_33324_cov_9.289759||full	141001_29	Bacteria	Firmicutes_A	Clostridia	Oscillospirales	Ruminococcaceae	Ruminococcus
vOTU1414	03V_311_length_33280_cov_48.648939||full	301001_output.024_sub	Bacteria	Verrucomicrobiota	Kiritimatiellae	RFP12	UBA1067	RUG572
vOTU1419	03V_318_length_32908_cov_75.241317||full	301006_bin.44	Bacteria	Bacteroidota	Bacteroidia	Bacteroidales	UBA932	Cryptobacteroides	Cryptobacteroides sp900316675
vOTU1425	03V_325_length_32653_cov_55.297503||full	CACVNT01	Bacteria	Firmicutes_A	Clostridia	Oscillospirales	Ruminococcaceae	Ruminococcus	Ruminococcus flavefaciens_E
vOTU1425	03V_325_length_32653_cov_55.297503||full	RMAG211	Bacteria	Firmicutes_A	Clostridia	Oscillospirales	Ruminococcaceae	Ruminococcus	Ruminococcus flavefaciens_E
vOTU1433	03V_335_length_32151_cov_63.664787||full	RMAG656	Bacteria	Spirochaetota	Spirochaetia	Treponematales	Treponemataceae	Treponema_D	Treponema_D berlinense
vOTU1447	03V_366_length_30549_cov_25.973765||full	CACZAN01	Bacteria	Bacteroidota	Bacteroidia	Bacteroidales	Bacteroidaceae	UBA4372	UBA4372 sp902779165
vOTU1447	03V_366_length_30549_cov_25.973765||full	CADCGY01	Bacteria	Bacteroidota	Bacteroidia	Bacteroidales	Bacteroidaceae	UBA4334	UBA4334 sp900316505
vOTU1447	03V_366_length_30549_cov_25.973765||full	RGIG4424	Bacteria	Bacteroidota	Bacteroidia	Bacteroidales	Bacteroidaceae	Prevotella	Prevotella sp017470345
vOTU1447	03V_366_length_30549_cov_25.973765||full	RGIG4970	Bacteria	Bacteroidota	Bacteroidia	Bacteroidales	Bacteroidaceae	Alloprevotella	Alloprevotella sp017476545
vOTU1447	03V_366_length_30549_cov_25.973765||full	RGIG9252	Bacteria	Bacteroidota	Bacteroidia	Bacteroidales	Bacteroidaceae	Alloprevotella	Alloprevotella sp900317635
vOTU1448	03V_367_length_30520_cov_7.048318||full	RGIG4880	Bacteria	Bacteroidota	Bacteroidia	Bacteroidales	Muribaculaceae	Sodaliphilus	Sodaliphilus sp017483645
vOTU1457	03V_38_length_90744_cov_58.633726||full	RGIG6917	Bacteria	Firmicutes_A	Clostridia	Oscillospirales	Oscillospiraceae	UBA738	UBA738 sp017540645
vOTU1481	03V_431_length_27765_cov_38.589607||full	CACWUO01	Bacteria	Bacteroidota	Bacteroidia	Bacteroidales	UBA932	Cryptobacteroides	Cryptobacteroides sp900319855
vOTU1493	03V_47_length_79748_cov_42.915978||full	CADAQK01	Bacteria	Bacteroidota	Bacteroidia	Bacteroidales	Bacteroidaceae	Prevotella	Prevotella sp900319715
vOTU1509	03V_509_length_25618_cov_13.463678||full	CADCNI01	Bacteria	Firmicutes_A	Clostridia	Oscillospirales	Acutalibacteraceae	RUG762	RUG762 sp902802795
vOTU1523	03V_54_length_77102_cov_31.860293||full	CACZAK01	Bacteria	Verrucomicrobiota	Kiritimatiellae	RFP12	UBA1067	RUG572	RUG572 sp902779075
vOTU1523	03V_54_length_77102_cov_31.860293||full	RGIG6444	Bacteria	Verrucomicrobiota	Kiritimatiellae	RFP12	UBA1067	RUG572	RUG572 sp017563185
vOTU1523	03V_54_length_77102_cov_31.860293||full	RMAG2138	Bacteria	Verrucomicrobiota	Kiritimatiellae	RFP12	UBA1067	RUG572	RUG572 sp002373695
vOTU1524	03V_541_length_24684_cov_82.329611||full	301006_bin.44	Bacteria	Bacteroidota	Bacteroidia	Bacteroidales	UBA932	Cryptobacteroides	Cryptobacteroides sp900316675
vOTU1536	03V_578_length_23713_cov_42.146378||full	CACZIE01	Bacteria	Firmicutes_A	Clostridia	Oscillospirales	CAG-272	UMGS1696	UMGS1696 sp902778205
vOTU1554	03V_62_length_71604_cov_27.585040||full	RGIG6131	Bacteria	Bacteroidota	Bacteroidia	Bacteroidales	Bacteroidaceae	Prevotella	Prevotella sp002449845
vOTU1562	03V_65_length_70617_cov_315.453360||full	RMAG748	Bacteria	Proteobacteria	Gammaproteobacteria	Enterobacterales	Succinivibrionaceae	UBA2804	UBA2804 sp900319705
vOTU1566	03V_657_length_22202_cov_10.039148||full	RMAG837	Bacteria	Bacteroidota	Bacteroidia	Bacteroidales	P3	UBA1711	UBA1711 sp900317285
vOTU1570	03V_673_length_21793_cov_125.980035||full	71010_90	Bacteria	Bacteroidota	Bacteroidia	Bacteroidales	UBA932	Egerieousia	Egerieousia sp902780455
vOTU1570	03V_673_length_21793_cov_125.980035||full	91008_172_sub	Bacteria	Bacteroidota	Bacteroidia	Bacteroidales	UBA932	Egerieousia	Egerieousia sp900316795
vOTU1589	03V_731_length_20803_cov_9.332177||full	CACWZI01	Bacteria	Firmicutes_A	Clostridia	Christensenellales	CAG-74	UBA2862	UBA2862 sp902765305
vOTU1589	03V_731_length_20803_cov_9.332177||full	CADAGT01	Bacteria	Firmicutes_A	Clostridia	Christensenellales	CAG-74	UBA2862	UBA2862 sp900317565
vOTU1589	03V_731_length_20803_cov_9.332177||full	RMAG1411	Bacteria	Firmicutes_A	Clostridia	Christensenellales	CAG-74	UBA2862	UBA2862 sp900317565
vOTU1592	03V_743_length_20551_cov_7.039032||full	CACYLK01	Bacteria	Bacteroidota	Bacteroidia	Bacteroidales	Bacteroidaceae	Prevotella	Prevotella sp900320255
vOTU1592	03V_743_length_20551_cov_7.039032||full	CACZFP01	Bacteria	Bacteroidota	Bacteroidia	Bacteroidales	Bacteroidaceae	UBA4372	UBA4372 sp002494215
vOTU1631	03V_95_length_54282_cov_110.223320||full	CACVQM01	Bacteria	Firmicutes_A	Clostridia	Lachnospirales	Lachnospiraceae	CAG-791	CAG-791 sp900315055
vOTU1631	03V_95_length_54282_cov_110.223320||full	RMAG299	Bacteria	Firmicutes_A	Clostridia	Lachnospirales	Lachnospiraceae	CAG-791	CAG-791 sp900315055
vOTU1649	04V_1061_length_15584_cov_26.584519||full	RMAG758	Bacteria	Firmicutes	Bacilli	RF39	UBA660	CAG-433	CAG-433 sp900546245
vOTU1652	04V_107_length_51753_cov_5.564200||full	301008_8_sub	Bacteria	Planctomycetota	Planctomycetia	Pirellulales	Thermoguttaceae	RUG695	RUG695 sp900321495
vOTU1653	04V_1074_length_15443_cov_5.661165||full	RMAG758	Bacteria	Firmicutes	Bacilli	RF39	UBA660	CAG-433	CAG-433 sp900546245
vOTU1676	04V_121_length_49876_cov_163.650950||full	141004_110_sub	Bacteria	Firmicutes_A	Clostridia	Oscillospirales	Ruminococcaceae	Ruminococcus	Ruminococcus flavefaciens_E
vOTU1676	04V_121_length_49876_cov_163.650950||full	2921309-polished_assembly	Bacteria	Firmicutes_A	Clostridia	Oscillospirales	Ruminococcaceae	Ruminococcus	Ruminococcus flavefaciens_D
vOTU1687	04V_129_length_48322_cov_38.439369||full	CACYIS01	Bacteria	Firmicutes_A	Clostridia	Lachnospirales	Lachnospiraceae	CAG-791	CAG-791 sp900317555
vOTU1692	04V_133_length_48185_cov_14.367733||full	CACVMH01	Bacteria	Bacteroidota	Bacteroidia	Bacteroidales	UBA932	Cryptobacteroides	Cryptobacteroides sp900320185
vOTU1692	04V_133_length_48185_cov_14.367733||full	RMAG186	Bacteria	Bacteroidota	Bacteroidia	Bacteroidales	UBA932	Cryptobacteroides	Cryptobacteroides sp900320185
vOTU1698	04V_136_length_47842_cov_7.592274||full	CACVXZ01	Bacteria	Bacteroidota	Bacteroidia	Bacteroidales	Bacteroidaceae	Prevotella	Prevotella sp900316295
vOTU1698	04V_136_length_47842_cov_7.592274||full	CACYRF01	Bacteria	Bacteroidota	Bacteroidia	Bacteroidales	Bacteroidaceae	Prevotella	Prevotella sp900316295
vOTU1698	04V_136_length_47842_cov_7.592274||full	RMAG1670	Bacteria	Bacteroidota	Bacteroidia	Bacteroidales	Bacteroidaceae	Prevotella	Prevotella sp900316295
vOTU1704	04V_142_length_47201_cov_16.783099||full	RMAG132	Bacteria	Desulfobacterota_I	Desulfovibrionia	Desulfovibrionales	Desulfovibrionaceae	Desulfovibrio
vOTU1739	04V_17_length_108195_cov_23.162761||full	CACVQV01	Bacteria	Bacteroidota	Bacteroidia	Bacteroidales	Bacteroidaceae	Prevotella	Prevotella sp900315105
vOTU1739	04V_17_length_108195_cov_23.162761||full	RMAG1461	Bacteria	Bacteroidota	Bacteroidia	Bacteroidales	Bacteroidaceae	Prevotella	Prevotella sp900315105
vOTU1744	04V_173_length_43036_cov_20.375678||full	CACWTV01	Bacteria	Bacteroidota	Bacteroidia	Bacteroidales	UBA932	Cryptobacteroides	Cryptobacteroides sp900317065
vOTU1745	04V_174_length_42975_cov_12.982596||full	CACZKV01	Bacteria	Spirochaetota	Spirochaetia	Treponematales	Treponemataceae	Treponema_D	Treponema_D sp902799665
vOTU1745	04V_174_length_42975_cov_12.982596||full	CADCBK01	Bacteria	Spirochaetota	Spirochaetia	Treponematales	Treponemataceae	Treponema_D	Treponema_D sp902799665
vOTU1745	04V_174_length_42975_cov_12.982596||full	RGIG6327	Bacteria	Spirochaetota	Spirochaetia	Treponematales	Treponemataceae	Treponema_F	Treponema_F sp017936345
vOTU1747	04V_175_length_42974_cov_26.036417||full	CADAVW01	Bacteria	Fibrobacterota	Fibrobacteria	Fibrobacterales	Fibrobacteraceae	Hallerella	Hallerella sp002390045
vOTU1747	04V_175_length_42974_cov_26.036417||full	RGIG2940	Bacteria	Fibrobacterota	Fibrobacteria	Fibrobacterales	Fibrobacteraceae	Fibrobacter
vOTU1747	04V_175_length_42974_cov_26.036417||full	RMAG2371	Bacteria	Fibrobacterota	Fibrobacteria	Fibrobacterales	Fibrobacteraceae	Fibrobacter	Fibrobacter sp002382975
vOTU1747	04V_175_length_42974_cov_26.036417||full	RMAG9	Bacteria	Fibrobacterota	Fibrobacteria	Fibrobacterales	Fibrobacteraceae	Fibrobacter	Fibrobacter succinogenes_C
vOTU1750	04V_178_length_42521_cov_38.005440||full	CACWRP01	Bacteria	Firmicutes_A	Clostridia	Lachnospirales	Lachnospiraceae	CAG-791	CAG-791 sp900319245
vOTU1750	04V_178_length_42521_cov_38.005440||full	CACYJJ01	Bacteria	Firmicutes_A	Clostridia	Lachnospirales	Lachnospiraceae	CAG-791	CAG-791 sp900319245
vOTU1750	04V_178_length_42521_cov_38.005440||full	CADAUC01	Bacteria	Firmicutes_A	Clostridia	Lachnospirales	Lachnospiraceae	CAG-791	CAG-791 sp900319245
vOTU1750	04V_178_length_42521_cov_38.005440||full	CADBZC01	Bacteria	Firmicutes_A	Clostridia	Lachnospirales	Lachnospiraceae	CAG-791	CAG-791 sp900319245
vOTU1750	04V_178_length_42521_cov_38.005440||full	RMAG1286	Bacteria	Firmicutes_A	Clostridia	Lachnospirales	Lachnospiraceae	CAG-791	CAG-791 sp900319245
vOTU1760	04V_1919_length_10487_cov_7.243961||full	RMAG1837	Bacteria	Firmicutes_A	Clostridia	Lachnospirales	Lachnospiraceae	UBA9722	UBA9722 sp900315015
vOTU1776	04V_21_length_101497_cov_53.595897||full	CADCNI01	Bacteria	Firmicutes_A	Clostridia	Oscillospirales	Acutalibacteraceae	RUG762	RUG762 sp902802795
vOTU1799	04V_24_length_94304_cov_9.799690||full	CADAAE01	Bacteria	Bacteroidota	Bacteroidia	Bacteroidales	Bacteroidaceae	Ga6A1	Ga6A1 sp900102385
vOTU1804	04V_245_length_37731_cov_33.707825||full	CACYLF01	Bacteria	Firmicutes_A	Clostridia	Lachnospirales	Lachnospiraceae	UBA1066	UBA1066 sp902788035
vOTU1806	04V_249_length_37523_cov_835.945607||full	RGIG8030	Bacteria	Firmicutes_A	Clostridia	Oscillospirales	Ruminococcaceae	Ruminococcus_D	Ruminococcus_D albus_B
vOTU1808	04V_251_length_37399_cov_11.487762||full	CADAZM01	Bacteria	Spirochaetota	Spirochaetia	Treponematales	Treponemataceae	Treponema_D	Treponema_D sp900316905
vOTU1809	04V_252_length_37189_cov_5.370200||full	RMAG514	Bacteria	Firmicutes_A	Clostridia	Oscillospirales	Oscillospiraceae	Limivicinus	Limivicinus sp902786615
vOTU1809	04V_252_length_37189_cov_5.370200||full	RMAG923	Bacteria	Firmicutes_A	Clostridia	Oscillospirales	Oscillospiraceae	Limivicinus	Limivicinus sp902766405
vOTU1815	04V_260_length_36727_cov_27.358312||full	CADCRV01	Bacteria	Bacteroidota	Bacteroidia	Bacteroidales	UBA932	Cryptobacteroides	Cryptobacteroides sp900314395
vOTU1819	04V_266_length_36362_cov_15.367780||full	CACVNT01	Bacteria	Firmicutes_A	Clostridia	Oscillospirales	Ruminococcaceae	Ruminococcus	Ruminococcus flavefaciens_E
vOTU1819	04V_266_length_36362_cov_15.367780||full	RMAG211	Bacteria	Firmicutes_A	Clostridia	Oscillospirales	Ruminococcaceae	Ruminococcus	Ruminococcus flavefaciens_E
vOTU1823	04V_272_length_36080_cov_8.612658||full	RMAG859	Bacteria	Proteobacteria	Gammaproteobacteria	Enterobacterales	Succinivibrionaceae	Ruminobacter	Ruminobacter sp900315145
vOTU1826	04V_276_length_35854_cov_7.693455||full	RMAG1396	Bacteria	Firmicutes	Bacilli	RF39	UBA660	UBA6985	UBA6985 sp900314465
vOTU1827	04V_277_length_35795_cov_15.745943||full	CACZYI01	Bacteria	Firmicutes_A	Clostridia	Oscillospirales	Ruminococcaceae	Ruminococcus_D	Ruminococcus_D sp900314975
vOTU1849	04V_306_length_34463_cov_5524.984422||full	RGIG8895	Bacteria	Proteobacteria	Gammaproteobacteria	Enterobacterales	Succinivibrionaceae	Ruminobacter	Ruminobacter sp017940385
vOTU1853	04V_309_length_34057_cov_11.641521||full	161008_output.017	Bacteria	Firmicutes_A	Clostridia	Christensenellales	CAG-74	Ventricola	Ventricola sp002395225
vOTU1865	04V_325_length_33367_cov_16.157511||full	CACWYU01	Bacteria	Bacteroidota	Bacteroidia	Bacteroidales	UBA932	Cryptobacteroides	Cryptobacteroides sp900316045
vOTU1865	04V_325_length_33367_cov_16.157511||full	CADAIM01	Bacteria	Bacteroidota	Bacteroidia	Bacteroidales	UBA932	Cryptobacteroides	Cryptobacteroides sp900317065
vOTU1865	04V_325_length_33367_cov_16.157511||full	RMAG1389	Bacteria	Bacteroidota	Bacteroidia	Bacteroidales	UBA932	Cryptobacteroides	Cryptobacteroides sp900317065
vOTU1865	04V_325_length_33367_cov_16.157511||full	RMAG667	Bacteria	Bacteroidota	Bacteroidia	Bacteroidales	UBA932	Cryptobacteroides	Cryptobacteroides sp900541925
vOTU1875	04V_34_length_87686_cov_176.896281||full	RGIG6918	Bacteria	Bacteroidota	Bacteroidia	Bacteroidales	UBA3824	UBA3824	UBA3824 sp016286055
vOTU1888	04V_356_length_31662_cov_26.160977||full	CADATD01	Bacteria	Firmicutes_A	Clostridia	Lachnospirales	Lachnospiraceae	Bilifractor	Bilifractor sp900319355
vOTU1890	04V_359_length_31400_cov_74.164301||full	CACVKY01	Bacteria	Bacteroidota	Bacteroidia	Bacteroidales	Muribaculaceae	Sodaliphilus	Sodaliphilus sp900316835
vOTU1890	04V_359_length_31400_cov_74.164301||full	CACVNM01	Bacteria	Bacteroidota	Bacteroidia	Bacteroidales	Muribaculaceae	Sodaliphilus	Sodaliphilus sp900316835
vOTU1890	04V_359_length_31400_cov_74.164301||full	CADBAM01	Bacteria	Bacteroidota	Bacteroidia	Bacteroidales	Muribaculaceae	Sodaliphilus	Sodaliphilus sp900316835
vOTU1890	04V_359_length_31400_cov_74.164301||full	CADBVD01	Bacteria	Bacteroidota	Bacteroidia	Bacteroidales	Muribaculaceae	Sodaliphilus	Sodaliphilus sp900316835
vOTU1890	04V_359_length_31400_cov_74.164301||full	RMAG539	Bacteria	Bacteroidota	Bacteroidia	Bacteroidales	Muribaculaceae	Sodaliphilus	Sodaliphilus sp900316835
vOTU1890	04V_359_length_31400_cov_74.164301||full	RMAG939	Bacteria	Bacteroidota	Bacteroidia	Bacteroidales	Muribaculaceae	Sodaliphilus	Sodaliphilus sp900316835
vOTU1896	04V_369_length_31160_cov_8.123389||full	141004_36	Bacteria	Bacteroidota	Bacteroidia	Bacteroidales	Bacteroidaceae	UBA3839	UBA3839 sp900314125
vOTU1901	04V_378_length_30673_cov_5.484062||full	RGIG5044	Bacteria	Firmicutes_A	Clostridia	Lachnospirales	Lachnospiraceae	AC2028	AC2028 sp017479285
vOTU1911	04V_394_length_29990_cov_63.124704||full	CACYWC01	Bacteria	Actinobacteriota	Coriobacteriia	Coriobacteriales	Atopobiaceae	Olegusella	Olegusella sp900314685
vOTU1914	04V_4_length_149358_cov_56.134398||full	CACXSA01	Bacteria	Bacteroidota	Bacteroidia	Bacteroidales	Bacteroidaceae	Prevotella	Prevotella sp902770195
vOTU1915	04V_40_length_82066_cov_18.192901||full	CACXTW01	Bacteria	Bacteroidota	Bacteroidia	Bacteroidales	Bacteroidaceae	Prevotella	Prevotella sp900314935
vOTU1915	04V_40_length_82066_cov_18.192901||full	CACZYG01	Bacteria	Bacteroidota	Bacteroidia	Bacteroidales	Bacteroidaceae	Prevotella	Prevotella sp900314935
vOTU1917	04V_402_length_29855_cov_8.168658||full	CADAWZ01	Bacteria	Eremiobacterota	Xenobia	CADAWZ01	CADAWZ01	CADAWZ01	CADAWZ01 sp902791745
vOTU1920	04V_408_length_29417_cov_5.660003||full	CADBJT01	Bacteria	Firmicutes_A	Clostridia	Lachnospirales	Lachnospiraceae	CAG-791	CAG-791 sp900316855
vOTU1920	04V_408_length_29417_cov_5.660003||full	RMAG185	Bacteria	Firmicutes_A	Clostridia	Lachnospirales	Lachnospiraceae	RUG306	RUG306 sp900317755
vOTU1920	04V_408_length_29417_cov_5.660003||full	RMAG392	Bacteria	Firmicutes_A	Clostridia	Lachnospirales	Lachnospiraceae	CAG-791	CAG-791 sp900316855
vOTU1928	04V_434_length_28322_cov_8.025011||full	RMAG55	Bacteria	Fibrobacterota	Fibrobacteria	Fibrobacterales	Fibrobacteraceae	Fibrobacter	Fibrobacter sp900313675
vOTU1936	04V_452_length_27772_cov_72.363387||full	CACVZK01	Bacteria	Bacteroidota	Bacteroidia	Bacteroidales	Muribaculaceae	Sodaliphilus	Sodaliphilus sp900318065
vOTU1939	04V_455_length_27668_cov_25.105458||full	CACYSF01	Bacteria	Eremiobacterota	Xenobia	CADAWZ01	CADAWZ01	CADAWZ01	CADAWZ01 sp902790465
vOTU1939	04V_455_length_27668_cov_25.105458||full	CADASF01	Bacteria	Eremiobacterota	Xenobia	CADAWZ01	CADAWZ01	CADAWZ01	CADAWZ01 sp902790465
vOTU1946	04V_49_length_76432_cov_70.244864||full	CACWVT01	Bacteria	Proteobacteria	Gammaproteobacteria	Enterobacterales	Succinivibrionaceae	Ruminobacter	Ruminobacter sp002309455
vOTU1961	04V_53_length_71497_cov_9.289886||full	CACWQK01	Bacteria	Bacteroidota	Bacteroidia	Bacteroidales	UBA932	Cryptobacteroides	Cryptobacteroides sp002472565
vOTU1961	04V_53_length_71497_cov_9.289886||full	CACYUU01	Bacteria	Bacteroidota	Bacteroidia	Bacteroidales	UBA932	Cryptobacteroides	Cryptobacteroides sp900316045
vOTU1963	04V_539_length_25063_cov_10.432821||full	CACYPG01	Archaea	Methanobacteriota	Methanobacteria	Methanobacteriales	Methanobacteriaceae	Methanobrevibacter	Methanobrevibacter sp900314635
vOTU2029	04V_77_length_59493_cov_21.720011||full	CACVQV01	Bacteria	Bacteroidota	Bacteroidia	Bacteroidales	Bacteroidaceae	Prevotella	Prevotella sp900315105
vOTU2029	04V_77_length_59493_cov_21.720011||full	RMAG1461	Bacteria	Bacteroidota	Bacteroidia	Bacteroidales	Bacteroidaceae	Prevotella	Prevotella sp900315105
vOTU2052	04V_89_length_55225_cov_19.249683||full	CACXEI01	Bacteria	Firmicutes_A	Clostridia	Lachnospirales	Lachnospiraceae	Lachnobacterium	Lachnobacterium bovis
vOTU2056	04V_910_length_17512_cov_16.015409||full	161008_113_sub	Bacteria	Firmicutes_A	Clostridia	Oscillospirales	Acutalibacteraceae	Ruminococcus_E	Ruminococcus_E sp900319655
vOTU2057	04V_92_length_54383_cov_28.987760||full	CADAIV01	Bacteria	Firmicutes_A	Clostridia	Oscillospirales	Acutalibacteraceae	RUG420	RUG420 sp900317085
vOTU2059	04V_93_length_54172_cov_26.471275||full	RGIG4326	Bacteria	Proteobacteria	Gammaproteobacteria	Enterobacterales	Succinivibrionaceae	UBA2804	UBA2804 sp900319705
vOTU2092	05V_12_length_111955_cov_30.660894||full	141004_110_sub	Bacteria	Firmicutes_A	Clostridia	Oscillospirales	Ruminococcaceae	Ruminococcus	Ruminococcus flavefaciens_E
vOTU2104	05V_128_length_46389_cov_11.498532||full	CACVQM01	Bacteria	Firmicutes_A	Clostridia	Lachnospirales	Lachnospiraceae	CAG-791	CAG-791 sp900315055
vOTU2104	05V_128_length_46389_cov_11.498532||full	RMAG299	Bacteria	Firmicutes_A	Clostridia	Lachnospirales	Lachnospiraceae	CAG-791	CAG-791 sp900315055
vOTU2119	05V_143_length_44715_cov_11.561778||full	RGIG9162	Bacteria	Firmicutes_A	Clostridia	Oscillospirales	Ruminococcaceae	Ruminococcus
vOTU2125	05V_148_length_44111_cov_48.480820||full	CACZLB01	Bacteria	Bacteroidota	Bacteroidia	Bacteroidales	Bacteroidaceae	UBA1179	UBA1179 sp900318995
vOTU2125	05V_148_length_44111_cov_48.480820||full	RMAG2267	Bacteria	Bacteroidota	Bacteroidia	Bacteroidales	Bacteroidaceae	UBA1179	UBA1179 sp902802285
vOTU2135	05V_161_length_42892_cov_18.096085||full	RMAG774	Bacteria	Elusimicrobiota	Elusimicrobia	Elusimicrobiales	Elusimicrobiaceae	UBA1174
vOTU2158	05V_186_length_40197_cov_11.173086||full	3613257-assembly	Bacteria	Firmicutes_C	Negativicutes	Selenomonadales	Selenomonadaceae	Selenomonas_A	Selenomonas_A ruminantium_B
vOTU2158	05V_186_length_40197_cov_11.173086||full	3620016-assembly	Bacteria	Firmicutes_C	Negativicutes	Selenomonadales	Selenomonadaceae	Selenomonas_A	Selenomonas_A ruminantium_B
vOTU2158	05V_186_length_40197_cov_11.173086||full	4304414-submission.assembly	Bacteria	Firmicutes_C	Negativicutes	Selenomonadales	Selenomonadaceae	Selenomonas_A	Selenomonas_A ruminantium_B
vOTU2158	05V_186_length_40197_cov_11.173086||full	RMAG1400	Bacteria	Firmicutes_C	Negativicutes	Selenomonadales	Selenomonadaceae	RUG11126	RUG11126 sp902766015
vOTU2158	05V_186_length_40197_cov_11.173086||full	RMAG2482	Bacteria	Firmicutes_C	Negativicutes	Selenomonadales	Selenomonadaceae	Selenomonas_A	Selenomonas_A sp017940705
vOTU2162	05V_189_length_39576_cov_189.473875||full	RGIG1580	Bacteria	Proteobacteria	Gammaproteobacteria	Enterobacterales	Succinivibrionaceae	Succinimonas	Succinimonas sp002372325
vOTU2169	05V_2_length_153598_cov_9.798311||full	RGIG8411	Bacteria	Actinobacteriota	Actinomycetia	Actinomycetales	Bifidobacteriaceae	RGIG7107
vOTU2170	05V_20_length_98449_cov_45.271917||full	05_134_sub	Bacteria	Bacteroidota	Bacteroidia	Bacteroidales	Bacteroidaceae	Prevotella	Prevotella sp900314915
vOTU2177	05V_207_length_38073_cov_21.193671||full	CADBWS01	Bacteria	Bacteroidota	Bacteroidia	Bacteroidales	Bacteroidaceae	UBA4372	UBA4372 sp902801325
vOTU2177	05V_207_length_38073_cov_21.193671||full	CADCMC01	Bacteria	Bacteroidota	Bacteroidia	Bacteroidales	Bacteroidaceae	Prevotella	Prevotella sp900317305
vOTU2187	05V_220_length_36758_cov_8.327112||full	CADACA01	Bacteria	Firmicutes_A	Clostridia	Oscillospirales	Oscillospiraceae	Limivicinus	Limivicinus sp900319695
vOTU2189	05V_224_length_36410_cov_49.019447||full	CACWLO01	Bacteria	Bacteroidota	Bacteroidia	Bacteroidales	Bacteroidaceae	Prevotella	Prevotella sp902801375
vOTU2189	05V_224_length_36410_cov_49.019447||full	CACZBN01	Bacteria	Bacteroidota	Bacteroidia	Bacteroidales	Bacteroidaceae	UBA4334	UBA4334 sp900316505
vOTU2189	05V_224_length_36410_cov_49.019447||full	CADCCS01	Bacteria	Bacteroidota	Bacteroidia	Bacteroidales	Bacteroidaceae	Prevotella	Prevotella sp902799975
vOTU2189	05V_224_length_36410_cov_49.019447||full	RGIG6998	Bacteria	Bacteroidota	Bacteroidia	Bacteroidales	Bacteroidaceae	Prevotella	Prevotella sp902786565
vOTU2189	05V_224_length_36410_cov_49.019447||full	RMAG1697	Bacteria	Bacteroidota	Bacteroidia	Bacteroidales	Bacteroidaceae	UBA3839	UBA3839 sp900313845
vOTU2198	05V_235_length_35476_cov_5.584540||full	CACXVX01	Bacteria	Fibrobacterota	Fibrobacteria	Fibrobacterales	Fibrobacteraceae	Fibrobacter	Fibrobacter sp002449765
vOTU2198	05V_235_length_35476_cov_5.584540||full	RMAG55	Bacteria	Fibrobacterota	Fibrobacteria	Fibrobacterales	Fibrobacteraceae	Fibrobacter	Fibrobacter sp900313675
vOTU2203	05V_241_length_34883_cov_6.019926||full	301001_output.024_sub	Bacteria	Verrucomicrobiota	Kiritimatiellae	RFP12	UBA1067	RUG572
vOTU2204	05V_243_length_34788_cov_18.230127||full_1	RGIG6836	Bacteria	Firmicutes_A	Clostridia	Lachnospirales	Lachnospiraceae	RUG11977	RUG11977 sp017542245
vOTU2212	05V_254_length_34365_cov_87.412795||full	CACVQF01	Bacteria	Bacteroidota	Bacteroidia	Bacteroidales	UBA932	Egerieousia	Egerieousia sp900316795
vOTU2212	05V_254_length_34365_cov_87.412795||full	CACWUO01	Bacteria	Bacteroidota	Bacteroidia	Bacteroidales	UBA932	Cryptobacteroides	Cryptobacteroides sp900319855
vOTU2212	05V_254_length_34365_cov_87.412795||full	RMAG281	Bacteria	Bacteroidota	Bacteroidia	Bacteroidales	UBA932	Egerieousia	Egerieousia sp900316795
vOTU2215	05V_258_length_34016_cov_5.626689||full	RGIG6917	Bacteria	Firmicutes_A	Clostridia	Oscillospirales	Oscillospiraceae	UBA738	UBA738 sp017540645
vOTU2251	05V_310_length_31054_cov_508.592664||full	71006_85	Bacteria	Bacteroidota	Bacteroidia	Bacteroidales	Bacteroidaceae	UBA1179	UBA1179 sp900318995
vOTU2266	05V_331_length_30124_cov_16.750341||full	301006_bin.44	Bacteria	Bacteroidota	Bacteroidia	Bacteroidales	UBA932	Cryptobacteroides	Cryptobacteroides sp900316675
vOTU2279	05V_349_length_29085_cov_6.795901||full	CACWUA01	Bacteria	Proteobacteria	Alphaproteobacteria	RF32	CAG-239	RUG410	RUG410 sp902763905
vOTU2280	05V_350_length_29070_cov_7.155988||full	02_output.001	Bacteria	Bacteroidota	Bacteroidia	Bacteroidales	Bacteroidaceae	Prevotella
vOTU2299	05V_386_length_27303_cov_11.206914||full	CACWFP01	Bacteria	Bacteroidota	Bacteroidia	Bacteroidales	P3	Phil12	Phil12 sp900315335
vOTU2299	05V_386_length_27303_cov_11.206914||full	RMAG1773	Bacteria	Bacteroidota	Bacteroidia	Bacteroidales	P3	Phil12	Phil12 sp900315335
vOTU2303	05V_392_length_27013_cov_14.408413||full	CACZTR01	Bacteria	Bacteroidota	Bacteroidia	Bacteroidales	Paludibacteraceae	RF16	RF16 sp900320865
vOTU2303	05V_392_length_27013_cov_14.408413||full	CADARV01	Bacteria	Bacteroidota	Bacteroidia	Bacteroidales	Paludibacteraceae	RF16	RF16 sp900320865
vOTU2303	05V_392_length_27013_cov_14.408413||full	RMAG538	Bacteria	Bacteroidota	Bacteroidia	Bacteroidales	Paludibacteraceae	RF16	RF16 sp900320865
vOTU2309	05V_40_length_76114_cov_113.926097||full	CADANN01	Bacteria	Spirochaetota	Spirochaetia	Treponematales	Treponemataceae	Treponema_D	Treponema_D sp902789325
vOTU2311	05V_403_length_26351_cov_12.891923||full	141002_bin.58_sub	Bacteria	Bacteroidota	Bacteroidia	Bacteroidales	Bacteroidaceae	Prevotella	Prevotella sp905233985
vOTU2342	05V_478_length_23727_cov_5.294145||full	RMAG1834	Bacteria	Firmicutes_A	Clostridia	Lachnospirales	Lachnospiraceae	NK4A136	NK4A136 sp000421045
vOTU2345	05V_482_length_23502_cov_7.090417||full	CACXOV01	Bacteria	Bacteroidota	Bacteroidia	Bacteroidales	UBA932	Cryptobacteroides	Cryptobacteroides sp900317065
vOTU2345	05V_482_length_23502_cov_7.090417||full	CADCLC01	Bacteria	Bacteroidota	Bacteroidia	Bacteroidales	UBA932	Cryptobacteroides	Cryptobacteroides sp900317065
vOTU2368	05V_546_length_21334_cov_7.057756||full	RGIG6696	Bacteria	Elusimicrobiota	Endomicrobia	Endomicrobiales	Endomicrobiaceae	RUG658	RUG658 sp017525905
vOTU2378	05V_615_length_19654_cov_5.891423||full	71010_90	Bacteria	Bacteroidota	Bacteroidia	Bacteroidales	UBA932	Egerieousia	Egerieousia sp902780455
vOTU2378	05V_615_length_19654_cov_5.891423||full	CACVQF01	Bacteria	Bacteroidota	Bacteroidia	Bacteroidales	UBA932	Egerieousia	Egerieousia sp900316795
vOTU2378	05V_615_length_19654_cov_5.891423||full	CACZFO01	Bacteria	Bacteroidota	Bacteroidia	Bacteroidales	UBA932	Egerieousia	Egerieousia sp902780455
vOTU2378	05V_615_length_19654_cov_5.891423||full	RMAG281	Bacteria	Bacteroidota	Bacteroidia	Bacteroidales	UBA932	Egerieousia	Egerieousia sp900316795
vOTU2383	05V_64_length_60796_cov_28.743748||full	CACVMH01	Bacteria	Bacteroidota	Bacteroidia	Bacteroidales	UBA932	Cryptobacteroides	Cryptobacteroides sp900320185
vOTU2383	05V_64_length_60796_cov_28.743748||full	RMAG186	Bacteria	Bacteroidota	Bacteroidia	Bacteroidales	UBA932	Cryptobacteroides	Cryptobacteroides sp900320185
vOTU2386	05V_648_length_19140_cov_115.459576||full	3387354-submission.assembly	Bacteria	Proteobacteria	Gammaproteobacteria	Enterobacterales	Succinivibrionaceae	Ruminobacter	Ruminobacter amylophilus
vOTU2386	05V_648_length_19140_cov_115.459576||full	RMAG2799	Bacteria	Proteobacteria	Gammaproteobacteria	Enterobacterales	Succinivibrionaceae	Ruminobacter	Ruminobacter sp017940385
vOTU2395	05V_69_length_58165_cov_34.305662||full	RGIG5300	Bacteria	Bacteroidota	Bacteroidia	Bacteroidales	Bacteroidaceae	HGM04593
vOTU2398	05V_70_length_57851_cov_12.871029||full	RGIG1580	Bacteria	Proteobacteria	Gammaproteobacteria	Enterobacterales	Succinivibrionaceae	Succinimonas	Succinimonas sp002372325
vOTU2411	05V_78_length_55406_cov_68.053947||full	CACYKW01	Bacteria	Bacteroidota	Bacteroidia	Bacteroidales	Bacteroidaceae	Prevotella	Prevotella sp900315095
vOTU2411	05V_78_length_55406_cov_68.053947||full	CACZNL01	Bacteria	Bacteroidota	Bacteroidia	Bacteroidales	Bacteroidaceae	Prevotella	Prevotella sp900315095
vOTU2411	05V_78_length_55406_cov_68.053947||full	CACZUV01	Bacteria	Bacteroidota	Bacteroidia	Bacteroidales	Bacteroidaceae	Prevotella	Prevotella sp900315095
vOTU2411	05V_78_length_55406_cov_68.053947||full	CADCLN01	Bacteria	Bacteroidota	Bacteroidia	Bacteroidales	Bacteroidaceae	UBA4334	UBA4334 sp902802265
vOTU2411	05V_78_length_55406_cov_68.053947||full	RMAG1805	Bacteria	Bacteroidota	Bacteroidia	Bacteroidales	Bacteroidaceae	UBA4334	UBA4334 sp902802265
vOTU2411	05V_78_length_55406_cov_68.053947||full	RMAG2511	Bacteria	Bacteroidota	Bacteroidia	Bacteroidales	Bacteroidaceae	Prevotella	Prevotella sp002394385
vOTU2422	05V_84_length_54988_cov_30.950431||full	RMAG1366	Bacteria	Bacteroidota	Bacteroidia	Bacteroidales	Muribaculaceae	Sodaliphilus
vOTU2434	05V_919_length_14964_cov_52.843798||full	161008_output.017	Bacteria	Firmicutes_A	Clostridia	Christensenellales	CAG-74	Ventricola	Ventricola sp002395225
vOTU2458	08V_108_length_57743_cov_156.040892||full	141004_110_sub	Bacteria	Firmicutes_A	Clostridia	Oscillospirales	Ruminococcaceae	Ruminococcus	Ruminococcus flavefaciens_E
vOTU2458	08V_108_length_57743_cov_156.040892||full	2921309-polished_assembly	Bacteria	Firmicutes_A	Clostridia	Oscillospirales	Ruminococcaceae	Ruminococcus	Ruminococcus flavefaciens_D
vOTU2512	08V_147_length_50334_cov_45.706001||full	71010_90	Bacteria	Bacteroidota	Bacteroidia	Bacteroidales	UBA932	Egerieousia	Egerieousia sp902780455
vOTU2512	08V_147_length_50334_cov_45.706001||full	CACZFO01	Bacteria	Bacteroidota	Bacteroidia	Bacteroidales	UBA932	Egerieousia	Egerieousia sp902780455
vOTU2517	08V_151_length_49480_cov_218.671118||full	CACVUR01	Bacteria	Proteobacteria	Gammaproteobacteria	Enterobacterales	Succinivibrionaceae	Ruminobacter	Ruminobacter amylophilus
vOTU2526	08V_1615_length_12418_cov_10.908282||full	RMAG1837	Bacteria	Firmicutes_A	Clostridia	Lachnospirales	Lachnospiraceae	UBA9722	UBA9722 sp900315015
vOTU2536	08V_168_length_47633_cov_8.432280||full	RMAG712	Bacteria	Bacteroidota	Bacteroidia	Bacteroidales	Muribaculaceae	Sodaliphilus	Sodaliphilus pleomorphus
vOTU2536	08V_168_length_47633_cov_8.432280||full	RMAG99	Bacteria	Bacteroidota	Bacteroidia	Bacteroidales	Muribaculaceae	Sodaliphilus	Sodaliphilus sp900314215
vOTU2537	08V_169_length_47609_cov_117.220654||full	RGIG5033	Bacteria	Bacteroidota	Bacteroidia	Bacteroidales	P3	UBA1711	UBA1711 sp017479705
vOTU2557	08V_186_length_45273_cov_9.423637||full	RGIG4314	Bacteria	Bacteroidota	Bacteroidia	Bacteroidales	Bacteroidaceae	UBA4372	UBA4372 sp900318115
vOTU2564	08V_192_length_44674_cov_13.225711||full	CADAVW01	Bacteria	Fibrobacterota	Fibrobacteria	Fibrobacterales	Fibrobacteraceae	Hallerella	Hallerella sp002390045
vOTU2564	08V_192_length_44674_cov_13.225711||full	RGIG2940	Bacteria	Fibrobacterota	Fibrobacteria	Fibrobacterales	Fibrobacteraceae	Fibrobacter
vOTU2564	08V_192_length_44674_cov_13.225711||full	RMAG2371	Bacteria	Fibrobacterota	Fibrobacteria	Fibrobacterales	Fibrobacteraceae	Fibrobacter	Fibrobacter sp002382975
vOTU2564	08V_192_length_44674_cov_13.225711||full	RMAG9	Bacteria	Fibrobacterota	Fibrobacteria	Fibrobacterales	Fibrobacteraceae	Fibrobacter	Fibrobacter succinogenes_C
vOTU2566	08V_197_length_43845_cov_26.172414||full	CACWUO01	Bacteria	Bacteroidota	Bacteroidia	Bacteroidales	UBA932	Cryptobacteroides	Cryptobacteroides sp900319855
vOTU2568	08V_2_length_254870_cov_41.905422||full	CACVUR01	Bacteria	Proteobacteria	Gammaproteobacteria	Enterobacterales	Succinivibrionaceae	Ruminobacter	Ruminobacter amylophilus
vOTU2570	08V_200_length_43145_cov_7.638988||full	CADADS01	Bacteria	Bacteroidota	Bacteroidia	Bacteroidales	UBA932	Cryptobacteroides	Cryptobacteroides sp902780935
vOTU2570	08V_200_length_43145_cov_7.638988||full	RGIG2680	Bacteria	Bacteroidota	Bacteroidia	Bacteroidales	UBA932	Cryptobacteroides	Cryptobacteroides sp902785825
vOTU2575	08V_210_length_42345_cov_235.387846||full	CACWLO01	Bacteria	Bacteroidota	Bacteroidia	Bacteroidales	Bacteroidaceae	Prevotella	Prevotella sp902801375
vOTU2575	08V_210_length_42345_cov_235.387846||full	CACXKO01	Bacteria	Bacteroidota	Bacteroidia	Bacteroidales	Bacteroidaceae	Prevotella	Prevotella sp900314755
vOTU2576	08V_212_length_42218_cov_7.527738||full	CACYNS01	Bacteria	Bacteroidota	Bacteroidia	Bacteroidales	Bacteroidaceae	UBA4334	UBA4334 sp900316505
vOTU2576	08V_212_length_42218_cov_7.527738||full	CACZAN01	Bacteria	Bacteroidota	Bacteroidia	Bacteroidales	Bacteroidaceae	UBA4372	UBA4372 sp902779165
vOTU2576	08V_212_length_42218_cov_7.527738||full	CADCGY01	Bacteria	Bacteroidota	Bacteroidia	Bacteroidales	Bacteroidaceae	UBA4334	UBA4334 sp900316505
vOTU2576	08V_212_length_42218_cov_7.527738||full	RGIG4424	Bacteria	Bacteroidota	Bacteroidia	Bacteroidales	Bacteroidaceae	Prevotella	Prevotella sp017470345
vOTU2576	08V_212_length_42218_cov_7.527738||full	RGIG4970	Bacteria	Bacteroidota	Bacteroidia	Bacteroidales	Bacteroidaceae	Alloprevotella	Alloprevotella sp017476545
vOTU2576	08V_212_length_42218_cov_7.527738||full	RGIG6214	Bacteria	Bacteroidota	Bacteroidia	Bacteroidales	Bacteroidaceae	UBA1179	UBA1179 sp902782245
vOTU2576	08V_212_length_42218_cov_7.527738||full	RGIG9252	Bacteria	Bacteroidota	Bacteroidia	Bacteroidales	Bacteroidaceae	Alloprevotella	Alloprevotella sp900317635
vOTU2576	08V_212_length_42218_cov_7.527738||full	RGIG9289	Bacteria	Bacteroidota	Bacteroidia	Bacteroidales	Bacteroidaceae	UBA4372	UBA4372 sp002494215
vOTU2576	08V_212_length_42218_cov_7.527738||full	RMAG2252	Bacteria	Bacteroidota	Bacteroidia	Bacteroidales	Bacteroidaceae	UBA1786
vOTU2582	08V_221_length_41389_cov_98.378042||full	RMAG2316	Bacteria	Firmicutes_A	Clostridia	Lachnospirales	Lachnospiraceae	CAG-791	CAG-791 sp900317555
vOTU2588	08V_23_length_99582_cov_15.770565||full	CADBZP01	Bacteria	Bacteroidota	Bacteroidia	Bacteroidales	Bacteroidaceae	Prevotella	Prevotella sp900315525
vOTU2589	08V_232_length_40647_cov_17.349084||full	CACVQM01	Bacteria	Firmicutes_A	Clostridia	Lachnospirales	Lachnospiraceae	CAG-791	CAG-791 sp900315055
vOTU2589	08V_232_length_40647_cov_17.349084||full	RMAG299	Bacteria	Firmicutes_A	Clostridia	Lachnospirales	Lachnospiraceae	CAG-791	CAG-791 sp900315055
vOTU2595	08V_24_length_99285_cov_35.958541||full	CACYHQ01	Bacteria	Verrucomicrobiota	Lentisphaeria	Victivallales	UBA1829	UBA1732	UBA1732 sp902774245
vOTU2595	08V_24_length_99285_cov_35.958541||full	RGIG3616	Bacteria	Verrucomicrobiota	Lentisphaeria	Victivallales	UBA1829	UBA1732	UBA1732 sp017455665
vOTU2595	08V_24_length_99285_cov_35.958541||full	RGIG6864	Bacteria	Verrucomicrobiota	Lentisphaeria	Victivallales	UBA1829	UBA1732	UBA1732 sp017541665
vOTU2604	08V_253_length_39323_cov_1018.026077||full	CACYWX01	Bacteria	Firmicutes_A	Clostridia	Oscillospirales	CAG-272	UMGS1696	UMGS1696 sp902778205
vOTU2604	08V_253_length_39323_cov_1018.026077||full	CACZIE01	Bacteria	Firmicutes_A	Clostridia	Oscillospirales	CAG-272	UMGS1696	UMGS1696 sp902778205
vOTU2606	08V_258_length_39049_cov_13.568164||full	CACXCL01	Bacteria	Firmicutes_A	Clostridia	Oscillospirales	CAG-272	RUG11130	RUG11130 sp902766115
vOTU2612	08V_270_length_38333_cov_67.666075||full	CADCRV01	Bacteria	Bacteroidota	Bacteroidia	Bacteroidales	UBA932	Cryptobacteroides	Cryptobacteroides sp900314395
vOTU2613	08V_273_length_38234_cov_14.441211||full	CADAIV01	Bacteria	Firmicutes_A	Clostridia	Oscillospirales	Acutalibacteraceae	RUG420	RUG420 sp900317085
vOTU2623	08V_288_length_37556_cov_4495.564118||full	3387354-submission.assembly	Bacteria	Proteobacteria	Gammaproteobacteria	Enterobacterales	Succinivibrionaceae	Ruminobacter	Ruminobacter amylophilus
vOTU2626	08V_291_length_37332_cov_6.554953||full	3613257-assembly	Bacteria	Firmicutes_C	Negativicutes	Selenomonadales	Selenomonadaceae	Selenomonas_A	Selenomonas_A ruminantium_B
vOTU2626	08V_291_length_37332_cov_6.554953||full	4304414-submission.assembly	Bacteria	Firmicutes_C	Negativicutes	Selenomonadales	Selenomonadaceae	Selenomonas_A	Selenomonas_A ruminantium_B
vOTU2636	08V_306_length_36365_cov_67.192096||full	161007_146	Bacteria	Proteobacteria	Alphaproteobacteria	RF32	CAG-239	RUG410
vOTU2636	08V_306_length_36365_cov_67.192096||full	CACWLO01	Bacteria	Bacteroidota	Bacteroidia	Bacteroidales	Bacteroidaceae	Prevotella	Prevotella sp902801375
vOTU2636	08V_306_length_36365_cov_67.192096||full	RGIG8854	Bacteria	Bacteroidota	Bacteroidia	Bacteroidales	Bacteroidaceae	UBA4372	UBA4372 sp017429525
vOTU2639	08V_31_length_97436_cov_371.874657||full	CADAAE01	Bacteria	Bacteroidota	Bacteroidia	Bacteroidales	Bacteroidaceae	Ga6A1	Ga6A1 sp900102385
vOTU2640	08V_313_length_36098_cov_22.922898||full	CACYIS01	Bacteria	Firmicutes_A	Clostridia	Lachnospirales	Lachnospiraceae	CAG-791	CAG-791 sp900317555
vOTU2661	08V_342_length_34914_cov_7.693020||full	CACVNZ01	Bacteria	Firmicutes_A	Clostridia	Oscillospirales	Acutalibacteraceae	Ruminococcus_E	Ruminococcus_E sp900314795
vOTU2661	08V_342_length_34914_cov_7.693020||full	CACWRH01	Bacteria	Firmicutes_A	Clostridia	Oscillospirales	Acutalibacteraceae	Ruminococcus_E	Ruminococcus_E sp900314795
vOTU2661	08V_342_length_34914_cov_7.693020||full	RMAG235	Bacteria	Firmicutes_A	Clostridia	Oscillospirales	Acutalibacteraceae	Ruminococcus_E	Ruminococcus_E sp900314795
vOTU2673	08V_359_length_34248_cov_7.000351||full	141004_21	Bacteria	Bacteroidota	Bacteroidia	Bacteroidales	UBA932	Egerieousia	Egerieousia sp902780455
vOTU2673	08V_359_length_34248_cov_7.000351||full	71010_90	Bacteria	Bacteroidota	Bacteroidia	Bacteroidales	UBA932	Egerieousia	Egerieousia sp902780455
vOTU2673	08V_359_length_34248_cov_7.000351||full	91008_172_sub	Bacteria	Bacteroidota	Bacteroidia	Bacteroidales	UBA932	Egerieousia	Egerieousia sp900316795
vOTU2673	08V_359_length_34248_cov_7.000351||full	RGIG7130	Bacteria	Bacteroidota	Bacteroidia	Bacteroidales	UBA932	Egerieousia	Egerieousia sp017550655
vOTU2673	08V_359_length_34248_cov_7.000351||full	RGIG7951	Bacteria	Bacteroidota	Bacteroidia	Bacteroidales	UBA932	Egerieousia	Egerieousia sp017550655
vOTU2673	08V_359_length_34248_cov_7.000351||full	RMAG143	Bacteria	Bacteroidota	Bacteroidia	Bacteroidales	UBA932	Egerieousia	Egerieousia sp902780455
vOTU2674	08V_36_length_94182_cov_15.774571||full	05_134_sub	Bacteria	Bacteroidota	Bacteroidia	Bacteroidales	Bacteroidaceae	Prevotella	Prevotella sp900314915
vOTU2688	08V_374_length_33683_cov_11.598757||full	4309573-submission.assembly	Bacteria	Firmicutes_A	Clostridia	Lachnospirales	Lachnospiraceae	NK4A144	NK4A144 sp900114405
vOTU2692	08V_378_length_33465_cov_35.492547||full	CACZJW01	Bacteria	Firmicutes_A	Clostridia	Lachnospirales	Lachnospiraceae	UBA1066	UBA1066 sp900315305
vOTU2692	08V_378_length_33465_cov_35.492547||full	RMAG118	Bacteria	Firmicutes_A	Clostridia	Oscillospirales	Acutalibacteraceae	UBA1081	UBA1081 sp900314355
vOTU2694	08V_381_length_33362_cov_63.812712||full	CACVUK01	Bacteria	Actinobacteriota	Coriobacteriia	Coriobacteriales	Atopobiaceae	UBA7741	UBA7741 sp900314495
vOTU2694	08V_381_length_33362_cov_63.812712||full	CADAWP01	Bacteria	Actinobacteriota	Coriobacteriia	Coriobacteriales	Atopobiaceae	UBA7741	UBA7741 sp900314495
vOTU2696	08V_386_length_33203_cov_20.683812||full	CADCBT01	Bacteria	Verrucomicrobiota	Kiritimatiellae	RFP12	UBA1067	RUG572	RUG572 sp902802945
vOTU2704	08V_400_length_32773_cov_34.744483||full	CADCSM01	Bacteria	Firmicutes_C	Negativicutes	Selenomonadales	Selenomonadaceae	RUG024	RUG024 sp900314765
vOTU2705	08V_401_length_32683_cov_1307.177547||full	71006_85	Bacteria	Bacteroidota	Bacteroidia	Bacteroidales	Bacteroidaceae	UBA1179	UBA1179 sp900318995
vOTU2712	08V_411_length_32100_cov_32.016570||full	CACZDS01	Bacteria	Bacteroidota	Bacteroidia	Bacteroidales	Bacteroidaceae	Ga6A1	Ga6A1 sp900102385
vOTU2712	08V_411_length_32100_cov_32.016570||full	CADAGZ01	Bacteria	Bacteroidota	Bacteroidia	Bacteroidales	Bacteroidaceae	Ga6A1	Ga6A1 sp900102385
vOTU2712	08V_411_length_32100_cov_32.016570||full	CADAOH01	Bacteria	Bacteroidota	Bacteroidia	Bacteroidales	Bacteroidaceae	Ga6A1	Ga6A1 sp900102385
vOTU2712	08V_411_length_32100_cov_32.016570||full	CADBIB01	Bacteria	Bacteroidota	Bacteroidia	Bacteroidales	Bacteroidaceae	Ga6A1	Ga6A1 sp900102385
vOTU2712	08V_411_length_32100_cov_32.016570||full	CADBXP01	Bacteria	Bacteroidota	Bacteroidia	Bacteroidales	Bacteroidaceae	Ga6A1	Ga6A1 sp900102385
vOTU2712	08V_411_length_32100_cov_32.016570||full	RMAG1517	Bacteria	Bacteroidota	Bacteroidia	Bacteroidales	Bacteroidaceae	Ga6A1	Ga6A1 sp900102385
vOTU2721	08V_426_length_31528_cov_12.214025||full	CADCSP01	Bacteria	Firmicutes_C	Negativicutes	Acidaminococcales	Acidaminococcaceae	Acidaminococcus	Acidaminococcus sp900314165
vOTU2721	08V_426_length_31528_cov_12.214025||full	RMAG383	Bacteria	Firmicutes_C	Negativicutes	Acidaminococcales	Acidaminococcaceae	Succiniclasticum	Succiniclasticum sp900315925
vOTU2744	08V_465_length_30140_cov_91.529766||full	RMAG1573	Bacteria	Firmicutes_A	Clostridia	Lachnospirales	Lachnospiraceae	UBA2912	UBA2912 sp900314775
vOTU2747	08V_472_length_29984_cov_5.487654||full	CADAAL01	Bacteria	Desulfobacterota_I	Desulfovibrionia	Desulfovibrionales	Desulfovibrionaceae	Desulfovibrio	Desulfovibrio sp900319575
vOTU2747	08V_472_length_29984_cov_5.487654||full	RMAG132	Bacteria	Desulfobacterota_I	Desulfovibrionia	Desulfovibrionales	Desulfovibrionaceae	Desulfovibrio
vOTU2756	08V_498_length_29170_cov_13.540031||full	CACYJY01	Bacteria	Firmicutes_A	Clostridia	Lachnospirales	Lachnospiraceae	UBA1066	UBA1066 sp900315305
vOTU2756	08V_498_length_29170_cov_13.540031||full	CACZJW01	Bacteria	Firmicutes_A	Clostridia	Lachnospirales	Lachnospiraceae	UBA1066	UBA1066 sp900315305
vOTU2756	08V_498_length_29170_cov_13.540031||full	CADATD01	Bacteria	Firmicutes_A	Clostridia	Lachnospirales	Lachnospiraceae	Bilifractor	Bilifractor sp900319355
vOTU2761	08V_511_length_28676_cov_5.440166||full	2917174-submission.assembly	Bacteria	Firmicutes_A	Clostridia	Lachnospirales	Lachnospiraceae	Butyrivibrio	Butyrivibrio fibrisolvens_C
vOTU2766	08V_525_length_28248_cov_16.525698||full	CADCSP01	Bacteria	Firmicutes_C	Negativicutes	Acidaminococcales	Acidaminococcaceae	Acidaminococcus	Acidaminococcus sp900314165
vOTU2766	08V_525_length_28248_cov_16.525698||full	RMAG383	Bacteria	Firmicutes_C	Negativicutes	Acidaminococcales	Acidaminococcaceae	Succiniclasticum	Succiniclasticum sp900315925
vOTU2793	08V_613_length_25316_cov_28.709315||full	CACVTM01	Bacteria	Bacteroidota	Bacteroidia	Bacteroidales	Bacteroidaceae	Prevotella	Prevotella sp900320255
vOTU2793	08V_613_length_25316_cov_28.709315||full	CACVZS01	Bacteria	Bacteroidota	Bacteroidia	Bacteroidales	Bacteroidaceae	Prevotella	Prevotella sp900318685
vOTU2793	08V_613_length_25316_cov_28.709315||full	CACXKO01	Bacteria	Bacteroidota	Bacteroidia	Bacteroidales	Bacteroidaceae	Prevotella	Prevotella sp900314755
vOTU2793	08V_613_length_25316_cov_28.709315||full	RGIG4424	Bacteria	Bacteroidota	Bacteroidia	Bacteroidales	Bacteroidaceae	Prevotella	Prevotella sp017470345
vOTU2793	08V_613_length_25316_cov_28.709315||full	RGIG6214	Bacteria	Bacteroidota	Bacteroidia	Bacteroidales	Bacteroidaceae	UBA1179	UBA1179 sp902782245
vOTU2793	08V_613_length_25316_cov_28.709315||full	RGIG8885	Bacteria	Bacteroidota	Bacteroidia	Bacteroidales	Bacteroidaceae	Prevotella	Prevotella sp017940545
vOTU2793	08V_613_length_25316_cov_28.709315||full	RMAG1329	Bacteria	Bacteroidota	Bacteroidia	Bacteroidales	Bacteroidaceae	Prevotella	Prevotella sp900318685
vOTU2793	08V_613_length_25316_cov_28.709315||full	RMAG377	Bacteria	Bacteroidota	Bacteroidia	Bacteroidales	Bacteroidaceae	Prevotella	Prevotella sp900320255
vOTU2793	08V_613_length_25316_cov_28.709315||full	RMAG651	Bacteria	Bacteroidota	Bacteroidia	Bacteroidales	Bacteroidaceae	Prevotella	Prevotella sp900316475
vOTU2802	08V_65_length_73263_cov_14.869536||full	CACVZH01	Bacteria	Bacteroidota	Bacteroidia	Bacteroidales	Bacteroidaceae	Prevotella	Prevotella sp900318815
vOTU2802	08V_65_length_73263_cov_14.869536||full	CACYXD01	Bacteria	Bacteroidota	Bacteroidia	Bacteroidales	Bacteroidaceae	Prevotella	Prevotella sp902778255
vOTU2802	08V_65_length_73263_cov_14.869536||full	CACZNL01	Bacteria	Bacteroidota	Bacteroidia	Bacteroidales	Bacteroidaceae	Prevotella	Prevotella sp900315095
vOTU2802	08V_65_length_73263_cov_14.869536||full	CADBZP01	Bacteria	Bacteroidota	Bacteroidia	Bacteroidales	Bacteroidaceae	Prevotella	Prevotella sp900315525
vOTU2802	08V_65_length_73263_cov_14.869536||full	RGIG4424	Bacteria	Bacteroidota	Bacteroidia	Bacteroidales	Bacteroidaceae	Prevotella	Prevotella sp017470345
vOTU2802	08V_65_length_73263_cov_14.869536||full	RGIG4448	Bacteria	Bacteroidota	Bacteroidia	Bacteroidales	Bacteroidaceae	Prevotella	Prevotella sp017459445
vOTU2802	08V_65_length_73263_cov_14.869536||full	RGIG6329	Bacteria	Bacteroidota	Bacteroidia	Bacteroidales	Bacteroidaceae	Prevotella	Prevotella sp017410365
vOTU2802	08V_65_length_73263_cov_14.869536||full	RMAG1340	Bacteria	Bacteroidota	Bacteroidia	Bacteroidales	Bacteroidaceae	Prevotella
vOTU2832	08V_769_length_21565_cov_10.495630||full	RMAG2138	Bacteria	Verrucomicrobiota	Kiritimatiellae	RFP12	UBA1067	RUG572	RUG572 sp002373695
vOTU2835	08V_78_length_68266_cov_58.105540||full	RGIG5742	Bacteria	Actinobacteriota	Actinomycetia	Actinomycetales	Bifidobacteriaceae	RGIG7107	RGIG7107 sp017538895
vOTU2847	08V_81_length_67540_cov_46.748907||full	CACZRW01	Bacteria	Proteobacteria	Alphaproteobacteria	RF32	CACZRW01	CACZRW01	CACZRW01 sp902783675
vOTU2847	08V_81_length_67540_cov_46.748907||full	RMAG123	Bacteria	Bacteroidota	Bacteroidia	Bacteroidales	Bacteroidaceae	Prevotella	Prevotella sp900100635
vOTU2859	08V_88_length_64454_cov_6.565444||full	RGIG2124	Bacteria	Bacteroidota	Bacteroidia	Bacteroidales	F082	Limimorpha	Limimorpha sp015061295
vOTU2864	08V_91_length_64173_cov_17.169438||full	RGIG209	Bacteria	Firmicutes_A	Clostridia	Lachnospirales	Lachnospiraceae	Falcatimonas	Falcatimonas sp018918265
vOTU2866	08V_915_length_19070_cov_90.182540||full	CADBJB01	Bacteria	Firmicutes	Bacilli	Erysipelotrichales	Erysipelotrichaceae	Bulleidia	Bulleidia sp900315065
vOTU2866	08V_915_length_19070_cov_90.182540||full	RMAG1394	Bacteria	Firmicutes	Bacilli	Erysipelotrichales	Erysipelotrichaceae	Bulleidia	Bulleidia sp900315065
vOTU2870	08V_94_length_63296_cov_23.400753||full	CACVUB01	Bacteria	Firmicutes_A	Clostridia	Oscillospirales	Ruminococcaceae	Ruminococcus_D	Ruminococcus_D sp900319075
vOTU2870	08V_94_length_63296_cov_23.400753||full	RMAG385	Bacteria	Firmicutes_A	Clostridia	Oscillospirales	Ruminococcaceae	Ruminococcus_D	Ruminococcus_D sp900319075
vOTU2878	08V_98_length_61666_cov_1910.722647||full	CACVMH01	Bacteria	Bacteroidota	Bacteroidia	Bacteroidales	UBA932	Cryptobacteroides	Cryptobacteroides sp900320185
vOTU2878	08V_98_length_61666_cov_1910.722647||full	RMAG186	Bacteria	Bacteroidota	Bacteroidia	Bacteroidales	UBA932	Cryptobacteroides	Cryptobacteroides sp900320185
vOTU2882	08V_996_length_18082_cov_8.308648||full	CACZYI01	Bacteria	Firmicutes_A	Clostridia	Oscillospirales	Ruminococcaceae	Ruminococcus_D	Ruminococcus_D sp900314975
vOTU2895	141001V_1017_length_24831_cov_13.726631||full	RMAG514	Bacteria	Firmicutes_A	Clostridia	Oscillospirales	Oscillospiraceae	Limivicinus	Limivicinus sp902786615
vOTU2895	141001V_1017_length_24831_cov_13.726631||full	RMAG923	Bacteria	Firmicutes_A	Clostridia	Oscillospirales	Oscillospiraceae	Limivicinus	Limivicinus sp902766405
vOTU2900	141001V_1025_length_24771_cov_3613.166208||full	RMAG859	Bacteria	Proteobacteria	Gammaproteobacteria	Enterobacterales	Succinivibrionaceae	Ruminobacter	Ruminobacter sp900315145
vOTU2903	141001V_1034_length_24470_cov_528.882572||full	RMAG741	Bacteria	Proteobacteria	Gammaproteobacteria	Enterobacterales	Succinivibrionaceae	Succinimonas	Succinimonas amylolytica
vOTU2907	141001V_1048_length_24267_cov_25.400463||full	CADCDE01	Bacteria	Firmicutes_A	Clostridia	Oscillospirales	Acutalibacteraceae	UBA1213	UBA1213 sp902800065
vOTU2924	141001V_1100_length_23265_cov_61.148126||full	CACXDC01	Bacteria	Firmicutes_A	Clostridia	Lachnospirales	Lachnospiraceae	CAG-95	CAG-95 sp902766365
vOTU2945	141001V_117_length_80335_cov_7.482175||full	CACYHQ01	Bacteria	Verrucomicrobiota	Lentisphaeria	Victivallales	UBA1829	UBA1732	UBA1732 sp902774245
vOTU2945	141001V_117_length_80335_cov_7.482175||full	RGIG6864	Bacteria	Verrucomicrobiota	Lentisphaeria	Victivallales	UBA1829	UBA1732	UBA1732 sp017541665
vOTU2965	141001V_1223_length_21427_cov_30.359068||full	CADABY01	Bacteria	Firmicutes_A	Clostridia	Oscillospirales	Acutalibacteraceae	CAG-177	CAG-177 sp900319455
vOTU3010	141001V_140_length_74787_cov_9.210258||full	RGIG6917	Bacteria	Firmicutes_A	Clostridia	Oscillospirales	Oscillospiraceae	UBA738	UBA738 sp017540645
vOTU3015	141001V_145_length_73164_cov_15.483743||full	CACWVT01	Bacteria	Proteobacteria	Gammaproteobacteria	Enterobacterales	Succinivibrionaceae	Ruminobacter	Ruminobacter sp002309455
vOTU3015	141001V_145_length_73164_cov_15.483743||full	CACYXO01	Bacteria	Proteobacteria	Gammaproteobacteria	Enterobacterales	Succinivibrionaceae	Ruminobacter	Ruminobacter sp002309455
vOTU3062	141001V_173_length_65369_cov_32.962933||full	RGIG10120	Bacteria	Verrucomicrobiota	Lentisphaeria	Victivallales	UBA1829	UBA1732	UBA1732 sp017963105
vOTU3109	141001V_204_length_59018_cov_22.152570||full	CACVQM01	Bacteria	Firmicutes_A	Clostridia	Lachnospirales	Lachnospiraceae	CAG-791	CAG-791 sp900315055
vOTU3109	141001V_204_length_59018_cov_22.152570||full	RMAG299	Bacteria	Firmicutes_A	Clostridia	Lachnospirales	Lachnospiraceae	CAG-791	CAG-791 sp900315055
vOTU3123	141001V_211_length_57939_cov_12.015013||full	CADBHL01	Bacteria	Bacteroidota	Bacteroidia	Bacteroidales	Bacteroidaceae	Prevotella	Prevotella sp900317545
vOTU3124	141001V_212_length_57903_cov_14.955072||full	CADBZP01	Bacteria	Bacteroidota	Bacteroidia	Bacteroidales	Bacteroidaceae	Prevotella	Prevotella sp900315525
vOTU3148	141001V_226_length_55726_cov_63.748900||full	RMAG433	Bacteria	Firmicutes_A	Clostridia	Oscillospirales	Acutalibacteraceae	RUG762	RUG762 sp900317765
vOTU3156	141001V_230_length_55531_cov_59.445652||full	CACWGW01	Bacteria	Proteobacteria	Gammaproteobacteria	Enterobacterales	Succinivibrionaceae	UBA2810	UBA2810 sp002351705
vOTU3156	141001V_230_length_55531_cov_59.445652||full	CACWMN01	Bacteria	Proteobacteria	Gammaproteobacteria	Enterobacterales	Succinivibrionaceae	UBA2810	UBA2810 sp002351705
vOTU3156	141001V_230_length_55531_cov_59.445652||full	CADCIT01	Bacteria	Proteobacteria	Gammaproteobacteria	Enterobacterales	Succinivibrionaceae	UBA2810	UBA2810 sp002351705
vOTU3162	141001V_235_length_54871_cov_60.707859||full	RMAG758	Bacteria	Firmicutes	Bacilli	RF39	UBA660	CAG-433	CAG-433 sp900546245
vOTU3163	141001V_236_length_54796_cov_36.352697||full	RGIG2694	Bacteria	Bacteroidota	Bacteroidia	Bacteroidales	Bacteroidaceae	Prevotella	Prevotella sp017428925
vOTU3172	141001V_241_length_54184_cov_27.296957||full	161008_output.017	Bacteria	Firmicutes_A	Clostridia	Christensenellales	CAG-74	Ventricola	Ventricola sp002395225
vOTU3197	141001V_264_length_51947_cov_31.303785||full	CADCRX01	Bacteria	Bacteroidota	Bacteroidia	Bacteroidales	Bacteroidaceae	Prevotella	Prevotella sp900314915
vOTU3214	141001V_28_length_144002_cov_22.756709||full	CADAYZ01	Bacteria	Firmicutes_A	Clostridia	Oscillospirales	Acutalibacteraceae	UBA1213	UBA1213 sp900321195
vOTU3219	141001V_283_length_50541_cov_15.213010||full	141009_61_sub	Bacteria	Firmicutes_A	Clostridia	Christensenellales	CAG-74	Ventricola	Ventricola sp017458865
vOTU3238	141001V_296_length_49317_cov_13.120864||full	JB_Ai_18_bin_44	Bacteria	Bacteroidota	Bacteroidia	Bacteroidales	Muribaculaceae	Sodaliphilus	Sodaliphilus sp900320245
vOTU3246	141001V_303_length_48591_cov_40.187242||full	CACYTF01	Bacteria	Firmicutes_A	Clostridia	Christensenellales	CAG-74	UBA2862	UBA2862 sp902777335
vOTU3246	141001V_303_length_48591_cov_40.187242||full	CACZVL01	Bacteria	Firmicutes_A	Clostridia	Christensenellales	CAG-74	UBA2862	UBA2862 sp900318045
vOTU3267	141001V_336_length_46276_cov_282.034032||full	RMAG1834	Bacteria	Firmicutes_A	Clostridia	Lachnospirales	Lachnospiraceae	NK4A136	NK4A136 sp000421045
vOTU3276	141001V_342_length_45716_cov_9.794617||full	CADBKH01	Bacteria	Firmicutes_A	Clostridia	Oscillospirales	Oscillospiraceae	Limivicinus
vOTU3278	141001V_345_length_45375_cov_16.570035||full	CADCSP01	Bacteria	Firmicutes_C	Negativicutes	Acidaminococcales	Acidaminococcaceae	Acidaminococcus	Acidaminococcus sp900314165
vOTU3285	141001V_354_length_44687_cov_15.293915||full	CACVLA01	Bacteria	Firmicutes_A	Clostridia	Oscillospirales	Oscillospiraceae	Faecousia	Faecousia sp900315595
vOTU3307	141001V_375_length_43504_cov_5.520012||full	CACZJU01	Bacteria	Bacteroidota	Bacteroidia	Bacteroidales	Bacteroidaceae	UBA4372	UBA4372 sp902781515
vOTU3308	141001V_376_length_43438_cov_32.764424||full	CACWNC01	Bacteria	Actinobacteriota	Coriobacteriia	Coriobacteriales	Atopobiaceae	UBA7748	UBA7748 sp900314535
vOTU3308	141001V_376_length_43438_cov_32.764424||full	CADANE01	Bacteria	Actinobacteriota	Coriobacteriia	Coriobacteriales	Atopobiaceae	UBA1367	UBA1367 sp902801175
vOTU3313	141001V_3802_length_8028_cov_6.716418||full	RGIG8415	Bacteria	Spirochaetota	Spirochaetia	Treponematales	Treponemataceae	Treponema_D	Treponema_D sp002396325
vOTU3318	141001V_385_length_42846_cov_24.961674||full	2915486-submission.assembly	Bacteria	Firmicutes_C	Negativicutes	Selenomonadales	Selenomonadaceae	Selenomonas_A	Selenomonas_A ruminantium
vOTU3320	141001V_388_length_42713_cov_76.887126||full	RGIG8915	Bacteria	Firmicutes_A	Clostridia	Christensenellales	CAG-74	RUG740	RUG740 sp902778055
vOTU3320	141001V_388_length_42713_cov_76.887126||full	RMAG1679	Bacteria	Firmicutes_A	Clostridia	Lachnospirales	Lachnospiraceae	Stomatobaculum	Stomatobaculum sp902766175
vOTU3320	141001V_388_length_42713_cov_76.887126||full	RMAG2316	Bacteria	Firmicutes_A	Clostridia	Lachnospirales	Lachnospiraceae	CAG-791	CAG-791 sp900317555
vOTU3324	141001V_391_length_42595_cov_784.687800||full	RGIG1580	Bacteria	Proteobacteria	Gammaproteobacteria	Enterobacterales	Succinivibrionaceae	Succinimonas	Succinimonas sp002372325
vOTU3325	141001V_392_length_42558_cov_17.997083||full	CACZHM01	Bacteria	Fibrobacterota	Fibrobacteria	Fibrobacterales	Fibrobacteraceae	Fibrobacter	Fibrobacter sp002210345
vOTU3325	141001V_392_length_42558_cov_17.997083||full	RGIG8049	Bacteria	Fibrobacterota	Fibrobacteria	Fibrobacterales	Fibrobacteraceae	Fibrobacter	Fibrobacter sp002210345
vOTU3326	141001V_393_length_42531_cov_105.276109||full	301007_bin.19	Bacteria	Bacteroidota	Bacteroidia	Bacteroidales	P3	UBA1711	UBA1711 sp900316235
vOTU3326	141001V_393_length_42531_cov_105.276109||full	CACWUR01	Bacteria	Bacteroidota	Bacteroidia	Bacteroidales	P3	UBA1217	UBA1217 sp902788805
vOTU3326	141001V_393_length_42531_cov_105.276109||full	CACZRR01	Bacteria	Bacteroidota	Bacteroidia	Bacteroidales	P3	UBA1711	UBA1711 sp902783595
vOTU3326	141001V_393_length_42531_cov_105.276109||full	CADAOM01	Bacteria	Bacteroidota	Bacteroidia	Bacteroidales	P3	UBA1711	UBA1711 sp900317125
vOTU3326	141001V_393_length_42531_cov_105.276109||full	CADBDA01	Bacteria	Bacteroidota	Bacteroidia	Bacteroidales	P3	UBA1217	UBA1217 sp902793295
vOTU3326	141001V_393_length_42531_cov_105.276109||full	CADBYR01	Bacteria	Bacteroidota	Bacteroidia	Bacteroidales	P3	UBA1217	UBA1217 sp902788805
vOTU3326	141001V_393_length_42531_cov_105.276109||full	CADCJD01	Bacteria	Bacteroidota	Bacteroidia	Bacteroidales	P3	UBA1711	UBA1711 sp902776365
vOTU3326	141001V_393_length_42531_cov_105.276109||full	RGIG5300	Bacteria	Bacteroidota	Bacteroidia	Bacteroidales	Bacteroidaceae	HGM04593
vOTU3326	141001V_393_length_42531_cov_105.276109||full	RMAG160	Bacteria	Bacteroidota	Bacteroidia	Bacteroidales	P3	UBA1711
vOTU3326	141001V_393_length_42531_cov_105.276109||full	RMAG1644	Bacteria	Bacteroidota	Bacteroidia	Bacteroidales	P3	UBA1711	UBA1711 sp900317285
vOTU3331	141001V_398_length_42293_cov_32.389744||full	3368446-submission.assembly	Bacteria	Bacteroidota	Bacteroidia	Bacteroidales	Bacteroidaceae	Prevotella	Prevotella brevis
vOTU3362	141001V_430_length_40904_cov_13.426130||full	RMAG803	Bacteria	Cyanobacteria	Vampirovibrionia	Gastranaerophilales	Gastranaerophilaceae
vOTU3367	141001V_434_length_40760_cov_15.562658||full	RMAG2432	Bacteria	Bacteroidota	Bacteroidia	Bacteroidales	UBA932	Cryptobacteroides
vOTU3382	141001V_458_length_39724_cov_73.428975||full	CACVUR01	Bacteria	Proteobacteria	Gammaproteobacteria	Enterobacterales	Succinivibrionaceae	Ruminobacter	Ruminobacter amylophilus
vOTU3382	141001V_458_length_39724_cov_73.428975||full	CACXTR01	Bacteria	Firmicutes_A	Clostridia	Christensenellales	CAG-74	UBA2862	UBA2862 sp900318045
vOTU3382	141001V_458_length_39724_cov_73.428975||full	RGIG2519	Bacteria	Firmicutes_A	Clostridia	Christensenellales	CAG-74	UBA2862	UBA2862 sp017432405
vOTU3385	141001V_461_length_39561_cov_19.699792||full	RGIG4453	Bacteria	Bacteroidota	Bacteroidia	Bacteroidales	UBA932	Cryptobacteroides	Cryptobacteroides sp017469745
vOTU3398	141001V_475_length_38949_cov_67.013704||full	RGIG9966	Bacteria	Bacteroidota	Bacteroidia	Bacteroidales	Bacteroidaceae	UBA1179
vOTU3416	141001V_498_length_38236_cov_920.740447||full	161007_146	Bacteria	Proteobacteria	Alphaproteobacteria	RF32	CAG-239	RUG410
vOTU3416	141001V_498_length_38236_cov_920.740447||full	301006_bin.55	Bacteria	Bacteroidota	Bacteroidia	Bacteroidales	Bacteroidaceae	UBA4334	UBA4334 sp902801475
vOTU3416	141001V_498_length_38236_cov_920.740447||full	CACXPB01	Bacteria	Bacteroidota	Bacteroidia	Bacteroidales	Bacteroidaceae	Prevotella	Prevotella sp002392835
vOTU3416	141001V_498_length_38236_cov_920.740447||full	CACXWE01	Bacteria	Bacteroidota	Bacteroidia	Bacteroidales	Bacteroidaceae	UBA4334	UBA4334 sp900316505
vOTU3416	141001V_498_length_38236_cov_920.740447||full	CACYEZ01	Bacteria	Bacteroidota	Bacteroidia	Bacteroidales	Bacteroidaceae	UBA4372	UBA4372 sp902779845
vOTU3416	141001V_498_length_38236_cov_920.740447||full	CADBWR01	Bacteria	Bacteroidota	Bacteroidia	Bacteroidales	Bacteroidaceae	Prevotella	Prevotella sp902798425
vOTU3416	141001V_498_length_38236_cov_920.740447||full	CADCNQ01	Bacteria	Bacteroidota	Bacteroidia	Bacteroidales	Bacteroidaceae	UBA4372	UBA4372 sp902802815
vOTU3416	141001V_498_length_38236_cov_920.740447||full	F1_Ai_81_bin_106	Archaea	Methanobacteriota	Methanobacteria	Methanobacteriales	Methanobacteriaceae	Methanobrevibacter_A
vOTU3416	141001V_498_length_38236_cov_920.740447||full	RGIG2783	Bacteria	Bacteroidota	Bacteroidia	Bacteroidales	Bacteroidaceae	UBA4372	UBA4372 sp017427185
vOTU3416	141001V_498_length_38236_cov_920.740447||full	RMAG2570	Bacteria	Bacteroidota	Bacteroidia	Bacteroidales	Bacteroidaceae	Prevotella	Prevotella sp002353585
vOTU3431	141001V_512_length_37700_cov_17.441466||full	RMAG650	Bacteria	Cyanobacteria	Vampirovibrionia	Gastranaerophilales	Gastranaerophilaceae	UBA2883
vOTU3453	141001V_548_length_36333_cov_16.311759||full	CACZDS01	Bacteria	Bacteroidota	Bacteroidia	Bacteroidales	Bacteroidaceae	Ga6A1	Ga6A1 sp900102385
vOTU3453	141001V_548_length_36333_cov_16.311759||full	CADAGZ01	Bacteria	Bacteroidota	Bacteroidia	Bacteroidales	Bacteroidaceae	Ga6A1	Ga6A1 sp900102385
vOTU3453	141001V_548_length_36333_cov_16.311759||full	CADAOH01	Bacteria	Bacteroidota	Bacteroidia	Bacteroidales	Bacteroidaceae	Ga6A1	Ga6A1 sp900102385
vOTU3453	141001V_548_length_36333_cov_16.311759||full	CADBXP01	Bacteria	Bacteroidota	Bacteroidia	Bacteroidales	Bacteroidaceae	Ga6A1	Ga6A1 sp900102385
vOTU3453	141001V_548_length_36333_cov_16.311759||full	RMAG1517	Bacteria	Bacteroidota	Bacteroidia	Bacteroidales	Bacteroidaceae	Ga6A1	Ga6A1 sp900102385
vOTU3454	141001V_549_length_36319_cov_22.338848||full	CACYPZ01	Bacteria	Firmicutes_A	Clostridia	Oscillospirales	Acutalibacteraceae	Ruminococcus_E	Ruminococcus_E sp900315085
vOTU3454	141001V_549_length_36319_cov_22.338848||full	CADASG01	Bacteria	Firmicutes_A	Clostridia	Oscillospirales	Acutalibacteraceae	Ruminococcus_E	Ruminococcus_E sp902790475
vOTU3468	141001V_567_length_35793_cov_278.523616||full	CADAIM01	Bacteria	Bacteroidota	Bacteroidia	Bacteroidales	UBA932	Cryptobacteroides	Cryptobacteroides sp900317065
vOTU3468	141001V_567_length_35793_cov_278.523616||full	RMAG1389	Bacteria	Bacteroidota	Bacteroidia	Bacteroidales	UBA932	Cryptobacteroides	Cryptobacteroides sp900317065
vOTU3480	141001V_58_length_118711_cov_50.789905||full	CADAHT01	Bacteria	Bacteroidota	Bacteroidia	Bacteroidales	F082	Limimorpha	Limimorpha sp902785755
vOTU3497	141001V_601_length_34848_cov_9.531084||full	CACYNE01	Bacteria	Bacteroidota	Bacteroidia	Bacteroidales	Bacteroidaceae	Prevotella	Prevotella sp902775605
vOTU3497	141001V_601_length_34848_cov_9.531084||full	CADBWF01	Bacteria	Bacteroidota	Bacteroidia	Bacteroidales	Bacteroidaceae	UBA4372	UBA4372 sp900313705
vOTU3497	141001V_601_length_34848_cov_9.531084||full	CADCCS01	Bacteria	Bacteroidota	Bacteroidia	Bacteroidales	Bacteroidaceae	Prevotella	Prevotella sp902799975
vOTU3497	141001V_601_length_34848_cov_9.531084||full	RGIG4467	Bacteria	Bacteroidota	Bacteroidia	Bacteroidales	Bacteroidaceae	UBA4372	UBA4372 sp017469525
vOTU3510	141001V_622_length_34329_cov_5.767287||full	RMAG1679	Bacteria	Firmicutes_A	Clostridia	Lachnospirales	Lachnospiraceae	Stomatobaculum	Stomatobaculum sp902766175
vOTU3514	141001V_627_length_34146_cov_169.385674||full	CACXAV01	Bacteria	Firmicutes_A	Clostridia	Christensenellales	CAG-138	RUG472	RUG472 sp900319345
vOTU3514	141001V_627_length_34146_cov_169.385674||full	CACZLL01	Bacteria	Firmicutes_A	Clostridia	Oscillospirales	Oscillospiraceae	F23-B02	F23-B02 sp002472405
vOTU3514	141001V_627_length_34146_cov_169.385674||full	RMAG1753	Bacteria	Firmicutes_A	Clostridia	Christensenellales	CAG-138	RUG472	RUG472 sp900319345
vOTU3522	141001V_637_length_33750_cov_38.642321||full	141004_110_sub	Bacteria	Firmicutes_A	Clostridia	Oscillospirales	Ruminococcaceae	Ruminococcus	Ruminococcus flavefaciens_E
vOTU3522	141001V_637_length_33750_cov_38.642321||full	CACWWH01	Bacteria	Firmicutes_A	Clostridia	Oscillospirales	Ruminococcaceae	Ruminococcus	Ruminococcus flavefaciens_O
vOTU3522	141001V_637_length_33750_cov_38.642321||full	RGIG7544	Bacteria	Firmicutes_A	Clostridia	Oscillospirales	Ruminococcaceae	Ruminococcus	Ruminococcus sp017549005
vOTU3522	141001V_637_length_33750_cov_38.642321||full	RMAG965	Bacteria	Firmicutes_A	Clostridia	Oscillospirales	Ruminococcaceae	Ruminococcus	Ruminococcus flavefaciens_O
vOTU3533	141001V_652_length_33490_cov_52.820936||full	CADAEJ01	Bacteria	Firmicutes_A	Clostridia	Oscillospirales	Ruminococcaceae	Ruminococcus_D	Ruminococcus_D sp902786965
vOTU3542	141001V_663_length_33143_cov_8.965154||full	RGIG2017	Bacteria	Firmicutes_A	Clostridia	Oscillospirales	CAG-272	QALR01	QALR01 sp017412045
vOTU3556	141001V_684_length_32658_cov_32.672760||full	RGIG8413	Bacteria	Bacteroidota	Bacteroidia	Bacteroidales	Bacteroidaceae	Prevotella
vOTU3559	141001V_689_length_32584_cov_5.708629||full	RGIG6917	Bacteria	Firmicutes_A	Clostridia	Oscillospirales	Oscillospiraceae	UBA738	UBA738 sp017540645
vOTU3562	141001V_692_length_32426_cov_12.392357||full	CACZNC01	Bacteria	Firmicutes_A	Clostridia	Oscillospirales	CAG-272	UMGS1696	UMGS1696 sp902782445
vOTU3562	141001V_692_length_32426_cov_12.392357||full	RGIG1437	Bacteria	Firmicutes_A	Clostridia	Oscillospirales	CAG-272	UMGS1696	UMGS1696 sp902782445
vOTU3566	141001V_70_length_108181_cov_16.644600||full	CACXKO01	Bacteria	Bacteroidota	Bacteroidia	Bacteroidales	Bacteroidaceae	Prevotella	Prevotella sp900314755
vOTU3566	141001V_70_length_108181_cov_16.644600||full	RMAG123	Bacteria	Bacteroidota	Bacteroidia	Bacteroidales	Bacteroidaceae	Prevotella	Prevotella sp900100635
vOTU3570	141001V_707_length_31788_cov_12.154697||full	CACVQC01	Bacteria	Firmicutes_A	Clostridia	Christensenellales	CAG-74	GCA-900199385	GCA-900199385 sp900315675
vOTU3571	141001V_71_length_107810_cov_33.288553||full	CADAHT01	Bacteria	Bacteroidota	Bacteroidia	Bacteroidales	F082	Limimorpha	Limimorpha sp902785755
vOTU3575	141001V_715_length_31563_cov_16.954551||full	141003_13_sub	Bacteria	Planctomycetota	Planctomycetia	Pirellulales	Thermoguttaceae	RUG695	RUG695 sp017434455
vOTU3576	141001V_717_length_31532_cov_151.532420||full	CACYHQ01	Bacteria	Verrucomicrobiota	Lentisphaeria	Victivallales	UBA1829	UBA1732	UBA1732 sp902774245
vOTU3579	141001V_720_length_31512_cov_133.157803||full	CADAZM01	Bacteria	Spirochaetota	Spirochaetia	Treponematales	Treponemataceae	Treponema_D	Treponema_D sp900316905
vOTU3580	141001V_721_length_31500_cov_22.906599||full	RGIG6696	Bacteria	Elusimicrobiota	Endomicrobia	Endomicrobiales	Endomicrobiaceae	RUG658	RUG658 sp017525905
vOTU3586	141001V_730_length_31378_cov_4626.606966||full	RMAG859	Bacteria	Proteobacteria	Gammaproteobacteria	Enterobacterales	Succinivibrionaceae	Ruminobacter	Ruminobacter sp900315145
vOTU3627	141001V_790_length_29997_cov_27.010487||full	CACVQC01	Bacteria	Firmicutes_A	Clostridia	Christensenellales	CAG-74	GCA-900199385	GCA-900199385 sp900315675
vOTU3644	141001V_827_length_28920_cov_35.517894||full	CACXTY01	Bacteria	Bacteroidota	Bacteroidia	Bacteroidales	Muribaculaceae	Sodaliphilus	Sodaliphilus sp902800715
vOTU3644	141001V_827_length_28920_cov_35.517894||full	CACXZW01	Bacteria	Bacteroidota	Bacteroidia	Bacteroidales	Muribaculaceae	Sodaliphilus	Sodaliphilus sp900318205
vOTU3644	141001V_827_length_28920_cov_35.517894||full	CACYYP01	Bacteria	Bacteroidota	Bacteroidia	Bacteroidales	Muribaculaceae	Sodaliphilus	Sodaliphilus sp902800715
vOTU3644	141001V_827_length_28920_cov_35.517894||full	CADCGN01	Bacteria	Bacteroidota	Bacteroidia	Bacteroidales	Muribaculaceae	Sodaliphilus	Sodaliphilus sp902800715
vOTU3644	141001V_827_length_28920_cov_35.517894||full	RGIG7533	Bacteria	Bacteroidota	Bacteroidia	Bacteroidales	Muribaculaceae	Sodaliphilus	Sodaliphilus sp017557665
vOTU3644	141001V_827_length_28920_cov_35.517894||full	RMAG234	Bacteria	Bacteroidota	Bacteroidia	Bacteroidales	Muribaculaceae	Sodaliphilus	Sodaliphilus sp900319525
vOTU3646	141001V_829_length_28857_cov_36.896188||full	CACWSK01	Bacteria	Verrucomicrobiota	Kiritimatiellae	RFP12	UBA1067	RUG572
vOTU3658	141001V_858_length_27934_cov_6.749417||full	RMAG276	Bacteria	Firmicutes	Bacilli	Erysipelotrichales	Erysipelotrichaceae	Bulleidia	Bulleidia sp900314905
vOTU3660	141001V_862_length_27745_cov_14.316287||full	CACYXG01	Bacteria	Firmicutes_A	Clostridia	Oscillospirales	Acutalibacteraceae	UBA1213	UBA1213 sp900317795
vOTU3670	141001V_884_length_27323_cov_19.746699||full	CACYMZ01	Bacteria	Bacteroidota	Bacteroidia	Bacteroidales	Bacteroidaceae	Ga6A1	Ga6A1 sp900102385
vOTU3674	141001V_890_length_27094_cov_5.312586||full	CACVUP01	Archaea	Methanobacteriota	Methanobacteria	Methanobacteriales	Methanobacteriaceae	Methanobrevibacter	Methanobrevibacter sp900314635
vOTU3674	141001V_890_length_27094_cov_5.312586||full	CACYIX01	Archaea	Methanobacteriota	Methanobacteria	Methanobacteriales	Methanobacteriaceae	Methanobrevibacter	Methanobrevibacter sp900314635
vOTU3674	141001V_890_length_27094_cov_5.312586||full	CACZKX01	Archaea	Methanobacteriota	Methanobacteria	Methanobacteriales	Methanobacteriaceae	Methanobrevibacter	Methanobrevibacter sp900314635
vOTU3674	141001V_890_length_27094_cov_5.312586||full	CADAAJ01	Archaea	Methanobacteriota	Methanobacteria	Methanobacteriales	Methanobacteriaceae	Methanobrevibacter_A	Methanobrevibacter_A sp902785855
vOTU3674	141001V_890_length_27094_cov_5.312586||full	CADBZJ01	Archaea	Methanobacteriota	Methanobacteria	Methanobacteriales	Methanobacteriaceae	Methanobrevibacter	Methanobrevibacter sp900314635
vOTU3674	141001V_890_length_27094_cov_5.312586||full	CADCDC01	Archaea	Methanobacteriota	Methanobacteria	Methanobacteriales	Methanobacteriaceae	Methanobrevibacter	Methanobrevibacter sp900314635
vOTU3674	141001V_890_length_27094_cov_5.312586||full	NZ_CADAAJ010000052	Archaea	Methanobacteriota	Methanobacteria	Methanobacteriales	Methanobacteriaceae	Methanobrevibacter_A	Methanobrevibacter_A sp902785855
vOTU3674	141001V_890_length_27094_cov_5.312586||full	RMAG355	Archaea	Methanobacteriota	Methanobacteria	Methanobacteriales	Methanobacteriaceae	Methanobrevibacter	Methanobrevibacter sp900314635
vOTU3674	141001V_890_length_27094_cov_5.312586||full	RMAG921	Archaea	Methanobacteriota	Methanobacteria	Methanobacteriales	Methanobacteriaceae	Methanobrevibacter	Methanobrevibacter sp900314635
vOTU3683	141001V_905_length_26779_cov_15.026456||full	CADABY01	Bacteria	Firmicutes_A	Clostridia	Oscillospirales	Acutalibacteraceae	CAG-177	CAG-177 sp900319455
vOTU3685	141001V_907_length_26737_cov_191.957949||full	CACWUO01	Bacteria	Bacteroidota	Bacteroidia	Bacteroidales	UBA932	Cryptobacteroides	Cryptobacteroides sp900319855
vOTU3685	141001V_907_length_26737_cov_191.957949||full	CACYUU01	Bacteria	Bacteroidota	Bacteroidia	Bacteroidales	UBA932	Cryptobacteroides	Cryptobacteroides sp900316045
vOTU3685	141001V_907_length_26737_cov_191.957949||full	CACZIC01	Bacteria	Bacteroidota	Bacteroidia	Bacteroidales	UBA932	Cryptobacteroides	Cryptobacteroides sp900316045
vOTU3685	141001V_907_length_26737_cov_191.957949||full	RGIG7889	Bacteria	Bacteroidota	Bacteroidia	Bacteroidales	UBA932	Egerieousia	Egerieousia sp017551215
vOTU3701	141001V_929_length_26293_cov_226.133585||full	CACWSK01	Bacteria	Verrucomicrobiota	Kiritimatiellae	RFP12	UBA1067	RUG572
vOTU3705	141001V_940_length_26113_cov_8.638882||full	RGIG3225	Bacteria	Bacteroidota	Bacteroidia	Bacteroidales	UBA932	Bact-11	Bact-11 sp017509755
vOTU3709	141001V_947_length_25978_cov_9.915095||full	CACYYD01	Bacteria	Firmicutes_A	Clostridia	Peptostreptococcales	Anaerovoracaceae	RUG099	RUG099 sp902778585
vOTU3714	141001V_96_length_89615_cov_13.633631||full	CACVUB01	Bacteria	Firmicutes_A	Clostridia	Oscillospirales	Ruminococcaceae	Ruminococcus_D	Ruminococcus_D sp900319075
vOTU3714	141001V_96_length_89615_cov_13.633631||full	RMAG385	Bacteria	Firmicutes_A	Clostridia	Oscillospirales	Ruminococcaceae	Ruminococcus_D	Ruminococcus_D sp900319075
vOTU3728	141001V_99_length_87357_cov_19.607294||full	RMAG1366	Bacteria	Bacteroidota	Bacteroidia	Bacteroidales	Muribaculaceae	Sodaliphilus
vOTU3732	141002V_1_length_233997_cov_7.741932||full	CADCMC01	Bacteria	Bacteroidota	Bacteroidia	Bacteroidales	Bacteroidaceae	Prevotella	Prevotella sp900317305
vOTU3745	141002V_107_length_55959_cov_31.077615||full	CACZJL01	Bacteria	Firmicutes_A	Clostridia	Lachnospirales	Lachnospiraceae	UBA4285	UBA4285 sp902781505
vOTU3745	141002V_107_length_55959_cov_31.077615||full	RMAG185	Bacteria	Firmicutes_A	Clostridia	Lachnospirales	Lachnospiraceae	RUG306	RUG306 sp900317755
vOTU3750	141002V_11_length_160761_cov_110.167586||full	71006_output.031_sub	Bacteria	Firmicutes_A	Clostridia	Lachnospirales	Lachnospiraceae	FD2005	FD2005 sp017392525
vOTU3767	141002V_122_length_54296_cov_119.401007||full	CADCBL01	Bacteria	Proteobacteria	Gammaproteobacteria	Enterobacterales	Succinivibrionaceae	UBA2804	UBA2804 sp902782145
vOTU3773	141002V_1258_length_13963_cov_38.107564||full	CACVQC01	Bacteria	Firmicutes_A	Clostridia	Christensenellales	CAG-74	GCA-900199385	GCA-900199385 sp900315675
vOTU3790	141002V_137_length_52545_cov_15.592132||full	CACZTS01	Bacteria	Bacteroidota	Bacteroidia	Bacteroidales	UBA932	Cryptobacteroides	Cryptobacteroides sp900313275
vOTU3790	141002V_137_length_52545_cov_15.592132||full	RGIG2680	Bacteria	Bacteroidota	Bacteroidia	Bacteroidales	UBA932	Cryptobacteroides	Cryptobacteroides sp902785825
vOTU3795	141002V_139_length_52199_cov_50.623830||full	CADBYI01	Bacteria	Firmicutes_A	Clostridia	Christensenellales	CAG-138	RUG472	RUG472 sp902798825
vOTU3795	141002V_139_length_52199_cov_50.623830||full	CADCHU01	Bacteria	Firmicutes_A	Clostridia	Christensenellales	CAG-138	RUG472	RUG472 sp902798825
vOTU3799	141002V_140_length_51989_cov_85.859033||full	RMAG433	Bacteria	Firmicutes_A	Clostridia	Oscillospirales	Acutalibacteraceae	RUG762	RUG762 sp900317765
vOTU3832	141002V_163_length_48559_cov_24.025317||full	CACXTW01	Bacteria	Bacteroidota	Bacteroidia	Bacteroidales	Bacteroidaceae	Prevotella	Prevotella sp900314935
vOTU3832	141002V_163_length_48559_cov_24.025317||full	CACYVD01	Bacteria	Bacteroidota	Bacteroidia	Bacteroidales	Bacteroidaceae	Prevotella	Prevotella sp900314935
vOTU3832	141002V_163_length_48559_cov_24.025317||full	CADBXZ01	Bacteria	Bacteroidota	Bacteroidia	Bacteroidales	Bacteroidaceae	Prevotella	Prevotella sp900314935
vOTU3832	141002V_163_length_48559_cov_24.025317||full	JB_Ai_030_bin_14	Bacteria	Bacteroidota	Bacteroidia	Bacteroidales	Bacteroidaceae	Prevotella	Prevotella sp902782305
vOTU3833	141002V_164_length_48559_cov_16.552058||full	CACZIV01	Bacteria	Firmicutes_C	Negativicutes	Selenomonadales	Selenomonadaceae	Selenomonas_A	Selenomonas_A ruminantium_K
vOTU3841	141002V_170_length_47716_cov_85.745830||full	CACYNA01	Bacteria	Bacteroidota	Bacteroidia	Bacteroidales	Bacteroidaceae	Prevotella	Prevotella sp900316285
vOTU3841	141002V_170_length_47716_cov_85.745830||full	CADAAK01	Bacteria	Bacteroidota	Bacteroidia	Bacteroidales	Bacteroidaceae	Prevotella	Prevotella sp900316285
vOTU3841	141002V_170_length_47716_cov_85.745830||full	RGIG2646	Bacteria	Bacteroidota	Bacteroidia	Bacteroidales	Bacteroidaceae	Prevotella	Prevotella sp900316285
vOTU3841	141002V_170_length_47716_cov_85.745830||full	RMAG1689	Bacteria	Bacteroidota	Bacteroidia	Bacteroidales	Bacteroidaceae	Prevotella	Prevotella sp900316285
vOTU3846	141002V_176_length_46633_cov_19.652540||full	RMAG774	Bacteria	Elusimicrobiota	Elusimicrobia	Elusimicrobiales	Elusimicrobiaceae	UBA1174
vOTU3862	141002V_192_length_45015_cov_20.755605||full	CACZKV01	Bacteria	Spirochaetota	Spirochaetia	Treponematales	Treponemataceae	Treponema_D	Treponema_D sp902799665
vOTU3862	141002V_192_length_45015_cov_20.755605||full	CADCBK01	Bacteria	Spirochaetota	Spirochaetia	Treponematales	Treponemataceae	Treponema_D	Treponema_D sp902799665
vOTU3865	141002V_195_length_44706_cov_181.928199||full	71010_88	Bacteria	Proteobacteria	Gammaproteobacteria	Enterobacterales	Succinivibrionaceae	Ruminobacter	Ruminobacter sp002309455
vOTU3865	141002V_195_length_44706_cov_181.928199||full	CACWVT01	Bacteria	Proteobacteria	Gammaproteobacteria	Enterobacterales	Succinivibrionaceae	Ruminobacter	Ruminobacter sp002309455
vOTU3871	141002V_200_length_43765_cov_60.804850||full	RGIG1580	Bacteria	Proteobacteria	Gammaproteobacteria	Enterobacterales	Succinivibrionaceae	Succinimonas	Succinimonas sp002372325
vOTU3877	141002V_206_length_43278_cov_12.835458||full	RMAG2373	Bacteria	Proteobacteria	Alphaproteobacteria	Rs-D84	CACZYB01	CACZYB01	CACZYB01 sp017938435
vOTU3892	141002V_2256_length_8463_cov_30.096267||full	RGIG8895	Bacteria	Proteobacteria	Gammaproteobacteria	Enterobacterales	Succinivibrionaceae	Ruminobacter	Ruminobacter sp017940385
vOTU3917	141002V_251_length_40540_cov_46.888872||full	71010_90	Bacteria	Bacteroidota	Bacteroidia	Bacteroidales	UBA932	Egerieousia	Egerieousia sp902780455
vOTU3917	141002V_251_length_40540_cov_46.888872||full	CACYUU01	Bacteria	Bacteroidota	Bacteroidia	Bacteroidales	UBA932	Cryptobacteroides	Cryptobacteroides sp900316045
vOTU3917	141002V_251_length_40540_cov_46.888872||full	CACZFO01	Bacteria	Bacteroidota	Bacteroidia	Bacteroidales	UBA932	Egerieousia	Egerieousia sp902780455
vOTU3917	141002V_251_length_40540_cov_46.888872||full	CADAPF01	Bacteria	Bacteroidota	Bacteroidia	Bacteroidales	UBA932	Cryptobacteroides	Cryptobacteroides sp900316045
vOTU3917	141002V_251_length_40540_cov_46.888872||full	CADAXT01	Bacteria	Bacteroidota	Bacteroidia	Bacteroidales	UBA932	Cryptobacteroides	Cryptobacteroides sp900316045
vOTU3917	141002V_251_length_40540_cov_46.888872||full	RGIG7889	Bacteria	Bacteroidota	Bacteroidia	Bacteroidales	UBA932	Egerieousia	Egerieousia sp017551215
vOTU3918	141002V_255_length_40201_cov_76.131993||full	CACWUR01	Bacteria	Bacteroidota	Bacteroidia	Bacteroidales	P3	UBA1217	UBA1217 sp902788805
vOTU3918	141002V_255_length_40201_cov_76.131993||full	CACZAT01	Bacteria	Bacteroidota	Bacteroidia	Bacteroidales	P3	UBA1217	UBA1217 sp900316965
vOTU3918	141002V_255_length_40201_cov_76.131993||full	CACZKU01	Bacteria	Bacteroidota	Bacteroidia	Bacteroidales	P3	UBA1217	UBA1217 sp902788805
vOTU3918	141002V_255_length_40201_cov_76.131993||full	CADABW01	Bacteria	Bacteroidota	Bacteroidia	Bacteroidales	P3	UBA1711	UBA1711 sp900314925
vOTU3918	141002V_255_length_40201_cov_76.131993||full	CADAJZ01	Bacteria	Bacteroidota	Bacteroidia	Bacteroidales	P3	UBA1217	UBA1217 sp902788805
vOTU3918	141002V_255_length_40201_cov_76.131993||full	CADBAF01	Bacteria	Bacteroidota	Bacteroidia	Bacteroidales	P3	UBA1711	UBA1711 sp902776365
vOTU3918	141002V_255_length_40201_cov_76.131993||full	CADBEJ01	Bacteria	Bacteroidota	Bacteroidia	Bacteroidales	P3	UBA1217	UBA1217 sp902788805
vOTU3918	141002V_255_length_40201_cov_76.131993||full	CADBXR01	Bacteria	Bacteroidota	Bacteroidia	Bacteroidales	P3	UBA1217	UBA1217 sp902788805
vOTU3918	141002V_255_length_40201_cov_76.131993||full	CADBYR01	Bacteria	Bacteroidota	Bacteroidia	Bacteroidales	P3	UBA1217	UBA1217 sp902788805
vOTU3918	141002V_255_length_40201_cov_76.131993||full	CADCDX01	Bacteria	Bacteroidota	Bacteroidia	Bacteroidales	P3	UBA1711	UBA1711 sp900317285
vOTU3918	141002V_255_length_40201_cov_76.131993||full	RMAG312	Bacteria	Bacteroidota	Bacteroidia	Bacteroidales	P3	UBA1711	UBA1711 sp900314925
vOTU3925	141002V_265_length_39810_cov_21.701069||full	161007_output.010	Bacteria	Bacteroidota	Bacteroidia	Bacteroidales	Muribaculaceae	Sodaliphilus
vOTU3925	141002V_265_length_39810_cov_21.701069||full	CACXTY01	Bacteria	Bacteroidota	Bacteroidia	Bacteroidales	Muribaculaceae	Sodaliphilus	Sodaliphilus sp902800715
vOTU3925	141002V_265_length_39810_cov_21.701069||full	CACXZW01	Bacteria	Bacteroidota	Bacteroidia	Bacteroidales	Muribaculaceae	Sodaliphilus	Sodaliphilus sp900318205
vOTU3925	141002V_265_length_39810_cov_21.701069||full	CACYEM01	Bacteria	Bacteroidota	Bacteroidia	Bacteroidales	Muribaculaceae	Sodaliphilus	Sodaliphilus sp900320055
vOTU3925	141002V_265_length_39810_cov_21.701069||full	CACYYP01	Bacteria	Bacteroidota	Bacteroidia	Bacteroidales	Muribaculaceae	Sodaliphilus	Sodaliphilus sp902800715
vOTU3925	141002V_265_length_39810_cov_21.701069||full	CADCGN01	Bacteria	Bacteroidota	Bacteroidia	Bacteroidales	Muribaculaceae	Sodaliphilus	Sodaliphilus sp902800715
vOTU3925	141002V_265_length_39810_cov_21.701069||full	RGIG5973	Bacteria	Bacteroidota	Bacteroidia	Bacteroidales	Muribaculaceae	Sodaliphilus	Sodaliphilus sp900319525
vOTU3925	141002V_265_length_39810_cov_21.701069||full	RMAG234	Bacteria	Bacteroidota	Bacteroidia	Bacteroidales	Muribaculaceae	Sodaliphilus	Sodaliphilus sp900319525
vOTU3927	141002V_268_length_39659_cov_11.909176||full	RMAG2373	Bacteria	Proteobacteria	Alphaproteobacteria	Rs-D84	CACZYB01	CACZYB01	CACZYB01 sp017938435
vOTU3930	141002V_272_length_39398_cov_64.778970||full	CACVUB01	Bacteria	Firmicutes_A	Clostridia	Oscillospirales	Ruminococcaceae	Ruminococcus_D	Ruminococcus_D sp900319075
vOTU3930	141002V_272_length_39398_cov_64.778970||full	RMAG385	Bacteria	Firmicutes_A	Clostridia	Oscillospirales	Ruminococcaceae	Ruminococcus_D	Ruminococcus_D sp900319075
vOTU3944	141002V_29_length_101821_cov_34.293910||full	CACXKO01	Bacteria	Bacteroidota	Bacteroidia	Bacteroidales	Bacteroidaceae	Prevotella	Prevotella sp900314755
vOTU3944	141002V_29_length_101821_cov_34.293910||full	CADBAS01	Bacteria	Bacteroidota	Bacteroidia	Bacteroidales	Bacteroidaceae	Prevotella	Prevotella sp900320905
vOTU3944	141002V_29_length_101821_cov_34.293910||full	CADBZP01	Bacteria	Bacteroidota	Bacteroidia	Bacteroidales	Bacteroidaceae	Prevotella	Prevotella sp900315525
vOTU3944	141002V_29_length_101821_cov_34.293910||full	RGIG2621	Bacteria	Bacteroidota	Bacteroidia	Bacteroidales	Bacteroidaceae	UBA4372	UBA4372 sp902779315
vOTU3944	141002V_29_length_101821_cov_34.293910||full	RMAG2039	Bacteria	Bacteroidota	Bacteroidia	Bacteroidales	Bacteroidaceae	Prevotella	Prevotella sp002353295
vOTU3949	141002V_294_length_38182_cov_30.295355||full	4302430-submission.assembly	Bacteria	Firmicutes_A	Clostridia	Oscillospirales	Ruminococcaceae	Ruminococcus_D	Ruminococcus_D albus_B
vOTU3949	141002V_294_length_38182_cov_30.295355||full	71005_61	Bacteria	Firmicutes_A	Clostridia	Oscillospirales	Ruminococcaceae	Ruminococcus_D	Ruminococcus_D albus_B
vOTU3949	141002V_294_length_38182_cov_30.295355||full	RGIG8030	Bacteria	Firmicutes_A	Clostridia	Oscillospirales	Ruminococcaceae	Ruminococcus_D	Ruminococcus_D albus_B
vOTU3959	141002V_307_length_37699_cov_116.782143||full	RMAG650	Bacteria	Cyanobacteria	Vampirovibrionia	Gastranaerophilales	Gastranaerophilaceae	UBA2883
vOTU3961	141002V_31_length_101688_cov_11.119262||full	RGIG5173	Bacteria	Bacteroidota	Bacteroidia	Bacteroidales	Muribaculaceae	Sodaliphilus
vOTU3964	141002V_316_length_37080_cov_19.407103||full	CACYII01	Bacteria	Firmicutes_C	Negativicutes	Selenomonadales	Selenomonadaceae	Selenomonas_B	Selenomonas_B ruminantium_B
vOTU3964	141002V_316_length_37080_cov_19.407103||full	CACZHK01	Bacteria	Firmicutes_C	Negativicutes	Selenomonadales	Selenomonadaceae	Selenomonas_B	Selenomonas_B ruminantium_B
vOTU3968	141002V_321_length_36750_cov_1289.370922||full	CACVUR01	Bacteria	Proteobacteria	Gammaproteobacteria	Enterobacterales	Succinivibrionaceae	Ruminobacter	Ruminobacter amylophilus
vOTU3976	141002V_331_length_36178_cov_85.507737||full	CACXVX01	Bacteria	Fibrobacterota	Fibrobacteria	Fibrobacterales	Fibrobacteraceae	Fibrobacter	Fibrobacter sp002449765
vOTU3976	141002V_331_length_36178_cov_85.507737||full	RGIG6838	Bacteria	Fibrobacterota	Fibrobacteria	Fibrobacterales	Fibrobacteraceae	Fibrobacter	Fibrobacter sp002210285
vOTU3976	141002V_331_length_36178_cov_85.507737||full	RGIG8049	Bacteria	Fibrobacterota	Fibrobacteria	Fibrobacterales	Fibrobacteraceae	Fibrobacter	Fibrobacter sp002210345
vOTU3976	141002V_331_length_36178_cov_85.507737||full	RGIG8454	Bacteria	Fibrobacterota	Fibrobacteria	Fibrobacterales	Fibrobacteraceae	Fibrobacter	Fibrobacter sp001603905
vOTU3976	141002V_331_length_36178_cov_85.507737||full	RGIG9997	Bacteria	Fibrobacterota	Fibrobacteria	Fibrobacterales	Fibrobacteraceae	Fibrobacter	Fibrobacter sp017642335
vOTU3982	141002V_341_length_35740_cov_19.501611||full	CADBLD01	Bacteria	Firmicutes_A	Clostridia	Lachnospirales	Lachnospiraceae	RUG191	RUG191 sp900315945
vOTU3982	141002V_341_length_35740_cov_19.501611||full	RMAG2668	Bacteria	Firmicutes_A	Clostridia	Lachnospirales	Lachnospiraceae	RUG191	RUG191 sp002373675
vOTU3988	141002V_351_length_35316_cov_12.877910||full	RMAG185	Bacteria	Firmicutes_A	Clostridia	Lachnospirales	Lachnospiraceae	RUG306	RUG306 sp900317755
vOTU3989	141002V_352_length_35188_cov_89.097942||full	RMAG859	Bacteria	Proteobacteria	Gammaproteobacteria	Enterobacterales	Succinivibrionaceae	Ruminobacter	Ruminobacter sp900315145
vOTU3994	141002V_36_length_96306_cov_263.046306||full	CACWCC01	Bacteria	Bacteroidota	Bacteroidia	Bacteroidales	Paludibacteraceae	Enterocola	Enterocola sp900316995
vOTU3994	141002V_36_length_96306_cov_263.046306||full	CACZSK01	Bacteria	Bacteroidota	Bacteroidia	Bacteroidales	Bacteroidaceae	Alloprevotella	Alloprevotella sp900317635
vOTU3994	141002V_36_length_96306_cov_263.046306||full	CADAHT01	Bacteria	Bacteroidota	Bacteroidia	Bacteroidales	F082	Limimorpha	Limimorpha sp902785755
vOTU3994	141002V_36_length_96306_cov_263.046306||full	CADBZP01	Bacteria	Bacteroidota	Bacteroidia	Bacteroidales	Bacteroidaceae	Prevotella	Prevotella sp900315525
vOTU3994	141002V_36_length_96306_cov_263.046306||full	RMAG365	Bacteria	Bacteroidota	Bacteroidia	Bacteroidales	Bacteroidaceae	Alloprevotella	Alloprevotella sp900317635
vOTU4002	141002V_370_length_34380_cov_89.365768||full	141004_110_sub	Bacteria	Firmicutes_A	Clostridia	Oscillospirales	Ruminococcaceae	Ruminococcus	Ruminococcus flavefaciens_E
vOTU4002	141002V_370_length_34380_cov_89.365768||full	CACWWH01	Bacteria	Firmicutes_A	Clostridia	Oscillospirales	Ruminococcaceae	Ruminococcus	Ruminococcus flavefaciens_O
vOTU4002	141002V_370_length_34380_cov_89.365768||full	RMAG965	Bacteria	Firmicutes_A	Clostridia	Oscillospirales	Ruminococcaceae	Ruminococcus	Ruminococcus flavefaciens_O
vOTU4005	141002V_378_length_33975_cov_86.841008||full	RGIG10153	Bacteria	Bacteroidota	Bacteroidia	Bacteroidales	Paludibacteraceae	UBA1723	UBA1723 sp002371265
vOTU4037	141002V_424_length_31896_cov_6.676141||full	CACYXY01	Bacteria	Firmicutes_A	Clostridia	Christensenellales	CAG-74	UBA2862	UBA2862 sp902765305
vOTU4055	141002V_453_length_30585_cov_1170.202031||full	RGIG1580	Bacteria	Proteobacteria	Gammaproteobacteria	Enterobacterales	Succinivibrionaceae	Succinimonas	Succinimonas sp002372325
vOTU4061	141002V_461_length_30289_cov_31.210425||full	RGIG6917	Bacteria	Firmicutes_A	Clostridia	Oscillospirales	Oscillospiraceae	UBA738	UBA738 sp017540645
vOTU4062	141002V_462_length_30234_cov_11.934358||full	CADBZM01	Bacteria	Bacteroidota	Bacteroidia	Bacteroidales	Bacteroidaceae	Prevotella	Prevotella sp002350805
vOTU4072	141002V_479_length_29594_cov_14.444666||full	CACYNE01	Bacteria	Bacteroidota	Bacteroidia	Bacteroidales	Bacteroidaceae	Prevotella	Prevotella sp902775605
vOTU4072	141002V_479_length_29594_cov_14.444666||full	RGIG6054	Bacteria	Bacteroidota	Bacteroidia	Bacteroidales	Bacteroidaceae	Prevotella	Prevotella sp017518935
vOTU4078	141002V_485_length_29434_cov_153.820484||full	RGIG4455	Bacteria	Spirochaetota	Spirochaetia	Treponematales	Treponemataceae	Treponema_D	Treponema_D sp017469785
vOTU4079	141002V_486_length_29369_cov_6.746981||full	CADAIM01	Bacteria	Bacteroidota	Bacteroidia	Bacteroidales	UBA932	Cryptobacteroides	Cryptobacteroides sp900317065
vOTU4079	141002V_486_length_29369_cov_6.746981||full	RMAG1389	Bacteria	Bacteroidota	Bacteroidia	Bacteroidales	UBA932	Cryptobacteroides	Cryptobacteroides sp900317065
vOTU4086	141002V_497_length_28712_cov_588.223436||full	RMAG2377	Bacteria	Proteobacteria	Gammaproteobacteria	Enterobacterales	Succinivibrionaceae	UBA2804	UBA2804 sp902782145
vOTU4129	141002V_597_length_25298_cov_236.084855||full	CACVUR01	Bacteria	Proteobacteria	Gammaproteobacteria	Enterobacterales	Succinivibrionaceae	Ruminobacter	Ruminobacter amylophilus
vOTU4129	141002V_597_length_25298_cov_236.084855||full	RGIG8895	Bacteria	Proteobacteria	Gammaproteobacteria	Enterobacterales	Succinivibrionaceae	Ruminobacter	Ruminobacter sp017940385
vOTU4138	141002V_62_length_73465_cov_70.861191||full	CADCSE01	Bacteria	Bacteroidota	Bacteroidia	Bacteroidales	Bacteroidaceae	Prevotella	Prevotella sp900316015
vOTU4138	141002V_62_length_73465_cov_70.861191||full	RMAG2292	Bacteria	Bacteroidota	Bacteroidia	Bacteroidales	Bacteroidaceae	Prevotella	Prevotella sp902762325
vOTU4150	141002V_652_length_23764_cov_7.399595||full	CADCBN01	Bacteria	Bacteroidota	Bacteroidia	Bacteroidales	Paludibacteraceae	RF16	RF16 sp900317745
vOTU4154	141002V_678_length_22942_cov_89.810897||full	CADAVB01	Bacteria	Bacteroidota	Bacteroidia	Bacteroidales	F082	Limimorpha	Limimorpha sp902791165
vOTU4156	141002V_685_length_22785_cov_56.922833||full	CACYJJ01	Bacteria	Firmicutes_A	Clostridia	Lachnospirales	Lachnospiraceae	CAG-791	CAG-791 sp900319245
vOTU4156	141002V_685_length_22785_cov_56.922833||full	CADBZC01	Bacteria	Firmicutes_A	Clostridia	Lachnospirales	Lachnospiraceae	CAG-791	CAG-791 sp900319245
vOTU4159	141002V_69_length_67141_cov_10.696673||full	CACYHQ01	Bacteria	Verrucomicrobiota	Lentisphaeria	Victivallales	UBA1829	UBA1732	UBA1732 sp902774245
vOTU4164	141002V_7_length_163007_cov_41.545504||full	RGIG8411	Bacteria	Actinobacteriota	Actinomycetia	Actinomycetales	Bifidobacteriaceae	RGIG7107
vOTU4170	141002V_709_length_22089_cov_117.397159||full	CACVUR01	Bacteria	Proteobacteria	Gammaproteobacteria	Enterobacterales	Succinivibrionaceae	Ruminobacter	Ruminobacter amylophilus
vOTU4171	141002V_71_length_65623_cov_115.914608||full	71010_90	Bacteria	Bacteroidota	Bacteroidia	Bacteroidales	UBA932	Egerieousia	Egerieousia sp902780455
vOTU4171	141002V_71_length_65623_cov_115.914608||full	RGIG10157	Bacteria	Bacteroidota	Bacteroidia	Bacteroidales	UBA932	Egerieousia	Egerieousia sp017962375
vOTU4174	141002V_72_length_65316_cov_16.722300||full	161007_146	Bacteria	Proteobacteria	Alphaproteobacteria	RF32	CAG-239	RUG410
vOTU4174	141002V_72_length_65316_cov_16.722300||full	CACWLO01	Bacteria	Bacteroidota	Bacteroidia	Bacteroidales	Bacteroidaceae	Prevotella	Prevotella sp902801375
vOTU4174	141002V_72_length_65316_cov_16.722300||full	CACZMD01	Bacteria	Bacteroidota	Bacteroidia	Bacteroidales	Bacteroidaceae	UBA4372	UBA4372 sp902779165
vOTU4174	141002V_72_length_65316_cov_16.722300||full	F1_Ai_62_bin_98	Bacteria	Bacteroidota	Bacteroidia	Bacteroidales	Bacteroidaceae	Alloprevotella	Alloprevotella sp900321445
vOTU4174	141002V_72_length_65316_cov_16.722300||full	RGIG6792	Bacteria	Bacteroidota	Bacteroidia	Bacteroidales	Bacteroidaceae	UBA4372	UBA4372 sp017427185
vOTU4174	141002V_72_length_65316_cov_16.722300||full	RMAG1774	Bacteria	Bacteroidota	Bacteroidia	Bacteroidales	Bacteroidaceae	UBA4372	UBA4372 sp017427185
vOTU4174	141002V_72_length_65316_cov_16.722300||full	RMAG1887	Bacteria	Bacteroidota	Bacteroidia	Bacteroidales	Bacteroidaceae	UBA4334	UBA4334 sp002342585
vOTU4174	141002V_72_length_65316_cov_16.722300||full	RMAG2148	Bacteria	Bacteroidota	Bacteroidia	Bacteroidales	Bacteroidaceae	Prevotella
vOTU4176	141002V_725_length_21728_cov_6.642135||full	CACYYD01	Bacteria	Firmicutes_A	Clostridia	Peptostreptococcales	Anaerovoracaceae	RUG099	RUG099 sp902778585
vOTU4180	141002V_74_length_65039_cov_31.573449||full	71004_78	Bacteria	Bacteroidota	Bacteroidia	Bacteroidales	Muribaculaceae	Sodaliphilus	Sodaliphilus sp900318255
vOTU4180	141002V_74_length_65039_cov_31.573449||full	CACVZK01	Bacteria	Bacteroidota	Bacteroidia	Bacteroidales	Muribaculaceae	Sodaliphilus	Sodaliphilus sp900318065
vOTU4180	141002V_74_length_65039_cov_31.573449||full	CACYAV01	Bacteria	Bacteroidota	Bacteroidia	Bacteroidales	Muribaculaceae	Sodaliphilus	Sodaliphilus sp900316835
vOTU4180	141002V_74_length_65039_cov_31.573449||full	CADAAI01	Bacteria	Bacteroidota	Bacteroidia	Bacteroidales	Muribaculaceae	Sodaliphilus	Sodaliphilus sp902785925
vOTU4180	141002V_74_length_65039_cov_31.573449||full	RGIG2329	Bacteria	Bacteroidota	Bacteroidia	Bacteroidales	Muribaculaceae	Sodaliphilus	Sodaliphilus sp902762385
vOTU4191	141002V_774_length_20744_cov_4.702402||full	CACYWC01	Bacteria	Actinobacteriota	Coriobacteriia	Coriobacteriales	Atopobiaceae	Olegusella	Olegusella sp900314685
vOTU4199	141002V_8_length_161798_cov_8.399275||full	CADABY01	Bacteria	Firmicutes_A	Clostridia	Oscillospirales	Acutalibacteraceae	CAG-177	CAG-177 sp900319455
vOTU4212	141002V_877_length_18588_cov_31.893433||full	RMAG859	Bacteria	Proteobacteria	Gammaproteobacteria	Enterobacterales	Succinivibrionaceae	Ruminobacter	Ruminobacter sp900315145
vOTU4215	141002V_89_length_60662_cov_73.389196||full	CADADS01	Bacteria	Bacteroidota	Bacteroidia	Bacteroidales	UBA932	Cryptobacteroides	Cryptobacteroides sp902780935
vOTU4215	141002V_89_length_60662_cov_73.389196||full	RGIG2680	Bacteria	Bacteroidota	Bacteroidia	Bacteroidales	UBA932	Cryptobacteroides	Cryptobacteroides sp902785825
vOTU4216	141002V_895_length_18346_cov_8.603849||full	CADAVX01	Bacteria	Bacteroidota	Bacteroidia	Bacteroidales	Paludibacteraceae	RF16	RF16 sp900321605
vOTU4216	141002V_895_length_18346_cov_8.603849||full	CADBEV01	Bacteria	Bacteroidota	Bacteroidia	Bacteroidales	Paludibacteraceae	RF16	RF16 sp902765485
vOTU4216	141002V_895_length_18346_cov_8.603849||full	RMAG1659	Bacteria	Bacteroidota	Bacteroidia	Bacteroidales	Paludibacteraceae	RF16	RF16 sp900321605
vOTU4251	141003V_1057_length_18535_cov_21.183550||full	3387354-submission.assembly	Bacteria	Proteobacteria	Gammaproteobacteria	Enterobacterales	Succinivibrionaceae	Ruminobacter	Ruminobacter amylophilus
vOTU4251	141003V_1057_length_18535_cov_21.183550||full	RMAG2799	Bacteria	Proteobacteria	Gammaproteobacteria	Enterobacterales	Succinivibrionaceae	Ruminobacter	Ruminobacter sp017940385
vOTU4282	141003V_12_length_171436_cov_23.935652||full	CACWXJ01	Bacteria	Verrucomicrobiota	Kiritimatiellae	RFP12	UBA1067	UBA1067	UBA1067 sp002350535
vOTU4289	141003V_128_length_61325_cov_20.501795||full	141009_106_sub	Bacteria	Bacteroidota	Bacteroidia	Bacteroidales	Bacteroidaceae	UBA1179	UBA1179 sp902763885
vOTU4289	141003V_128_length_61325_cov_20.501795||full	CACWTU01	Bacteria	Bacteroidota	Bacteroidia	Bacteroidales	Bacteroidaceae	UBA1179	UBA1179 sp902763885
vOTU4289	141003V_128_length_61325_cov_20.501795||full	CACZLB01	Bacteria	Bacteroidota	Bacteroidia	Bacteroidales	Bacteroidaceae	UBA1179	UBA1179 sp900318995
vOTU4290	141003V_129_length_61265_cov_9.798089||full	RMAG2659	Bacteria	Firmicutes_C	Negativicutes	Selenomonadales	Selenomonadaceae	Anaerovibrio	Anaerovibrio lipolyticus_C
vOTU4300	141003V_137_length_58418_cov_19.907750||full	CACZHK01	Bacteria	Firmicutes_C	Negativicutes	Selenomonadales	Selenomonadaceae	Selenomonas_B	Selenomonas_B ruminantium_B
vOTU4302	141003V_139_length_58226_cov_7.483781||full	CACYTF01	Bacteria	Firmicutes_A	Clostridia	Christensenellales	CAG-74	UBA2862	UBA2862 sp902777335
vOTU4322	141003V_150_length_57456_cov_11.463685||full	RMAG819	Bacteria	Synergistota	Synergistia	Synergistales	Aminobacteriaceae	Fretibacterium	Fretibacterium sp016280565
vOTU4329	141003V_156_length_56511_cov_8.039464||full	CACXSA01	Bacteria	Bacteroidota	Bacteroidia	Bacteroidales	Bacteroidaceae	Prevotella	Prevotella sp902770195
vOTU4336	141003V_161_length_56073_cov_31.248384||full	01_bin.78	Bacteria	Bacteroidota	Bacteroidia	Bacteroidales	Paludibacteraceae	RF16	RF16 sp900317745
vOTU4336	141003V_161_length_56073_cov_31.248384||full	CACZTR01	Bacteria	Bacteroidota	Bacteroidia	Bacteroidales	Paludibacteraceae	RF16	RF16 sp900320865
vOTU4336	141003V_161_length_56073_cov_31.248384||full	CADARV01	Bacteria	Bacteroidota	Bacteroidia	Bacteroidales	Paludibacteraceae	RF16	RF16 sp900320865
vOTU4336	141003V_161_length_56073_cov_31.248384||full	RMAG92	Bacteria	Bacteroidota	Bacteroidia	Bacteroidales	Paludibacteraceae	RF16	RF16 sp900321605
vOTU4354	141003V_17_length_154439_cov_19.599596||full	CACWNO01	Bacteria	Firmicutes_A	Clostridia	Oscillospirales	Acutalibacteraceae	UBA1213	UBA1213 sp900317795
vOTU4354	141003V_17_length_154439_cov_19.599596||full	CADADW01	Bacteria	Firmicutes_A	Clostridia	Oscillospirales	Acutalibacteraceae	Ruminococcus_E	Ruminococcus_E sp900315605
vOTU4368	141003V_1818_length_11935_cov_6.226263||full	CACYUV01	Bacteria	Bacteroidota	Bacteroidia	Bacteroidales	Bacteroidaceae	Prevotella	Prevotella sp002391185
vOTU4369	141003V_182_length_54020_cov_15.520801||full	CACVNZ01	Bacteria	Firmicutes_A	Clostridia	Oscillospirales	Acutalibacteraceae	Ruminococcus_E	Ruminococcus_E sp900314795
vOTU4369	141003V_182_length_54020_cov_15.520801||full	RMAG235	Bacteria	Firmicutes_A	Clostridia	Oscillospirales	Acutalibacteraceae	Ruminococcus_E	Ruminococcus_E sp900314795
vOTU4388	141003V_2_length_278931_cov_29.160785||full	CADCNI01	Bacteria	Firmicutes_A	Clostridia	Oscillospirales	Acutalibacteraceae	RUG762	RUG762 sp902802795
vOTU4408	141003V_2134_length_10174_cov_206.152410||full	RMAG327	Bacteria	Proteobacteria	Gammaproteobacteria	Enterobacterales	Succinivibrionaceae	UBA2810	UBA2810 sp900317945
vOTU4410	141003V_216_length_48837_cov_74.551392||full	CACZJW01	Bacteria	Firmicutes_A	Clostridia	Lachnospirales	Lachnospiraceae	UBA1066	UBA1066 sp900315305
vOTU4421	141003V_2264_length_9596_cov_26.450477||full	CADBZC01	Bacteria	Firmicutes_A	Clostridia	Lachnospirales	Lachnospiraceae	CAG-791	CAG-791 sp900319245
vOTU4446	141003V_25_length_139021_cov_8.761114||full	RGIG2413	Archaea	Methanobacteriota	Methanobacteria	Methanobacteriales	Methanobacteriaceae	Methanobrevibacter_A	Methanobrevibacter_A sp017434525
vOTU4467	141003V_274_length_43740_cov_53.248735||full	CADANN01	Bacteria	Spirochaetota	Spirochaetia	Treponematales	Treponemataceae	Treponema_D	Treponema_D sp902789325
vOTU4468	141003V_275_length_43590_cov_30.149788||full	CACWUO01	Bacteria	Bacteroidota	Bacteroidia	Bacteroidales	UBA932	Cryptobacteroides	Cryptobacteroides sp900319855
vOTU4476	141003V_284_length_43140_cov_47.563630||full	CACWZI01	Bacteria	Firmicutes_A	Clostridia	Christensenellales	CAG-74	UBA2862	UBA2862 sp902765305
vOTU4476	141003V_284_length_43140_cov_47.563630||full	CACYXY01	Bacteria	Firmicutes_A	Clostridia	Christensenellales	CAG-74	UBA2862	UBA2862 sp902765305
vOTU4476	141003V_284_length_43140_cov_47.563630||full	RGIG4367	Bacteria	Firmicutes_A	Clostridia	Christensenellales	CAG-74	UBA2862	UBA2862 sp902765305
vOTU4485	141003V_295_length_41891_cov_15.742973||full	CACWQK01	Bacteria	Bacteroidota	Bacteroidia	Bacteroidales	UBA932	Cryptobacteroides	Cryptobacteroides sp002472565
vOTU4485	141003V_295_length_41891_cov_15.742973||full	RMAG2432	Bacteria	Bacteroidota	Bacteroidia	Bacteroidales	UBA932	Cryptobacteroides
vOTU4505	141003V_315_length_40704_cov_10.966149||full	71005_61	Bacteria	Firmicutes_A	Clostridia	Oscillospirales	Ruminococcaceae	Ruminococcus_D	Ruminococcus_D albus_B
vOTU4520	141003V_329_length_39752_cov_214.904048||full	RGIG1580	Bacteria	Proteobacteria	Gammaproteobacteria	Enterobacterales	Succinivibrionaceae	Succinimonas	Succinimonas sp002372325
vOTU4520	141003V_329_length_39752_cov_214.904048||full	RMAG741	Bacteria	Proteobacteria	Gammaproteobacteria	Enterobacterales	Succinivibrionaceae	Succinimonas	Succinimonas amylolytica
vOTU4526	141003V_337_length_39262_cov_6.809779||full	RGIG3449	Bacteria	Verrucomicrobiota	Lentisphaeria	Victivallales	Victivallaceae	UBA1784	UBA1784 sp017450705
vOTU4528	141003V_34_length_120659_cov_17.793730||full	RGIG4948	Bacteria	Bacteroidota	Bacteroidia	Bacteroidales	Bacteroidaceae	UBA4372	UBA4372 sp017470425
vOTU4541	141003V_356_length_38480_cov_48.903266||full	RMAG859	Bacteria	Proteobacteria	Gammaproteobacteria	Enterobacterales	Succinivibrionaceae	Ruminobacter	Ruminobacter sp900315145
vOTU4546	141003V_363_length_38241_cov_66.363641||full	RGIG9966	Bacteria	Bacteroidota	Bacteroidia	Bacteroidales	Bacteroidaceae	UBA1179
vOTU4550	141003V_368_length_38133_cov_10.015153||full	2915486-submission.assembly	Bacteria	Firmicutes_C	Negativicutes	Selenomonadales	Selenomonadaceae	Selenomonas_A	Selenomonas_A ruminantium
vOTU4550	141003V_368_length_38133_cov_10.015153||full	RGIG9249	Bacteria	Firmicutes_C	Negativicutes	Selenomonadales	Selenomonadaceae	Selenomonas_A
vOTU4553	141003V_372_length_38058_cov_26.168697||full	CACZEN01	Bacteria	Spirochaetota	Spirochaetia	Treponematales	Treponemataceae	Treponema_D	Treponema_D sp900316905
vOTU4553	141003V_372_length_38058_cov_26.168697||full	CACZKV01	Bacteria	Spirochaetota	Spirochaetia	Treponematales	Treponemataceae	Treponema_D	Treponema_D sp902799665
vOTU4553	141003V_372_length_38058_cov_26.168697||full	CADAZM01	Bacteria	Spirochaetota	Spirochaetia	Treponematales	Treponemataceae	Treponema_D	Treponema_D sp900316905
vOTU4553	141003V_372_length_38058_cov_26.168697||full	CADBBB01	Bacteria	Spirochaetota	Spirochaetia	Treponematales	Treponemataceae	Treponema_D	Treponema_D sp902792795
vOTU4553	141003V_372_length_38058_cov_26.168697||full	CADBKJ01	Bacteria	Spirochaetota	Spirochaetia	Treponematales	Treponemataceae	Treponema_D	Treponema_D sp900316905
vOTU4553	141003V_372_length_38058_cov_26.168697||full	CADCBK01	Bacteria	Spirochaetota	Spirochaetia	Treponematales	Treponemataceae	Treponema_D	Treponema_D sp902799665
vOTU4564	141003V_39_length_110592_cov_178.002036||full	71006_output.031_sub	Bacteria	Firmicutes_A	Clostridia	Lachnospirales	Lachnospiraceae	FD2005	FD2005 sp017392525
vOTU4574	141003V_403_length_36290_cov_20.179329||full	CACXAV01	Bacteria	Firmicutes_A	Clostridia	Christensenellales	CAG-138	RUG472	RUG472 sp900319345
vOTU4574	141003V_403_length_36290_cov_20.179329||full	RMAG1753	Bacteria	Firmicutes_A	Clostridia	Christensenellales	CAG-138	RUG472	RUG472 sp900319345
vOTU4579	141003V_409_length_36006_cov_9.294957||full	CACWDT01	Bacteria	Proteobacteria	Alphaproteobacteria	RF32	CAG-239	RUG410	RUG410 sp900313155
vOTU4591	141003V_427_length_35291_cov_254.604467||full	CACVUR01	Bacteria	Proteobacteria	Gammaproteobacteria	Enterobacterales	Succinivibrionaceae	Ruminobacter	Ruminobacter amylophilus
vOTU4606	141003V_448_length_34595_cov_38.586972||full	CACWTV01	Bacteria	Bacteroidota	Bacteroidia	Bacteroidales	UBA932	Cryptobacteroides	Cryptobacteroides sp900317065
vOTU4606	141003V_448_length_34595_cov_38.586972||full	RGIG3523	Bacteria	Bacteroidota	Bacteroidia	Bacteroidales	UBA932	Cryptobacteroides	Cryptobacteroides sp900316675
vOTU4614	141003V_457_length_34410_cov_31.732353||full	4302430-submission.assembly	Bacteria	Firmicutes_A	Clostridia	Oscillospirales	Ruminococcaceae	Ruminococcus_D	Ruminococcus_D albus_B
vOTU4614	141003V_457_length_34410_cov_31.732353||full	RGIG8030	Bacteria	Firmicutes_A	Clostridia	Oscillospirales	Ruminococcaceae	Ruminococcus_D	Ruminococcus_D albus_B
vOTU4616	141003V_461_length_34265_cov_12.652558||full	RMAG764	Bacteria	Firmicutes_A	Clostridia	Lachnospirales	Lachnospiraceae	CAG-791	CAG-791 sp900317555
vOTU4622	141003V_474_length_33648_cov_1045.927485||full	CACVLA01	Bacteria	Firmicutes_A	Clostridia	Oscillospirales	Oscillospiraceae	Faecousia	Faecousia sp900315595
vOTU4626	141003V_48_length_102202_cov_102.534328||full	RMAG123	Bacteria	Bacteroidota	Bacteroidia	Bacteroidales	Bacteroidaceae	Prevotella	Prevotella sp900100635
vOTU4627	141003V_480_length_33349_cov_7.553733||full	RMAG1377	Bacteria	Proteobacteria	Alphaproteobacteria	RF32	CAG-239	CAG-267
vOTU4630	141003V_484_length_33298_cov_29.041362||full	CADCBT01	Bacteria	Verrucomicrobiota	Kiritimatiellae	RFP12	UBA1067	RUG572	RUG572 sp902802945
vOTU4646	141003V_506_length_32717_cov_79.180975||full	2918129-submission.assembly	Bacteria	Firmicutes_A	Clostridia	Lachnospirales	Lachnospiraceae	Butyrivibrio	Butyrivibrio fibrisolvens_C
vOTU4646	141003V_506_length_32717_cov_79.180975||full	RMAG1998	Bacteria	Firmicutes_A	Clostridia	Lachnospirales	Lachnospiraceae	Butyrivibrio	Butyrivibrio fibrisolvens_C
vOTU4655	141003V_521_length_32139_cov_10.101982||full	CACZNC01	Bacteria	Firmicutes_A	Clostridia	Oscillospirales	CAG-272	UMGS1696	UMGS1696 sp902782445
vOTU4655	141003V_521_length_32139_cov_10.101982||full	RGIG1437	Bacteria	Firmicutes_A	Clostridia	Oscillospirales	CAG-272	UMGS1696	UMGS1696 sp902782445
vOTU4658	141003V_525_length_31993_cov_28.463930||full	RGIG10217	Bacteria	Spirochaetota	Spirochaetia	Treponematales	Treponemataceae	Treponema_D	Treponema_D sp017553635
vOTU4674	141003V_55_length_97087_cov_11.468856||full	161004_135	Bacteria	Planctomycetota	Planctomycetia	Pirellulales	Thermoguttaceae	RUG369	RUG369 sp902803085
vOTU4678	141003V_553_length_31179_cov_8.018089||full	CACZDS01	Bacteria	Bacteroidota	Bacteroidia	Bacteroidales	Bacteroidaceae	Ga6A1	Ga6A1 sp900102385
vOTU4678	141003V_553_length_31179_cov_8.018089||full	CADAGZ01	Bacteria	Bacteroidota	Bacteroidia	Bacteroidales	Bacteroidaceae	Ga6A1	Ga6A1 sp900102385
vOTU4678	141003V_553_length_31179_cov_8.018089||full	CADAOH01	Bacteria	Bacteroidota	Bacteroidia	Bacteroidales	Bacteroidaceae	Ga6A1	Ga6A1 sp900102385
vOTU4678	141003V_553_length_31179_cov_8.018089||full	CADBXP01	Bacteria	Bacteroidota	Bacteroidia	Bacteroidales	Bacteroidaceae	Ga6A1	Ga6A1 sp900102385
vOTU4678	141003V_553_length_31179_cov_8.018089||full	RGIG8161	Bacteria	Bacteroidota	Bacteroidia	Bacteroidales	Bacteroidaceae	Ga6A1	Ga6A1 sp017617315
vOTU4678	141003V_553_length_31179_cov_8.018089||full	RMAG1517	Bacteria	Bacteroidota	Bacteroidia	Bacteroidales	Bacteroidaceae	Ga6A1	Ga6A1 sp900102385
vOTU4683	141003V_562_length_30952_cov_9.309448||full	RMAG656	Bacteria	Spirochaetota	Spirochaetia	Treponematales	Treponemataceae	Treponema_D	Treponema_D berlinense
vOTU4702	141003V_592_length_29871_cov_12.295244||full	CADCJU01	Bacteria	Firmicutes_A	Clostridia	Lachnospirales	Lachnospiraceae	UBA2942	UBA2942 sp900321525
vOTU4702	141003V_592_length_29871_cov_12.295244||full	RMAG2429	Bacteria	Firmicutes_A	Clostridia	Oscillospirales	Acutalibacteraceae	Fimenecus
vOTU4729	141003V_643_length_27765_cov_146.142259||full	RGIG1497	Bacteria	Verrucomicrobiota	Kiritimatiellae	RFP12	UBA3636	UBA3636	UBA3636 sp017413145
vOTU4741	141003V_666_length_26885_cov_33.939173||full	RGIG1580	Bacteria	Proteobacteria	Gammaproteobacteria	Enterobacterales	Succinivibrionaceae	Succinimonas	Succinimonas sp002372325
vOTU4742	141003V_67_length_89989_cov_10.817499||full	CADAZM01	Bacteria	Spirochaetota	Spirochaetia	Treponematales	Treponemataceae	Treponema_D	Treponema_D sp900316905
vOTU4742	141003V_67_length_89989_cov_10.817499||full	RGIG3334	Bacteria	Spirochaetota	Spirochaetia	CADAEX01	CADAEX01	CADAEX01	CADAEX01 sp017446885
vOTU4752	141003V_69_length_88577_cov_16.749034||full	CADAHT01	Bacteria	Bacteroidota	Bacteroidia	Bacteroidales	F082	Limimorpha	Limimorpha sp902785755
vOTU4757	141003V_701_length_25990_cov_19.214613||full	4309608-submission.assembly	Bacteria	Firmicutes_C	Negativicutes	Selenomonadales	Selenomonadaceae	Selenomonas_B	Selenomonas_B ruminantium_A
vOTU4771	141003V_735_length_25205_cov_6.590378||full	CADCSM01	Bacteria	Firmicutes_C	Negativicutes	Selenomonadales	Selenomonadaceae	RUG024	RUG024 sp900314765
vOTU4780	141003V_75_length_85667_cov_33.365253||full	CACYHQ01	Bacteria	Verrucomicrobiota	Lentisphaeria	Victivallales	UBA1829	UBA1732	UBA1732 sp902774245
vOTU4795	141003V_784_length_24266_cov_32.971914||full	CADBCZ01	Bacteria	Firmicutes_A	Clostridia	Lachnospirales	Lachnospiraceae	CAG-590	CAG-590 sp902793335
vOTU4805	141003V_804_length_23914_cov_19.955908||full	CACYNA01	Bacteria	Bacteroidota	Bacteroidia	Bacteroidales	Bacteroidaceae	Prevotella	Prevotella sp900316285
vOTU4805	141003V_804_length_23914_cov_19.955908||full	CADAAK01	Bacteria	Bacteroidota	Bacteroidia	Bacteroidales	Bacteroidaceae	Prevotella	Prevotella sp900316285
vOTU4805	141003V_804_length_23914_cov_19.955908||full	RGIG2646	Bacteria	Bacteroidota	Bacteroidia	Bacteroidales	Bacteroidaceae	Prevotella	Prevotella sp900316285
vOTU4805	141003V_804_length_23914_cov_19.955908||full	RMAG1689	Bacteria	Bacteroidota	Bacteroidia	Bacteroidales	Bacteroidaceae	Prevotella	Prevotella sp900316285
vOTU4816	141003V_823_length_23332_cov_7.223869||full	3964095-submission.assembly	Bacteria	Firmicutes_C	Negativicutes	Selenomonadales	Selenomonadaceae	Selenomonas_A	Selenomonas_A ruminantium_F
vOTU4817	141003V_830_length_23213_cov_37.607911||full	71004_78	Bacteria	Bacteroidota	Bacteroidia	Bacteroidales	Muribaculaceae	Sodaliphilus	Sodaliphilus sp900318255
vOTU4817	141003V_830_length_23213_cov_37.607911||full	CACVZK01	Bacteria	Bacteroidota	Bacteroidia	Bacteroidales	Muribaculaceae	Sodaliphilus	Sodaliphilus sp900318065
vOTU4817	141003V_830_length_23213_cov_37.607911||full	RMAG476	Bacteria	Bacteroidota	Bacteroidia	Bacteroidales	Muribaculaceae	Sodaliphilus	Sodaliphilus sp900318065
vOTU4824	141003V_865_length_22240_cov_132.016137||full	CACYJJ01	Bacteria	Firmicutes_A	Clostridia	Lachnospirales	Lachnospiraceae	CAG-791	CAG-791 sp900319245
vOTU4826	141003V_868_length_22148_cov_78.026660||full	RMAG717	Bacteria	Actinobacteriota	Coriobacteriia	Coriobacteriales	Atopobiaceae	UBA7748	UBA7748 sp900314535
vOTU4838	141003V_91_length_73811_cov_133.012568||full	CADCBL01	Bacteria	Proteobacteria	Gammaproteobacteria	Enterobacterales	Succinivibrionaceae	UBA2804	UBA2804 sp902782145
vOTU4879	141004V_110_length_75678_cov_162.096161||full	CADBZP01	Bacteria	Bacteroidota	Bacteroidia	Bacteroidales	Bacteroidaceae	Prevotella	Prevotella sp900315525
vOTU4914	141004V_129_length_66560_cov_105.754846||full	141002_bin.58_sub	Bacteria	Bacteroidota	Bacteroidia	Bacteroidales	Bacteroidaceae	Prevotella	Prevotella sp905233985
vOTU4914	141004V_129_length_66560_cov_105.754846||full	CACWLO01	Bacteria	Bacteroidota	Bacteroidia	Bacteroidales	Bacteroidaceae	Prevotella	Prevotella sp902801375
vOTU4914	141004V_129_length_66560_cov_105.754846||full	CADBZX01	Bacteria	Bacteroidota	Bacteroidia	Bacteroidales	Bacteroidaceae	UBA4334	UBA4334 sp900316505
vOTU4916	141004V_130_length_66539_cov_227.928990||full	CACZTS01	Bacteria	Bacteroidota	Bacteroidia	Bacteroidales	UBA932	Cryptobacteroides	Cryptobacteroides sp900313275
vOTU4916	141004V_130_length_66539_cov_227.928990||full	RGIG2680	Bacteria	Bacteroidota	Bacteroidia	Bacteroidales	UBA932	Cryptobacteroides	Cryptobacteroides sp902785825
vOTU4931	141004V_141_length_63269_cov_18.703436||full	CACZAK01	Bacteria	Verrucomicrobiota	Kiritimatiellae	RFP12	UBA1067	RUG572	RUG572 sp902779075
vOTU4931	141004V_141_length_63269_cov_18.703436||full	RMAG2138	Bacteria	Verrucomicrobiota	Kiritimatiellae	RFP12	UBA1067	RUG572	RUG572 sp002373695
vOTU4944	141004V_1495_length_13322_cov_8.607909||full	CADAUI01	Bacteria	Firmicutes	Bacilli	Erysipelotrichales	Erysipelotrichaceae	Bulleidia	Bulleidia timonensis
vOTU4956	141004V_155_length_61567_cov_209.816491||full	RGIG7088	Bacteria	Spirochaetota	Spirochaetia	Treponematales	Treponemataceae	Treponema_D	Treponema_D sp002369025
vOTU4964	141004V_1599_length_12669_cov_12.181069||full	CACYGS01	Bacteria	Firmicutes_A	Clostridia	Lachnospirales	Lachnospiraceae	Weimeria	Weimeria sp900316165
vOTU4976	141004V_166_length_58417_cov_25.259381||full	CACZPR01	Bacteria	Spirochaetota	Spirochaetia	Treponematales	Treponemataceae	Treponema_D	Treponema_D sp902783155
vOTU5002	141004V_185_length_54461_cov_29.509889||full	CADAMW01	Bacteria	Firmicutes_A	Clostridia	Lachnospirales	Lachnospiraceae	CAG-791	CAG-791 sp900321785
vOTU5004	141004V_186_length_54273_cov_13.244365||full	CACYJY01	Bacteria	Firmicutes_A	Clostridia	Lachnospirales	Lachnospiraceae	UBA1066	UBA1066 sp900315305
vOTU5013	141004V_194_length_52379_cov_22.337952||full	RMAG1877	Bacteria	Bacteroidota	Bacteroidia	Bacteroidales	Bacteroidaceae	Prevotella	Prevotella sp002353975
vOTU5030	141004V_21_length_135751_cov_494.241164||full	NC_013407	Archaea	Methanobacteriota	Methanococci	Methanococcales	Methanocaldococcaceae	Methanocaldococcus	Methanocaldococcus vulcanius
vOTU5033	141004V_215_length_50349_cov_24.761681||full	RMAG1877	Bacteria	Bacteroidota	Bacteroidia	Bacteroidales	Bacteroidaceae	Prevotella	Prevotella sp002353975
vOTU5033	141004V_215_length_50349_cov_24.761681||full	RMAG651	Bacteria	Bacteroidota	Bacteroidia	Bacteroidales	Bacteroidaceae	Prevotella	Prevotella sp900316475
vOTU5056	141004V_250_length_46027_cov_218.886126||full	CACYIS01	Bacteria	Firmicutes_A	Clostridia	Lachnospirales	Lachnospiraceae	CAG-791	CAG-791 sp900317555
vOTU5057	141004V_251_length_45879_cov_26.733349||full	CADCCQ01	Bacteria	Verrucomicrobiota	Kiritimatiellae	RFP12	UBA1067	UBA1067	UBA1067 sp902799955
vOTU5057	141004V_251_length_45879_cov_26.733349||full	RGIG10161	Bacteria	Verrucomicrobiota	Kiritimatiellae	RFP12	UBA1067	RGIG8368	RGIG8368 sp017962315
vOTU5060	141004V_255_length_45643_cov_18.409581||full	RMAG1418	Bacteria	Firmicutes_A	Clostridia	TANB77	CAG-508	CAG-492
vOTU5076	141004V_274_length_43943_cov_1832.379648||full	CACVQF01	Bacteria	Bacteroidota	Bacteroidia	Bacteroidales	UBA932	Egerieousia	Egerieousia sp900316795
vOTU5076	141004V_274_length_43943_cov_1832.379648||full	CACWUO01	Bacteria	Bacteroidota	Bacteroidia	Bacteroidales	UBA932	Cryptobacteroides	Cryptobacteroides sp900319855
vOTU5076	141004V_274_length_43943_cov_1832.379648||full	RMAG281	Bacteria	Bacteroidota	Bacteroidia	Bacteroidales	UBA932	Egerieousia	Egerieousia sp900316795
vOTU5080	141004V_280_length_43431_cov_33.218554||full	RGIG4502	Bacteria	Proteobacteria	Gammaproteobacteria	Enterobacterales	Succinivibrionaceae	Succinivibrio	Succinivibrio sp900315395
vOTU5080	141004V_280_length_43431_cov_33.218554||full	RMAG1019	Bacteria	Proteobacteria	Gammaproteobacteria	Enterobacterales	Succinivibrionaceae	Succinivibrio	Succinivibrio sp000431835
vOTU5082	141004V_282_length_43207_cov_81.233940||full	RGIG4805	Bacteria	Bacteroidota	Bacteroidia	Bacteroidales	Bacteroidaceae	UBA1786	UBA1786 sp017480685
vOTU5084	141004V_287_length_43107_cov_51.161409||full	CACYMA01	Bacteria	Bacteroidota	Bacteroidia	Bacteroidales	P3	UBA1217	UBA1217 sp902788805
vOTU5084	141004V_287_length_43107_cov_51.161409||full	CACYYV01	Bacteria	Bacteroidota	Bacteroidia	Bacteroidales	P3	UBA1217	UBA1217 sp902788805
vOTU5084	141004V_287_length_43107_cov_51.161409||full	CACZAT01	Bacteria	Bacteroidota	Bacteroidia	Bacteroidales	P3	UBA1217	UBA1217 sp900316965
vOTU5084	141004V_287_length_43107_cov_51.161409||full	CACZKU01	Bacteria	Bacteroidota	Bacteroidia	Bacteroidales	P3	UBA1217	UBA1217 sp902788805
vOTU5084	141004V_287_length_43107_cov_51.161409||full	CADAHZ01	Bacteria	Bacteroidota	Bacteroidia	Bacteroidales	P3	UBA1217	UBA1217 sp902788805
vOTU5084	141004V_287_length_43107_cov_51.161409||full	CADAJZ01	Bacteria	Bacteroidota	Bacteroidia	Bacteroidales	P3	UBA1217	UBA1217 sp902788805
vOTU5084	141004V_287_length_43107_cov_51.161409||full	CADBEJ01	Bacteria	Bacteroidota	Bacteroidia	Bacteroidales	P3	UBA1217	UBA1217 sp902788805
vOTU5084	141004V_287_length_43107_cov_51.161409||full	CADBYR01	Bacteria	Bacteroidota	Bacteroidia	Bacteroidales	P3	UBA1217	UBA1217 sp902788805
vOTU5084	141004V_287_length_43107_cov_51.161409||full	CADCIF01	Bacteria	Bacteroidota	Bacteroidia	Bacteroidales	P3	UBA1217	UBA1217 sp902788805
vOTU5084	141004V_287_length_43107_cov_51.161409||full	RGIG10259	Bacteria	Bacteroidota	Bacteroidia	Bacteroidales	P3	UBA1217	UBA1217 sp017960475
vOTU5091	141004V_297_length_42409_cov_7.109694||full	RMAG1834	Bacteria	Firmicutes_A	Clostridia	Lachnospirales	Lachnospiraceae	NK4A136	NK4A136 sp000421045
vOTU5093	141004V_3_length_243582_cov_13.752052||full	CACWCC01	Bacteria	Bacteroidota	Bacteroidia	Bacteroidales	Paludibacteraceae	Enterocola	Enterocola sp900316995
vOTU5093	141004V_3_length_243582_cov_13.752052||full	RMAG103	Bacteria	Bacteroidota	Bacteroidia	Bacteroidales	Bacteroidaceae	UBA4334	UBA4334 sp900316975
vOTU5098	141004V_304_length_42192_cov_5.316966||full	RGIG4961	Bacteria	Firmicutes_A	Clostridia	Oscillospirales	Oscillospiraceae	Dysosmobacter	Dysosmobacter sp017469475
vOTU5102	141004V_309_length_41905_cov_36.389654||full	CACYNS01	Bacteria	Bacteroidota	Bacteroidia	Bacteroidales	Bacteroidaceae	UBA4334	UBA4334 sp900316505
vOTU5102	141004V_309_length_41905_cov_36.389654||full	CACZAN01	Bacteria	Bacteroidota	Bacteroidia	Bacteroidales	Bacteroidaceae	UBA4372	UBA4372 sp902779165
vOTU5102	141004V_309_length_41905_cov_36.389654||full	CADCGY01	Bacteria	Bacteroidota	Bacteroidia	Bacteroidales	Bacteroidaceae	UBA4334	UBA4334 sp900316505
vOTU5102	141004V_309_length_41905_cov_36.389654||full	RGIG4424	Bacteria	Bacteroidota	Bacteroidia	Bacteroidales	Bacteroidaceae	Prevotella	Prevotella sp017470345
vOTU5102	141004V_309_length_41905_cov_36.389654||full	RGIG4970	Bacteria	Bacteroidota	Bacteroidia	Bacteroidales	Bacteroidaceae	Alloprevotella	Alloprevotella sp017476545
vOTU5102	141004V_309_length_41905_cov_36.389654||full	RGIG6214	Bacteria	Bacteroidota	Bacteroidia	Bacteroidales	Bacteroidaceae	UBA1179	UBA1179 sp902782245
vOTU5102	141004V_309_length_41905_cov_36.389654||full	RGIG9252	Bacteria	Bacteroidota	Bacteroidia	Bacteroidales	Bacteroidaceae	Alloprevotella	Alloprevotella sp900317635
vOTU5102	141004V_309_length_41905_cov_36.389654||full	RGIG9289	Bacteria	Bacteroidota	Bacteroidia	Bacteroidales	Bacteroidaceae	UBA4372	UBA4372 sp002494215
vOTU5102	141004V_309_length_41905_cov_36.389654||full	RMAG2252	Bacteria	Bacteroidota	Bacteroidia	Bacteroidales	Bacteroidaceae	UBA1786
vOTU5104	141004V_311_length_41786_cov_17.851813||full	301006_bin.44	Bacteria	Bacteroidota	Bacteroidia	Bacteroidales	UBA932	Cryptobacteroides	Cryptobacteroides sp900316675
vOTU5104	141004V_311_length_41786_cov_17.851813||full	71010_90	Bacteria	Bacteroidota	Bacteroidia	Bacteroidales	UBA932	Egerieousia	Egerieousia sp902780455
vOTU5104	141004V_311_length_41786_cov_17.851813||full	91008_172_sub	Bacteria	Bacteroidota	Bacteroidia	Bacteroidales	UBA932	Egerieousia	Egerieousia sp900316795
vOTU5104	141004V_311_length_41786_cov_17.851813||full	CACYUU01	Bacteria	Bacteroidota	Bacteroidia	Bacteroidales	UBA932	Cryptobacteroides	Cryptobacteroides sp900316045
vOTU5104	141004V_311_length_41786_cov_17.851813||full	CACZIC01	Bacteria	Bacteroidota	Bacteroidia	Bacteroidales	UBA932	Cryptobacteroides	Cryptobacteroides sp900316045
vOTU5104	141004V_311_length_41786_cov_17.851813||full	CADAPF01	Bacteria	Bacteroidota	Bacteroidia	Bacteroidales	UBA932	Cryptobacteroides	Cryptobacteroides sp900316045
vOTU5104	141004V_311_length_41786_cov_17.851813||full	CADAXT01	Bacteria	Bacteroidota	Bacteroidia	Bacteroidales	UBA932	Cryptobacteroides	Cryptobacteroides sp900316045
vOTU5104	141004V_311_length_41786_cov_17.851813||full	CADCRV01	Bacteria	Bacteroidota	Bacteroidia	Bacteroidales	UBA932	Cryptobacteroides	Cryptobacteroides sp900314395
vOTU5104	141004V_311_length_41786_cov_17.851813||full	RGIG7889	Bacteria	Bacteroidota	Bacteroidia	Bacteroidales	UBA932	Egerieousia	Egerieousia sp017551215
vOTU5108	141004V_315_length_41559_cov_10.298718||full	CADATD01	Bacteria	Firmicutes_A	Clostridia	Lachnospirales	Lachnospiraceae	Bilifractor	Bilifractor sp900319355
vOTU5108	141004V_315_length_41559_cov_10.298718||full	CADBHK01	Bacteria	Firmicutes_A	Clostridia	Peptostreptococcales	Anaerovoracaceae	Hornefia	Hornefia butyriciproducens
vOTU5108	141004V_315_length_41559_cov_10.298718||full	RMAG1152	Bacteria	Firmicutes_A	Clostridia	Lachnospirales	Lachnospiraceae	Bilifractor	Bilifractor sp900319355
vOTU5122	141004V_332_length_40835_cov_7.071996||full	CADAKA01	Bacteria	Firmicutes_A	Clostridia	Lachnospirales	Lachnospiraceae	Eubacterium_F	Eubacterium_F sp900319095
vOTU5132	141004V_346_length_39824_cov_7.036159||full	RGIG1580	Bacteria	Proteobacteria	Gammaproteobacteria	Enterobacterales	Succinivibrionaceae	Succinimonas	Succinimonas sp002372325
vOTU5137	141004V_352_length_39427_cov_335.979402||full	CACVQC01	Bacteria	Firmicutes_A	Clostridia	Christensenellales	CAG-74	GCA-900199385	GCA-900199385 sp900315675
vOTU5139	141004V_354_length_39026_cov_35.963126||full	CACZJP01	Bacteria	Bacteroidota	Bacteroidia	Bacteroidales	Bacteroidaceae	UBA3839	UBA3839 sp900314125
vOTU5144	141004V_363_length_38340_cov_20.256785||full	RMAG859	Bacteria	Proteobacteria	Gammaproteobacteria	Enterobacterales	Succinivibrionaceae	Ruminobacter	Ruminobacter sp900315145
vOTU5150	141004V_37_length_121234_cov_7.496332||full	RGIG4948	Bacteria	Bacteroidota	Bacteroidia	Bacteroidales	Bacteroidaceae	UBA4372	UBA4372 sp017470425
vOTU5154	141004V_379_length_37707_cov_125.145862||full	03_109	Bacteria	Firmicutes_A	Clostridia	Oscillospirales	Ruminococcaceae	Ruminococcus_D	Ruminococcus_D sp902786965
vOTU5154	141004V_379_length_37707_cov_125.145862||full	CACVTH01	Bacteria	Firmicutes_A	Clostridia	Oscillospirales	Ruminococcaceae	Ruminococcus_D	Ruminococcus_D sp900314975
vOTU5154	141004V_379_length_37707_cov_125.145862||full	RGIG8872	Bacteria	Firmicutes_A	Clostridia	Oscillospirales	Ruminococcaceae	Ruminococcus_D	Ruminococcus_D sp900319075
vOTU5154	141004V_379_length_37707_cov_125.145862||full	RMAG358	Bacteria	Firmicutes_A	Clostridia	Oscillospirales	Ruminococcaceae	Ruminococcus_D	Ruminococcus_D sp900314975
vOTU5154	141004V_379_length_37707_cov_125.145862||full	RMAG385	Bacteria	Firmicutes_A	Clostridia	Oscillospirales	Ruminococcaceae	Ruminococcus_D	Ruminococcus_D sp900319075
vOTU5154	141004V_379_length_37707_cov_125.145862||full	RMAG45	Bacteria	Firmicutes_A	Clostridia	Oscillospirales	Ruminococcaceae	Ruminococcus_D	Ruminococcus_D sp900319075
vOTU5154	141004V_379_length_37707_cov_125.145862||full	RMAG594	Bacteria	Firmicutes_A	Clostridia	Oscillospirales	Ruminococcaceae	Ruminococcus_D	Ruminococcus_D sp902787825
vOTU5156	141004V_381_length_37602_cov_9597.065012||full	3387354-submission.assembly	Bacteria	Proteobacteria	Gammaproteobacteria	Enterobacterales	Succinivibrionaceae	Ruminobacter	Ruminobacter amylophilus
vOTU5158	141004V_386_length_37542_cov_26.856297||full	301006_bin.44	Bacteria	Bacteroidota	Bacteroidia	Bacteroidales	UBA932	Cryptobacteroides	Cryptobacteroides sp900316675
vOTU5162	141004V_390_length_37344_cov_9.997077||full	CACYXD01	Bacteria	Bacteroidota	Bacteroidia	Bacteroidales	Bacteroidaceae	Prevotella	Prevotella sp902778255
vOTU5162	141004V_390_length_37344_cov_9.997077||full	RMAG651	Bacteria	Bacteroidota	Bacteroidia	Bacteroidales	Bacteroidaceae	Prevotella	Prevotella sp900316475
vOTU5165	141004V_393_length_37326_cov_16.291057||full	CACVNU01	Bacteria	Bacteroidota	Bacteroidia	Bacteroidales	Muribaculaceae	Sodaliphilus	Sodaliphilus sp900319525
vOTU5165	141004V_393_length_37326_cov_16.291057||full	CACXTY01	Bacteria	Bacteroidota	Bacteroidia	Bacteroidales	Muribaculaceae	Sodaliphilus	Sodaliphilus sp902800715
vOTU5165	141004V_393_length_37326_cov_16.291057||full	CACXZW01	Bacteria	Bacteroidota	Bacteroidia	Bacteroidales	Muribaculaceae	Sodaliphilus	Sodaliphilus sp900318205
vOTU5165	141004V_393_length_37326_cov_16.291057||full	CACYEM01	Bacteria	Bacteroidota	Bacteroidia	Bacteroidales	Muribaculaceae	Sodaliphilus	Sodaliphilus sp900320055
vOTU5165	141004V_393_length_37326_cov_16.291057||full	CACYYP01	Bacteria	Bacteroidota	Bacteroidia	Bacteroidales	Muribaculaceae	Sodaliphilus	Sodaliphilus sp902800715
vOTU5165	141004V_393_length_37326_cov_16.291057||full	CADCGN01	Bacteria	Bacteroidota	Bacteroidia	Bacteroidales	Muribaculaceae	Sodaliphilus	Sodaliphilus sp902800715
vOTU5165	141004V_393_length_37326_cov_16.291057||full	RGIG5973	Bacteria	Bacteroidota	Bacteroidia	Bacteroidales	Muribaculaceae	Sodaliphilus	Sodaliphilus sp900319525
vOTU5165	141004V_393_length_37326_cov_16.291057||full	RMAG234	Bacteria	Bacteroidota	Bacteroidia	Bacteroidales	Muribaculaceae	Sodaliphilus	Sodaliphilus sp900319525
vOTU5168	141004V_398_length_37104_cov_104.619342||full	RMAG859	Bacteria	Proteobacteria	Gammaproteobacteria	Enterobacterales	Succinivibrionaceae	Ruminobacter	Ruminobacter sp900315145
vOTU5171	141004V_40_length_114936_cov_96.383736||full	CACZAB01	Bacteria	Bacteroidota	Bacteroidia	Bacteroidales	Bacteroidaceae	Prevotella	Prevotella sp900313615
vOTU5173	141004V_403_length_36913_cov_24.437653||full	RGIG6864	Bacteria	Verrucomicrobiota	Lentisphaeria	Victivallales	UBA1829	UBA1732	UBA1732 sp017541665
vOTU5176	141004V_409_length_36451_cov_19.748379||full	4309554-submission.assembly	Bacteria	Firmicutes_C	Negativicutes	Selenomonadales	Selenomonadaceae	Selenomonas_A	Selenomonas_A ruminantium_D
vOTU5176	141004V_409_length_36451_cov_19.748379||full	CACZHK01	Bacteria	Firmicutes_C	Negativicutes	Selenomonadales	Selenomonadaceae	Selenomonas_B	Selenomonas_B ruminantium_B
vOTU5176	141004V_409_length_36451_cov_19.748379||full	CACZIV01	Bacteria	Firmicutes_C	Negativicutes	Selenomonadales	Selenomonadaceae	Selenomonas_A	Selenomonas_A ruminantium_K
vOTU5176	141004V_409_length_36451_cov_19.748379||full	CADBIG01	Bacteria	Firmicutes_C	Negativicutes	Selenomonadales	Selenomonadaceae	Selenomonas_A	Selenomonas_A sp000702005
vOTU5176	141004V_409_length_36451_cov_19.748379||full	RGIG8878	Bacteria	Firmicutes_C	Negativicutes	Selenomonadales	Selenomonadaceae	Selenomonas_A	Selenomonas_A sp017940705
vOTU5176	141004V_409_length_36451_cov_19.748379||full	RGIG9249	Bacteria	Firmicutes_C	Negativicutes	Selenomonadales	Selenomonadaceae	Selenomonas_A
vOTU5176	141004V_409_length_36451_cov_19.748379||full	RMAG2660	Bacteria	Firmicutes_C	Negativicutes	Selenomonadales	Selenomonadaceae	Selenomonas_A	Selenomonas_A ruminantium_J
vOTU5179	141004V_415_length_36217_cov_141.977850||full	CACZZB01	Bacteria	Firmicutes_A	Clostridia	Oscillospirales	Acutalibacteraceae	UBA1213	UBA1213 sp902785555
vOTU5180	141004V_416_length_36134_cov_112.809280||full	4304414-submission.assembly	Bacteria	Firmicutes_C	Negativicutes	Selenomonadales	Selenomonadaceae	Selenomonas_A	Selenomonas_A ruminantium_B
vOTU5180	141004V_416_length_36134_cov_112.809280||full	RMAG1400	Bacteria	Firmicutes_C	Negativicutes	Selenomonadales	Selenomonadaceae	RUG11126	RUG11126 sp902766015
vOTU5187	141004V_424_length_35795_cov_14.794880||full	CADATN01	Bacteria	Firmicutes_A	Clostridia	Oscillospirales	Oscillospiraceae	Evtepia	Evtepia sp902781745
vOTU5188	141004V_425_length_35746_cov_20.653050||full	CACZLL01	Bacteria	Firmicutes_A	Clostridia	Oscillospirales	Oscillospiraceae	F23-B02	F23-B02 sp002472405
vOTU5190	141004V_427_length_35608_cov_6.564256||full	RGIG2618	Bacteria	Spirochaetota	Spirochaetia	Treponematales	Treponemataceae	Treponema_D	Treponema_D sp003447785
vOTU5190	141004V_427_length_35608_cov_6.564256||full	RGIG8034	Bacteria	Spirochaetota	Spirochaetia	Treponematales	Treponemataceae	Treponema_D	Treponema_D sp017619795
vOTU5196	141004V_432_length_35314_cov_6.472220||full	CACVQZ01	Bacteria	Firmicutes_C	Negativicutes	Selenomonadales	Selenomonadaceae	UBA2897	UBA2897 sp900315155
vOTU5196	141004V_432_length_35314_cov_6.472220||full	CADCSM01	Bacteria	Firmicutes_C	Negativicutes	Selenomonadales	Selenomonadaceae	RUG024	RUG024 sp900314765
vOTU5197	141004V_433_length_35296_cov_76.564201||full	RMAG185	Bacteria	Firmicutes_A	Clostridia	Lachnospirales	Lachnospiraceae	RUG306	RUG306 sp900317755
vOTU5200	141004V_438_length_35096_cov_57.224508||full	CACXSA01	Bacteria	Bacteroidota	Bacteroidia	Bacteroidales	Bacteroidaceae	Prevotella	Prevotella sp902770195
vOTU5200	141004V_438_length_35096_cov_57.224508||full	JB_Ai_18_bin_46	Bacteria	Firmicutes_C	Negativicutes	Selenomonadales	Selenomonadaceae	RUG12372	RUG12372 sp900321035
vOTU5208	141004V_449_length_34776_cov_283.227701||full	CADBLD01	Bacteria	Firmicutes_A	Clostridia	Lachnospirales	Lachnospiraceae	RUG191	RUG191 sp900315945
vOTU5208	141004V_449_length_34776_cov_283.227701||full	RMAG2668	Bacteria	Firmicutes_A	Clostridia	Lachnospirales	Lachnospiraceae	RUG191	RUG191 sp002373675
vOTU5216	141004V_461_length_34355_cov_70.398455||full	CACVNE01	Bacteria	Firmicutes_A	Clostridia	Oscillospirales	Acutalibacteraceae	UBA1213	UBA1213 sp900317795
vOTU5216	141004V_461_length_34355_cov_70.398455||full	CACZZB01	Bacteria	Firmicutes_A	Clostridia	Oscillospirales	Acutalibacteraceae	UBA1213	UBA1213 sp902785555
vOTU5221	141004V_473_length_33841_cov_66.116143||full	CACYPZ01	Bacteria	Firmicutes_A	Clostridia	Oscillospirales	Acutalibacteraceae	Ruminococcus_E	Ruminococcus_E sp900315085
vOTU5221	141004V_473_length_33841_cov_66.116143||full	CADASG01	Bacteria	Firmicutes_A	Clostridia	Oscillospirales	Acutalibacteraceae	Ruminococcus_E	Ruminococcus_E sp902790475
vOTU5223	141004V_475_length_33803_cov_28.606436||full	RMAG1418	Bacteria	Firmicutes_A	Clostridia	TANB77	CAG-508	CAG-492
vOTU5231	141004V_49_length_105030_cov_46.207973||full	RGIG576	Bacteria	Firmicutes_A	Clostridia	Oscillospirales	Ruminococcaceae	Ruminococcus
vOTU5242	141004V_500_length_32806_cov_5.912155||full	CADBFU01	Bacteria	Firmicutes_A	Clostridia	Lachnospirales	Lachnospiraceae	Porcincola	Porcincola sp902800805
vOTU5246	141004V_509_length_32496_cov_78.863599||full	CADBJT01	Bacteria	Firmicutes_A	Clostridia	Lachnospirales	Lachnospiraceae	CAG-791	CAG-791 sp900316855
vOTU5246	141004V_509_length_32496_cov_78.863599||full	RMAG392	Bacteria	Firmicutes_A	Clostridia	Lachnospirales	Lachnospiraceae	CAG-791	CAG-791 sp900316855
vOTU5251	141004V_515_length_32291_cov_1518.845669||full	RGIG8895	Bacteria	Proteobacteria	Gammaproteobacteria	Enterobacterales	Succinivibrionaceae	Ruminobacter	Ruminobacter sp017940385
vOTU5257	141004V_523_length_32022_cov_73.920262||full	RGIG6684	Bacteria	Bacteroidota	Bacteroidia	Bacteroidales	Bacteroidaceae	UBA1786
vOTU5261	141004V_528_length_31776_cov_160.327732||full	3387354-submission.assembly	Bacteria	Proteobacteria	Gammaproteobacteria	Enterobacterales	Succinivibrionaceae	Ruminobacter	Ruminobacter amylophilus
vOTU5261	141004V_528_length_31776_cov_160.327732||full	RMAG2799	Bacteria	Proteobacteria	Gammaproteobacteria	Enterobacterales	Succinivibrionaceae	Ruminobacter	Ruminobacter sp017940385
vOTU5265	141004V_533_length_31567_cov_4251.078288||full	71006_85	Bacteria	Bacteroidota	Bacteroidia	Bacteroidales	Bacteroidaceae	UBA1179	UBA1179 sp900318995
vOTU5279	141004V_553_length_31011_cov_145.787343||full	CACVUR01	Bacteria	Proteobacteria	Gammaproteobacteria	Enterobacterales	Succinivibrionaceae	Ruminobacter	Ruminobacter amylophilus
vOTU5286	141004V_57_length_99000_cov_11.741008||full	CACWBN01	Bacteria	Bacteroidota	Bacteroidia	Bacteroidales	Bacteroidaceae	Prevotella	Prevotella sp900315095
vOTU5286	141004V_57_length_99000_cov_11.741008||full	RMAG1344	Bacteria	Bacteroidota	Bacteroidia	Bacteroidales	Bacteroidaceae	Prevotella	Prevotella sp900315095
vOTU5287	141004V_570_length_30286_cov_14.254112||full	CADAGZ01	Bacteria	Bacteroidota	Bacteroidia	Bacteroidales	Bacteroidaceae	Ga6A1	Ga6A1 sp900102385
vOTU5287	141004V_570_length_30286_cov_14.254112||full	CADAOH01	Bacteria	Bacteroidota	Bacteroidia	Bacteroidales	Bacteroidaceae	Ga6A1	Ga6A1 sp900102385
vOTU5287	141004V_570_length_30286_cov_14.254112||full	CADBXP01	Bacteria	Bacteroidota	Bacteroidia	Bacteroidales	Bacteroidaceae	Ga6A1	Ga6A1 sp900102385
vOTU5291	141004V_578_length_29935_cov_24.506693||full	RGIG6836	Bacteria	Firmicutes_A	Clostridia	Lachnospirales	Lachnospiraceae	RUG11977	RUG11977 sp017542245
vOTU5302	141004V_595_length_29412_cov_87.419048||full	CACVZB01	Bacteria	Firmicutes_A	Clostridia	Oscillospirales	Acutalibacteraceae	CAG-964	CAG-964 sp900316615
vOTU5309	141004V_607_length_28959_cov_6.836182||full	CACVUP01	Archaea	Methanobacteriota	Methanobacteria	Methanobacteriales	Methanobacteriaceae	Methanobrevibacter	Methanobrevibacter sp900314635
vOTU5309	141004V_607_length_28959_cov_6.836182||full	CACYIX01	Archaea	Methanobacteriota	Methanobacteria	Methanobacteriales	Methanobacteriaceae	Methanobrevibacter	Methanobrevibacter sp900314635
vOTU5309	141004V_607_length_28959_cov_6.836182||full	CACZKX01	Archaea	Methanobacteriota	Methanobacteria	Methanobacteriales	Methanobacteriaceae	Methanobrevibacter	Methanobrevibacter sp900314635
vOTU5309	141004V_607_length_28959_cov_6.836182||full	RMAG355	Archaea	Methanobacteriota	Methanobacteria	Methanobacteriales	Methanobacteriaceae	Methanobrevibacter	Methanobrevibacter sp900314635
vOTU5314	141004V_62_length_96333_cov_28.288685||full	CACWAV01	Bacteria	Bacteroidota	Bacteroidia	Bacteroidales	Bacteroidaceae	Prevotella	Prevotella sp900317685
vOTU5314	141004V_62_length_96333_cov_28.288685||full	CADAJO01	Bacteria	Bacteroidota	Bacteroidia	Bacteroidales	Bacteroidaceae	Prevotella	Prevotella sp900315635
vOTU5314	141004V_62_length_96333_cov_28.288685||full	RMAG1359	Bacteria	Bacteroidota	Bacteroidia	Bacteroidales	Bacteroidaceae	Prevotella	Prevotella sp900315635
vOTU5319	141004V_63_length_95664_cov_8.032884||full	CACXKO01	Bacteria	Bacteroidota	Bacteroidia	Bacteroidales	Bacteroidaceae	Prevotella	Prevotella sp900314755
vOTU5319	141004V_63_length_95664_cov_8.032884||full	RMAG123	Bacteria	Bacteroidota	Bacteroidia	Bacteroidales	Bacteroidaceae	Prevotella	Prevotella sp900100635
vOTU5327	141004V_643_length_27404_cov_7.549636||full	RMAG803	Bacteria	Cyanobacteria	Vampirovibrionia	Gastranaerophilales	Gastranaerophilaceae
vOTU5339	141004V_671_length_26492_cov_70.614593||full	CADAGV01	Bacteria	Firmicutes_A	Clostridia	Peptostreptococcales	Anaerovoracaceae	RUG099	RUG099 sp900315485
vOTU5345	141004V_690_length_25738_cov_49.196161||full	JB_Ai_030_bin_14	Bacteria	Bacteroidota	Bacteroidia	Bacteroidales	Bacteroidaceae	Prevotella	Prevotella sp902782305
vOTU5356	141004V_72_length_93026_cov_9.626292||full	RMAG1861	Bacteria	Bacteroidota	Bacteroidia	Bacteroidales	Bacteroidaceae	Prevotella	Prevotella sp002395135
vOTU5361	141004V_735_length_24158_cov_38.810356||full	RMAG859	Bacteria	Proteobacteria	Gammaproteobacteria	Enterobacterales	Succinivibrionaceae	Ruminobacter	Ruminobacter sp900315145
vOTU5362	141004V_74_length_92836_cov_61.963085||full	141009_106_sub	Bacteria	Bacteroidota	Bacteroidia	Bacteroidales	Bacteroidaceae	UBA1179	UBA1179 sp902763885
vOTU5362	141004V_74_length_92836_cov_61.963085||full	CACWTU01	Bacteria	Bacteroidota	Bacteroidia	Bacteroidales	Bacteroidaceae	UBA1179	UBA1179 sp902763885
vOTU5362	141004V_74_length_92836_cov_61.963085||full	CACZLB01	Bacteria	Bacteroidota	Bacteroidia	Bacteroidales	Bacteroidaceae	UBA1179	UBA1179 sp900318995
vOTU5362	141004V_74_length_92836_cov_61.963085||full	RGIG6214	Bacteria	Bacteroidota	Bacteroidia	Bacteroidales	Bacteroidaceae	UBA1179	UBA1179 sp902782245
vOTU5362	141004V_74_length_92836_cov_61.963085||full	RMAG2267	Bacteria	Bacteroidota	Bacteroidia	Bacteroidales	Bacteroidaceae	UBA1179	UBA1179 sp902802285
vOTU5367	141004V_752_length_23835_cov_28.330614||full	CACXQX01	Bacteria	Firmicutes_A	Clostridia	Oscillospirales	Acutalibacteraceae	Ruminococcus_E	Ruminococcus_E sp900319655
vOTU5376	141004V_80_length_91089_cov_36.643792||full	CACXKO01	Bacteria	Bacteroidota	Bacteroidia	Bacteroidales	Bacteroidaceae	Prevotella	Prevotella sp900314755
vOTU5376	141004V_80_length_91089_cov_36.643792||full	CACZFR01	Bacteria	Bacteroidota	Bacteroidia	Bacteroidales	Bacteroidaceae	Prevotella	Prevotella sp902788605
vOTU5385	141004V_831_length_22055_cov_66.442455||full	CADAMW01	Bacteria	Firmicutes_A	Clostridia	Lachnospirales	Lachnospiraceae	CAG-791	CAG-791 sp900321785
vOTU5389	141004V_85_length_89475_cov_11.083203||full	141004_bin.54	Bacteria	Bacteroidota	Bacteroidia	Bacteroidales	Bacteroidaceae	Prevotella	Prevotella sp900314755
vOTU5389	141004V_85_length_89475_cov_11.083203||full	CACVTM01	Bacteria	Bacteroidota	Bacteroidia	Bacteroidales	Bacteroidaceae	Prevotella	Prevotella sp900320255
vOTU5389	141004V_85_length_89475_cov_11.083203||full	CACWAN01	Bacteria	Bacteroidota	Bacteroidia	Bacteroidales	Bacteroidaceae	Prevotella	Prevotella sp900315775
vOTU5389	141004V_85_length_89475_cov_11.083203||full	CACWXN01	Bacteria	Bacteroidota	Bacteroidia	Bacteroidales	Bacteroidaceae	Prevotella	Prevotella sp900322095
vOTU5389	141004V_85_length_89475_cov_11.083203||full	CACXOC01	Bacteria	Bacteroidota	Bacteroidia	Bacteroidales	Bacteroidaceae	UBA4334	UBA4334 sp900316505
vOTU5389	141004V_85_length_89475_cov_11.083203||full	CACYLK01	Bacteria	Bacteroidota	Bacteroidia	Bacteroidales	Bacteroidaceae	Prevotella	Prevotella sp900320255
vOTU5389	141004V_85_length_89475_cov_11.083203||full	CACZBN01	Bacteria	Bacteroidota	Bacteroidia	Bacteroidales	Bacteroidaceae	UBA4334	UBA4334 sp900316505
vOTU5389	141004V_85_length_89475_cov_11.083203||full	CACZNL01	Bacteria	Bacteroidota	Bacteroidia	Bacteroidales	Bacteroidaceae	Prevotella	Prevotella sp900315095
vOTU5389	141004V_85_length_89475_cov_11.083203||full	CADAEO01	Bacteria	Bacteroidota	Bacteroidia	Bacteroidales	Bacteroidaceae	Prevotella	Prevotella sp900316645
vOTU5389	141004V_85_length_89475_cov_11.083203||full	CADCAG01	Bacteria	Bacteroidota	Bacteroidia	Bacteroidales	Bacteroidaceae	Prevotella	Prevotella sp902799355
vOTU5389	141004V_85_length_89475_cov_11.083203||full	JB_Ai_030_bin_14	Bacteria	Bacteroidota	Bacteroidia	Bacteroidales	Bacteroidaceae	Prevotella	Prevotella sp902782305
vOTU5389	141004V_85_length_89475_cov_11.083203||full	RGIG2621	Bacteria	Bacteroidota	Bacteroidia	Bacteroidales	Bacteroidaceae	UBA4372	UBA4372 sp902779315
vOTU5389	141004V_85_length_89475_cov_11.083203||full	RGIG4858	Bacteria	Bacteroidota	Bacteroidia	Bacteroidales	Bacteroidaceae	UBA4334	UBA4334 sp900316975
vOTU5389	141004V_85_length_89475_cov_11.083203||full	RGIG8411	Bacteria	Actinobacteriota	Actinomycetia	Actinomycetales	Bifidobacteriaceae	RGIG7107
vOTU5389	141004V_85_length_89475_cov_11.083203||full	RGIG9696	Bacteria	Bacteroidota	Bacteroidia	Bacteroidales	Bacteroidaceae	UBA4334	UBA4334 sp017651245
vOTU5389	141004V_85_length_89475_cov_11.083203||full	RMAG2053	Bacteria	Bacteroidota	Bacteroidia	Bacteroidales	Bacteroidaceae	UBA4334	UBA4334 sp002353575
vOTU5389	141004V_85_length_89475_cov_11.083203||full	RMAG2505	Bacteria	Bacteroidota	Bacteroidia	Bacteroidales	Bacteroidaceae	Prevotella	Prevotella sp002394385
vOTU5389	141004V_85_length_89475_cov_11.083203||full	RMAG377	Bacteria	Bacteroidota	Bacteroidia	Bacteroidales	Bacteroidaceae	Prevotella	Prevotella sp900320255
vOTU5389	141004V_85_length_89475_cov_11.083203||full	RMAG493	Bacteria	Bacteroidota	Bacteroidia	Bacteroidales	Bacteroidaceae	Prevotella	Prevotella sp900315775
vOTU5391	141004V_861_length_21191_cov_91.109008||full	RGIG8863	Bacteria	Firmicutes_A	Clostridia	Saccharofermentanales	Saccharofermentanaceae	Saccharofermentans	Saccharofermentans sp017940895
vOTU5399	141004V_91_length_84581_cov_19.285971||full	CACZLC01	Bacteria	Firmicutes_A	Clostridia	Lachnospirales	Lachnospiraceae	Lachnospira	Lachnospira sp003537285
vOTU5401	141004V_943_length_19527_cov_3.978379||full	RMAG667	Bacteria	Bacteroidota	Bacteroidia	Bacteroidales	UBA932	Cryptobacteroides	Cryptobacteroides sp900541925
vOTU5403	141004V_95_length_83332_cov_63.681088||full	CACZAB01	Bacteria	Bacteroidota	Bacteroidia	Bacteroidales	Bacteroidaceae	Prevotella	Prevotella sp900313615
vOTU5408	141004V_97_length_81341_cov_100.748345||full	CADAHT01	Bacteria	Bacteroidota	Bacteroidia	Bacteroidales	F082	Limimorpha	Limimorpha sp902785755
vOTU5408	141004V_97_length_81341_cov_100.748345||full	RGIG2694	Bacteria	Bacteroidota	Bacteroidia	Bacteroidales	Bacteroidaceae	Prevotella	Prevotella sp017428925
vOTU5441	141007V_1068_length_26244_cov_7.160373||full	CACXFQ01	Bacteria	Firmicutes_A	Clostridia	Lachnospirales	UBA1390	RUG760	RUG760 sp900322165
vOTU5444	141007V_1072_length_26194_cov_8.675160||full	CADBJT01	Bacteria	Firmicutes_A	Clostridia	Lachnospirales	Lachnospiraceae	CAG-791	CAG-791 sp900316855
vOTU5444	141007V_1072_length_26194_cov_8.675160||full	RMAG392	Bacteria	Firmicutes_A	Clostridia	Lachnospirales	Lachnospiraceae	CAG-791	CAG-791 sp900316855
vOTU5450	141007V_1087_length_26005_cov_18.432755||full	CACWZJ01	Bacteria	Firmicutes_A	Clostridia	Oscillospirales	Acutalibacteraceae	UBA1213	UBA1213 sp900316485
vOTU5450	141007V_1087_length_26005_cov_18.432755||full	CACYWT01	Bacteria	Firmicutes_A	Clostridia	Oscillospirales	Acutalibacteraceae	UBA1213	UBA1213 sp902778175
vOTU5450	141007V_1087_length_26005_cov_18.432755||full	RMAG433	Bacteria	Firmicutes_A	Clostridia	Oscillospirales	Acutalibacteraceae	RUG762	RUG762 sp900317765
vOTU5455	141007V_1095_length_25740_cov_14.381156||full	RGIG8458	Bacteria	Firmicutes_A	Clostridia	Peptostreptococcales	Anaerovoracaceae	RUG11894	RUG11894 sp017626845
vOTU5459	141007V_1101_length_25614_cov_4.934739||full	RMAG2529	Bacteria	Bacteroidota	Bacteroidia	Bacteroidales	UBA932	Cryptobacteroides	Cryptobacteroides sp002472565
vOTU5461	141007V_1110_length_25524_cov_5.517217||full	CADAAK01	Bacteria	Bacteroidota	Bacteroidia	Bacteroidales	Bacteroidaceae	Prevotella	Prevotella sp900316285
vOTU5461	141007V_1110_length_25524_cov_5.517217||full	RMAG1689	Bacteria	Bacteroidota	Bacteroidia	Bacteroidales	Bacteroidaceae	Prevotella	Prevotella sp900316285
vOTU5470	141007V_113_length_77356_cov_27.498402||full	CACZNL01	Bacteria	Bacteroidota	Bacteroidia	Bacteroidales	Bacteroidaceae	Prevotella	Prevotella sp900315095
vOTU5475	141007V_1144_length_25062_cov_64.208702||full	CADAMR01	Bacteria	Firmicutes_A	Clostridia	Oscillospirales	Oscillospiraceae	Limivicinus	Limivicinus sp900319275
vOTU5475	141007V_1144_length_25062_cov_64.208702||full	RMAG923	Bacteria	Firmicutes_A	Clostridia	Oscillospirales	Oscillospiraceae	Limivicinus	Limivicinus sp902766405
vOTU5487	141007V_1170_length_24663_cov_34.788280||full	RGIG6696	Bacteria	Elusimicrobiota	Endomicrobia	Endomicrobiales	Endomicrobiaceae	RUG658	RUG658 sp017525905
vOTU5498	141007V_1196_length_24376_cov_69.358867||full	CACYIS01	Bacteria	Firmicutes_A	Clostridia	Lachnospirales	Lachnospiraceae	CAG-791	CAG-791 sp900317555
vOTU5504	141007V_1210_length_24171_cov_6.287071||full	RMAG1554	Bacteria	Cyanobacteria	Vampirovibrionia	Gastranaerophilales	Gastranaerophilaceae	CAG-196
vOTU5506	141007V_1214_length_24087_cov_10.037325||full	CACYPG01	Archaea	Methanobacteriota	Methanobacteria	Methanobacteriales	Methanobacteriaceae	Methanobrevibacter	Methanobrevibacter sp900314635
vOTU5509	141007V_122_length_75479_cov_17.997202||full	CADANS01	Bacteria	Firmicutes	Bacilli	RF39	UBA660	UBA3789	UBA3789 sp900314225
vOTU5511	141007V_1222_length_24012_cov_530.473807||full	CACWTQ01	Bacteria	Firmicutes_A	Clostridia	Oscillospirales	Acutalibacteraceae	RUG592	RUG592 sp902763835
vOTU5553	141007V_1375_length_22006_cov_23.957496||full	CACZKX01	Archaea	Methanobacteriota	Methanobacteria	Methanobacteriales	Methanobacteriaceae	Methanobrevibacter	Methanobrevibacter sp900314635
vOTU5556	141007V_1386_length_21908_cov_4.858784||full	CACWQW01	Bacteria	Firmicutes_C	Negativicutes	Selenomonadales	Selenomonadaceae	Selenomonas_C	Selenomonas_C sp002351185
vOTU5556	141007V_1386_length_21908_cov_4.858784||full	RMAG915	Bacteria	Firmicutes_C	Negativicutes	Selenomonadales	Selenomonadaceae	Selenomonas_C	Selenomonas_C sp002351185
vOTU5557	141007V_1389_length_21844_cov_14.356097||full	CACVOQ01	Bacteria	Firmicutes_A	Clostridia	Lachnospirales	Lachnospiraceae	UBA1066	UBA1066 sp900314565
vOTU5557	141007V_1389_length_21844_cov_14.356097||full	RMAG1698	Bacteria	Firmicutes_A	Clostridia	Lachnospirales	Lachnospiraceae	UBA1066	UBA1066 sp900314565
vOTU5575	141007V_145_length_70486_cov_129.340262||full	2918129-submission.assembly	Bacteria	Firmicutes_A	Clostridia	Lachnospirales	Lachnospiraceae	Butyrivibrio	Butyrivibrio fibrisolvens_C
vOTU5576	141007V_146_length_69901_cov_43.575151||full	RMAG2260	Bacteria	Spirochaetota	Spirochaetia	Treponematales	Treponemataceae	Treponema_D
vOTU5592	141007V_1546_length_20150_cov_7.476288||full	RGIG8895	Bacteria	Proteobacteria	Gammaproteobacteria	Enterobacterales	Succinivibrionaceae	Ruminobacter	Ruminobacter sp017940385
vOTU5595	141007V_1561_length_20019_cov_6.042426||full	CADCDE01	Bacteria	Firmicutes_A	Clostridia	Oscillospirales	Acutalibacteraceae	UBA1213	UBA1213 sp902800065
vOTU5602	141007V_160_length_66408_cov_15.486112||full	CACWFO01	Bacteria	Verrucomicrobiota	Kiritimatiellae	RFP12	UBA1067	UBA1067	UBA1067 sp900321575
vOTU5608	141007V_163_length_65991_cov_18.504808||full	71010_90	Bacteria	Bacteroidota	Bacteroidia	Bacteroidales	UBA932	Egerieousia	Egerieousia sp902780455
vOTU5608	141007V_163_length_65991_cov_18.504808||full	91008_172_sub	Bacteria	Bacteroidota	Bacteroidia	Bacteroidales	UBA932	Egerieousia	Egerieousia sp900316795
vOTU5608	141007V_163_length_65991_cov_18.504808||full	RGIG2694	Bacteria	Bacteroidota	Bacteroidia	Bacteroidales	Bacteroidaceae	Prevotella	Prevotella sp017428925
vOTU5611	141007V_1644_length_19206_cov_88.254921||full	CADAEH01	Bacteria	Firmicutes_A	Clostridia	Peptostreptococcales	Anaerovoracaceae	RUG099	RUG099 sp902786855
vOTU5616	141007V_1672_length_18908_cov_10.313743||full	CACZFX01	Bacteria	Bacteroidota	Bacteroidia	Bacteroidales	Muribaculaceae	Sodaliphilus	Sodaliphilus sp900320055
vOTU5616	141007V_1672_length_18908_cov_10.313743||full	RMAG1738	Bacteria	Bacteroidota	Bacteroidia	Bacteroidales	Muribaculaceae	Sodaliphilus	Sodaliphilus sp900320055
vOTU5616	141007V_1672_length_18908_cov_10.313743||full	RMAG486	Bacteria	Bacteroidota	Bacteroidia	Bacteroidales	Muribaculaceae	Sodaliphilus	Sodaliphilus sp900320055
vOTU5626	141007V_172_length_64325_cov_12.005959||full	2917462-submission.assembly	Bacteria	Firmicutes_A	Clostridia	Lachnospirales	Lachnospiraceae	Butyrivibrio	Butyrivibrio sp000424545
vOTU5637	141007V_1796_length_18062_cov_30.366469||full	CADAPN01	Bacteria	Firmicutes_A	Clostridia	Oscillospirales	Oscillospiraceae	Limivicinus	Limivicinus sp902789835
vOTU5638	141007V_18_length_154078_cov_8.505892||full	CADAHT01	Bacteria	Bacteroidota	Bacteroidia	Bacteroidales	F082	Limimorpha	Limimorpha sp902785755
vOTU5640	141007V_1814_length_17966_cov_46.707452||full	161004_bin.7	Bacteria	Actinobacteriota	Actinomycetia	Actinomycetales	Bifidobacteriaceae	Bifidobacterium	Bifidobacterium adolescentis
vOTU5673	141007V_1995_length_16750_cov_49.581851||full	CADBJS01	Bacteria	Firmicutes_A	Clostridia	Peptostreptococcales	Anaerovoracaceae	RUG754	RUG754 sp900315895
vOTU5681	141007V_203_length_60051_cov_5.035236||full	RGIG4948	Bacteria	Bacteroidota	Bacteroidia	Bacteroidales	Bacteroidaceae	UBA4372	UBA4372 sp017470425
vOTU5700	141007V_2157_length_15805_cov_246.289778||full	CADAVP01	Bacteria	Firmicutes	Bacilli	RF39	UBA660	UBA3789	UBA3789 sp902776735
vOTU5752	141007V_248_length_55724_cov_229.503925||full	301009_138_sub	Bacteria	Firmicutes_A	Clostridia	Lachnospirales	Lachnospiraceae	CAG-411	CAG-411 sp902786205
vOTU5752	141007V_248_length_55724_cov_229.503925||full	CACWRR01	Bacteria	Firmicutes_A	Clostridia	Lachnospirales	Lachnospiraceae	UBA2821	UBA2821 sp902763335
vOTU5752	141007V_248_length_55724_cov_229.503925||full	CADABQ01	Bacteria	Firmicutes_A	Clostridia	Lachnospirales	Lachnospiraceae	CAG-411	CAG-411 sp902786205
vOTU5752	141007V_248_length_55724_cov_229.503925||full	RMAG1265	Bacteria	Firmicutes_A	Clostridia	Lachnospirales	Lachnospiraceae	CAG-603	CAG-603 sp900314555
vOTU5752	141007V_248_length_55724_cov_229.503925||full	RMAG1367	Bacteria	Firmicutes_A	Clostridia	Lachnospirales	Lachnospiraceae	CAG-411	CAG-411 sp902786205
vOTU5757	141007V_251_length_55460_cov_38.051385||full	CACVLA01	Bacteria	Firmicutes_A	Clostridia	Oscillospirales	Oscillospiraceae	Faecousia	Faecousia sp900315595
vOTU5757	141007V_251_length_55460_cov_38.051385||full	CACVNG01	Bacteria	Firmicutes_A	Clostridia	Oscillospirales	Oscillospiraceae	Faecousia	Faecousia sp900315595
vOTU5757	141007V_251_length_55460_cov_38.051385||full	CACXJS01	Bacteria	Firmicutes_A	Clostridia	Oscillospirales	Oscillospiraceae	Faecousia	Faecousia sp900315595
vOTU5757	141007V_251_length_55460_cov_38.051385||full	CACZHG01	Bacteria	Firmicutes_A	Clostridia	Oscillospirales	Oscillospiraceae	Faecousia	Faecousia sp900315595
vOTU5757	141007V_251_length_55460_cov_38.051385||full	CACZWO01	Bacteria	Firmicutes_A	Clostridia	Oscillospirales	Oscillospiraceae	Faecousia	Faecousia sp900315595
vOTU5757	141007V_251_length_55460_cov_38.051385||full	RMAG1291	Bacteria	Firmicutes_A	Clostridia	Oscillospirales	Oscillospiraceae	Faecousia	Faecousia sp900315595
vOTU5763	141007V_255_length_55252_cov_7.470225||full	CACYPE01	Bacteria	Firmicutes_C	Negativicutes	Selenomonadales	Selenomonadaceae	UBA2897	UBA2897 sp002350105
vOTU5763	141007V_255_length_55252_cov_7.470225||full	CACZZT01	Bacteria	Firmicutes_C	Negativicutes	Selenomonadales	Selenomonadaceae	UBA2897	UBA2897 sp002350105
vOTU5763	141007V_255_length_55252_cov_7.470225||full	CADCDT01	Bacteria	Firmicutes_C	Negativicutes	Selenomonadales	Selenomonadaceae	UBA2897	UBA2897 sp002350105
vOTU5763	141007V_255_length_55252_cov_7.470225||full	RGIG703	Bacteria	Firmicutes_A	Clostridia	Oscillospirales	Oscillospiraceae	ER4
vOTU5763	141007V_255_length_55252_cov_7.470225||full	RGIG803	Bacteria	Firmicutes_C	Negativicutes	Selenomonadales	Selenomonadaceae	UBA2897	UBA2897 sp002350105
vOTU5763	141007V_255_length_55252_cov_7.470225||full	RMAG96	Bacteria	Firmicutes_C	Negativicutes	Selenomonadales	Selenomonadaceae	UBA2897	UBA2897 sp002350105
vOTU5772	141007V_261_length_54426_cov_20.170311||full	3635483-assembly	Bacteria	Firmicutes_A	Clostridia	Lachnospirales	Lachnospiraceae	Butyrivibrio	Butyrivibrio sp900112195
vOTU5774	141007V_2620_length_13925_cov_5.341745||full	02_output.014	Bacteria	Bacteroidota	Bacteroidia	Bacteroidales	F082	Limimorpha	Limimorpha sp902799345
vOTU5774	141007V_2620_length_13925_cov_5.341745||full	CADAEE01	Bacteria	Bacteroidota	Bacteroidia	Bacteroidales	F082	Limimorpha	Limimorpha sp902791165
vOTU5774	141007V_2620_length_13925_cov_5.341745||full	CADBFD01	Bacteria	Bacteroidota	Bacteroidia	Bacteroidales	F082	Limimorpha	Limimorpha sp902791165
vOTU5781	141007V_266_length_54134_cov_36.064073||full	CADBJB01	Bacteria	Firmicutes	Bacilli	Erysipelotrichales	Erysipelotrichaceae	Bulleidia	Bulleidia sp900315065
vOTU5798	141007V_273_length_53847_cov_19.993308||full	CADAMR01	Bacteria	Firmicutes_A	Clostridia	Oscillospirales	Oscillospiraceae	Limivicinus	Limivicinus sp900319275
vOTU5798	141007V_273_length_53847_cov_19.993308||full	RGIG6917	Bacteria	Firmicutes_A	Clostridia	Oscillospirales	Oscillospiraceae	UBA738	UBA738 sp017540645
vOTU5798	141007V_273_length_53847_cov_19.993308||full	RMAG923	Bacteria	Firmicutes_A	Clostridia	Oscillospirales	Oscillospiraceae	Limivicinus	Limivicinus sp902766405
vOTU5801	141007V_275_length_53632_cov_24.526345||full	CACVRM01	Bacteria	Bacteroidota	Bacteroidia	Bacteroidales	Bacteroidaceae	Prevotella	Prevotella sp900315455
vOTU5801	141007V_275_length_53632_cov_24.526345||full	CACVXQ01	Bacteria	Bacteroidota	Bacteroidia	Bacteroidales	Bacteroidaceae	Prevotella	Prevotella sp900317305
vOTU5801	141007V_275_length_53632_cov_24.526345||full	CACYAA01	Bacteria	Bacteroidota	Bacteroidia	Bacteroidales	Bacteroidaceae	Prevotella	Prevotella sp900317305
vOTU5801	141007V_275_length_53632_cov_24.526345||full	CACYQG01	Bacteria	Bacteroidota	Bacteroidia	Bacteroidales	Bacteroidaceae	Prevotella	Prevotella sp900317305
vOTU5801	141007V_275_length_53632_cov_24.526345||full	CACZGO01	Bacteria	Bacteroidota	Bacteroidia	Bacteroidales	Bacteroidaceae	Prevotella	Prevotella sp902767775
vOTU5801	141007V_275_length_53632_cov_24.526345||full	CACZUA01	Bacteria	Bacteroidota	Bacteroidia	Bacteroidales	Bacteroidaceae	Prevotella	Prevotella sp900315455
vOTU5801	141007V_275_length_53632_cov_24.526345||full	RMAG1815	Bacteria	Bacteroidota	Bacteroidia	Bacteroidales	Bacteroidaceae	Prevotella	Prevotella sp900315455
vOTU5801	141007V_275_length_53632_cov_24.526345||full	RMAG452	Bacteria	Bacteroidota	Bacteroidia	Bacteroidales	Bacteroidaceae	Prevotella	Prevotella sp900317305
vOTU5833	141007V_2947_length_12698_cov_154.518390||full	2917174-submission.assembly	Bacteria	Firmicutes_A	Clostridia	Lachnospirales	Lachnospiraceae	Butyrivibrio	Butyrivibrio fibrisolvens_C
vOTU5848	141007V_307_length_50887_cov_9.392528||full	CACYXD01	Bacteria	Bacteroidota	Bacteroidia	Bacteroidales	Bacteroidaceae	Prevotella	Prevotella sp902778255
vOTU5848	141007V_307_length_50887_cov_9.392528||full	RGIG6733	Bacteria	Bacteroidota	Bacteroidia	Bacteroidales	Bacteroidaceae	UBA4372	UBA4372 sp017535725
vOTU5848	141007V_307_length_50887_cov_9.392528||full	RMAG651	Bacteria	Bacteroidota	Bacteroidia	Bacteroidales	Bacteroidaceae	Prevotella	Prevotella sp900316475
vOTU5875	141007V_327_length_49629_cov_45.274700||full	CADBUQ01	Bacteria	Firmicutes_A	Clostridia	Oscillospirales	Oscillospiraceae	Limivicinus	Limivicinus sp900319635
vOTU5893	141007V_346_length_47931_cov_12.151140||full	CACWAN01	Bacteria	Bacteroidota	Bacteroidia	Bacteroidales	Bacteroidaceae	Prevotella	Prevotella sp900315775
vOTU5893	141007V_346_length_47931_cov_12.151140||full	CACYJC01	Bacteria	Bacteroidota	Bacteroidia	Bacteroidales	Bacteroidaceae	Prevotella	Prevotella sp002480935
vOTU5893	141007V_346_length_47931_cov_12.151140||full	RGIG4317	Bacteria	Bacteroidota	Bacteroidia	Bacteroidales	Bacteroidaceae	Prevotella	Prevotella sp002353225
vOTU5893	141007V_346_length_47931_cov_12.151140||full	RGIG5334	Bacteria	Bacteroidota	Bacteroidia	Bacteroidales	Bacteroidaceae	Paraprevotella	Paraprevotella sp017937925
vOTU5893	141007V_346_length_47931_cov_12.151140||full	RMAG493	Bacteria	Bacteroidota	Bacteroidia	Bacteroidales	Bacteroidaceae	Prevotella	Prevotella sp900315775
vOTU5896	141007V_35_length_131329_cov_10.005828||full	CACYIS01	Bacteria	Firmicutes_A	Clostridia	Lachnospirales	Lachnospiraceae	CAG-791	CAG-791 sp900317555
vOTU5916	141007V_372_length_45689_cov_76.356598||full	CADBJT01	Bacteria	Firmicutes_A	Clostridia	Lachnospirales	Lachnospiraceae	CAG-791	CAG-791 sp900316855
vOTU5916	141007V_372_length_45689_cov_76.356598||full	RMAG392	Bacteria	Firmicutes_A	Clostridia	Lachnospirales	Lachnospiraceae	CAG-791	CAG-791 sp900316855
vOTU5919	141007V_375_length_45309_cov_19.289256||full	RMAG1990	Bacteria	Bacteroidota	Bacteroidia	Bacteroidales	Bacteroidaceae	Prevotella
vOTU5920	141007V_376_length_45294_cov_21.755919||full	CACZWO01	Bacteria	Firmicutes_A	Clostridia	Oscillospirales	Oscillospiraceae	Faecousia	Faecousia sp900315595
vOTU5926	141007V_381_length_45155_cov_16.331353||full	CACZKV01	Bacteria	Spirochaetota	Spirochaetia	Treponematales	Treponemataceae	Treponema_D	Treponema_D sp902799665
vOTU5926	141007V_381_length_45155_cov_16.331353||full	CADCBK01	Bacteria	Spirochaetota	Spirochaetia	Treponematales	Treponemataceae	Treponema_D	Treponema_D sp902799665
vOTU5927	141007V_3826_length_10553_cov_6.278148||full	RGIG2298	Bacteria	Firmicutes_A	Clostridia	Oscillospirales	RGIG577	RGIG577	RGIG577 sp017405765
vOTU5929	141007V_383_length_45085_cov_20.948257||full	CACVTL01	Bacteria	Firmicutes_A	Clostridia	Oscillospirales	Oscillospiraceae	CAG-103	CAG-103 sp900316745
vOTU5929	141007V_383_length_45085_cov_20.948257||full	CACWHR01	Bacteria	Firmicutes_A	Clostridia	Oscillospirales	Oscillospiraceae	CAG-103	CAG-103 sp900316745
vOTU5929	141007V_383_length_45085_cov_20.948257||full	RMAG417	Bacteria	Firmicutes_A	Clostridia	Oscillospirales	Oscillospiraceae	CAG-103
vOTU5931	141007V_385_length_45025_cov_8.141472||full	CACYXD01	Bacteria	Bacteroidota	Bacteroidia	Bacteroidales	Bacteroidaceae	Prevotella	Prevotella sp902778255
vOTU5950	141007V_41_length_125099_cov_12.032700||full	3444635-submission.assembly	Bacteria	Firmicutes_A	Clostridia	Lachnospirales	Lachnospiraceae	NK4A144	NK4A144 sp000746015
vOTU5952	141007V_411_length_43900_cov_13.049264||full	RMAG774	Bacteria	Elusimicrobiota	Elusimicrobia	Elusimicrobiales	Elusimicrobiaceae	UBA1174
vOTU5958	141007V_42_length_123614_cov_26.248489||full	RMAG764	Bacteria	Firmicutes_A	Clostridia	Lachnospirales	Lachnospiraceae	CAG-791	CAG-791 sp900317555
vOTU5983	141007V_447_length_41941_cov_10.562407||full	CACWOP01	Bacteria	Firmicutes_A	Clostridia	Lachnospirales	Lachnospiraceae	CAG-791	CAG-791 sp900317555
vOTU5983	141007V_447_length_41941_cov_10.562407||full	RGIG6917	Bacteria	Firmicutes_A	Clostridia	Oscillospirales	Oscillospiraceae	UBA738	UBA738 sp017540645
vOTU5989	141007V_451_length_41801_cov_61.887965||full	141004_21	Bacteria	Bacteroidota	Bacteroidia	Bacteroidales	UBA932	Egerieousia	Egerieousia sp902780455
vOTU5989	141007V_451_length_41801_cov_61.887965||full	CACVQF01	Bacteria	Bacteroidota	Bacteroidia	Bacteroidales	UBA932	Egerieousia	Egerieousia sp900316795
vOTU5989	141007V_451_length_41801_cov_61.887965||full	RMAG281	Bacteria	Bacteroidota	Bacteroidia	Bacteroidales	UBA932	Egerieousia	Egerieousia sp900316795
vOTU5993	141007V_455_length_41480_cov_15.366783||full	NZ_JDTH01000008	Archaea	Halobacteriota	Halobacteria	Halobacteriales	Haladaptataceae	Haladaptatus	Haladaptatus cibarius
vOTU5996	141007V_459_length_41327_cov_53.910811||full	RGIG3594	Bacteria	Bacteroidota	Bacteroidia	Bacteroidales	Bacteroidaceae	UBA2918	UBA2918 sp017471185
vOTU6006	141007V_47_length_113672_cov_39.637651||full	CACVQV01	Bacteria	Bacteroidota	Bacteroidia	Bacteroidales	Bacteroidaceae	Prevotella	Prevotella sp900315105
vOTU6006	141007V_47_length_113672_cov_39.637651||full	CACXKO01	Bacteria	Bacteroidota	Bacteroidia	Bacteroidales	Bacteroidaceae	Prevotella	Prevotella sp900314755
vOTU6006	141007V_47_length_113672_cov_39.637651||full	CACZFD01	Bacteria	Bacteroidota	Bacteroidia	Bacteroidales	Bacteroidaceae	Prevotella	Prevotella sp900318815
vOTU6006	141007V_47_length_113672_cov_39.637651||full	CADASP01	Bacteria	Bacteroidota	Bacteroidia	Bacteroidales	Bacteroidaceae	Prevotella	Prevotella sp902790625
vOTU6006	141007V_47_length_113672_cov_39.637651||full	RGIG9170	Bacteria	Bacteroidota	Bacteroidia	Bacteroidales	Bacteroidaceae	Prevotella	Prevotella sp002353485
vOTU6006	141007V_47_length_113672_cov_39.637651||full	RMAG2039	Bacteria	Bacteroidota	Bacteroidia	Bacteroidales	Bacteroidaceae	Prevotella	Prevotella sp002353295
vOTU6009	141007V_476_length_40618_cov_7.917215||full	CACXVX01	Bacteria	Fibrobacterota	Fibrobacteria	Fibrobacterales	Fibrobacteraceae	Fibrobacter	Fibrobacter sp002449765
vOTU6009	141007V_476_length_40618_cov_7.917215||full	RMAG55	Bacteria	Fibrobacterota	Fibrobacteria	Fibrobacterales	Fibrobacteraceae	Fibrobacter	Fibrobacter sp900313675
vOTU6012	141007V_481_length_40498_cov_321.079816||full	CADAWZ01	Bacteria	Eremiobacterota	Xenobia	CADAWZ01	CADAWZ01	CADAWZ01	CADAWZ01 sp902791745
vOTU6015	141007V_4830_length_8659_cov_14.632032||full	CADAAU01	Bacteria	Actinobacteriota	Coriobacteriia	Coriobacteriales	Atopobiaceae	RUG440	RUG440 sp902786015
vOTU6018	141007V_487_length_40226_cov_15.321277||full	CACYHQ01	Bacteria	Verrucomicrobiota	Lentisphaeria	Victivallales	UBA1829	UBA1732	UBA1732 sp902774245
vOTU6018	141007V_487_length_40226_cov_15.321277||full	RGIG10120	Bacteria	Verrucomicrobiota	Lentisphaeria	Victivallales	UBA1829	UBA1732	UBA1732 sp017963105
vOTU6021	141007V_490_length_40033_cov_68.243784||full	CACYTF01	Bacteria	Firmicutes_A	Clostridia	Christensenellales	CAG-74	UBA2862	UBA2862 sp902777335
vOTU6021	141007V_490_length_40033_cov_68.243784||full	CACYXY01	Bacteria	Firmicutes_A	Clostridia	Christensenellales	CAG-74	UBA2862	UBA2862 sp902765305
vOTU6021	141007V_490_length_40033_cov_68.243784||full	RGIG4331	Bacteria	Firmicutes_A	Clostridia	Christensenellales	CAG-74	UBA2943	UBA2943 sp017460395
vOTU6025	141007V_498_length_39735_cov_44.715045||full	03_151	Bacteria	Bacteroidota	Bacteroidia	Bacteroidales	Paludibacteraceae	Enterocola	Enterocola sp900316995
vOTU6025	141007V_498_length_39735_cov_44.715045||full	CACVMF01	Bacteria	Bacteroidota	Bacteroidia	Bacteroidales	Paludibacteraceae	Enterocola	Enterocola sp900316125
vOTU6025	141007V_498_length_39735_cov_44.715045||full	CACYJT01	Bacteria	Bacteroidota	Bacteroidia	Bacteroidales	Paludibacteraceae	Enterocola	Enterocola sp900316995
vOTU6028	141007V_50_length_110079_cov_19.020023||full	CACXIO01	Bacteria	Bacteroidota	Bacteroidia	Bacteroidales	Bacteroidaceae	Prevotella	Prevotella sp900318625
vOTU6028	141007V_50_length_110079_cov_19.020023||full	CADAAK01	Bacteria	Bacteroidota	Bacteroidia	Bacteroidales	Bacteroidaceae	Prevotella	Prevotella sp900316285
vOTU6028	141007V_50_length_110079_cov_19.020023||full	CADBHL01	Bacteria	Bacteroidota	Bacteroidia	Bacteroidales	Bacteroidaceae	Prevotella	Prevotella sp900317545
vOTU6028	141007V_50_length_110079_cov_19.020023||full	RGIG2646	Bacteria	Bacteroidota	Bacteroidia	Bacteroidales	Bacteroidaceae	Prevotella	Prevotella sp900316285
vOTU6028	141007V_50_length_110079_cov_19.020023||full	RGIG2691	Bacteria	Bacteroidota	Bacteroidia	Bacteroidales	Bacteroidaceae	Prevotella	Prevotella sp900316285
vOTU6028	141007V_50_length_110079_cov_19.020023||full	RGIG4424	Bacteria	Bacteroidota	Bacteroidia	Bacteroidales	Bacteroidaceae	Prevotella	Prevotella sp017470345
vOTU6028	141007V_50_length_110079_cov_19.020023||full	RGIG5248	Bacteria	Bacteroidota	Bacteroidia	Bacteroidales	Bacteroidaceae	Prevotella	Prevotella sp017410365
vOTU6028	141007V_50_length_110079_cov_19.020023||full	RMAG1689	Bacteria	Bacteroidota	Bacteroidia	Bacteroidales	Bacteroidaceae	Prevotella	Prevotella sp900316285
vOTU6054	141007V_537_length_38333_cov_8.167302||full	CADBXL01	Bacteria	Bacteroidota	Bacteroidia	Bacteroidales	Bacteroidaceae	Prevotella	Prevotella sp902798615
vOTU6058	141007V_540_length_38233_cov_104.462989||full	RGIG4372	Bacteria	Firmicutes_A	Clostridia	Christensenellales	CAG-74	UBA2862	UBA2862 sp017459565
vOTU6078	141007V_559_length_37661_cov_87.772909||full	RMAG741	Bacteria	Proteobacteria	Gammaproteobacteria	Enterobacterales	Succinivibrionaceae	Succinimonas	Succinimonas amylolytica
vOTU6085	141007V_574_length_37032_cov_15.355924||full	RGIG8030	Bacteria	Firmicutes_A	Clostridia	Oscillospirales	Ruminococcaceae	Ruminococcus_D	Ruminococcus_D albus_B
vOTU6097	141007V_592_length_36489_cov_11.534309||full	CACZKV01	Bacteria	Spirochaetota	Spirochaetia	Treponematales	Treponemataceae	Treponema_D	Treponema_D sp902799665
vOTU6097	141007V_592_length_36489_cov_11.534309||full	CADBBB01	Bacteria	Spirochaetota	Spirochaetia	Treponematales	Treponemataceae	Treponema_D	Treponema_D sp902792795
vOTU6097	141007V_592_length_36489_cov_11.534309||full	CADBKJ01	Bacteria	Spirochaetota	Spirochaetia	Treponematales	Treponemataceae	Treponema_D	Treponema_D sp900316905
vOTU6097	141007V_592_length_36489_cov_11.534309||full	CADCBK01	Bacteria	Spirochaetota	Spirochaetia	Treponematales	Treponemataceae	Treponema_D	Treponema_D sp902799665
vOTU6098	141007V_593_length_36483_cov_18.924838||full	CADANS01	Bacteria	Firmicutes	Bacilli	RF39	UBA660	UBA3789	UBA3789 sp900314225
vOTU6100	141007V_597_length_36403_cov_22.763398||full	CACWZJ01	Bacteria	Firmicutes_A	Clostridia	Oscillospirales	Acutalibacteraceae	UBA1213	UBA1213 sp900316485
vOTU6100	141007V_597_length_36403_cov_22.763398||full	CACYDP01	Bacteria	Firmicutes_A	Clostridia	Oscillospirales	Acutalibacteraceae	UBA1213	UBA1213 sp902773135
vOTU6106	141007V_601_length_36297_cov_12.723360||full	CACWQV01	Bacteria	Bacteroidota	Bacteroidia	Bacteroidales	Bacteroidaceae	Prevotella	Prevotella sp002391185
vOTU6127	141007V_632_length_35372_cov_23.862276||full	3392688-submission.assembly	Bacteria	Firmicutes	Bacilli	Erysipelotrichales	Coprobacillaceae	Sharpea	Sharpea azabuensis
vOTU6127	141007V_632_length_35372_cov_23.862276||full	CACVTN01	Bacteria	Firmicutes	Bacilli	Erysipelotrichales	Coprobacillaceae	Sharpea	Sharpea azabuensis
vOTU6127	141007V_632_length_35372_cov_23.862276||full	CACZLD01	Bacteria	Firmicutes	Bacilli	Erysipelotrichales	Coprobacillaceae	Sharpea	Sharpea azabuensis
vOTU6127	141007V_632_length_35372_cov_23.862276||full	CADAIQ01	Bacteria	Firmicutes	Bacilli	Erysipelotrichales	Coprobacillaceae	Sharpea	Sharpea azabuensis
vOTU6133	141007V_64_length_102334_cov_10.305224||full	CACVQV01	Bacteria	Bacteroidota	Bacteroidia	Bacteroidales	Bacteroidaceae	Prevotella	Prevotella sp900315105
vOTU6133	141007V_64_length_102334_cov_10.305224||full	RMAG1461	Bacteria	Bacteroidota	Bacteroidia	Bacteroidales	Bacteroidaceae	Prevotella	Prevotella sp900315105
vOTU6152	141007V_670_length_34252_cov_19.445127||full	CADCIE01	Bacteria	Firmicutes_A	Clostridia	Lachnospirales	Lachnospiraceae	CAG-603	CAG-603 sp900314525
vOTU6153	141007V_672_length_34246_cov_30.644790||full	141004_21	Bacteria	Bacteroidota	Bacteroidia	Bacteroidales	UBA932	Egerieousia	Egerieousia sp902780455
vOTU6153	141007V_672_length_34246_cov_30.644790||full	71010_90	Bacteria	Bacteroidota	Bacteroidia	Bacteroidales	UBA932	Egerieousia	Egerieousia sp902780455
vOTU6153	141007V_672_length_34246_cov_30.644790||full	91008_172_sub	Bacteria	Bacteroidota	Bacteroidia	Bacteroidales	UBA932	Egerieousia	Egerieousia sp900316795
vOTU6153	141007V_672_length_34246_cov_30.644790||full	RGIG7130	Bacteria	Bacteroidota	Bacteroidia	Bacteroidales	UBA932	Egerieousia	Egerieousia sp017550655
vOTU6153	141007V_672_length_34246_cov_30.644790||full	RGIG7951	Bacteria	Bacteroidota	Bacteroidia	Bacteroidales	UBA932	Egerieousia	Egerieousia sp017550655
vOTU6153	141007V_672_length_34246_cov_30.644790||full	RMAG143	Bacteria	Bacteroidota	Bacteroidia	Bacteroidales	UBA932	Egerieousia	Egerieousia sp902780455
vOTU6162	141007V_686_length_33981_cov_46.888552||full	RMAG2601	Bacteria	Bacteroidota	Bacteroidia	Bacteroidales	Bacteroidaceae	UBA4293	UBA4293 sp002395835
vOTU6166	141007V_691_length_33895_cov_28.918883||full	CADBBB01	Bacteria	Spirochaetota	Spirochaetia	Treponematales	Treponemataceae	Treponema_D	Treponema_D sp902792795
vOTU6172	141007V_699_length_33733_cov_44.897737||full	RMAG859	Bacteria	Proteobacteria	Gammaproteobacteria	Enterobacterales	Succinivibrionaceae	Ruminobacter	Ruminobacter sp900315145
vOTU6178	141007V_703_length_33609_cov_31.995977||full	RGIG10217	Bacteria	Spirochaetota	Spirochaetia	Treponematales	Treponemataceae	Treponema_D	Treponema_D sp017553635
vOTU6180	141007V_707_length_33547_cov_269.520363||full	CACXVX01	Bacteria	Fibrobacterota	Fibrobacteria	Fibrobacterales	Fibrobacteraceae	Fibrobacter	Fibrobacter sp002449765
vOTU6180	141007V_707_length_33547_cov_269.520363||full	RGIG6838	Bacteria	Fibrobacterota	Fibrobacteria	Fibrobacterales	Fibrobacteraceae	Fibrobacter	Fibrobacter sp002210285
vOTU6185	141007V_725_length_33045_cov_10.779994||full	RMAG1581	Bacteria	Firmicutes_A	Clostridia	Oscillospirales	Ruminococcaceae	Ruminococcus	Ruminococcus flavefaciens_S
vOTU6204	141007V_77_length_93505_cov_7.893697||full	CADBZP01	Bacteria	Bacteroidota	Bacteroidia	Bacteroidales	Bacteroidaceae	Prevotella	Prevotella sp900315525
vOTU6210	141007V_78_length_91988_cov_56.050787||full	71005_131	Bacteria	Bacteroidota	Bacteroidia	Bacteroidales	Muribaculaceae	Sodaliphilus	Sodaliphilus sp900318205
vOTU6210	141007V_78_length_91988_cov_56.050787||full	CADASV01	Bacteria	Bacteroidota	Bacteroidia	Bacteroidales	Bacteroidaceae	Prevotella	Prevotella sp900316015
vOTU6222	141007V_80_length_91855_cov_56.167538||full	03_bin.54	Bacteria	Bacteroidota	Bacteroidia	Bacteroidales	Bacteroidaceae	UBA4334	UBA4334 sp900316975
vOTU6222	141007V_80_length_91855_cov_56.167538||full	141004_bin.111	Bacteria	Bacteroidota	Bacteroidia	Bacteroidales	Bacteroidaceae	UBA4334	UBA4334 sp900316975
vOTU6222	141007V_80_length_91855_cov_56.167538||full	CACWGV01	Bacteria	Bacteroidota	Bacteroidia	Bacteroidales	Bacteroidaceae	UBA4334	UBA4334 sp900316975
vOTU6222	141007V_80_length_91855_cov_56.167538||full	CACWMD01	Bacteria	Bacteroidota	Bacteroidia	Bacteroidales	Bacteroidaceae	UBA4334	UBA4334 sp900316505
vOTU6222	141007V_80_length_91855_cov_56.167538||full	CADAHT01	Bacteria	Bacteroidota	Bacteroidia	Bacteroidales	F082	Limimorpha	Limimorpha sp902785755
vOTU6222	141007V_80_length_91855_cov_56.167538||full	CADBZX01	Bacteria	Bacteroidota	Bacteroidia	Bacteroidales	Bacteroidaceae	UBA4334	UBA4334 sp900316505
vOTU6222	141007V_80_length_91855_cov_56.167538||full	CADCLN01	Bacteria	Bacteroidota	Bacteroidia	Bacteroidales	Bacteroidaceae	UBA4334	UBA4334 sp902802265
vOTU6222	141007V_80_length_91855_cov_56.167538||full	RGIG3230	Bacteria	Bacteroidota	Bacteroidia	Bacteroidales	Bacteroidaceae	UBA4334	UBA4334 sp017448825
vOTU6222	141007V_80_length_91855_cov_56.167538||full	RMAG103	Bacteria	Bacteroidota	Bacteroidia	Bacteroidales	Bacteroidaceae	UBA4334	UBA4334 sp900316975
vOTU6222	141007V_80_length_91855_cov_56.167538||full	RMAG1805	Bacteria	Bacteroidota	Bacteroidia	Bacteroidales	Bacteroidaceae	UBA4334	UBA4334 sp902802265
vOTU6222	141007V_80_length_91855_cov_56.167538||full	RMAG2005	Bacteria	Bacteroidota	Bacteroidia	Bacteroidales	Bacteroidaceae	UBA4334	UBA4334 sp900316975
vOTU6222	141007V_80_length_91855_cov_56.167538||full	RMAG2645	Bacteria	Bacteroidota	Bacteroidia	Bacteroidales	Bacteroidaceae	UBA4334	UBA4334 sp002393555
vOTU6240	141007V_836_length_30324_cov_72.787274||full	CACYPZ01	Bacteria	Firmicutes_A	Clostridia	Oscillospirales	Acutalibacteraceae	Ruminococcus_E	Ruminococcus_E sp900315085
vOTU6240	141007V_836_length_30324_cov_72.787274||full	CADASG01	Bacteria	Firmicutes_A	Clostridia	Oscillospirales	Acutalibacteraceae	Ruminococcus_E	Ruminococcus_E sp902790475
vOTU6241	141007V_837_length_30267_cov_22.565107||full	RGIG6836	Bacteria	Firmicutes_A	Clostridia	Lachnospirales	Lachnospiraceae	RUG11977	RUG11977 sp017542245
vOTU6243	141007V_840_length_30184_cov_160.029175||full	3387354-submission.assembly	Bacteria	Proteobacteria	Gammaproteobacteria	Enterobacterales	Succinivibrionaceae	Ruminobacter	Ruminobacter amylophilus
vOTU6243	141007V_840_length_30184_cov_160.029175||full	RMAG2799	Bacteria	Proteobacteria	Gammaproteobacteria	Enterobacterales	Succinivibrionaceae	Ruminobacter	Ruminobacter sp017940385
vOTU6256	141007V_87_length_88652_cov_10.100918||full	CACZSK01	Bacteria	Bacteroidota	Bacteroidia	Bacteroidales	Bacteroidaceae	Alloprevotella	Alloprevotella sp900317635
vOTU6256	141007V_87_length_88652_cov_10.100918||full	RMAG365	Bacteria	Bacteroidota	Bacteroidia	Bacteroidales	Bacteroidaceae	Alloprevotella	Alloprevotella sp900317635
vOTU6261	141007V_880_length_29247_cov_7.119588||full	RGIG8152	Bacteria	Bacteroidota	Bacteroidia	Bacteroidales	UBA932	Cryptobacteroides	Cryptobacteroides sp017617495
vOTU6275	141007V_92_length_85452_cov_14.144302||full	RMAG2373	Bacteria	Proteobacteria	Alphaproteobacteria	Rs-D84	CACZYB01	CACZYB01	CACZYB01 sp017938435
vOTU6278	141007V_928_length_28484_cov_166.329874||full	CADABY01	Bacteria	Firmicutes_A	Clostridia	Oscillospirales	Acutalibacteraceae	CAG-177	CAG-177 sp900319455
vOTU6282	141007V_935_length_28373_cov_14.264990||full	CACWTV01	Bacteria	Bacteroidota	Bacteroidia	Bacteroidales	UBA932	Cryptobacteroides	Cryptobacteroides sp900317065
vOTU6282	141007V_935_length_28373_cov_14.264990||full	RGIG3523	Bacteria	Bacteroidota	Bacteroidia	Bacteroidales	UBA932	Cryptobacteroides	Cryptobacteroides sp900316675
vOTU6292	141007V_967_length_27794_cov_9.790079||full	CACXKO01	Bacteria	Bacteroidota	Bacteroidia	Bacteroidales	Bacteroidaceae	Prevotella	Prevotella sp900314755
vOTU6297	141007V_984_length_27485_cov_6.493875||full	CACVLA01	Bacteria	Firmicutes_A	Clostridia	Oscillospirales	Oscillospiraceae	Faecousia	Faecousia sp900315595
vOTU6297	141007V_984_length_27485_cov_6.493875||full	CACVNG01	Bacteria	Firmicutes_A	Clostridia	Oscillospirales	Oscillospiraceae	Faecousia	Faecousia sp900315595
vOTU6297	141007V_984_length_27485_cov_6.493875||full	CACXJS01	Bacteria	Firmicutes_A	Clostridia	Oscillospirales	Oscillospiraceae	Faecousia	Faecousia sp900315595
vOTU6297	141007V_984_length_27485_cov_6.493875||full	CACXYY01	Bacteria	Firmicutes_A	Clostridia	Oscillospirales	Oscillospiraceae	Faecousia	Faecousia sp900315595
vOTU6297	141007V_984_length_27485_cov_6.493875||full	RMAG1291	Bacteria	Firmicutes_A	Clostridia	Oscillospirales	Oscillospiraceae	Faecousia	Faecousia sp900315595
vOTU6297	141007V_984_length_27485_cov_6.493875||full	RMAG1802	Bacteria	Firmicutes_A	Clostridia	Oscillospirales	Oscillospiraceae	Faecousia	Faecousia sp900315595
vOTU6297	141007V_984_length_27485_cov_6.493875||full	RMAG1892	Bacteria	Firmicutes_A	Clostridia	Oscillospirales	Oscillospiraceae	Faecousia	Faecousia sp900315595
vOTU6306	141008V_100_length_69916_cov_10.640472||full	RMAG748	Bacteria	Proteobacteria	Gammaproteobacteria	Enterobacterales	Succinivibrionaceae	UBA2804	UBA2804 sp900319705
vOTU6337	141008V_112_length_66443_cov_15.788802||full	71010_90	Bacteria	Bacteroidota	Bacteroidia	Bacteroidales	UBA932	Egerieousia	Egerieousia sp902780455
vOTU6337	141008V_112_length_66443_cov_15.788802||full	RGIG7951	Bacteria	Bacteroidota	Bacteroidia	Bacteroidales	UBA932	Egerieousia	Egerieousia sp017550655
vOTU6345	141008V_114_length_65927_cov_16.843636||full	CACZVL01	Bacteria	Firmicutes_A	Clostridia	Christensenellales	CAG-74	UBA2862	UBA2862 sp900318045
vOTU6351	141008V_1161_length_21057_cov_8.119274||full	RGIG8152	Bacteria	Bacteroidota	Bacteroidia	Bacteroidales	UBA932	Cryptobacteroides	Cryptobacteroides sp017617495
vOTU6354	141008V_117_length_65657_cov_12.210436||full	71010_88	Bacteria	Proteobacteria	Gammaproteobacteria	Enterobacterales	Succinivibrionaceae	Ruminobacter	Ruminobacter sp002309455
vOTU6363	141008V_120_length_65165_cov_23.164752||full	CADCNI01	Bacteria	Firmicutes_A	Clostridia	Oscillospirales	Acutalibacteraceae	RUG762	RUG762 sp902802795
vOTU6380	141008V_127_length_62071_cov_321.476683||full	RGIG8413	Bacteria	Bacteroidota	Bacteroidia	Bacteroidales	Bacteroidaceae	Prevotella
vOTU6380	141008V_127_length_62071_cov_321.476683||full	RGIG9195	Bacteria	Bacteroidota	Bacteroidia	Bacteroidales	Bacteroidaceae	Prevotella	Prevotella sp900314655
vOTU6388	141008V_1304_length_19166_cov_44.903825||full	RMAG859	Bacteria	Proteobacteria	Gammaproteobacteria	Enterobacterales	Succinivibrionaceae	Ruminobacter	Ruminobacter sp900315145
vOTU6404	141008V_141_length_59772_cov_10.608905||full	CADATH01	Bacteria	Actinobacteriota	Coriobacteriia	Coriobacteriales	Atopobiaceae	UBA1367	UBA1367 sp902801175
vOTU6423	141008V_155_length_57571_cov_46.040267||full	CACVXT01	Bacteria	Bacteroidota	Bacteroidia	Bacteroidales	Bacteroidaceae	UBA4334	UBA4334 sp900316505
vOTU6423	141008V_155_length_57571_cov_46.040267||full	CACXKO01	Bacteria	Bacteroidota	Bacteroidia	Bacteroidales	Bacteroidaceae	Prevotella	Prevotella sp900314755
vOTU6423	141008V_155_length_57571_cov_46.040267||full	RMAG50	Bacteria	Bacteroidota	Bacteroidia	Bacteroidales	Bacteroidaceae	Prevotella	Prevotella sp900313235
vOTU6444	141008V_168_length_55790_cov_7.732502||full	RMAG2727	Bacteria	Firmicutes_A	Clostridia	Lachnospirales	Lachnospiraceae	Eubacterium_G	Eubacterium_G sp002369135
vOTU6448	141008V_170_length_55644_cov_9.653367||full	CACWCC01	Bacteria	Bacteroidota	Bacteroidia	Bacteroidales	Paludibacteraceae	Enterocola	Enterocola sp900316995
vOTU6461	141008V_175_length_55212_cov_11.935203||full	RGIG4452	Bacteria	Bacteroidota	Bacteroidia	Bacteroidales	Paludibacteraceae	RF16	RF16 sp002392745
vOTU6480	141008V_190_length_53609_cov_6.138570||full	141009_61_sub	Bacteria	Firmicutes_A	Clostridia	Christensenellales	CAG-74	Ventricola	Ventricola sp017458865
vOTU6492	141008V_20_length_132187_cov_18.917734||full	CADAEJ01	Bacteria	Firmicutes_A	Clostridia	Oscillospirales	Ruminococcaceae	Ruminococcus_D	Ruminococcus_D sp902786965
vOTU6511	141008V_212_length_51927_cov_10.391483||full	RGIG5880	Bacteria	Firmicutes_A	Clostridia	Christensenellales	CAG-138	RUG472	RUG472 sp017545535
vOTU6514	141008V_215_length_51518_cov_12.351748||full	CADAVP01	Bacteria	Firmicutes	Bacilli	RF39	UBA660	UBA3789	UBA3789 sp902776735
vOTU6514	141008V_215_length_51518_cov_12.351748||full	RMAG758	Bacteria	Firmicutes	Bacilli	RF39	UBA660	CAG-433	CAG-433 sp900546245
vOTU6550	141008V_238_length_49156_cov_7.723549||full	CACWYU01	Bacteria	Bacteroidota	Bacteroidia	Bacteroidales	UBA932	Cryptobacteroides	Cryptobacteroides sp900316045
vOTU6550	141008V_238_length_49156_cov_7.723549||full	CADAIM01	Bacteria	Bacteroidota	Bacteroidia	Bacteroidales	UBA932	Cryptobacteroides	Cryptobacteroides sp900317065
vOTU6550	141008V_238_length_49156_cov_7.723549||full	RMAG1389	Bacteria	Bacteroidota	Bacteroidia	Bacteroidales	UBA932	Cryptobacteroides	Cryptobacteroides sp900317065
vOTU6550	141008V_238_length_49156_cov_7.723549||full	RMAG667	Bacteria	Bacteroidota	Bacteroidia	Bacteroidales	UBA932	Cryptobacteroides	Cryptobacteroides sp900541925
vOTU6565	141008V_249_length_47826_cov_47.972912||full	CACVXZ01	Bacteria	Bacteroidota	Bacteroidia	Bacteroidales	Bacteroidaceae	Prevotella	Prevotella sp900316295
vOTU6565	141008V_249_length_47826_cov_47.972912||full	RMAG1670	Bacteria	Bacteroidota	Bacteroidia	Bacteroidales	Bacteroidaceae	Prevotella	Prevotella sp900316295
vOTU6574	141008V_256_length_47224_cov_208.110836||full	CACVZK01	Bacteria	Bacteroidota	Bacteroidia	Bacteroidales	Muribaculaceae	Sodaliphilus	Sodaliphilus sp900318065
vOTU6577	141008V_2571_length_12223_cov_17.985618||full	CACYOI01	Bacteria	Actinobacteriota	Coriobacteriia	Coriobacteriales	Atopobiaceae	Tractidigestivibacter	Tractidigestivibacter sp900548775
vOTU6599	141008V_274_length_46111_cov_15.091845||full	CACWDS01	Bacteria	Firmicutes_A	Clostridia	Lachnospirales	Lachnospiraceae	CAG-603	CAG-603 sp900314555
vOTU6599	141008V_274_length_46111_cov_15.091845||full	CACWRR01	Bacteria	Firmicutes_A	Clostridia	Lachnospirales	Lachnospiraceae	UBA2821	UBA2821 sp902763335
vOTU6599	141008V_274_length_46111_cov_15.091845||full	CADABQ01	Bacteria	Firmicutes_A	Clostridia	Lachnospirales	Lachnospiraceae	CAG-411	CAG-411 sp902786205
vOTU6599	141008V_274_length_46111_cov_15.091845||full	RMAG1265	Bacteria	Firmicutes_A	Clostridia	Lachnospirales	Lachnospiraceae	CAG-603	CAG-603 sp900314555
vOTU6600	141008V_275_length_46081_cov_13.893691||full	RMAG650	Bacteria	Cyanobacteria	Vampirovibrionia	Gastranaerophilales	Gastranaerophilaceae	UBA2883
vOTU6606	141008V_280_length_45777_cov_6.213202||full	3298477-finalContigs	Bacteria	Firmicutes_A	Clostridia	Oscillospirales	Ruminococcaceae	HUN007	HUN007 sp000712055
vOTU6611	141008V_285_length_45603_cov_6.783130||full	RGIG4504	Bacteria	Bacteroidota	Bacteroidia	Bacteroidales	Bacteroidaceae	UBA2918	UBA2918 sp017471185
vOTU6619	141008V_294_length_45188_cov_11.417145||full	CACYXY01	Bacteria	Firmicutes_A	Clostridia	Christensenellales	CAG-74	UBA2862	UBA2862 sp902765305
vOTU6619	141008V_294_length_45188_cov_11.417145||full	RMAG1820	Bacteria	Firmicutes_A	Clostridia	Lachnospirales	Lachnospiraceae	SIG333
vOTU6651	141008V_325_length_43222_cov_37.953877||full	161008_output.017	Bacteria	Firmicutes_A	Clostridia	Christensenellales	CAG-74	Ventricola	Ventricola sp002395225
vOTU6664	141008V_339_length_42125_cov_24.832256||full	CACYKK01	Bacteria	Firmicutes_A	Clostridia	Lachnospirales	Lachnospiraceae	UBA1066	UBA1066 sp902776305
vOTU6664	141008V_339_length_42125_cov_24.832256||full	CACYPS01	Bacteria	Firmicutes_A	Clostridia	Lachnospirales	Lachnospiraceae	UBA1066	UBA1066 sp902776305
vOTU6664	141008V_339_length_42125_cov_24.832256||full	RGIG2452	Bacteria	Firmicutes_A	Clostridia	Lachnospirales	Lachnospiraceae	UBA1066	UBA1066 sp017433725
vOTU6664	141008V_339_length_42125_cov_24.832256||full	RMAG2316	Bacteria	Firmicutes_A	Clostridia	Lachnospirales	Lachnospiraceae	CAG-791	CAG-791 sp900317555
vOTU6667	141008V_342_length_42053_cov_36.578028||full	CACVQF01	Bacteria	Bacteroidota	Bacteroidia	Bacteroidales	UBA932	Egerieousia	Egerieousia sp900316795
vOTU6667	141008V_342_length_42053_cov_36.578028||full	CACWUO01	Bacteria	Bacteroidota	Bacteroidia	Bacteroidales	UBA932	Cryptobacteroides	Cryptobacteroides sp900319855
vOTU6667	141008V_342_length_42053_cov_36.578028||full	RMAG281	Bacteria	Bacteroidota	Bacteroidia	Bacteroidales	UBA932	Egerieousia	Egerieousia sp900316795
vOTU6683	141008V_362_length_40700_cov_9.126953||full	RGIG8509	Bacteria	Cyanobacteria	Vampirovibrionia	Gastranaerophilales	Gastranaerophilaceae	Scatenecus
vOTU6688	141008V_368_length_40452_cov_19.169022||full	CACWXO01	Bacteria	Firmicutes_A	Clostridia	Christensenellales	CAG-74	UBA2862	UBA2862 sp902798105
vOTU6689	141008V_37_length_104863_cov_24.321111||full	CACXKO01	Bacteria	Bacteroidota	Bacteroidia	Bacteroidales	Bacteroidaceae	Prevotella	Prevotella sp900314755
vOTU6689	141008V_37_length_104863_cov_24.321111||full	CADBAS01	Bacteria	Bacteroidota	Bacteroidia	Bacteroidales	Bacteroidaceae	Prevotella	Prevotella sp900320905
vOTU6690	141008V_374_length_40287_cov_12.577873||full	CACWTP01	Bacteria	Firmicutes_A	Clostridia	Oscillospirales	Oscillospiraceae	Evtepia	Evtepia sp902781745
vOTU6693	141008V_377_length_40187_cov_7.062220||full	CACWRP01	Bacteria	Firmicutes_A	Clostridia	Lachnospirales	Lachnospiraceae	CAG-791	CAG-791 sp900319245
vOTU6693	141008V_377_length_40187_cov_7.062220||full	CACYJJ01	Bacteria	Firmicutes_A	Clostridia	Lachnospirales	Lachnospiraceae	CAG-791	CAG-791 sp900319245
vOTU6693	141008V_377_length_40187_cov_7.062220||full	CADAUC01	Bacteria	Firmicutes_A	Clostridia	Lachnospirales	Lachnospiraceae	CAG-791	CAG-791 sp900319245
vOTU6693	141008V_377_length_40187_cov_7.062220||full	CADBZC01	Bacteria	Firmicutes_A	Clostridia	Lachnospirales	Lachnospiraceae	CAG-791	CAG-791 sp900319245
vOTU6693	141008V_377_length_40187_cov_7.062220||full	RMAG1286	Bacteria	Firmicutes_A	Clostridia	Lachnospirales	Lachnospiraceae	CAG-791	CAG-791 sp900319245
vOTU6697	141008V_383_length_39802_cov_15.394822||full	161008_output.017	Bacteria	Firmicutes_A	Clostridia	Christensenellales	CAG-74	Ventricola	Ventricola sp002395225
vOTU6707	141008V_396_length_39272_cov_23.129867||full	RGIG8878	Bacteria	Firmicutes_C	Negativicutes	Selenomonadales	Selenomonadaceae	Selenomonas_A	Selenomonas_A sp017940705
vOTU6707	141008V_396_length_39272_cov_23.129867||full	RMAG2482	Bacteria	Firmicutes_C	Negativicutes	Selenomonadales	Selenomonadaceae	Selenomonas_A	Selenomonas_A sp017940705
vOTU6709	141008V_399_length_39233_cov_18.869289||full	CADCNI01	Bacteria	Firmicutes_A	Clostridia	Oscillospirales	Acutalibacteraceae	RUG762	RUG762 sp902802795
vOTU6710	141008V_4_length_226146_cov_8.447360||full	JB_Ai_030_bin_13	Bacteria	Firmicutes_A	Clostridia	Oscillospirales	Ruminococcaceae	Ruminococcus	Ruminococcus sp016303195
vOTU6713	141008V_403_length_39136_cov_9.265449||full	RGIG7036	Bacteria	Bacteroidota	Bacteroidia	Bacteroidales	UBA932	Cryptobacteroides	Cryptobacteroides sp900167925
vOTU6723	141008V_412_length_38528_cov_32.003275||full	CADBXL01	Bacteria	Bacteroidota	Bacteroidia	Bacteroidales	Bacteroidaceae	Prevotella	Prevotella sp902798615
vOTU6723	141008V_412_length_38528_cov_32.003275||full	RGIG8242	Bacteria	Bacteroidota	Bacteroidia	Bacteroidales	Bacteroidaceae	Prevotella
vOTU6729	141008V_419_length_38077_cov_5.219189||full	RGIG8342	Bacteria	Bacteroidota	Bacteroidia	Bacteroidales	Paludibacteraceae	UBA4345	UBA4345 sp002396385
vOTU6735	141008V_425_length_37928_cov_10.360864||full	RGIG3523	Bacteria	Bacteroidota	Bacteroidia	Bacteroidales	UBA932	Cryptobacteroides	Cryptobacteroides sp900316675
vOTU6738	141008V_428_length_37876_cov_17.436451||full	CACVQZ01	Bacteria	Firmicutes_C	Negativicutes	Selenomonadales	Selenomonadaceae	UBA2897	UBA2897 sp900315155
vOTU6738	141008V_428_length_37876_cov_17.436451||full	CADCSM01	Bacteria	Firmicutes_C	Negativicutes	Selenomonadales	Selenomonadaceae	RUG024	RUG024 sp900314765
vOTU6740	141008V_43_length_99147_cov_9.745247||full	RGIG5033	Bacteria	Bacteroidota	Bacteroidia	Bacteroidales	P3	UBA1711	UBA1711 sp017479705
vOTU6740	141008V_43_length_99147_cov_9.745247||full	RGIG6527	Bacteria	Bacteroidota	Bacteroidia	Bacteroidales	P3	UBA1711
vOTU6740	141008V_43_length_99147_cov_9.745247||full	RMAG1737	Bacteria	Bacteroidota	Bacteroidia	Bacteroidales	P3	Phil12
vOTU6752	141008V_442_length_37427_cov_8.948892||full	CACWQK01	Bacteria	Bacteroidota	Bacteroidia	Bacteroidales	UBA932	Cryptobacteroides	Cryptobacteroides sp002472565
vOTU6752	141008V_442_length_37427_cov_8.948892||full	RMAG2432	Bacteria	Bacteroidota	Bacteroidia	Bacteroidales	UBA932	Cryptobacteroides
vOTU6760	141008V_450_length_36967_cov_14.123916||full	CACVNE01	Bacteria	Firmicutes_A	Clostridia	Oscillospirales	Acutalibacteraceae	UBA1213	UBA1213 sp900317795
vOTU6786	141008V_482_length_36071_cov_46.477371||full	CADBBB01	Bacteria	Spirochaetota	Spirochaetia	Treponematales	Treponemataceae	Treponema_D	Treponema_D sp902792795
vOTU6790	141008V_489_length_35960_cov_138.303997||full	RGIG5742	Bacteria	Actinobacteriota	Actinomycetia	Actinomycetales	Bifidobacteriaceae	RGIG7107	RGIG7107 sp017538895
vOTU6807	141008V_507_length_35278_cov_17.235386||full	CADADD01	Bacteria	Firmicutes_A	Clostridia	Oscillospirales	Oscillospiraceae	CAG-83	CAG-83 sp902765025
vOTU6807	141008V_507_length_35278_cov_17.235386||full	RGIG2920	Bacteria	Desulfobacterota	Desulfuromonadia	Desulfuromonadales	JAAYDE01	RGIG7977	RGIG7977 sp017417085
vOTU6807	141008V_507_length_35278_cov_17.235386||full	RGIG3265	Bacteria	Firmicutes_A	Clostridia	Oscillospirales	Oscillospiraceae	CAG-83	CAG-83 sp017448145
vOTU6815	141008V_513_length_35005_cov_9.741488||full	CACYWT01	Bacteria	Firmicutes_A	Clostridia	Oscillospirales	Acutalibacteraceae	UBA1213	UBA1213 sp902778175
vOTU6825	141008V_525_length_34530_cov_27.465613||full	CACYMA01	Bacteria	Bacteroidota	Bacteroidia	Bacteroidales	P3	UBA1217	UBA1217 sp902788805
vOTU6825	141008V_525_length_34530_cov_27.465613||full	CACYYV01	Bacteria	Bacteroidota	Bacteroidia	Bacteroidales	P3	UBA1217	UBA1217 sp902788805
vOTU6825	141008V_525_length_34530_cov_27.465613||full	CADAHZ01	Bacteria	Bacteroidota	Bacteroidia	Bacteroidales	P3	UBA1217	UBA1217 sp902788805
vOTU6825	141008V_525_length_34530_cov_27.465613||full	CADBEJ01	Bacteria	Bacteroidota	Bacteroidia	Bacteroidales	P3	UBA1217	UBA1217 sp902788805
vOTU6848	141008V_558_length_33438_cov_56.726298||full	CACVXT01	Bacteria	Bacteroidota	Bacteroidia	Bacteroidales	Bacteroidaceae	UBA4334	UBA4334 sp900316505
vOTU6848	141008V_558_length_33438_cov_56.726298||full	CACWNS01	Bacteria	Bacteroidota	Bacteroidia	Bacteroidales	Bacteroidaceae	UBA4334	UBA4334 sp900316505
vOTU6848	141008V_558_length_33438_cov_56.726298||full	CACWTD01	Bacteria	Bacteroidota	Bacteroidia	Bacteroidales	Bacteroidaceae	UBA4334	UBA4334 sp900316505
vOTU6848	141008V_558_length_33438_cov_56.726298||full	CACXIB01	Bacteria	Bacteroidota	Bacteroidia	Bacteroidales	Bacteroidaceae	UBA4334	UBA4334 sp900316505
vOTU6848	141008V_558_length_33438_cov_56.726298||full	CACXNT01	Bacteria	Bacteroidota	Bacteroidia	Bacteroidales	Bacteroidaceae	UBA4334	UBA4334 sp900316505
vOTU6848	141008V_558_length_33438_cov_56.726298||full	CACXWE01	Bacteria	Bacteroidota	Bacteroidia	Bacteroidales	Bacteroidaceae	UBA4334	UBA4334 sp900316505
vOTU6848	141008V_558_length_33438_cov_56.726298||full	CACYMR01	Bacteria	Bacteroidota	Bacteroidia	Bacteroidales	Bacteroidaceae	UBA4334	UBA4334 sp900316505
vOTU6848	141008V_558_length_33438_cov_56.726298||full	CACZBA01	Bacteria	Bacteroidota	Bacteroidia	Bacteroidales	Bacteroidaceae	UBA4334	UBA4334 sp900316505
vOTU6848	141008V_558_length_33438_cov_56.726298||full	RGIG4858	Bacteria	Bacteroidota	Bacteroidia	Bacteroidales	Bacteroidaceae	UBA4334	UBA4334 sp900316975
vOTU6855	141008V_566_length_33249_cov_9.367777||full	RGIG2618	Bacteria	Spirochaetota	Spirochaetia	Treponematales	Treponemataceae	Treponema_D	Treponema_D sp003447785
vOTU6858	141008V_574_length_33011_cov_11.060899||full	CACXVX01	Bacteria	Fibrobacterota	Fibrobacteria	Fibrobacterales	Fibrobacteraceae	Fibrobacter	Fibrobacter sp002449765
vOTU6858	141008V_574_length_33011_cov_11.060899||full	RGIG6838	Bacteria	Fibrobacterota	Fibrobacteria	Fibrobacterales	Fibrobacteraceae	Fibrobacter	Fibrobacter sp002210285
vOTU6858	141008V_574_length_33011_cov_11.060899||full	RGIG8454	Bacteria	Fibrobacterota	Fibrobacteria	Fibrobacterales	Fibrobacteraceae	Fibrobacter	Fibrobacter sp001603905
vOTU6858	141008V_574_length_33011_cov_11.060899||full	RGIG9997	Bacteria	Fibrobacterota	Fibrobacteria	Fibrobacterales	Fibrobacteraceae	Fibrobacter	Fibrobacter sp017642335
vOTU6859	141008V_577_length_32898_cov_13.391864||full	CACWPU01	Bacteria	Firmicutes_A	Clostridia	Lachnospirales	Lachnospiraceae	Agathobacter	Agathobacter faecis
vOTU6859	141008V_577_length_32898_cov_13.391864||full	CADBJT01	Bacteria	Firmicutes_A	Clostridia	Lachnospirales	Lachnospiraceae	CAG-791	CAG-791 sp900316855
vOTU6859	141008V_577_length_32898_cov_13.391864||full	RMAG392	Bacteria	Firmicutes_A	Clostridia	Lachnospirales	Lachnospiraceae	CAG-791	CAG-791 sp900316855
vOTU6863	141008V_59_length_89300_cov_41.671802||full	CACWNO01	Bacteria	Firmicutes_A	Clostridia	Oscillospirales	Acutalibacteraceae	UBA1213	UBA1213 sp900317795
vOTU6880	141008V_61_length_86654_cov_56.186041||full	RGIG8342	Bacteria	Bacteroidota	Bacteroidia	Bacteroidales	Paludibacteraceae	UBA4345	UBA4345 sp002396385
vOTU6880	141008V_61_length_86654_cov_56.186041||full	RMAG2026	Bacteria	Bacteroidota	Bacteroidia	Bacteroidales	Paludibacteraceae	UBA4345	UBA4345 sp002362105
vOTU6880	141008V_61_length_86654_cov_56.186041||full	RMAG2503	Bacteria	Bacteroidota	Bacteroidia	Bacteroidales	Paludibacteraceae	UBA4345	UBA4345 sp002362105
vOTU6912	141008V_67_length_84177_cov_58.683163||full	CADBZP01	Bacteria	Bacteroidota	Bacteroidia	Bacteroidales	Bacteroidaceae	Prevotella	Prevotella sp900315525
vOTU6928	141008V_7_length_201081_cov_7.922746||full	CADCMC01	Bacteria	Bacteroidota	Bacteroidia	Bacteroidales	Bacteroidaceae	Prevotella	Prevotella sp900317305
vOTU6941	141008V_724_length_29016_cov_8.436898||full	CACYLK01	Bacteria	Bacteroidota	Bacteroidia	Bacteroidales	Bacteroidaceae	Prevotella	Prevotella sp900320255
vOTU6945	141008V_728_length_28895_cov_196.892129||full	3352837-final.assembly	Bacteria	Firmicutes_A	Clostridia	Lachnospirales	Lachnospiraceae	Lachnobacterium	Lachnobacterium bovis_A
vOTU6952	141008V_738_length_28751_cov_22.896048||full	CACYIS01	Bacteria	Firmicutes_A	Clostridia	Lachnospirales	Lachnospiraceae	CAG-791	CAG-791 sp900317555
vOTU6966	141008V_76_length_80663_cov_123.744541||full	RGIG6864	Bacteria	Verrucomicrobiota	Lentisphaeria	Victivallales	UBA1829	UBA1732	UBA1732 sp017541665
vOTU6970	141008V_770_length_28015_cov_26.262625||full	CACZKV01	Bacteria	Spirochaetota	Spirochaetia	Treponematales	Treponemataceae	Treponema_D	Treponema_D sp902799665
vOTU6970	141008V_770_length_28015_cov_26.262625||full	CADCBK01	Bacteria	Spirochaetota	Spirochaetia	Treponematales	Treponemataceae	Treponema_D	Treponema_D sp902799665
vOTU6973	141008V_775_length_27912_cov_9.111677||full	CACYIS01	Bacteria	Firmicutes_A	Clostridia	Lachnospirales	Lachnospiraceae	CAG-791	CAG-791 sp900317555
vOTU6978	141008V_783_length_27769_cov_37.438587||full	CACYTF01	Bacteria	Firmicutes_A	Clostridia	Christensenellales	CAG-74	UBA2862	UBA2862 sp902777335
vOTU6983	141008V_79_length_79861_cov_20.980127||full	CACZFD01	Bacteria	Bacteroidota	Bacteroidia	Bacteroidales	Bacteroidaceae	Prevotella	Prevotella sp900318815
vOTU6983	141008V_79_length_79861_cov_20.980127||full	RGIG4866	Bacteria	Bacteroidota	Bacteroidia	Bacteroidales	Bacteroidaceae	Prevotella
vOTU6983	141008V_79_length_79861_cov_20.980127||full	RMAG123	Bacteria	Bacteroidota	Bacteroidia	Bacteroidales	Bacteroidaceae	Prevotella	Prevotella sp900100635
vOTU6987	141008V_8_length_188165_cov_45.079645||full	CACXMG01	Bacteria	Firmicutes_A	Clostridia	Christensenellales	RUG350	RUG350	RUG350 sp900315995
vOTU6995	141008V_824_length_26784_cov_8.103296||full	2915486-submission.assembly	Bacteria	Firmicutes_C	Negativicutes	Selenomonadales	Selenomonadaceae	Selenomonas_A	Selenomonas_A ruminantium
vOTU6997	141008V_83_length_77582_cov_41.908574||full	141004_output.032	Bacteria	Bacteroidota	Bacteroidia	Bacteroidales	Muribaculaceae	Sodaliphilus	Sodaliphilus sp900316835
vOTU6997	141008V_83_length_77582_cov_41.908574||full	CACVNM01	Bacteria	Bacteroidota	Bacteroidia	Bacteroidales	Muribaculaceae	Sodaliphilus	Sodaliphilus sp900316835
vOTU6997	141008V_83_length_77582_cov_41.908574||full	CADBFV01	Bacteria	Bacteroidota	Bacteroidia	Bacteroidales	Muribaculaceae	Sodaliphilus	Sodaliphilus sp002353885
vOTU6997	141008V_83_length_77582_cov_41.908574||full	CADBVD01	Bacteria	Bacteroidota	Bacteroidia	Bacteroidales	Muribaculaceae	Sodaliphilus	Sodaliphilus sp900316835
vOTU6997	141008V_83_length_77582_cov_41.908574||full	RMAG939	Bacteria	Bacteroidota	Bacteroidia	Bacteroidales	Muribaculaceae	Sodaliphilus	Sodaliphilus sp900316835
vOTU6998	141008V_833_length_26637_cov_7.171770||full	CACYPY01	Bacteria	Proteobacteria	Gammaproteobacteria	Enterobacterales	Succinivibrionaceae	Succinimonas	Succinimonas sp902776415
vOTU6998	141008V_833_length_26637_cov_7.171770||full	RGIG1580	Bacteria	Proteobacteria	Gammaproteobacteria	Enterobacterales	Succinivibrionaceae	Succinimonas	Succinimonas sp002372325
vOTU7001	141008V_840_length_26492_cov_29.230775||full	CACXNZ01	Bacteria	Bacteroidota	Bacteroidia	Bacteroidales	Muribaculaceae	Sodaliphilus	Sodaliphilus sp900320245
vOTU7003	141008V_844_length_26343_cov_53.684038||full	CACYWX01	Bacteria	Firmicutes_A	Clostridia	Oscillospirales	CAG-272	UMGS1696	UMGS1696 sp902778205
vOTU7005	141008V_846_length_26270_cov_11.668053||full	RMAG2727	Bacteria	Firmicutes_A	Clostridia	Lachnospirales	Lachnospiraceae	Eubacterium_G	Eubacterium_G sp002369135
vOTU7012	141008V_856_length_25919_cov_12.589391||full	RGIG8415	Bacteria	Spirochaetota	Spirochaetia	Treponematales	Treponemataceae	Treponema_D	Treponema_D sp002396325
vOTU7012	141008V_856_length_25919_cov_12.589391||full	RMAG2071	Bacteria	Spirochaetota	Spirochaetia	Treponematales	Treponemataceae	Treponema_D	Treponema_D sp003447785
vOTU7022	141008V_886_length_25346_cov_32.533668||full	CACZJD01	Bacteria	Firmicutes_A	Clostridia	Lachnospirales	Lachnospiraceae	CAG-791	CAG-791 sp902781325
vOTU7026	141008V_90_length_74694_cov_38.748751||full	RMAG1366	Bacteria	Bacteroidota	Bacteroidia	Bacteroidales	Muribaculaceae	Sodaliphilus
vOTU7034	141008V_92_length_72838_cov_35.914911||full	RGIG6917	Bacteria	Firmicutes_A	Clostridia	Oscillospirales	Oscillospiraceae	UBA738	UBA738 sp017540645
vOTU7050	141008V_963_length_23984_cov_9.862050||full	CACXFQ01	Bacteria	Firmicutes_A	Clostridia	Lachnospirales	UBA1390	RUG760	RUG760 sp900322165
vOTU7069	141009V_105_length_73463_cov_13.226910||full	NC_013790	Archaea	Methanobacteriota	Methanobacteria	Methanobacteriales	Methanobacteriaceae	Methanobrevibacter	Methanobrevibacter ruminantium
vOTU7092	141009V_120_length_65422_cov_21.292166||full	CACZGT01	Bacteria	Firmicutes_A	Clostridia	Oscillospirales	Oscillospiraceae	Limivicinus	Limivicinus sp900316255
vOTU7099	141009V_123_length_63441_cov_70.474016||full	RMAG748	Bacteria	Proteobacteria	Gammaproteobacteria	Enterobacterales	Succinivibrionaceae	UBA2804	UBA2804 sp900319705
vOTU7177	141009V_185_length_52777_cov_13.148344||full	RGIG8944	Bacteria	Bacteroidota	Bacteroidia	Bacteroidales	Barnesiellaceae	Barnesiella_A	Barnesiella_A sp017410245
vOTU7188	141009V_193_length_51267_cov_168.362005||full	RMAG2377	Bacteria	Proteobacteria	Gammaproteobacteria	Enterobacterales	Succinivibrionaceae	UBA2804	UBA2804 sp902782145
vOTU7195	141009V_201_length_50850_cov_8.091761||full	CACWGV01	Bacteria	Bacteroidota	Bacteroidia	Bacteroidales	Bacteroidaceae	UBA4334	UBA4334 sp900316975
vOTU7195	141009V_201_length_50850_cov_8.091761||full	CACXBC01	Bacteria	Bacteroidota	Bacteroidia	Bacteroidales	Bacteroidaceae	UBA4334	UBA4334 sp900316975
vOTU7195	141009V_201_length_50850_cov_8.091761||full	CACXIB01	Bacteria	Bacteroidota	Bacteroidia	Bacteroidales	Bacteroidaceae	UBA4334	UBA4334 sp900316505
vOTU7195	141009V_201_length_50850_cov_8.091761||full	CACZBA01	Bacteria	Bacteroidota	Bacteroidia	Bacteroidales	Bacteroidaceae	UBA4334	UBA4334 sp900316505
vOTU7195	141009V_201_length_50850_cov_8.091761||full	CACZBN01	Bacteria	Bacteroidota	Bacteroidia	Bacteroidales	Bacteroidaceae	UBA4334	UBA4334 sp900316505
vOTU7195	141009V_201_length_50850_cov_8.091761||full	CADAKL01	Bacteria	Bacteroidota	Bacteroidia	Bacteroidales	Bacteroidaceae	UBA4334	UBA4334 sp900316975
vOTU7195	141009V_201_length_50850_cov_8.091761||full	RGIG4858	Bacteria	Bacteroidota	Bacteroidia	Bacteroidales	Bacteroidaceae	UBA4334	UBA4334 sp900316975
vOTU7195	141009V_201_length_50850_cov_8.091761||full	RMAG1632	Bacteria	Bacteroidota	Bacteroidia	Bacteroidales	Bacteroidaceae	UBA4334	UBA4334 sp900316975
vOTU7195	141009V_201_length_50850_cov_8.091761||full	RMAG928	Bacteria	Bacteroidota	Bacteroidia	Bacteroidales	Bacteroidaceae	UBA4334	UBA4334 sp900316975
vOTU7214	141009V_218_length_48464_cov_14.214092||full	CACZBA01	Bacteria	Bacteroidota	Bacteroidia	Bacteroidales	Bacteroidaceae	UBA4334	UBA4334 sp900316505
vOTU7214	141009V_218_length_48464_cov_14.214092||full	RGIG5334	Bacteria	Bacteroidota	Bacteroidia	Bacteroidales	Bacteroidaceae	Paraprevotella	Paraprevotella sp017937925
vOTU7219	141009V_223_length_48210_cov_282.682484||full	141009_32	Bacteria	Verrucomicrobiota	Verrucomicrobiae	Pedosphaerales	UBA1412	UBA1412	UBA1412 sp002308515
vOTU7225	141009V_2339_length_10768_cov_6.019696||full	RGIG2298	Bacteria	Firmicutes_A	Clostridia	Oscillospirales	RGIG577	RGIG577	RGIG577 sp017405765
vOTU7229	141009V_240_length_46241_cov_22.830901||full	CACVOQ01	Bacteria	Firmicutes_A	Clostridia	Lachnospirales	Lachnospiraceae	UBA1066	UBA1066 sp900314565
vOTU7229	141009V_240_length_46241_cov_22.830901||full	RMAG1698	Bacteria	Firmicutes_A	Clostridia	Lachnospirales	Lachnospiraceae	UBA1066	UBA1066 sp900314565
vOTU7242	141009V_253_length_44747_cov_6.274568||full	RGIG4320	Bacteria	Firmicutes_A	Clostridia	Oscillospirales	Oscillospiraceae	RUG678
vOTU7242	141009V_253_length_44747_cov_6.274568||full	RMAG1153	Bacteria	Firmicutes_A	Clostridia	Lachnospirales	Lachnospiraceae	UBA2942	UBA2942 sp900321525
vOTU7243	141009V_254_length_44734_cov_24.419078||full	RMAG1834	Bacteria	Firmicutes_A	Clostridia	Lachnospirales	Lachnospiraceae	NK4A136	NK4A136 sp000421045
vOTU7253	141009V_263_length_44193_cov_8.851783||full	CACZEN01	Bacteria	Spirochaetota	Spirochaetia	Treponematales	Treponemataceae	Treponema_D	Treponema_D sp900316905
vOTU7253	141009V_263_length_44193_cov_8.851783||full	CACZKV01	Bacteria	Spirochaetota	Spirochaetia	Treponematales	Treponemataceae	Treponema_D	Treponema_D sp902799665
vOTU7253	141009V_263_length_44193_cov_8.851783||full	CADAZM01	Bacteria	Spirochaetota	Spirochaetia	Treponematales	Treponemataceae	Treponema_D	Treponema_D sp900316905
vOTU7253	141009V_263_length_44193_cov_8.851783||full	CADCBK01	Bacteria	Spirochaetota	Spirochaetia	Treponematales	Treponemataceae	Treponema_D	Treponema_D sp902799665
vOTU7253	141009V_263_length_44193_cov_8.851783||full	RGIG3398	Bacteria	Spirochaetota	Spirochaetia	Treponematales	Treponemataceae	Treponema_D	Treponema_D sp017446265
vOTU7253	141009V_263_length_44193_cov_8.851783||full	RGIG8415	Bacteria	Spirochaetota	Spirochaetia	Treponematales	Treponemataceae	Treponema_D	Treponema_D sp002396325
vOTU7253	141009V_263_length_44193_cov_8.851783||full	RGIG9246	Bacteria	Spirochaetota	Spirochaetia	Treponematales	Treponemataceae	Treponema_D	Treponema_D sp002368605
vOTU7253	141009V_263_length_44193_cov_8.851783||full	RMAG1863	Bacteria	Spirochaetota	Spirochaetia	Treponematales	Treponemataceae	Treponema_D	Treponema_D sp002448445
vOTU7263	141009V_276_length_43434_cov_16.794278||full	CACZLL01	Bacteria	Firmicutes_A	Clostridia	Oscillospirales	Oscillospiraceae	F23-B02	F23-B02 sp002472405
vOTU7276	141009V_293_length_42332_cov_6.852307||full	CACVQC01	Bacteria	Firmicutes_A	Clostridia	Christensenellales	CAG-74	GCA-900199385	GCA-900199385 sp900315675
vOTU7295	141009V_314_length_41060_cov_12.938617||full	RGIG3449	Bacteria	Verrucomicrobiota	Lentisphaeria	Victivallales	Victivallaceae	UBA1784	UBA1784 sp017450705
vOTU7319	141009V_342_length_39306_cov_30.525897||full	CACWBO01	Bacteria	Bacteroidota	Bacteroidia	Bacteroidales	Bacteroidaceae	Prevotella	Prevotella sp900316645
vOTU7319	141009V_342_length_39306_cov_30.525897||full	RMAG503	Bacteria	Bacteroidota	Bacteroidia	Bacteroidales	Bacteroidaceae	Prevotella	Prevotella sp900316645
vOTU7332	141009V_359_length_38733_cov_13.737680||full	CACYUU01	Bacteria	Bacteroidota	Bacteroidia	Bacteroidales	UBA932	Cryptobacteroides	Cryptobacteroides sp900316045
vOTU7332	141009V_359_length_38733_cov_13.737680||full	RGIG7036	Bacteria	Bacteroidota	Bacteroidia	Bacteroidales	UBA932	Cryptobacteroides	Cryptobacteroides sp900167925
vOTU7333	141009V_36_length_110138_cov_17.447063||full	CACYJY01	Bacteria	Firmicutes_A	Clostridia	Lachnospirales	Lachnospiraceae	UBA1066	UBA1066 sp900315305
vOTU7359	141009V_3937_length_6767_cov_19.641389||full	RMAG1845	Bacteria	Bacteroidota	Bacteroidia	Bacteroidales	P3	Phil12	Phil12 sp900314725
vOTU7362	141009V_396_length_37136_cov_45.882581||full	RGIG6696	Bacteria	Elusimicrobiota	Endomicrobia	Endomicrobiales	Endomicrobiaceae	RUG658	RUG658 sp017525905
vOTU7364	141009V_398_length_37049_cov_10.302022||full	RGIG2618	Bacteria	Spirochaetota	Spirochaetia	Treponematales	Treponemataceae	Treponema_D	Treponema_D sp003447785
vOTU7364	141009V_398_length_37049_cov_10.302022||full	RGIG8034	Bacteria	Spirochaetota	Spirochaetia	Treponematales	Treponemataceae	Treponema_D	Treponema_D sp017619795
vOTU7422	141009V_472_length_33945_cov_70.782473||full	CACWXH01	Bacteria	Bacteroidota	Bacteroidia	Bacteroidales	P3	UBA1217	UBA1217 sp902788805
vOTU7422	141009V_472_length_33945_cov_70.782473||full	CACYIK01	Bacteria	Bacteroidota	Bacteroidia	Bacteroidales	P3	UBA1711	UBA1711 sp902774395
vOTU7422	141009V_472_length_33945_cov_70.782473||full	CACYMA01	Bacteria	Bacteroidota	Bacteroidia	Bacteroidales	P3	UBA1217	UBA1217 sp902788805
vOTU7422	141009V_472_length_33945_cov_70.782473||full	CADBCA01	Bacteria	Bacteroidota	Bacteroidia	Bacteroidales	P3	UBA1711	UBA1711 sp900317285
vOTU7422	141009V_472_length_33945_cov_70.782473||full	CADBYR01	Bacteria	Bacteroidota	Bacteroidia	Bacteroidales	P3	UBA1217	UBA1217 sp902788805
vOTU7422	141009V_472_length_33945_cov_70.782473||full	CADCDX01	Bacteria	Bacteroidota	Bacteroidia	Bacteroidales	P3	UBA1711	UBA1711 sp900317285
vOTU7422	141009V_472_length_33945_cov_70.782473||full	RGIG2655	Bacteria	Bacteroidota	Bacteroidia	Bacteroidales	P3	UBA1217	UBA1217 sp017429685
vOTU7429	141009V_479_length_33734_cov_595.421954||full	CACVUR01	Bacteria	Proteobacteria	Gammaproteobacteria	Enterobacterales	Succinivibrionaceae	Ruminobacter	Ruminobacter amylophilus
vOTU7429	141009V_479_length_33734_cov_595.421954||full	RGIG8895	Bacteria	Proteobacteria	Gammaproteobacteria	Enterobacterales	Succinivibrionaceae	Ruminobacter	Ruminobacter sp017940385
vOTU7429	141009V_479_length_33734_cov_595.421954||full	RMAG2799	Bacteria	Proteobacteria	Gammaproteobacteria	Enterobacterales	Succinivibrionaceae	Ruminobacter	Ruminobacter sp017940385
vOTU7442	141009V_499_length_32906_cov_17.749505||full	RMAG2071	Bacteria	Spirochaetota	Spirochaetia	Treponematales	Treponemataceae	Treponema_D	Treponema_D sp003447785
vOTU7460	141009V_531_length_31559_cov_39.163916||full	RGIG4426	Bacteria	Proteobacteria	Gammaproteobacteria	Enterobacterales	Succinivibrionaceae	Succinivibrio	Succinivibrio dextrinosolvens_A
vOTU7472	141009V_552_length_31134_cov_133.193314||full	CACWXJ01	Bacteria	Verrucomicrobiota	Kiritimatiellae	RFP12	UBA1067	UBA1067	UBA1067 sp002350535
vOTU7474	141009V_559_length_30823_cov_126.428270||full	CACVNT01	Bacteria	Firmicutes_A	Clostridia	Oscillospirales	Ruminococcaceae	Ruminococcus	Ruminococcus flavefaciens_E
vOTU7474	141009V_559_length_30823_cov_126.428270||full	RMAG211	Bacteria	Firmicutes_A	Clostridia	Oscillospirales	Ruminococcaceae	Ruminococcus	Ruminococcus flavefaciens_E
vOTU7479	141009V_569_length_30506_cov_29.460510||full	2917174-submission.assembly	Bacteria	Firmicutes_A	Clostridia	Lachnospirales	Lachnospiraceae	Butyrivibrio	Butyrivibrio fibrisolvens_C
vOTU7480	141009V_571_length_30473_cov_5.880597||full	CACWPU01	Bacteria	Firmicutes_A	Clostridia	Lachnospirales	Lachnospiraceae	Agathobacter	Agathobacter faecis
vOTU7480	141009V_571_length_30473_cov_5.880597||full	CADBJT01	Bacteria	Firmicutes_A	Clostridia	Lachnospirales	Lachnospiraceae	CAG-791	CAG-791 sp900316855
vOTU7480	141009V_571_length_30473_cov_5.880597||full	RMAG392	Bacteria	Firmicutes_A	Clostridia	Lachnospirales	Lachnospiraceae	CAG-791	CAG-791 sp900316855
vOTU7481	141009V_572_length_30433_cov_131.265686||full	RMAG859	Bacteria	Proteobacteria	Gammaproteobacteria	Enterobacterales	Succinivibrionaceae	Ruminobacter	Ruminobacter sp900315145
vOTU7484	141009V_576_length_30270_cov_79.669403||full	CADBDJ01	Bacteria	Actinobacteriota	Coriobacteriia	Coriobacteriales	Atopobiaceae	RUG721	RUG721 sp900321745
vOTU7490	141009V_585_length_29994_cov_5.719296||full	CACYIS01	Bacteria	Firmicutes_A	Clostridia	Lachnospirales	Lachnospiraceae	CAG-791	CAG-791 sp900317555
vOTU7520	141009V_65_length_88673_cov_24.010404||full	CADCNI01	Bacteria	Firmicutes_A	Clostridia	Oscillospirales	Acutalibacteraceae	RUG762	RUG762 sp902802795
vOTU7522	141009V_659_length_27514_cov_5.664882||full	RGIG3701	Bacteria	Planctomycetota	Planctomycetia	Pirellulales	Thermoguttaceae	RGIG3701	RGIG3701 sp017454585
vOTU7525	141009V_67_length_88394_cov_21.087368||full	CACXSV01	Bacteria	Bacteroidota	Bacteroidia	Bacteroidales	Paludibacteraceae	RF16	RF16 sp900316005
vOTU7527	141009V_679_length_27029_cov_7.930563||full	141004_21	Bacteria	Bacteroidota	Bacteroidia	Bacteroidales	UBA932	Egerieousia	Egerieousia sp902780455
vOTU7527	141009V_679_length_27029_cov_7.930563||full	71010_90	Bacteria	Bacteroidota	Bacteroidia	Bacteroidales	UBA932	Egerieousia	Egerieousia sp902780455
vOTU7527	141009V_679_length_27029_cov_7.930563||full	91008_172_sub	Bacteria	Bacteroidota	Bacteroidia	Bacteroidales	UBA932	Egerieousia	Egerieousia sp900316795
vOTU7527	141009V_679_length_27029_cov_7.930563||full	CACVQF01	Bacteria	Bacteroidota	Bacteroidia	Bacteroidales	UBA932	Egerieousia	Egerieousia sp900316795
vOTU7527	141009V_679_length_27029_cov_7.930563||full	CACZFO01	Bacteria	Bacteroidota	Bacteroidia	Bacteroidales	UBA932	Egerieousia	Egerieousia sp902780455
vOTU7527	141009V_679_length_27029_cov_7.930563||full	RMAG143	Bacteria	Bacteroidota	Bacteroidia	Bacteroidales	UBA932	Egerieousia	Egerieousia sp902780455
vOTU7527	141009V_679_length_27029_cov_7.930563||full	RMAG281	Bacteria	Bacteroidota	Bacteroidia	Bacteroidales	UBA932	Egerieousia	Egerieousia sp900316795
vOTU7537	141009V_705_length_26493_cov_56.427188||full	CADBTP01	Bacteria	Spirochaetota	Spirochaetia	Treponematales	Treponemataceae	Treponema_D	Treponema_D saccharophilum
vOTU7539	141009V_71_length_86712_cov_6.889668||full	RGIG8342	Bacteria	Bacteroidota	Bacteroidia	Bacteroidales	Paludibacteraceae	UBA4345	UBA4345 sp002396385
vOTU7539	141009V_71_length_86712_cov_6.889668||full	RMAG2026	Bacteria	Bacteroidota	Bacteroidia	Bacteroidales	Paludibacteraceae	UBA4345	UBA4345 sp002362105
vOTU7539	141009V_71_length_86712_cov_6.889668||full	RMAG2503	Bacteria	Bacteroidota	Bacteroidia	Bacteroidales	Paludibacteraceae	UBA4345	UBA4345 sp002362105
vOTU7543	141009V_72_length_86667_cov_14.848705||full	CACYHQ01	Bacteria	Verrucomicrobiota	Lentisphaeria	Victivallales	UBA1829	UBA1732	UBA1732 sp902774245
vOTU7544	141009V_724_length_26093_cov_9.114256||full	CACYXD01	Bacteria	Bacteroidota	Bacteroidia	Bacteroidales	Bacteroidaceae	Prevotella	Prevotella sp902778255
vOTU7565	141009V_786_length_24640_cov_28.244987||full	CACZKV01	Bacteria	Spirochaetota	Spirochaetia	Treponematales	Treponemataceae	Treponema_D	Treponema_D sp902799665
vOTU7565	141009V_786_length_24640_cov_28.244987||full	CADCBK01	Bacteria	Spirochaetota	Spirochaetia	Treponematales	Treponemataceae	Treponema_D	Treponema_D sp902799665
vOTU7565	141009V_786_length_24640_cov_28.244987||full	RGIG6327	Bacteria	Spirochaetota	Spirochaetia	Treponematales	Treponemataceae	Treponema_F	Treponema_F sp017936345
vOTU7567	141009V_79_length_82945_cov_8.043841||full	3395141-submission.assembly	Bacteria	Firmicutes_A	Clostridia	Lachnospirales	Lachnospiraceae	NK4A144	NK4A144 sp900114405
vOTU7567	141009V_79_length_82945_cov_8.043841||full	4309573-submission.assembly	Bacteria	Firmicutes_A	Clostridia	Lachnospirales	Lachnospiraceae	NK4A144	NK4A144 sp900114405
vOTU7571	141009V_80_length_82733_cov_954.945620||full	CACYLK01	Bacteria	Bacteroidota	Bacteroidia	Bacteroidales	Bacteroidaceae	Prevotella	Prevotella sp900320255
vOTU7571	141009V_80_length_82733_cov_954.945620||full	CACZGX01	Bacteria	Bacteroidota	Bacteroidia	Bacteroidales	Bacteroidaceae	Prevotella	Prevotella sp002350805
vOTU7571	141009V_80_length_82733_cov_954.945620||full	CADAWB01	Bacteria	Bacteroidota	Bacteroidia	Bacteroidales	Bacteroidaceae	UBA4372	UBA4372 sp900318115
vOTU7571	141009V_80_length_82733_cov_954.945620||full	CADCSE01	Bacteria	Bacteroidota	Bacteroidia	Bacteroidales	Bacteroidaceae	Prevotella	Prevotella sp900316015
vOTU7571	141009V_80_length_82733_cov_954.945620||full	RMAG1241	Bacteria	Bacteroidota	Bacteroidia	Bacteroidales	Bacteroidaceae	UBA4372	UBA4372 sp900318115
vOTU7571	141009V_80_length_82733_cov_954.945620||full	RMAG1861	Bacteria	Bacteroidota	Bacteroidia	Bacteroidales	Bacteroidaceae	Prevotella	Prevotella sp002395135
vOTU7571	141009V_80_length_82733_cov_954.945620||full	RMAG2292	Bacteria	Bacteroidota	Bacteroidia	Bacteroidales	Bacteroidaceae	Prevotella	Prevotella sp902762325
vOTU7589	141009V_87_length_79277_cov_13.269471||full	RGIG7081	Bacteria	Bacteroidota	Bacteroidia	Bacteroidales	WCHB1-69	UBA1205	UBA1205 sp002309475
vOTU7629	141010V_1052_length_26167_cov_5.713618||full	CACYLF01	Bacteria	Firmicutes_A	Clostridia	Lachnospirales	Lachnospiraceae	UBA1066	UBA1066 sp902788035
vOTU7637	141010V_107_length_89144_cov_17.189631||full	CADBZP01	Bacteria	Bacteroidota	Bacteroidia	Bacteroidales	Bacteroidaceae	Prevotella	Prevotella sp900315525
vOTU7639	141010V_1077_length_25789_cov_5.462540||full	CADBIG01	Bacteria	Firmicutes_C	Negativicutes	Selenomonadales	Selenomonadaceae	Selenomonas_A	Selenomonas_A sp000702005
vOTU7651	141010V_1104_length_25161_cov_123.696527||full	RGIG5880	Bacteria	Firmicutes_A	Clostridia	Christensenellales	CAG-138	RUG472	RUG472 sp017545535
vOTU7653	141010V_111_length_88048_cov_6.961406||full	CACYHQ01	Bacteria	Verrucomicrobiota	Lentisphaeria	Victivallales	UBA1829	UBA1732	UBA1732 sp902774245
vOTU7656	141010V_1117_length_24849_cov_8.912156||full	CADATD01	Bacteria	Firmicutes_A	Clostridia	Lachnospirales	Lachnospiraceae	Bilifractor	Bilifractor sp900319355
vOTU7672	141010V_1167_length_23968_cov_4.890520||full	CADAQM01	Bacteria	Actinobacteriota	Coriobacteriia	Coriobacteriales	Atopobiaceae	UBA1367	UBA1367 sp902790135
vOTU7686	141010V_1207_length_23506_cov_7.997569||full	CADCFR01	Bacteria	Firmicutes_C	Negativicutes	Selenomonadales	Selenomonadaceae	UBA2897	UBA2897 sp002350105
vOTU7686	141010V_1207_length_23506_cov_7.997569||full	RGIG1560	Bacteria	Firmicutes_C	Negativicutes	Selenomonadales	Selenomonadaceae	Quinella	Quinella sp017527075
vOTU7686	141010V_1207_length_23506_cov_7.997569||full	RGIG803	Bacteria	Firmicutes_C	Negativicutes	Selenomonadales	Selenomonadaceae	UBA2897	UBA2897 sp002350105
vOTU7692	141010V_122_length_82858_cov_19.305194||full	CACXKO01	Bacteria	Bacteroidota	Bacteroidia	Bacteroidales	Bacteroidaceae	Prevotella	Prevotella sp900314755
vOTU7694	141010V_1226_length_23189_cov_30.364139||full	2917174-submission.assembly	Bacteria	Firmicutes_A	Clostridia	Lachnospirales	Lachnospiraceae	Butyrivibrio	Butyrivibrio fibrisolvens_C
vOTU7697	141010V_1230_length_23114_cov_139.585281||full	3368456-submission.assembly	Bacteria	Firmicutes_A	Clostridia	Lachnospirales	Lachnospiraceae	Lachnobacterium	Lachnobacterium bovis_A
vOTU7701	141010V_1249_length_22785_cov_5.468280||full	CACWQV01	Bacteria	Bacteroidota	Bacteroidia	Bacteroidales	Bacteroidaceae	Prevotella	Prevotella sp002391185
vOTU7701	141010V_1249_length_22785_cov_5.468280||full	CACXKO01	Bacteria	Bacteroidota	Bacteroidia	Bacteroidales	Bacteroidaceae	Prevotella	Prevotella sp900314755
vOTU7701	141010V_1249_length_22785_cov_5.468280||full	CADAXT01	Bacteria	Bacteroidota	Bacteroidia	Bacteroidales	UBA932	Cryptobacteroides	Cryptobacteroides sp900316045
vOTU7701	141010V_1249_length_22785_cov_5.468280||full	CADBXZ01	Bacteria	Bacteroidota	Bacteroidia	Bacteroidales	Bacteroidaceae	Prevotella	Prevotella sp900314935
vOTU7701	141010V_1249_length_22785_cov_5.468280||full	CADBZP01	Bacteria	Bacteroidota	Bacteroidia	Bacteroidales	Bacteroidaceae	Prevotella	Prevotella sp900315525
vOTU7702	141010V_125_length_81048_cov_5.887040||full	CADCSE01	Bacteria	Bacteroidota	Bacteroidia	Bacteroidales	Bacteroidaceae	Prevotella	Prevotella sp900316015
vOTU7704	141010V_1255_length_22666_cov_8.632612||full	2917174-submission.assembly	Bacteria	Firmicutes_A	Clostridia	Lachnospirales	Lachnospiraceae	Butyrivibrio	Butyrivibrio fibrisolvens_C
vOTU7704	141010V_1255_length_22666_cov_8.632612||full	2918129-submission.assembly	Bacteria	Firmicutes_A	Clostridia	Lachnospirales	Lachnospiraceae	Butyrivibrio	Butyrivibrio fibrisolvens_C
vOTU7704	141010V_1255_length_22666_cov_8.632612||full	RMAG1998	Bacteria	Firmicutes_A	Clostridia	Lachnospirales	Lachnospiraceae	Butyrivibrio	Butyrivibrio fibrisolvens_C
vOTU7709	141010V_1271_length_22358_cov_21.824329||full	RGIG5880	Bacteria	Firmicutes_A	Clostridia	Christensenellales	CAG-138	RUG472	RUG472 sp017545535
vOTU7731	141010V_1358_length_21257_cov_3.865343||full	CACVZS01	Bacteria	Bacteroidota	Bacteroidia	Bacteroidales	Bacteroidaceae	Prevotella	Prevotella sp900318685
vOTU7731	141010V_1358_length_21257_cov_3.865343||full	CACWFV01	Bacteria	Bacteroidota	Bacteroidia	Bacteroidales	Bacteroidaceae	Prevotella	Prevotella sp902760315
vOTU7731	141010V_1358_length_21257_cov_3.865343||full	CACXKO01	Bacteria	Bacteroidota	Bacteroidia	Bacteroidales	Bacteroidaceae	Prevotella	Prevotella sp900314755
vOTU7731	141010V_1358_length_21257_cov_3.865343||full	RGIG4424	Bacteria	Bacteroidota	Bacteroidia	Bacteroidales	Bacteroidaceae	Prevotella	Prevotella sp017470345
vOTU7731	141010V_1358_length_21257_cov_3.865343||full	RGIG8408	Bacteria	Bacteroidota	Bacteroidia	Bacteroidales	Bacteroidaceae	Prevotella	Prevotella sp900314655
vOTU7731	141010V_1358_length_21257_cov_3.865343||full	RMAG1329	Bacteria	Bacteroidota	Bacteroidia	Bacteroidales	Bacteroidaceae	Prevotella	Prevotella sp900318685
vOTU7731	141010V_1358_length_21257_cov_3.865343||full	RMAG1877	Bacteria	Bacteroidota	Bacteroidia	Bacteroidales	Bacteroidaceae	Prevotella	Prevotella sp002353975
vOTU7731	141010V_1358_length_21257_cov_3.865343||full	RMAG2601	Bacteria	Bacteroidota	Bacteroidia	Bacteroidales	Bacteroidaceae	UBA4293	UBA4293 sp002395835
vOTU7731	141010V_1358_length_21257_cov_3.865343||full	RMAG651	Bacteria	Bacteroidota	Bacteroidia	Bacteroidales	Bacteroidaceae	Prevotella	Prevotella sp900316475
vOTU7739	141010V_1380_length_20900_cov_10.865579||full	RGIG8458	Bacteria	Firmicutes_A	Clostridia	Peptostreptococcales	Anaerovoracaceae	RUG11894	RUG11894 sp017626845
vOTU7743	141010V_1393_length_20796_cov_13.091076||full	CACYJJ01	Bacteria	Firmicutes_A	Clostridia	Lachnospirales	Lachnospiraceae	CAG-791	CAG-791 sp900319245
vOTU7744	141010V_1398_length_20719_cov_5.390196||full	RGIG2586	Bacteria	Firmicutes_A	Clostridia	Lachnospirales	Lachnospiraceae	UBA1066
vOTU7745	141010V_14_length_177769_cov_28.537060||full	CACWCC01	Bacteria	Bacteroidota	Bacteroidia	Bacteroidales	Paludibacteraceae	Enterocola	Enterocola sp900316995
vOTU7772	141010V_1490_length_19647_cov_26.023938||full	CACXFQ01	Bacteria	Firmicutes_A	Clostridia	Lachnospirales	UBA1390	RUG760	RUG760 sp900322165
vOTU7789	141010V_1578_length_18846_cov_6.286094||full	CACZIC01	Bacteria	Bacteroidota	Bacteroidia	Bacteroidales	UBA932	Cryptobacteroides	Cryptobacteroides sp900316045
vOTU7839	141010V_183_length_68512_cov_12.373957||full	CADBZP01	Bacteria	Bacteroidota	Bacteroidia	Bacteroidales	Bacteroidaceae	Prevotella	Prevotella sp900315525
vOTU7861	141010V_196_length_66120_cov_30.750458||full	CACVMH01	Bacteria	Bacteroidota	Bacteroidia	Bacteroidales	UBA932	Cryptobacteroides	Cryptobacteroides sp900320185
vOTU7861	141010V_196_length_66120_cov_30.750458||full	RMAG186	Bacteria	Bacteroidota	Bacteroidia	Bacteroidales	UBA932	Cryptobacteroides	Cryptobacteroides sp900320185
vOTU7882	141010V_209_length_63737_cov_99.931425||full	161007_output.010	Bacteria	Bacteroidota	Bacteroidia	Bacteroidales	Muribaculaceae	Sodaliphilus
vOTU7882	141010V_209_length_63737_cov_99.931425||full	CACVYE01	Bacteria	Bacteroidota	Bacteroidia	Bacteroidales	Muribaculaceae	Sodaliphilus	Sodaliphilus sp900317325
vOTU7882	141010V_209_length_63737_cov_99.931425||full	CACXZW01	Bacteria	Bacteroidota	Bacteroidia	Bacteroidales	Muribaculaceae	Sodaliphilus	Sodaliphilus sp900318205
vOTU7882	141010V_209_length_63737_cov_99.931425||full	CADAFP01	Bacteria	Bacteroidota	Bacteroidia	Bacteroidales	Muribaculaceae	Sodaliphilus	Sodaliphilus sp902787185
vOTU7882	141010V_209_length_63737_cov_99.931425||full	RMAG234	Bacteria	Bacteroidota	Bacteroidia	Bacteroidales	Muribaculaceae	Sodaliphilus	Sodaliphilus sp900319525
vOTU7882	141010V_209_length_63737_cov_99.931425||full	RMAG2409	Bacteria	Bacteroidota	Bacteroidia	Bacteroidales	Muribaculaceae	Sodaliphilus	Sodaliphilus sp900320245
vOTU7894	141010V_22_length_154499_cov_9.730990||full	CACVNT01	Bacteria	Firmicutes_A	Clostridia	Oscillospirales	Ruminococcaceae	Ruminococcus	Ruminococcus flavefaciens_E
vOTU7894	141010V_22_length_154499_cov_9.730990||full	RMAG211	Bacteria	Firmicutes_A	Clostridia	Oscillospirales	Ruminococcaceae	Ruminococcus	Ruminococcus flavefaciens_E
vOTU7898	141010V_223_length_61380_cov_13.146792||full	71004_78	Bacteria	Bacteroidota	Bacteroidia	Bacteroidales	Muribaculaceae	Sodaliphilus	Sodaliphilus sp900318255
vOTU7898	141010V_223_length_61380_cov_13.146792||full	CACYRK01	Bacteria	Bacteroidota	Bacteroidia	Bacteroidales	Muribaculaceae	Sodaliphilus	Sodaliphilus sp902776835
vOTU7898	141010V_223_length_61380_cov_13.146792||full	CACZHT01	Bacteria	Bacteroidota	Bacteroidia	Bacteroidales	Muribaculaceae	Sodaliphilus	Sodaliphilus sp902781045
vOTU7898	141010V_223_length_61380_cov_13.146792||full	CACZJG01	Bacteria	Bacteroidota	Bacteroidia	Bacteroidales	Muribaculaceae	Sodaliphilus	Sodaliphilus pleomorphus
vOTU7898	141010V_223_length_61380_cov_13.146792||full	CACZND01	Bacteria	Bacteroidota	Bacteroidia	Bacteroidales	Muribaculaceae	Sodaliphilus	Sodaliphilus sp902781045
vOTU7898	141010V_223_length_61380_cov_13.146792||full	CADBAM01	Bacteria	Bacteroidota	Bacteroidia	Bacteroidales	Muribaculaceae	Sodaliphilus	Sodaliphilus sp900316835
vOTU7898	141010V_223_length_61380_cov_13.146792||full	RMAG234	Bacteria	Bacteroidota	Bacteroidia	Bacteroidales	Muribaculaceae	Sodaliphilus	Sodaliphilus sp900319525
vOTU7898	141010V_223_length_61380_cov_13.146792||full	RMAG2360	Bacteria	Bacteroidota	Bacteroidia	Bacteroidales	Muribaculaceae	Sodaliphilus	Sodaliphilus sp002353285
vOTU7898	141010V_223_length_61380_cov_13.146792||full	RMAG99	Bacteria	Bacteroidota	Bacteroidia	Bacteroidales	Muribaculaceae	Sodaliphilus	Sodaliphilus sp900314215
vOTU7919	141010V_2374_length_13951_cov_13.441382||full	CACYCN01	Bacteria	Firmicutes_A	Clostridia	Oscillospirales	Acutalibacteraceae	UBA1213	UBA1213 sp902772895
vOTU7925	141010V_2403_length_13827_cov_33.564333||full	CACYNG01	Bacteria	Actinobacteriota	Coriobacteriia	Coriobacteriales	Atopobiaceae	Tractidigestivibacter	Tractidigestivibacter sp902773995
vOTU7936	141010V_247_length_58477_cov_10.107596||full	CACWCC01	Bacteria	Bacteroidota	Bacteroidia	Bacteroidales	Paludibacteraceae	Enterocola	Enterocola sp900316995
vOTU7936	141010V_247_length_58477_cov_10.107596||full	RGIG5033	Bacteria	Bacteroidota	Bacteroidia	Bacteroidales	P3	UBA1711	UBA1711 sp017479705
vOTU7936	141010V_247_length_58477_cov_10.107596||full	RMAG1024	Bacteria	Bacteroidota	Bacteroidia	Bacteroidales	P3	Phil12
vOTU7943	141010V_254_length_57714_cov_9.794239||full	CACYXY01	Bacteria	Firmicutes_A	Clostridia	Christensenellales	CAG-74	UBA2862	UBA2862 sp902765305
vOTU7945	141010V_2563_length_13254_cov_6.189333||full	CADAVP01	Bacteria	Firmicutes	Bacilli	RF39	UBA660	UBA3789	UBA3789 sp902776735
vOTU7971	141010V_2746_length_12618_cov_4.480936||full	2917462-submission.assembly	Bacteria	Firmicutes_A	Clostridia	Lachnospirales	Lachnospiraceae	Butyrivibrio	Butyrivibrio sp000424545
vOTU7972	141010V_275_length_55345_cov_11.471930||full	CACWZR01	Bacteria	Firmicutes_A	Clostridia	Lachnospirales	Lachnospiraceae	UBA2942	UBA2942 sp900321525
vOTU7972	141010V_275_length_55345_cov_11.471930||full	CADCJU01	Bacteria	Firmicutes_A	Clostridia	Lachnospirales	Lachnospiraceae	UBA2942	UBA2942 sp900321525
vOTU7972	141010V_275_length_55345_cov_11.471930||full	RMAG1153	Bacteria	Firmicutes_A	Clostridia	Lachnospirales	Lachnospiraceae	UBA2942	UBA2942 sp900321525
vOTU7975	141010V_277_length_55213_cov_13.931832||full	CACZHA01	Bacteria	Bacteroidota	Bacteroidia	Bacteroidales	P3	UBA1217	UBA1217 sp902788805
vOTU7975	141010V_277_length_55213_cov_13.931832||full	RGIG8884	Bacteria	Bacteroidota	Bacteroidia	Bacteroidales	Bacteroidaceae	UBA6382	UBA6382 sp017940565
vOTU8001	141010V_3_length_353860_cov_8.500674||full	CACVZK01	Bacteria	Bacteroidota	Bacteroidia	Bacteroidales	Muribaculaceae	Sodaliphilus	Sodaliphilus sp900318065
vOTU8059	141010V_368_length_47618_cov_58.478586||full	CACWAN01	Bacteria	Bacteroidota	Bacteroidia	Bacteroidales	Bacteroidaceae	Prevotella	Prevotella sp900315775
vOTU8059	141010V_368_length_47618_cov_58.478586||full	CACXBY01	Bacteria	Bacteroidota	Bacteroidia	Bacteroidales	Bacteroidaceae	UBA6382	UBA6382 sp900316315
vOTU8059	141010V_368_length_47618_cov_58.478586||full	CACYJC01	Bacteria	Bacteroidota	Bacteroidia	Bacteroidales	Bacteroidaceae	Prevotella	Prevotella sp002480935
vOTU8059	141010V_368_length_47618_cov_58.478586||full	RGIG4317	Bacteria	Bacteroidota	Bacteroidia	Bacteroidales	Bacteroidaceae	Prevotella	Prevotella sp002353225
vOTU8059	141010V_368_length_47618_cov_58.478586||full	RGIG5334	Bacteria	Bacteroidota	Bacteroidia	Bacteroidales	Bacteroidaceae	Paraprevotella	Paraprevotella sp017937925
vOTU8059	141010V_368_length_47618_cov_58.478586||full	RMAG493	Bacteria	Bacteroidota	Bacteroidia	Bacteroidales	Bacteroidaceae	Prevotella	Prevotella sp900315775
vOTU8060	141010V_370_length_47555_cov_44.745642||full	RMAG2710	Bacteria	Firmicutes_A	Clostridia	Lachnospirales	Lachnospiraceae	UBA2868	UBA2868 sp002371615
vOTU8066	141010V_378_length_47317_cov_9.790466||full	CACWNF01	Archaea	Methanobacteriota	Methanobacteria	Methanobacteriales	Methanobacteriaceae	Methanobrevibacter_A	Methanobrevibacter_A sp900314695
vOTU8066	141010V_378_length_47317_cov_9.790466||full	CACXRW01	Archaea	Methanobacteriota	Methanobacteria	Methanobacteriales	Methanobacteriaceae	Methanobrevibacter_A	Methanobrevibacter_A sp900319535
vOTU8066	141010V_378_length_47317_cov_9.790466||full	CADBWO01	Archaea	Methanobacteriota	Methanobacteria	Methanobacteriales	Methanobacteriaceae	Methanobrevibacter_A	Methanobrevibacter_A sp900314695
vOTU8066	141010V_378_length_47317_cov_9.790466||full	NZ_CACXRW010000066	Archaea	Methanobacteriota	Methanobacteria	Methanobacteriales	Methanobacteriaceae	Methanobrevibacter_A	Methanobrevibacter_A sp900319535
vOTU8070	141010V_380_length_47178_cov_27.755958||full	CACZQA01	Bacteria	Actinobacteriota	Coriobacteriia	Coriobacteriales	QAMH01	CACZQA01	CACZQA01 sp902783175
vOTU8072	141010V_383_length_47101_cov_20.812163||full	CACZVL01	Bacteria	Firmicutes_A	Clostridia	Christensenellales	CAG-74	UBA2862	UBA2862 sp900318045
vOTU8081	141010V_396_length_46150_cov_12.632932||full	RMAG774	Bacteria	Elusimicrobiota	Elusimicrobia	Elusimicrobiales	Elusimicrobiaceae	UBA1174
vOTU8099	141010V_42_length_125092_cov_13.522645||full	RGIG4948	Bacteria	Bacteroidota	Bacteroidia	Bacteroidales	Bacteroidaceae	UBA4372	UBA4372 sp017470425
vOTU8099	141010V_42_length_125092_cov_13.522645||full	RGIG7148	Bacteria	Bacteroidota	Bacteroidia	Bacteroidales	Bacteroidaceae	Prevotella	Prevotella sp017538105
vOTU8101	141010V_425_length_45054_cov_47.582991||full	CADBUQ01	Bacteria	Firmicutes_A	Clostridia	Oscillospirales	Oscillospiraceae	Limivicinus	Limivicinus sp900319635
vOTU8106	141010V_432_length_44741_cov_12.467417||full	RMAG2727	Bacteria	Firmicutes_A	Clostridia	Lachnospirales	Lachnospiraceae	Eubacterium_G	Eubacterium_G sp002369135
vOTU8117	141010V_447_length_44205_cov_11.094564||full	CACWZJ01	Bacteria	Firmicutes_A	Clostridia	Oscillospirales	Acutalibacteraceae	UBA1213	UBA1213 sp900316485
vOTU8117	141010V_447_length_44205_cov_11.094564||full	CACYDP01	Bacteria	Firmicutes_A	Clostridia	Oscillospirales	Acutalibacteraceae	UBA1213	UBA1213 sp902773135
vOTU8117	141010V_447_length_44205_cov_11.094564||full	RMAG433	Bacteria	Firmicutes_A	Clostridia	Oscillospirales	Acutalibacteraceae	RUG762	RUG762 sp900317765
vOTU8118	141010V_449_length_43967_cov_21.535275||full	301009_138_sub	Bacteria	Firmicutes_A	Clostridia	Lachnospirales	Lachnospiraceae	CAG-411	CAG-411 sp902786205
vOTU8118	141010V_449_length_43967_cov_21.535275||full	CACWDS01	Bacteria	Firmicutes_A	Clostridia	Lachnospirales	Lachnospiraceae	CAG-603	CAG-603 sp900314555
vOTU8118	141010V_449_length_43967_cov_21.535275||full	CADABQ01	Bacteria	Firmicutes_A	Clostridia	Lachnospirales	Lachnospiraceae	CAG-411	CAG-411 sp902786205
vOTU8118	141010V_449_length_43967_cov_21.535275||full	RMAG1367	Bacteria	Firmicutes_A	Clostridia	Lachnospirales	Lachnospiraceae	CAG-411	CAG-411 sp902786205
vOTU8126	141010V_462_length_43068_cov_594.218097||full	CACWPM01	Bacteria	Fibrobacterota	Fibrobacteria	Fibrobacterales	Fibrobacteraceae	Fibrobacter	Fibrobacter succinogenes_E
vOTU8126	141010V_462_length_43068_cov_594.218097||full	CACZHM01	Bacteria	Fibrobacterota	Fibrobacteria	Fibrobacterales	Fibrobacteraceae	Fibrobacter	Fibrobacter sp002210345
vOTU8126	141010V_462_length_43068_cov_594.218097||full	RGIG6003	Bacteria	Fibrobacterota	Fibrobacteria	Fibrobacterales	Fibrobacteraceae	Fibrobacter	Fibrobacter sp017520105
vOTU8126	141010V_462_length_43068_cov_594.218097||full	RGIG6551	Bacteria	Fibrobacterota	Fibrobacteria	Fibrobacterales	Fibrobacteraceae	Fibrobacter	Fibrobacter sp017520105
vOTU8131	141010V_47_length_122114_cov_27.657895||full	CACZGX01	Bacteria	Bacteroidota	Bacteroidia	Bacteroidales	Bacteroidaceae	Prevotella	Prevotella sp002350805
vOTU8131	141010V_47_length_122114_cov_27.657895||full	CADAWU01	Bacteria	Bacteroidota	Bacteroidia	Bacteroidales	Bacteroidaceae	Prevotella	Prevotella sp002350805
vOTU8160	141010V_501_length_41209_cov_11.641833||full	CACWUO01	Bacteria	Bacteroidota	Bacteroidia	Bacteroidales	UBA932	Cryptobacteroides	Cryptobacteroides sp900319855
vOTU8162	141010V_502_length_41121_cov_9.989480||full	CACWZR01	Bacteria	Firmicutes_A	Clostridia	Lachnospirales	Lachnospiraceae	UBA2942	UBA2942 sp900321525
vOTU8162	141010V_502_length_41121_cov_9.989480||full	CADCJU01	Bacteria	Firmicutes_A	Clostridia	Lachnospirales	Lachnospiraceae	UBA2942	UBA2942 sp900321525
vOTU8166	141010V_506_length_41021_cov_10.415369||full	301006_bin.44	Bacteria	Bacteroidota	Bacteroidia	Bacteroidales	UBA932	Cryptobacteroides	Cryptobacteroides sp900316675
vOTU8172	141010V_515_length_40633_cov_5.981591||full	CACVQM01	Bacteria	Firmicutes_A	Clostridia	Lachnospirales	Lachnospiraceae	CAG-791	CAG-791 sp900315055
vOTU8172	141010V_515_length_40633_cov_5.981591||full	RMAG299	Bacteria	Firmicutes_A	Clostridia	Lachnospirales	Lachnospiraceae	CAG-791	CAG-791 sp900315055
vOTU8173	141010V_517_length_40523_cov_10.024785||full	4309608-submission.assembly	Bacteria	Firmicutes_C	Negativicutes	Selenomonadales	Selenomonadaceae	Selenomonas_B	Selenomonas_B ruminantium_A
vOTU8173	141010V_517_length_40523_cov_10.024785||full	RMAG2314	Bacteria	Firmicutes_C	Negativicutes	Veillonellales	Megasphaeraceae	Caecibacter	Caecibacter massiliensis
vOTU8174	141010V_518_length_40495_cov_6.202201||full	CACVOG01	Bacteria	Firmicutes_C	Negativicutes	Selenomonadales	Selenomonadaceae	RUG12372	RUG12372 sp900321035
vOTU8174	141010V_518_length_40495_cov_6.202201||full	CADAAC01	Bacteria	Firmicutes_C	Negativicutes	Selenomonadales	Selenomonadaceae	RUG12372	RUG12372 sp900321035
vOTU8174	141010V_518_length_40495_cov_6.202201||full	RMAG189	Bacteria	Firmicutes_C	Negativicutes	Selenomonadales	Selenomonadaceae	RUG12372	RUG12372 sp900321035
vOTU8174	141010V_518_length_40495_cov_6.202201||full	RMAG227	Bacteria	Firmicutes_C	Negativicutes	Selenomonadales	Selenomonadaceae	RUG12372	RUG12372 sp900321035
vOTU8177	141010V_521_length_40406_cov_9.824292||full	RGIG9249	Bacteria	Firmicutes_C	Negativicutes	Selenomonadales	Selenomonadaceae	Selenomonas_A
vOTU8178	141010V_522_length_40400_cov_28.902590||full	301006_bin.44	Bacteria	Bacteroidota	Bacteroidia	Bacteroidales	UBA932	Cryptobacteroides	Cryptobacteroides sp900316675
vOTU8178	141010V_522_length_40400_cov_28.902590||full	71010_90	Bacteria	Bacteroidota	Bacteroidia	Bacteroidales	UBA932	Egerieousia	Egerieousia sp902780455
vOTU8178	141010V_522_length_40400_cov_28.902590||full	91008_172_sub	Bacteria	Bacteroidota	Bacteroidia	Bacteroidales	UBA932	Egerieousia	Egerieousia sp900316795
vOTU8178	141010V_522_length_40400_cov_28.902590||full	CACYUU01	Bacteria	Bacteroidota	Bacteroidia	Bacteroidales	UBA932	Cryptobacteroides	Cryptobacteroides sp900316045
vOTU8178	141010V_522_length_40400_cov_28.902590||full	CADAXT01	Bacteria	Bacteroidota	Bacteroidia	Bacteroidales	UBA932	Cryptobacteroides	Cryptobacteroides sp900316045
vOTU8178	141010V_522_length_40400_cov_28.902590||full	CADCRV01	Bacteria	Bacteroidota	Bacteroidia	Bacteroidales	UBA932	Cryptobacteroides	Cryptobacteroides sp900314395
vOTU8178	141010V_522_length_40400_cov_28.902590||full	RGIG7889	Bacteria	Bacteroidota	Bacteroidia	Bacteroidales	UBA932	Egerieousia	Egerieousia sp017551215
vOTU8182	141010V_53_length_115563_cov_42.453856||full	RGIG6775	Bacteria	Bacteroidota	Bacteroidia	Bacteroidales	Paludibacteraceae	UBA1181	UBA1181 sp017550335
vOTU8182	141010V_53_length_115563_cov_42.453856||full	RGIG9770	Bacteria	Bacteroidota	Bacteroidia	Bacteroidales	Paludibacteraceae	UBA1181	UBA1181 sp017649635
vOTU8184	141010V_531_length_39877_cov_4.669128||full	CACVZN01	Bacteria	Firmicutes_C	Negativicutes	Acidaminococcales	Acidaminococcaceae	Succiniclasticum	Succiniclasticum sp900315925
vOTU8202	141010V_56_length_113481_cov_22.501834||full	RMAG280	Bacteria	Spirochaetota	Spirochaetia	Treponematales	Treponemataceae	Treponema_D
vOTU8209	141010V_567_length_38655_cov_18.365415||full	CADAGZ01	Bacteria	Bacteroidota	Bacteroidia	Bacteroidales	Bacteroidaceae	Ga6A1	Ga6A1 sp900102385
vOTU8209	141010V_567_length_38655_cov_18.365415||full	CADAOH01	Bacteria	Bacteroidota	Bacteroidia	Bacteroidales	Bacteroidaceae	Ga6A1	Ga6A1 sp900102385
vOTU8209	141010V_567_length_38655_cov_18.365415||full	CADBIB01	Bacteria	Bacteroidota	Bacteroidia	Bacteroidales	Bacteroidaceae	Ga6A1	Ga6A1 sp900102385
vOTU8209	141010V_567_length_38655_cov_18.365415||full	RMAG1517	Bacteria	Bacteroidota	Bacteroidia	Bacteroidales	Bacteroidaceae	Ga6A1	Ga6A1 sp900102385
vOTU8210	141010V_568_length_38617_cov_10.279835||full	CACWZI01	Bacteria	Firmicutes_A	Clostridia	Christensenellales	CAG-74	UBA2862	UBA2862 sp902765305
vOTU8210	141010V_568_length_38617_cov_10.279835||full	CACYXY01	Bacteria	Firmicutes_A	Clostridia	Christensenellales	CAG-74	UBA2862	UBA2862 sp902765305
vOTU8217	141010V_579_length_38250_cov_27.608771||full	CADAAC01	Bacteria	Firmicutes_C	Negativicutes	Selenomonadales	Selenomonadaceae	RUG12372	RUG12372 sp900321035
vOTU8217	141010V_579_length_38250_cov_27.608771||full	RMAG189	Bacteria	Firmicutes_C	Negativicutes	Selenomonadales	Selenomonadaceae	RUG12372	RUG12372 sp900321035
vOTU8225	141010V_592_length_37748_cov_10.385907||full	CACYQM01	Bacteria	Spirochaetota	Spirochaetia	Treponematales	Treponemataceae	Treponema_D	Treponema_D sp902792795
vOTU8230	141010V_601_length_37482_cov_4.664467||full	CACWUR01	Bacteria	Bacteroidota	Bacteroidia	Bacteroidales	P3	UBA1217	UBA1217 sp902788805
vOTU8230	141010V_601_length_37482_cov_4.664467||full	CACZAT01	Bacteria	Bacteroidota	Bacteroidia	Bacteroidales	P3	UBA1217	UBA1217 sp900316965
vOTU8230	141010V_601_length_37482_cov_4.664467||full	CADABW01	Bacteria	Bacteroidota	Bacteroidia	Bacteroidales	P3	UBA1711	UBA1711 sp900314925
vOTU8230	141010V_601_length_37482_cov_4.664467||full	CADBAF01	Bacteria	Bacteroidota	Bacteroidia	Bacteroidales	P3	UBA1711	UBA1711 sp902776365
vOTU8230	141010V_601_length_37482_cov_4.664467||full	CADBDA01	Bacteria	Bacteroidota	Bacteroidia	Bacteroidales	P3	UBA1217	UBA1217 sp902793295
vOTU8230	141010V_601_length_37482_cov_4.664467||full	CADBEJ01	Bacteria	Bacteroidota	Bacteroidia	Bacteroidales	P3	UBA1217	UBA1217 sp902788805
vOTU8230	141010V_601_length_37482_cov_4.664467||full	CADCDX01	Bacteria	Bacteroidota	Bacteroidia	Bacteroidales	P3	UBA1711	UBA1711 sp900317285
vOTU8230	141010V_601_length_37482_cov_4.664467||full	CADCIF01	Bacteria	Bacteroidota	Bacteroidia	Bacteroidales	P3	UBA1217	UBA1217 sp902788805
vOTU8230	141010V_601_length_37482_cov_4.664467||full	RMAG312	Bacteria	Bacteroidota	Bacteroidia	Bacteroidales	P3	UBA1711	UBA1711 sp900314925
vOTU8233	141010V_606_length_37300_cov_14.866908||full	CACWUO01	Bacteria	Bacteroidota	Bacteroidia	Bacteroidales	UBA932	Cryptobacteroides	Cryptobacteroides sp900319855
vOTU8235	141010V_61_length_110863_cov_23.828992||full	RMAG651	Bacteria	Bacteroidota	Bacteroidia	Bacteroidales	Bacteroidaceae	Prevotella	Prevotella sp900316475
vOTU8242	141010V_619_length_36857_cov_8.355932||full	CADANS01	Bacteria	Firmicutes	Bacilli	RF39	UBA660	UBA3789	UBA3789 sp900314225
vOTU8248	141010V_628_length_36659_cov_8.598104||full	CADAVJ01	Bacteria	Verrucomicrobiota	Lentisphaeria	Victivallales	UBA1829	UBA1732	UBA1732 sp902762495
vOTU8263	141010V_650_length_36179_cov_39.016028||full	RGIG3520	Bacteria	Firmicutes_A	Clostridia	Oscillospirales	Oscillospiraceae	RUG626	RUG626 sp902765975
vOTU8273	141010V_669_length_35419_cov_45.347331||full	RGIG4455	Bacteria	Spirochaetota	Spirochaetia	Treponematales	Treponemataceae	Treponema_D	Treponema_D sp017469785
vOTU8275	141010V_672_length_35394_cov_23.830131||full	CACYPZ01	Bacteria	Firmicutes_A	Clostridia	Oscillospirales	Acutalibacteraceae	Ruminococcus_E	Ruminococcus_E sp900315085
vOTU8275	141010V_672_length_35394_cov_23.830131||full	CADASG01	Bacteria	Firmicutes_A	Clostridia	Oscillospirales	Acutalibacteraceae	Ruminococcus_E	Ruminococcus_E sp902790475
vOTU8293	141010V_702_length_34446_cov_46.154314||full	CADCAO01	Bacteria	Firmicutes_A	Clostridia	Oscillospirales	Oscillospiraceae	Limivicinus	Limivicinus sp900319635
vOTU8293	141010V_702_length_34446_cov_46.154314||full	RGIG3290	Bacteria	Firmicutes_A	Clostridia	Oscillospirales	Oscillospiraceae	Limivicinus	Limivicinus sp900316255
vOTU8298	141010V_712_length_34168_cov_11.073784||full	CADATD01	Bacteria	Firmicutes_A	Clostridia	Lachnospirales	Lachnospiraceae	Bilifractor	Bilifractor sp900319355
vOTU8305	141010V_728_length_33841_cov_8.941041||full	CACXSZ01	Bacteria	Bacteroidota	Bacteroidia	Bacteroidales	Bacteroidaceae	Prevotella	Prevotella sp900315095
vOTU8305	141010V_728_length_33841_cov_8.941041||full	CACZNL01	Bacteria	Bacteroidota	Bacteroidia	Bacteroidales	Bacteroidaceae	Prevotella	Prevotella sp900315095
vOTU8305	141010V_728_length_33841_cov_8.941041||full	CACZUV01	Bacteria	Bacteroidota	Bacteroidia	Bacteroidales	Bacteroidaceae	Prevotella	Prevotella sp900315095
vOTU8305	141010V_728_length_33841_cov_8.941041||full	RMAG2505	Bacteria	Bacteroidota	Bacteroidia	Bacteroidales	Bacteroidaceae	Prevotella	Prevotella sp002394385
vOTU8306	141010V_729_length_33838_cov_192.895332||full	RGIG6838	Bacteria	Fibrobacterota	Fibrobacteria	Fibrobacterales	Fibrobacteraceae	Fibrobacter	Fibrobacter sp002210285
vOTU8312	141010V_740_length_33400_cov_35.067057||full	3387354-submission.assembly	Bacteria	Proteobacteria	Gammaproteobacteria	Enterobacterales	Succinivibrionaceae	Ruminobacter	Ruminobacter amylophilus
vOTU8312	141010V_740_length_33400_cov_35.067057||full	RMAG2799	Bacteria	Proteobacteria	Gammaproteobacteria	Enterobacterales	Succinivibrionaceae	Ruminobacter	Ruminobacter sp017940385
vOTU8315	141010V_744_length_33286_cov_39.647438||full	CACVNE01	Bacteria	Firmicutes_A	Clostridia	Oscillospirales	Acutalibacteraceae	UBA1213	UBA1213 sp900317795
vOTU8323	141010V_752_length_33047_cov_17.766095||full	CACZQG01	Bacteria	Firmicutes_A	Clostridia	Oscillospirales	Ruminococcaceae	UBA1394	UBA1394 sp902783235
vOTU8332	141010V_771_length_32391_cov_15.987970||full	RMAG656	Bacteria	Spirochaetota	Spirochaetia	Treponematales	Treponemataceae	Treponema_D	Treponema_D berlinense
vOTU8351	141010V_808_length_31503_cov_16.293214||full	2915486-submission.assembly	Bacteria	Firmicutes_C	Negativicutes	Selenomonadales	Selenomonadaceae	Selenomonas_A	Selenomonas_A ruminantium
vOTU8353	141010V_81_length_102344_cov_7.278026||full	CACZQA01	Bacteria	Actinobacteriota	Coriobacteriia	Coriobacteriales	QAMH01	CACZQA01	CACZQA01 sp902783175
vOTU8368	141010V_838_length_30833_cov_167.491260||full	3387354-submission.assembly	Bacteria	Proteobacteria	Gammaproteobacteria	Enterobacterales	Succinivibrionaceae	Ruminobacter	Ruminobacter amylophilus
vOTU8373	141010V_847_length_30576_cov_25.808853||full	CACYTF01	Bacteria	Firmicutes_A	Clostridia	Christensenellales	CAG-74	UBA2862	UBA2862 sp902777335
vOTU8374	141010V_849_length_30493_cov_9.087391||full	RGIG4992	Bacteria	Firmicutes_A	Clostridia	Lachnospirales	Lachnospiraceae	RGIG1588	RGIG1588 sp017480565
vOTU8378	141010V_856_length_30392_cov_13.314599||full	RMAG2373	Bacteria	Proteobacteria	Alphaproteobacteria	Rs-D84	CACZYB01	CACZYB01	CACZYB01 sp017938435
vOTU8382	141010V_862_length_30303_cov_30.353246||full	RGIG3617	Bacteria	Firmicutes_A	Clostridia	Christensenellales	CAG-1252	CAG-1252	CAG-1252 sp017455605
vOTU8397	141010V_890_length_29625_cov_8.686439||full	CACYSF01	Bacteria	Eremiobacterota	Xenobia	CADAWZ01	CADAWZ01	CADAWZ01	CADAWZ01 sp902790465
vOTU8397	141010V_890_length_29625_cov_8.686439||full	CADASF01	Bacteria	Eremiobacterota	Xenobia	CADAWZ01	CADAWZ01	CADAWZ01	CADAWZ01 sp902790465
vOTU8405	141010V_907_length_29404_cov_148.758765||full	CACVNG01	Bacteria	Firmicutes_A	Clostridia	Oscillospirales	Oscillospiraceae	Faecousia	Faecousia sp900315595
vOTU8405	141010V_907_length_29404_cov_148.758765||full	CACXJS01	Bacteria	Firmicutes_A	Clostridia	Oscillospirales	Oscillospiraceae	Faecousia	Faecousia sp900315595
vOTU8405	141010V_907_length_29404_cov_148.758765||full	CACXYY01	Bacteria	Firmicutes_A	Clostridia	Oscillospirales	Oscillospiraceae	Faecousia	Faecousia sp900315595
vOTU8405	141010V_907_length_29404_cov_148.758765||full	CACZHG01	Bacteria	Firmicutes_A	Clostridia	Oscillospirales	Oscillospiraceae	Faecousia	Faecousia sp900315595
vOTU8405	141010V_907_length_29404_cov_148.758765||full	RMAG1291	Bacteria	Firmicutes_A	Clostridia	Oscillospirales	Oscillospiraceae	Faecousia	Faecousia sp900315595
vOTU8405	141010V_907_length_29404_cov_148.758765||full	RMAG1802	Bacteria	Firmicutes_A	Clostridia	Oscillospirales	Oscillospiraceae	Faecousia	Faecousia sp900315595
vOTU8405	141010V_907_length_29404_cov_148.758765||full	RMAG1892	Bacteria	Firmicutes_A	Clostridia	Oscillospirales	Oscillospiraceae	Faecousia	Faecousia sp900315595
vOTU8447	161001V_10_length_227043_cov_31.433032||full	CADAHT01	Bacteria	Bacteroidota	Bacteroidia	Bacteroidales	F082	Limimorpha	Limimorpha sp902785755
vOTU8449	161001V_1001_length_22834_cov_10.979235||full	CADBJS01	Bacteria	Firmicutes_A	Clostridia	Peptostreptococcales	Anaerovoracaceae	RUG754	RUG754 sp900315895
vOTU8453	161001V_101_length_92356_cov_9.478998||full	71005_131	Bacteria	Bacteroidota	Bacteroidia	Bacteroidales	Muribaculaceae	Sodaliphilus	Sodaliphilus sp900318205
vOTU8453	161001V_101_length_92356_cov_9.478998||full	CACVLP01	Bacteria	Bacteroidota	Bacteroidia	Bacteroidales	Muribaculaceae	Sodaliphilus	Sodaliphilus sp900318335
vOTU8453	161001V_101_length_92356_cov_9.478998||full	CACVUR01	Bacteria	Proteobacteria	Gammaproteobacteria	Enterobacterales	Succinivibrionaceae	Ruminobacter	Ruminobacter amylophilus
vOTU8472	161001V_11_length_215789_cov_26.459872||full	RGIG5975	Bacteria	Firmicutes_A	Clostridia	Oscillospirales	Ruminococcaceae	Firm-04	Firm-04 sp017545185
vOTU8475	161001V_113_length_86578_cov_9.867631||full	CACYTF01	Bacteria	Firmicutes_A	Clostridia	Christensenellales	CAG-74	UBA2862	UBA2862 sp902777335
vOTU8496	161001V_1212_length_18780_cov_49.721869||full	RGIG499	Bacteria	Firmicutes_A	Clostridia	Oscillospirales	Ruminococcaceae	Ruthenibacterium	Ruthenibacterium lactatiformans
vOTU8506	161001V_128_length_78088_cov_136.942447||full	CACVMO01	Bacteria	Bacteroidota	Bacteroidia	Bacteroidales	UBA932	Cryptobacteroides	Cryptobacteroides sp900318015
vOTU8506	161001V_128_length_78088_cov_136.942447||full	RMAG203	Bacteria	Bacteroidota	Bacteroidia	Bacteroidales	UBA932	Cryptobacteroides	Cryptobacteroides sp900318015
vOTU8518	161001V_134_length_76050_cov_20.730561||full	04_33_sub	Bacteria	Verrucomicrobiota	Kiritimatiellae	RFP12	UBA3636	UBA3636	UBA3636 sp002448475
vOTU8553	161001V_149_length_70057_cov_21.317562||full	CADBZP01	Bacteria	Bacteroidota	Bacteroidia	Bacteroidales	Bacteroidaceae	Prevotella	Prevotella sp900315525
vOTU8559	161001V_153_length_68686_cov_17.710102||full	RGIG2694	Bacteria	Bacteroidota	Bacteroidia	Bacteroidales	Bacteroidaceae	Prevotella	Prevotella sp017428925
vOTU8561	161001V_154_length_68604_cov_102.954018||full	CACYJL01	Bacteria	Proteobacteria	Gammaproteobacteria	Enterobacterales	Succinivibrionaceae	UBA2810	UBA2810 sp002351705
vOTU8561	161001V_154_length_68604_cov_102.954018||full	CADAXV01	Bacteria	Proteobacteria	Gammaproteobacteria	Enterobacterales	Succinivibrionaceae	UBA2810	UBA2810 sp900317945
vOTU8561	161001V_154_length_68604_cov_102.954018||full	RMAG580	Bacteria	Proteobacteria	Gammaproteobacteria	Enterobacterales	Succinivibrionaceae	UBA2810	UBA2810 sp900317945
vOTU8569	161001V_157_length_68284_cov_19.078017||full	CACVYV01	Archaea	Methanobacteriota	Methanobacteria	Methanobacteriales	Methanobacteriaceae	Methanobrevibacter_B	Methanobrevibacter_B sp900314605
vOTU8589	161001V_170_length_65891_cov_10.189182||full	RMAG2397	Bacteria	Cyanobacteria	Vampirovibrionia	Gastranaerophilales	RUG14156	RUG14156
vOTU8600	161001V_179_length_63797_cov_13.569844||full	CACWTQ01	Bacteria	Firmicutes_A	Clostridia	Oscillospirales	Acutalibacteraceae	RUG592	RUG592 sp902763835
vOTU8600	161001V_179_length_63797_cov_13.569844||full	CACYWT01	Bacteria	Firmicutes_A	Clostridia	Oscillospirales	Acutalibacteraceae	UBA1213	UBA1213 sp902778175
vOTU8623	161001V_194_length_61239_cov_9.743708||full	CACVUB01	Bacteria	Firmicutes_A	Clostridia	Oscillospirales	Ruminococcaceae	Ruminococcus_D	Ruminococcus_D sp900319075
vOTU8623	161001V_194_length_61239_cov_9.743708||full	RMAG385	Bacteria	Firmicutes_A	Clostridia	Oscillospirales	Ruminococcaceae	Ruminococcus_D	Ruminococcus_D sp900319075
vOTU8637	161001V_206_length_59315_cov_14.045764||full	CACWNR01	Bacteria	Bacteroidota	Bacteroidia	Bacteroidales	Paludibacteraceae	RF16	RF16 sp902762355
vOTU8637	161001V_206_length_59315_cov_14.045764||full	CACZWH01	Bacteria	Bacteroidota	Bacteroidia	Bacteroidales	Paludibacteraceae	RF16	RF16 sp900316005
vOTU8642	161001V_21_length_179452_cov_12.072320||full	RGIG3728	Bacteria	Firmicutes_A	Clostridia	Lachnospirales	Lachnospiraceae	Acetatifactor	Acetatifactor sp017527205
vOTU8643	161001V_214_length_58254_cov_24.446228||full	08_bin.57	Bacteria	Planctomycetota	Planctomycetia	Pirellulales	Thermoguttaceae	RUG695	RUG695 sp902797455
vOTU8643	161001V_214_length_58254_cov_24.446228||full	301008_output.025	Bacteria	Planctomycetota	Planctomycetia	Pirellulales	Thermoguttaceae	RUG695	RUG695 sp017434455
vOTU8652	161001V_22_length_173821_cov_25.193916||full	CADBHS01	Bacteria	Eremiobacterota	Xenobia	CADAWZ01	CADAWZ01	CADAWZ01	CADAWZ01 sp902790465
vOTU8652	161001V_22_length_173821_cov_25.193916||full	RMAG1800	Bacteria	Eremiobacterota	Xenobia	CADAWZ01	CADAWZ01	CADAWZ01	CADAWZ01 sp902791745
vOTU8653	161001V_221_length_57107_cov_36.263952||full_1	RMAG1580	Bacteria	Firmicutes_A	Clostridia	Christensenellales	CAG-74	UBA4246	UBA4246 sp002391225
vOTU8685	161001V_256_length_53994_cov_24.591520||full	CACZUA01	Bacteria	Bacteroidota	Bacteroidia	Bacteroidales	Bacteroidaceae	Prevotella	Prevotella sp900315455
vOTU8694	161001V_265_length_52894_cov_10.136055||full	RGIG3728	Bacteria	Firmicutes_A	Clostridia	Lachnospirales	Lachnospiraceae	Acetatifactor	Acetatifactor sp017527205
vOTU8701	161001V_272_length_52080_cov_11.734320||full	RGIG6093	Bacteria	Firmicutes_A	Clostridia	Oscillospirales	Ruminococcaceae	Firm-04	Firm-04 sp017523995
vOTU8702	161001V_276_length_51565_cov_67.799903||full	RMAG145	Bacteria	Fibrobacterota	Fibrobacteria	Fibrobacterales	Fibrobacteraceae	Fibrobacter	Fibrobacter sp001603905
vOTU8702	161001V_276_length_51565_cov_67.799903||full	RMAG55	Bacteria	Fibrobacterota	Fibrobacteria	Fibrobacterales	Fibrobacteraceae	Fibrobacter	Fibrobacter sp900313675
vOTU8706	161001V_281_length_51239_cov_42.201391||full	CACWCC01	Bacteria	Bacteroidota	Bacteroidia	Bacteroidales	Paludibacteraceae	Enterocola	Enterocola sp900316995
vOTU8706	161001V_281_length_51239_cov_42.201391||full	CACZSK01	Bacteria	Bacteroidota	Bacteroidia	Bacteroidales	Bacteroidaceae	Alloprevotella	Alloprevotella sp900317635
vOTU8706	161001V_281_length_51239_cov_42.201391||full	RMAG365	Bacteria	Bacteroidota	Bacteroidia	Bacteroidales	Bacteroidaceae	Alloprevotella	Alloprevotella sp900317635
vOTU8714	161001V_292_length_50286_cov_20.684040||full	161008_output.017	Bacteria	Firmicutes_A	Clostridia	Christensenellales	CAG-74	Ventricola	Ventricola sp002395225
vOTU8728	161001V_31_length_157312_cov_23.152686||full	CACWQL01	Bacteria	Firmicutes_A	Clostridia	Peptostreptococcales	Anaerovoracaceae	Hornefia	Hornefia butyriciproducens
vOTU8728	161001V_31_length_157312_cov_23.152686||full	CACXHD01	Bacteria	Firmicutes_A	Clostridia	Lachnospirales	Lachnospiraceae	Porcincola	Porcincola sp902767335
vOTU8730	161001V_312_length_48789_cov_8.683486||full	RGIG4858	Bacteria	Bacteroidota	Bacteroidia	Bacteroidales	Bacteroidaceae	UBA4334	UBA4334 sp900316975
vOTU8739	161001V_324_length_47779_cov_13.464337||full	CACWTU01	Bacteria	Bacteroidota	Bacteroidia	Bacteroidales	Bacteroidaceae	UBA1179	UBA1179 sp902763885
vOTU8739	161001V_324_length_47779_cov_13.464337||full	CACZLB01	Bacteria	Bacteroidota	Bacteroidia	Bacteroidales	Bacteroidaceae	UBA1179	UBA1179 sp900318995
vOTU8739	161001V_324_length_47779_cov_13.464337||full	RGIG6214	Bacteria	Bacteroidota	Bacteroidia	Bacteroidales	Bacteroidaceae	UBA1179	UBA1179 sp902782245
vOTU8741	161001V_327_length_47570_cov_30.834873||full	CACYTF01	Bacteria	Firmicutes_A	Clostridia	Christensenellales	CAG-74	UBA2862	UBA2862 sp902777335
vOTU8742	161001V_329_length_47545_cov_25.003453||full	CACXAS01	Bacteria	Proteobacteria	Gammaproteobacteria	Enterobacterales	Succinivibrionaceae	Succinivibrio	Succinivibrio sp000431835
vOTU8742	161001V_329_length_47545_cov_25.003453||full	CADCRK01	Bacteria	Proteobacteria	Gammaproteobacteria	Enterobacterales	Succinivibrionaceae	Succinivibrio	Succinivibrio sp900315395
vOTU8742	161001V_329_length_47545_cov_25.003453||full	RGIG4502	Bacteria	Proteobacteria	Gammaproteobacteria	Enterobacterales	Succinivibrionaceae	Succinivibrio	Succinivibrio sp900315395
vOTU8742	161001V_329_length_47545_cov_25.003453||full	RMAG935	Bacteria	Proteobacteria	Gammaproteobacteria	Enterobacterales	Succinivibrionaceae	Succinivibrio	Succinivibrio sp000431835
vOTU8751	161001V_341_length_46677_cov_11.825018||full	CACYVF01	Bacteria	Bacteroidota	Bacteroidia	Bacteroidales	Bacteroidaceae	Prevotella	Prevotella sp900316475
vOTU8751	161001V_341_length_46677_cov_11.825018||full	CADCET01	Bacteria	Bacteroidota	Bacteroidia	Bacteroidales	Bacteroidaceae	Prevotella	Prevotella sp902800495
vOTU8757	161001V_349_length_45556_cov_6.363179||full	RGIG8456	Bacteria	Firmicutes_A	Clostridia	Christensenellales	CAG-74	Ventricola	Ventricola sp002395225
vOTU8759	161001V_353_length_45475_cov_6.461713||full	CACYXD01	Bacteria	Bacteroidota	Bacteroidia	Bacteroidales	Bacteroidaceae	Prevotella	Prevotella sp902778255
vOTU8772	161001V_369_length_44288_cov_12.799381||full	CACWTV01	Bacteria	Bacteroidota	Bacteroidia	Bacteroidales	UBA932	Cryptobacteroides	Cryptobacteroides sp900317065
vOTU8778	161001V_38_length_148723_cov_10.822430||full	RGIG6775	Bacteria	Bacteroidota	Bacteroidia	Bacteroidales	Paludibacteraceae	UBA1181	UBA1181 sp017550335
vOTU8781	161001V_385_length_43174_cov_13.480391||full	CACXDT01	Bacteria	Firmicutes_A	Clostridia	Oscillospirales	Oscillospiraceae	Limivicinus	Limivicinus sp902766405
vOTU8781	161001V_385_length_43174_cov_13.480391||full	RMAG923	Bacteria	Firmicutes_A	Clostridia	Oscillospirales	Oscillospiraceae	Limivicinus	Limivicinus sp902766405
vOTU8783	161001V_389_length_42789_cov_57.150840||full	CACVNX01	Bacteria	Proteobacteria	Gammaproteobacteria	Enterobacterales	Succinivibrionaceae	Succinivibrio	Succinivibrio sp900316375
vOTU8783	161001V_389_length_42789_cov_57.150840||full	RGIG4502	Bacteria	Proteobacteria	Gammaproteobacteria	Enterobacterales	Succinivibrionaceae	Succinivibrio	Succinivibrio sp900315395
vOTU8783	161001V_389_length_42789_cov_57.150840||full	RGIG4609	Bacteria	Spirochaetota	Spirochaetia	Treponematales	Treponemataceae	RGIG9060	RGIG9060 sp017936665
vOTU8783	161001V_389_length_42789_cov_57.150840||full	RMAG1782	Bacteria	Proteobacteria	Gammaproteobacteria	Enterobacterales	Succinivibrionaceae	Succinivibrio	Succinivibrio sp900316375
vOTU8790	161001V_398_length_42176_cov_64.024311||full	4309573-submission.assembly	Bacteria	Firmicutes_A	Clostridia	Lachnospirales	Lachnospiraceae	NK4A144	NK4A144 sp900114405
vOTU8791	161001V_399_length_42137_cov_90.776698||full	CACYNS01	Bacteria	Bacteroidota	Bacteroidia	Bacteroidales	Bacteroidaceae	UBA4334	UBA4334 sp900316505
vOTU8791	161001V_399_length_42137_cov_90.776698||full	CACZAN01	Bacteria	Bacteroidota	Bacteroidia	Bacteroidales	Bacteroidaceae	UBA4372	UBA4372 sp902779165
vOTU8791	161001V_399_length_42137_cov_90.776698||full	CADCGY01	Bacteria	Bacteroidota	Bacteroidia	Bacteroidales	Bacteroidaceae	UBA4334	UBA4334 sp900316505
vOTU8791	161001V_399_length_42137_cov_90.776698||full	RGIG4424	Bacteria	Bacteroidota	Bacteroidia	Bacteroidales	Bacteroidaceae	Prevotella	Prevotella sp017470345
vOTU8791	161001V_399_length_42137_cov_90.776698||full	RGIG6214	Bacteria	Bacteroidota	Bacteroidia	Bacteroidales	Bacteroidaceae	UBA1179	UBA1179 sp902782245
vOTU8791	161001V_399_length_42137_cov_90.776698||full	RGIG6660	Bacteria	Bacteroidota	Bacteroidia	Bacteroidales	Bacteroidaceae	UBA4372	UBA4372 sp017526905
vOTU8791	161001V_399_length_42137_cov_90.776698||full	RGIG9252	Bacteria	Bacteroidota	Bacteroidia	Bacteroidales	Bacteroidaceae	Alloprevotella	Alloprevotella sp900317635
vOTU8791	161001V_399_length_42137_cov_90.776698||full	RGIG9289	Bacteria	Bacteroidota	Bacteroidia	Bacteroidales	Bacteroidaceae	UBA4372	UBA4372 sp002494215
vOTU8808	161001V_428_length_40269_cov_11.275476||full	RGIG7989	Bacteria	Firmicutes_A	Clostridia	Oscillospirales	Butyricicoccaceae	UBA4644	UBA4644 sp017552495
vOTU8815	161001V_437_length_39861_cov_6.816987||full	CACYDP01	Bacteria	Firmicutes_A	Clostridia	Oscillospirales	Acutalibacteraceae	UBA1213	UBA1213 sp902773135
vOTU8820	161001V_442_length_39612_cov_10.133301||full	CACWTV01	Bacteria	Bacteroidota	Bacteroidia	Bacteroidales	UBA932	Cryptobacteroides	Cryptobacteroides sp900317065
vOTU8820	161001V_442_length_39612_cov_10.133301||full	RGIG3523	Bacteria	Bacteroidota	Bacteroidia	Bacteroidales	UBA932	Cryptobacteroides	Cryptobacteroides sp900316675
vOTU8835	161001V_465_length_38724_cov_11.399338||full	RMAG1838	Bacteria	Spirochaetota	Spirochaetia	Treponematales	Treponemataceae	Treponema_D	Treponema_D sp902773215
vOTU8842	161001V_473_length_38433_cov_42.439601||full	CACYEM01	Bacteria	Bacteroidota	Bacteroidia	Bacteroidales	Muribaculaceae	Sodaliphilus	Sodaliphilus sp900320055
vOTU8842	161001V_473_length_38433_cov_42.439601||full	CACZFX01	Bacteria	Bacteroidota	Bacteroidia	Bacteroidales	Muribaculaceae	Sodaliphilus	Sodaliphilus sp900320055
vOTU8842	161001V_473_length_38433_cov_42.439601||full	CADCGN01	Bacteria	Bacteroidota	Bacteroidia	Bacteroidales	Muribaculaceae	Sodaliphilus	Sodaliphilus sp902800715
vOTU8842	161001V_473_length_38433_cov_42.439601||full	RMAG1738	Bacteria	Bacteroidota	Bacteroidia	Bacteroidales	Muribaculaceae	Sodaliphilus	Sodaliphilus sp900320055
vOTU8854	161001V_497_length_37526_cov_6.100264||full_1	RGIG3630	Bacteria	Firmicutes_C	Negativicutes	Selenomonadales	Selenomonadaceae	RUG024	RUG024 sp017458745
vOTU8857	161001V_500_length_37296_cov_259.452942||full	CADBTP01	Bacteria	Spirochaetota	Spirochaetia	Treponematales	Treponemataceae	Treponema_D	Treponema_D saccharophilum
vOTU8858	161001V_501_length_37264_cov_19.816496||full	CACZIC01	Bacteria	Bacteroidota	Bacteroidia	Bacteroidales	UBA932	Cryptobacteroides	Cryptobacteroides sp900316045
vOTU8861	161001V_504_length_37125_cov_7.518802||full	RMAG1396	Bacteria	Firmicutes	Bacilli	RF39	UBA660	UBA6985	UBA6985 sp900314465
vOTU8866	161001V_510_length_36734_cov_331.863982||full	CACWTP01	Bacteria	Firmicutes_A	Clostridia	Oscillospirales	Oscillospiraceae	Evtepia	Evtepia sp902781745
vOTU8880	161001V_535_length_35836_cov_10.642799||full	RGIG2618	Bacteria	Spirochaetota	Spirochaetia	Treponematales	Treponemataceae	Treponema_D	Treponema_D sp003447785
vOTU8880	161001V_535_length_35836_cov_10.642799||full	RGIG8034	Bacteria	Spirochaetota	Spirochaetia	Treponematales	Treponemataceae	Treponema_D	Treponema_D sp017619795
vOTU8883	161001V_538_length_35732_cov_34.819043||full	04_69_sub	Bacteria	Bacteroidota	Bacteroidia	Bacteroidales	UBA932	Cryptobacteroides	Cryptobacteroides sp900317065
vOTU8883	161001V_538_length_35732_cov_34.819043||full	RGIG6838	Bacteria	Fibrobacterota	Fibrobacteria	Fibrobacterales	Fibrobacteraceae	Fibrobacter	Fibrobacter sp002210285
vOTU8893	161001V_550_length_35407_cov_35.835455||full	CADBXL01	Bacteria	Bacteroidota	Bacteroidia	Bacteroidales	Bacteroidaceae	Prevotella	Prevotella sp902798615
vOTU8915	161001V_581_length_34080_cov_36.428891||full	CADBJT01	Bacteria	Firmicutes_A	Clostridia	Lachnospirales	Lachnospiraceae	CAG-791	CAG-791 sp900316855
vOTU8915	161001V_581_length_34080_cov_36.428891||full	RMAG74	Bacteria	Firmicutes_A	Clostridia	Lachnospirales	Lachnospiraceae	NK4A144	NK4A144 sp017634315
vOTU8920	161001V_590_length_33730_cov_39.068003||full	CACYJJ01	Bacteria	Firmicutes_A	Clostridia	Lachnospirales	Lachnospiraceae	CAG-791	CAG-791 sp900319245
vOTU8940	161001V_620_length_32740_cov_8.155178||full	CADAIM01	Bacteria	Bacteroidota	Bacteroidia	Bacteroidales	UBA932	Cryptobacteroides	Cryptobacteroides sp900317065
vOTU8940	161001V_620_length_32740_cov_8.155178||full	RMAG1389	Bacteria	Bacteroidota	Bacteroidia	Bacteroidales	UBA932	Cryptobacteroides	Cryptobacteroides sp900317065
vOTU8942	161001V_622_length_32635_cov_22.688428||full	CACWPU01	Bacteria	Firmicutes_A	Clostridia	Lachnospirales	Lachnospiraceae	Agathobacter	Agathobacter faecis
vOTU8942	161001V_622_length_32635_cov_22.688428||full	CADBJT01	Bacteria	Firmicutes_A	Clostridia	Lachnospirales	Lachnospiraceae	CAG-791	CAG-791 sp900316855
vOTU8942	161001V_622_length_32635_cov_22.688428||full	RMAG392	Bacteria	Firmicutes_A	Clostridia	Lachnospirales	Lachnospiraceae	CAG-791	CAG-791 sp900316855
vOTU8945	161001V_627_length_32400_cov_13.188684||full	CADAGV01	Bacteria	Firmicutes_A	Clostridia	Peptostreptococcales	Anaerovoracaceae	RUG099	RUG099 sp900315485
vOTU8955	161001V_643_length_32133_cov_213.495823||full	RGIG1562	Bacteria	Firmicutes_A	Clostridia	Oscillospirales	Oscillospiraceae	CAG-83	CAG-83 sp017412585
vOTU8955	161001V_643_length_32133_cov_213.495823||full	RGIG499	Bacteria	Firmicutes_A	Clostridia	Oscillospirales	Ruminococcaceae	Ruthenibacterium	Ruthenibacterium lactatiformans
vOTU8956	161001V_646_length_32073_cov_69.987320||full	RMAG2316	Bacteria	Firmicutes_A	Clostridia	Lachnospirales	Lachnospiraceae	CAG-791	CAG-791 sp900317555
vOTU8958	161001V_649_length_31966_cov_26.052082||full	CACYIS01	Bacteria	Firmicutes_A	Clostridia	Lachnospirales	Lachnospiraceae	CAG-791	CAG-791 sp900317555
vOTU8962	161001V_654_length_31833_cov_8.238435||full	RGIG9219	Bacteria	Firmicutes_C	Negativicutes	Selenomonadales	Selenomonadaceae	Selenomonas_B	Selenomonas_B sp017635515
vOTU8964	161001V_660_length_31733_cov_115.381874||full	CADCBT01	Bacteria	Verrucomicrobiota	Kiritimatiellae	RFP12	UBA1067	RUG572	RUG572 sp902802945
vOTU8966	161001V_667_length_31530_cov_67.918030||full	2918129-submission.assembly	Bacteria	Firmicutes_A	Clostridia	Lachnospirales	Lachnospiraceae	Butyrivibrio	Butyrivibrio fibrisolvens_C
vOTU8966	161001V_667_length_31530_cov_67.918030||full	RMAG1998	Bacteria	Firmicutes_A	Clostridia	Lachnospirales	Lachnospiraceae	Butyrivibrio	Butyrivibrio fibrisolvens_C
vOTU8990	161001V_722_length_29389_cov_38.219540||full	CACYRS01	Bacteria	Bacteroidota	Bacteroidia	Bacteroidales	Bacteroidaceae	Prevotella	Prevotella sp902776935
vOTU8990	161001V_722_length_29389_cov_38.219540||full	RMAG2538	Bacteria	Bacteroidota	Bacteroidia	Bacteroidales	Bacteroidaceae	Prevotella	Prevotella sp900315525
vOTU8992	161001V_725_length_29357_cov_7.967647||full	RGIG8458	Bacteria	Firmicutes_A	Clostridia	Peptostreptococcales	Anaerovoracaceae	RUG11894	RUG11894 sp017626845
vOTU8995	161001V_729_length_29256_cov_20.249409||full	CADBDJ01	Bacteria	Actinobacteriota	Coriobacteriia	Coriobacteriales	Atopobiaceae	RUG721	RUG721 sp900321745
vOTU8998	161001V_733_length_29217_cov_18.445511||full	CADABQ01	Bacteria	Firmicutes_A	Clostridia	Lachnospirales	Lachnospiraceae	CAG-411	CAG-411 sp902786205
vOTU9014	161001V_765_length_28345_cov_210.079109||full	CADAGZ01	Bacteria	Bacteroidota	Bacteroidia	Bacteroidales	Bacteroidaceae	Ga6A1	Ga6A1 sp900102385
vOTU9014	161001V_765_length_28345_cov_210.079109||full	CADAOH01	Bacteria	Bacteroidota	Bacteroidia	Bacteroidales	Bacteroidaceae	Ga6A1	Ga6A1 sp900102385
vOTU9014	161001V_765_length_28345_cov_210.079109||full	RGIG8161	Bacteria	Bacteroidota	Bacteroidia	Bacteroidales	Bacteroidaceae	Ga6A1	Ga6A1 sp017617315
vOTU9014	161001V_765_length_28345_cov_210.079109||full	RMAG1517	Bacteria	Bacteroidota	Bacteroidia	Bacteroidales	Bacteroidaceae	Ga6A1	Ga6A1 sp900102385
vOTU9015	161001V_768_length_28157_cov_6.753719||full	RMAG2492	Bacteria	Firmicutes_A	Clostridia	Lachnospirales	Lachnospiraceae	XBD2001
vOTU9029	161001V_80_length_101624_cov_147.634071||full	CADATD01	Bacteria	Firmicutes_A	Clostridia	Lachnospirales	Lachnospiraceae	Bilifractor	Bilifractor sp900319355
vOTU9054	161001V_845_length_26446_cov_40.525823||full	CACYWC01	Bacteria	Actinobacteriota	Coriobacteriia	Coriobacteriales	Atopobiaceae	Olegusella	Olegusella sp900314685
vOTU9054	161001V_845_length_26446_cov_40.525823||full	CADANE01	Bacteria	Actinobacteriota	Coriobacteriia	Coriobacteriales	Atopobiaceae	UBA1367	UBA1367 sp902801175
vOTU9055	161001V_85_length_99603_cov_105.379114||full	CADBZP01	Bacteria	Bacteroidota	Bacteroidia	Bacteroidales	Bacteroidaceae	Prevotella	Prevotella sp900315525
vOTU9059	161001V_861_length_26008_cov_5.981428||full	CACXKO01	Bacteria	Bacteroidota	Bacteroidia	Bacteroidales	Bacteroidaceae	Prevotella	Prevotella sp900314755
vOTU9059	161001V_861_length_26008_cov_5.981428||full	CACYSN01	Bacteria	Bacteroidota	Bacteroidia	Bacteroidales	Bacteroidaceae	Prevotella	Prevotella sp900315525
vOTU9059	161001V_861_length_26008_cov_5.981428||full	CADBZP01	Bacteria	Bacteroidota	Bacteroidia	Bacteroidales	Bacteroidaceae	Prevotella	Prevotella sp900315525
vOTU9059	161001V_861_length_26008_cov_5.981428||full	RGIG3765	Bacteria	Bacteroidota	Bacteroidia	Bacteroidales	Bacteroidaceae	Prevotella	Prevotella sp017449675
vOTU9075	161001V_914_length_24792_cov_6.007802||full	CACYII01	Bacteria	Firmicutes_C	Negativicutes	Selenomonadales	Selenomonadaceae	Selenomonas_B	Selenomonas_B ruminantium_B
vOTU9075	161001V_914_length_24792_cov_6.007802||full	CACZHK01	Bacteria	Firmicutes_C	Negativicutes	Selenomonadales	Selenomonadaceae	Selenomonas_B	Selenomonas_B ruminantium_B
vOTU9078	161001V_921_length_24681_cov_29.939454||full	CACZCO01	Bacteria	Firmicutes_A	Clostridia	Lachnospirales	Lachnospiraceae	AC2028	AC2028 sp902790935
vOTU9079	161001V_925_length_24624_cov_15.723473||full	CACXCL01	Bacteria	Firmicutes_A	Clostridia	Oscillospirales	CAG-272	RUG11130	RUG11130 sp902766115
vOTU9082	161001V_939_length_24318_cov_11.560772||full	CADBXL01	Bacteria	Bacteroidota	Bacteroidia	Bacteroidales	Bacteroidaceae	Prevotella	Prevotella sp902798615
vOTU9091	161001V_96_length_96347_cov_18.371724||full	04_33_sub	Bacteria	Verrucomicrobiota	Kiritimatiellae	RFP12	UBA3636	UBA3636	UBA3636 sp002448475
vOTU9093	161001V_965_length_23751_cov_13.180832||full	CADBKH01	Bacteria	Firmicutes_A	Clostridia	Oscillospirales	Oscillospiraceae	Limivicinus
vOTU9108	161004V_1017_length_15864_cov_6.563603||full	RGIG4418	Bacteria	Firmicutes_A	Clostridia	Oscillospirales	Ruminococcaceae	Ruminococcus	Ruminococcus sp002394695
vOTU9110	161004V_102_length_69672_cov_31.544996||full	RMAG1366	Bacteria	Bacteroidota	Bacteroidia	Bacteroidales	Muribaculaceae	Sodaliphilus
vOTU9115	161004V_108_length_68050_cov_29.654489||full	CACXEI01	Bacteria	Firmicutes_A	Clostridia	Lachnospirales	Lachnospiraceae	Lachnobacterium	Lachnobacterium bovis
vOTU9124	161004V_114_length_65658_cov_9.345152||full	2917462-submission.assembly	Bacteria	Firmicutes_A	Clostridia	Lachnospirales	Lachnospiraceae	Butyrivibrio	Butyrivibrio sp000424545
vOTU9131	161004V_117_length_63873_cov_27.839089||full	161007_output.010	Bacteria	Bacteroidota	Bacteroidia	Bacteroidales	Muribaculaceae	Sodaliphilus
vOTU9131	161004V_117_length_63873_cov_27.839089||full	CACVYE01	Bacteria	Bacteroidota	Bacteroidia	Bacteroidales	Muribaculaceae	Sodaliphilus	Sodaliphilus sp900317325
vOTU9131	161004V_117_length_63873_cov_27.839089||full	CACXNC01	Bacteria	Bacteroidota	Bacteroidia	Bacteroidales	Muribaculaceae	Sodaliphilus	Sodaliphilus sp900318205
vOTU9131	161004V_117_length_63873_cov_27.839089||full	CADBYA01	Bacteria	Bacteroidota	Bacteroidia	Bacteroidales	Muribaculaceae	Sodaliphilus	Sodaliphilus sp002396085
vOTU9131	161004V_117_length_63873_cov_27.839089||full	JB_Ai_18_bin_44	Bacteria	Bacteroidota	Bacteroidia	Bacteroidales	Muribaculaceae	Sodaliphilus	Sodaliphilus sp900320245
vOTU9131	161004V_117_length_63873_cov_27.839089||full	RMAG1226	Bacteria	Bacteroidota	Bacteroidia	Bacteroidales	Muribaculaceae	Sodaliphilus	Sodaliphilus sp900318205
vOTU9131	161004V_117_length_63873_cov_27.839089||full	RMAG234	Bacteria	Bacteroidota	Bacteroidia	Bacteroidales	Muribaculaceae	Sodaliphilus	Sodaliphilus sp900319525
vOTU9131	161004V_117_length_63873_cov_27.839089||full	RMAG2508	Bacteria	Bacteroidota	Bacteroidia	Bacteroidales	Muribaculaceae	Sodaliphilus	Sodaliphilus sp900319525
vOTU9133	161004V_1172_length_14104_cov_7.321090||full	CADBQK01	Bacteria	Firmicutes_A	Clostridia	Lachnospirales	Lachnospiraceae	UBA2912	UBA2912 sp902796775
vOTU9150	161004V_128_length_60582_cov_41.466750||full	CACVQV01	Bacteria	Bacteroidota	Bacteroidia	Bacteroidales	Bacteroidaceae	Prevotella	Prevotella sp900315105
vOTU9150	161004V_128_length_60582_cov_41.466750||full	CADBXZ01	Bacteria	Bacteroidota	Bacteroidia	Bacteroidales	Bacteroidaceae	Prevotella	Prevotella sp900314935
vOTU9165	161004V_138_length_58721_cov_6.516176||full	RMAG2608	Bacteria	Firmicutes_A	Clostridia	Christensenellales	CAG-74	Ventricola	Ventricola sp002395225
vOTU9174	161004V_144_length_57250_cov_10.065810||full	CACWGV01	Bacteria	Bacteroidota	Bacteroidia	Bacteroidales	Bacteroidaceae	UBA4334	UBA4334 sp900316975
vOTU9174	161004V_144_length_57250_cov_10.065810||full	CACWTD01	Bacteria	Bacteroidota	Bacteroidia	Bacteroidales	Bacteroidaceae	UBA4334	UBA4334 sp900316505
vOTU9174	161004V_144_length_57250_cov_10.065810||full	CACWYG01	Bacteria	Bacteroidota	Bacteroidia	Bacteroidales	Bacteroidaceae	UBA4334	UBA4334 sp900316505
vOTU9174	161004V_144_length_57250_cov_10.065810||full	CACXBC01	Bacteria	Bacteroidota	Bacteroidia	Bacteroidales	Bacteroidaceae	UBA4334	UBA4334 sp900316975
vOTU9174	161004V_144_length_57250_cov_10.065810||full	CACXIB01	Bacteria	Bacteroidota	Bacteroidia	Bacteroidales	Bacteroidaceae	UBA4334	UBA4334 sp900316505
vOTU9174	161004V_144_length_57250_cov_10.065810||full	CACYMR01	Bacteria	Bacteroidota	Bacteroidia	Bacteroidales	Bacteroidaceae	UBA4334	UBA4334 sp900316505
vOTU9174	161004V_144_length_57250_cov_10.065810||full	CACZBA01	Bacteria	Bacteroidota	Bacteroidia	Bacteroidales	Bacteroidaceae	UBA4334	UBA4334 sp900316505
vOTU9174	161004V_144_length_57250_cov_10.065810||full	CACZBN01	Bacteria	Bacteroidota	Bacteroidia	Bacteroidales	Bacteroidaceae	UBA4334	UBA4334 sp900316505
vOTU9174	161004V_144_length_57250_cov_10.065810||full	CADAKL01	Bacteria	Bacteroidota	Bacteroidia	Bacteroidales	Bacteroidaceae	UBA4334	UBA4334 sp900316975
vOTU9174	161004V_144_length_57250_cov_10.065810||full	RGIG4798	Bacteria	Bacteroidota	Bacteroidia	Bacteroidales	Bacteroidaceae	UBA4334	UBA4334 sp900316975
vOTU9174	161004V_144_length_57250_cov_10.065810||full	RGIG4858	Bacteria	Bacteroidota	Bacteroidia	Bacteroidales	Bacteroidaceae	UBA4334	UBA4334 sp900316975
vOTU9174	161004V_144_length_57250_cov_10.065810||full	RMAG1632	Bacteria	Bacteroidota	Bacteroidia	Bacteroidales	Bacteroidaceae	UBA4334	UBA4334 sp900316975
vOTU9174	161004V_144_length_57250_cov_10.065810||full	RMAG928	Bacteria	Bacteroidota	Bacteroidia	Bacteroidales	Bacteroidaceae	UBA4334	UBA4334 sp900316975
vOTU9199	161004V_168_length_52160_cov_412.541810||full	RMAG580	Bacteria	Proteobacteria	Gammaproteobacteria	Enterobacterales	Succinivibrionaceae	UBA2810	UBA2810 sp900317945
vOTU9206	161004V_176_length_50584_cov_9.048131||full	RGIG2605	Bacteria	Firmicutes_A	Clostridia	Oscillospirales	Ruminococcaceae	Ruminococcus
vOTU9213	161004V_182_length_49299_cov_8.298635||full	CACYPG01	Archaea	Methanobacteriota	Methanobacteria	Methanobacteriales	Methanobacteriaceae	Methanobrevibacter	Methanobrevibacter sp900314635
vOTU9213	161004V_182_length_49299_cov_8.298635||full	NZ_CP014265	Archaea	Methanobacteriota	Methanobacteria	Methanobacteriales	Methanobacteriaceae	Methanobrevibacter	Methanobrevibacter olleyae
vOTU9217	161004V_187_length_49017_cov_13.627732||full	CADAIM01	Bacteria	Bacteroidota	Bacteroidia	Bacteroidales	UBA932	Cryptobacteroides	Cryptobacteroides sp900317065
vOTU9217	161004V_187_length_49017_cov_13.627732||full	RMAG1389	Bacteria	Bacteroidota	Bacteroidia	Bacteroidales	UBA932	Cryptobacteroides	Cryptobacteroides sp900317065
vOTU9217	161004V_187_length_49017_cov_13.627732||full	RMAG667	Bacteria	Bacteroidota	Bacteroidia	Bacteroidales	UBA932	Cryptobacteroides	Cryptobacteroides sp900541925
vOTU9220	161004V_194_length_47976_cov_25.860771||full	CACZJL01	Bacteria	Firmicutes_A	Clostridia	Lachnospirales	Lachnospiraceae	UBA4285	UBA4285 sp902781505
vOTU9222	161004V_196_length_47937_cov_14.424251||full	RMAG719	Bacteria	Firmicutes_A	Clostridia	Christensenellales	CAG-74	UBA2943	UBA2943 sp002350845
vOTU9234	161004V_213_length_46320_cov_104.788134||full	CACWUO01	Bacteria	Bacteroidota	Bacteroidia	Bacteroidales	UBA932	Cryptobacteroides	Cryptobacteroides sp900319855
vOTU9235	161004V_214_length_46225_cov_87.770132||full	RMAG276	Bacteria	Firmicutes	Bacilli	Erysipelotrichales	Erysipelotrichaceae	Bulleidia	Bulleidia sp900314905
vOTU9239	161004V_219_length_45848_cov_67.931802||full	CADATN01	Bacteria	Firmicutes_A	Clostridia	Oscillospirales	Oscillospiraceae	Evtepia	Evtepia sp902781745
vOTU9243	161004V_230_length_44531_cov_80.951390||full	CADANS01	Bacteria	Firmicutes	Bacilli	RF39	UBA660	UBA3789	UBA3789 sp900314225
vOTU9251	161004V_244_length_42847_cov_36.664540||full	CACXDC01	Bacteria	Firmicutes_A	Clostridia	Lachnospirales	Lachnospiraceae	CAG-95	CAG-95 sp902766365
vOTU9256	161004V_252_length_41924_cov_62.049225||full	RMAG2316	Bacteria	Firmicutes_A	Clostridia	Lachnospirales	Lachnospiraceae	CAG-791	CAG-791 sp900317555
vOTU9262	161004V_263_length_40862_cov_116.515083||full	CACXNZ01	Bacteria	Bacteroidota	Bacteroidia	Bacteroidales	Muribaculaceae	Sodaliphilus	Sodaliphilus sp900320245
vOTU9265	161004V_271_length_40259_cov_15.560740||full	CADBXL01	Bacteria	Bacteroidota	Bacteroidia	Bacteroidales	Bacteroidaceae	Prevotella	Prevotella sp902798615
vOTU9267	161004V_273_length_40069_cov_6.028315||full	CACWUO01	Bacteria	Bacteroidota	Bacteroidia	Bacteroidales	UBA932	Cryptobacteroides	Cryptobacteroides sp900319855
vOTU9278	161004V_284_length_39545_cov_15.482856||full	CACXSZ01	Bacteria	Bacteroidota	Bacteroidia	Bacteroidales	Bacteroidaceae	Prevotella	Prevotella sp900315095
vOTU9278	161004V_284_length_39545_cov_15.482856||full	CACZUV01	Bacteria	Bacteroidota	Bacteroidia	Bacteroidales	Bacteroidaceae	Prevotella	Prevotella sp900315095
vOTU9278	161004V_284_length_39545_cov_15.482856||full	RMAG2505	Bacteria	Bacteroidota	Bacteroidia	Bacteroidales	Bacteroidaceae	Prevotella	Prevotella sp002394385
vOTU9280	161004V_289_length_39231_cov_5.254773||full	3769464-submission.assembly	Bacteria	Firmicutes_A	Clostridia	Lachnospirales	Lachnospiraceae	Clostridium_R	Clostridium_R aminophilum_A
vOTU9283	161004V_294_length_38992_cov_25.742353||full	CACXCL01	Bacteria	Firmicutes_A	Clostridia	Oscillospirales	CAG-272	RUG11130	RUG11130 sp902766115
vOTU9285	161004V_296_length_38804_cov_130.249452||full	CACVQM01	Bacteria	Firmicutes_A	Clostridia	Lachnospirales	Lachnospiraceae	CAG-791	CAG-791 sp900315055
vOTU9285	161004V_296_length_38804_cov_130.249452||full	CACWXG01	Bacteria	Firmicutes_A	Clostridia	Lachnospirales	Lachnospiraceae	CAG-791	CAG-791 sp900320025
vOTU9285	161004V_296_length_38804_cov_130.249452||full	CADBJT01	Bacteria	Firmicutes_A	Clostridia	Lachnospirales	Lachnospiraceae	CAG-791	CAG-791 sp900316855
vOTU9285	161004V_296_length_38804_cov_130.249452||full	RMAG2316	Bacteria	Firmicutes_A	Clostridia	Lachnospirales	Lachnospiraceae	CAG-791	CAG-791 sp900317555
vOTU9285	161004V_296_length_38804_cov_130.249452||full	RMAG299	Bacteria	Firmicutes_A	Clostridia	Lachnospirales	Lachnospiraceae	CAG-791	CAG-791 sp900315055
vOTU9285	161004V_296_length_38804_cov_130.249452||full	RMAG392	Bacteria	Firmicutes_A	Clostridia	Lachnospirales	Lachnospiraceae	CAG-791	CAG-791 sp900316855
vOTU9286	161004V_297_length_38716_cov_15.818008||full	CACXOV01	Bacteria	Bacteroidota	Bacteroidia	Bacteroidales	UBA932	Cryptobacteroides	Cryptobacteroides sp900317065
vOTU9286	161004V_297_length_38716_cov_15.818008||full	CADAPF01	Bacteria	Bacteroidota	Bacteroidia	Bacteroidales	UBA932	Cryptobacteroides	Cryptobacteroides sp900316045
vOTU9291	161004V_300_length_38388_cov_13.781963||full	CACYQG01	Bacteria	Bacteroidota	Bacteroidia	Bacteroidales	Bacteroidaceae	Prevotella	Prevotella sp900317305
vOTU9298	161004V_310_length_37906_cov_34.078941||full	CACZJP01	Bacteria	Bacteroidota	Bacteroidia	Bacteroidales	Bacteroidaceae	UBA3839	UBA3839 sp900314125
vOTU9300	161004V_312_length_37770_cov_99.122869||full	CACYWC01	Bacteria	Actinobacteriota	Coriobacteriia	Coriobacteriales	Atopobiaceae	Olegusella	Olegusella sp900314685
vOTU9303	161004V_315_length_37436_cov_8.973275||full	CACYUU01	Bacteria	Bacteroidota	Bacteroidia	Bacteroidales	UBA932	Cryptobacteroides	Cryptobacteroides sp900316045
vOTU9303	161004V_315_length_37436_cov_8.973275||full	RMAG667	Bacteria	Bacteroidota	Bacteroidia	Bacteroidales	UBA932	Cryptobacteroides	Cryptobacteroides sp900541925
vOTU9327	161004V_347_length_35415_cov_47.412443||full	CADANS01	Bacteria	Firmicutes	Bacilli	RF39	UBA660	UBA3789	UBA3789 sp900314225
vOTU9327	161004V_347_length_35415_cov_47.412443||full	RMAG758	Bacteria	Firmicutes	Bacilli	RF39	UBA660	CAG-433	CAG-433 sp900546245
vOTU9330	161004V_352_length_35179_cov_21.408809||full	CACZKV01	Bacteria	Spirochaetota	Spirochaetia	Treponematales	Treponemataceae	Treponema_D	Treponema_D sp902799665
vOTU9330	161004V_352_length_35179_cov_21.408809||full	CADCBK01	Bacteria	Spirochaetota	Spirochaetia	Treponematales	Treponemataceae	Treponema_D	Treponema_D sp902799665
vOTU9330	161004V_352_length_35179_cov_21.408809||full	RGIG6327	Bacteria	Spirochaetota	Spirochaetia	Treponematales	Treponemataceae	Treponema_F	Treponema_F sp017936345
vOTU9336	161004V_364_length_34689_cov_79.086505||full	CADCFQ01	Bacteria	Firmicutes_A	Clostridia	Oscillospirales	Ruminococcaceae	Ruminococcus_D	Ruminococcus_D sp902800795
vOTU9338	161004V_368_length_34575_cov_10.274334||full	CACYNX01	Bacteria	Firmicutes	Bacilli	RFN20	CAG-826	UBA4951	UBA4951 sp900320745
vOTU9339	161004V_37_length_113821_cov_21.807948||full	CACZNL01	Bacteria	Bacteroidota	Bacteroidia	Bacteroidales	Bacteroidaceae	Prevotella	Prevotella sp900315095
vOTU9339	161004V_37_length_113821_cov_21.807948||full	CACZUI01	Bacteria	Bacteroidota	Bacteroidia	Bacteroidales	Bacteroidaceae	UBA4372	UBA4372 sp900313705
vOTU9339	161004V_37_length_113821_cov_21.807948||full	CACZUV01	Bacteria	Bacteroidota	Bacteroidia	Bacteroidales	Bacteroidaceae	Prevotella	Prevotella sp900315095
vOTU9339	161004V_37_length_113821_cov_21.807948||full	RGIG8413	Bacteria	Bacteroidota	Bacteroidia	Bacteroidales	Bacteroidaceae	Prevotella
vOTU9339	161004V_37_length_113821_cov_21.807948||full	RGIG9195	Bacteria	Bacteroidota	Bacteroidia	Bacteroidales	Bacteroidaceae	Prevotella	Prevotella sp900314655
vOTU9340	161004V_370_length_34490_cov_6.005692||full	CADBJT01	Bacteria	Firmicutes_A	Clostridia	Lachnospirales	Lachnospiraceae	CAG-791	CAG-791 sp900316855
vOTU9340	161004V_370_length_34490_cov_6.005692||full	RMAG185	Bacteria	Firmicutes_A	Clostridia	Lachnospirales	Lachnospiraceae	RUG306	RUG306 sp900317755
vOTU9340	161004V_370_length_34490_cov_6.005692||full	RMAG392	Bacteria	Firmicutes_A	Clostridia	Lachnospirales	Lachnospiraceae	CAG-791	CAG-791 sp900316855
vOTU9349	161004V_383_length_33951_cov_97.645887||full	4309608-submission.assembly	Bacteria	Firmicutes_C	Negativicutes	Selenomonadales	Selenomonadaceae	Selenomonas_B	Selenomonas_B ruminantium_A
vOTU9349	161004V_383_length_33951_cov_97.645887||full	RGIG3594	Bacteria	Bacteroidota	Bacteroidia	Bacteroidales	Bacteroidaceae	UBA2918	UBA2918 sp017471185
vOTU9349	161004V_383_length_33951_cov_97.645887||full	RMAG2314	Bacteria	Firmicutes_C	Negativicutes	Veillonellales	Megasphaeraceae	Caecibacter	Caecibacter massiliensis
vOTU9359	161004V_396_length_33252_cov_22.291894||full	2918129-submission.assembly	Bacteria	Firmicutes_A	Clostridia	Lachnospirales	Lachnospiraceae	Butyrivibrio	Butyrivibrio fibrisolvens_C
vOTU9360	161004V_397_length_33218_cov_26.420830||full	CACYGS01	Bacteria	Firmicutes_A	Clostridia	Lachnospirales	Lachnospiraceae	Weimeria	Weimeria sp900316165
vOTU9373	161004V_417_length_32418_cov_65.159905||full	CACXVX01	Bacteria	Fibrobacterota	Fibrobacteria	Fibrobacterales	Fibrobacteraceae	Fibrobacter	Fibrobacter sp002449765
vOTU9375	161004V_42_length_109038_cov_106.392171||full	CACXIO01	Bacteria	Bacteroidota	Bacteroidia	Bacteroidales	Bacteroidaceae	Prevotella	Prevotella sp900318625
vOTU9375	161004V_42_length_109038_cov_106.392171||full	CADAAK01	Bacteria	Bacteroidota	Bacteroidia	Bacteroidales	Bacteroidaceae	Prevotella	Prevotella sp900316285
vOTU9375	161004V_42_length_109038_cov_106.392171||full	CADBHL01	Bacteria	Bacteroidota	Bacteroidia	Bacteroidales	Bacteroidaceae	Prevotella	Prevotella sp900317545
vOTU9375	161004V_42_length_109038_cov_106.392171||full	RGIG4424	Bacteria	Bacteroidota	Bacteroidia	Bacteroidales	Bacteroidaceae	Prevotella	Prevotella sp017470345
vOTU9375	161004V_42_length_109038_cov_106.392171||full	RGIG5248	Bacteria	Bacteroidota	Bacteroidia	Bacteroidales	Bacteroidaceae	Prevotella	Prevotella sp017410365
vOTU9375	161004V_42_length_109038_cov_106.392171||full	RMAG1689	Bacteria	Bacteroidota	Bacteroidia	Bacteroidales	Bacteroidaceae	Prevotella	Prevotella sp900316285
vOTU9376	161004V_420_length_32323_cov_9.850781||full	71005_output.002	Bacteria	Bacteroidota	Bacteroidia	Bacteroidales	Bacteroidaceae	Prevotella	Prevotella sp900318795
vOTU9376	161004V_420_length_32323_cov_9.850781||full	CACVRZ01	Bacteria	Bacteroidota	Bacteroidia	Bacteroidales	Bacteroidaceae	Prevotella	Prevotella sp900318625
vOTU9376	161004V_420_length_32323_cov_9.850781||full	CACWQV01	Bacteria	Bacteroidota	Bacteroidia	Bacteroidales	Bacteroidaceae	Prevotella	Prevotella sp002391185
vOTU9376	161004V_420_length_32323_cov_9.850781||full	CACYEZ01	Bacteria	Bacteroidota	Bacteroidia	Bacteroidales	Bacteroidaceae	UBA4372	UBA4372 sp902779845
vOTU9376	161004V_420_length_32323_cov_9.850781||full	RMAG1648	Bacteria	Bacteroidota	Bacteroidia	Bacteroidales	Bacteroidaceae	Prevotella	Prevotella sp900318625
vOTU9376	161004V_420_length_32323_cov_9.850781||full	RMAG1938	Bacteria	Bacteroidota	Bacteroidia	Bacteroidales	Bacteroidaceae	Prevotella	Prevotella sp900315565
vOTU9377	161004V_421_length_32320_cov_61.138106||full	CADBHU01	Bacteria	Bacteroidota	Bacteroidia	Bacteroidales	Bacteroidaceae	Alloprevotella	Alloprevotella sp900321445
vOTU9379	161004V_424_length_32234_cov_107.960191||full	CADBFU01	Bacteria	Firmicutes_A	Clostridia	Lachnospirales	Lachnospiraceae	Porcincola	Porcincola sp902800805
vOTU9386	161004V_433_length_31865_cov_30.897296||full	CACYJY01	Bacteria	Firmicutes_A	Clostridia	Lachnospirales	Lachnospiraceae	UBA1066	UBA1066 sp900315305
vOTU9386	161004V_433_length_31865_cov_30.897296||full	CACZJW01	Bacteria	Firmicutes_A	Clostridia	Lachnospirales	Lachnospiraceae	UBA1066	UBA1066 sp900315305
vOTU9386	161004V_433_length_31865_cov_30.897296||full	CADATZ01	Bacteria	Chloroflexota	Anaerolineae	Anaerolineales	Anaerolineaceae	Flexilinea	Flexilinea sp902791025
vOTU9386	161004V_433_length_31865_cov_30.897296||full	RMAG1748	Bacteria	Firmicutes_A	Clostridia	Lachnospirales	Lachnospiraceae	UBA1066	UBA1066 sp900315305
vOTU9387	161004V_434_length_31804_cov_238.884878||full	RGIG8458	Bacteria	Firmicutes_A	Clostridia	Peptostreptococcales	Anaerovoracaceae	RUG11894	RUG11894 sp017626845
vOTU9401	161004V_46_length_104881_cov_102.073970||full	RGIG5173	Bacteria	Bacteroidota	Bacteroidia	Bacteroidales	Muribaculaceae	Sodaliphilus
vOTU9410	161004V_475_length_30218_cov_20.134469||full	RGIG3675	Bacteria	Bacteroidota	Bacteroidia	Bacteroidales	UBA932	Cryptobacteroides	Cryptobacteroides sp017455065
vOTU9424	161004V_501_length_28962_cov_32.398935||full	CACZDS01	Bacteria	Bacteroidota	Bacteroidia	Bacteroidales	Bacteroidaceae	Ga6A1	Ga6A1 sp900102385
vOTU9424	161004V_501_length_28962_cov_32.398935||full	CADAGZ01	Bacteria	Bacteroidota	Bacteroidia	Bacteroidales	Bacteroidaceae	Ga6A1	Ga6A1 sp900102385
vOTU9424	161004V_501_length_28962_cov_32.398935||full	CADAOH01	Bacteria	Bacteroidota	Bacteroidia	Bacteroidales	Bacteroidaceae	Ga6A1	Ga6A1 sp900102385
vOTU9424	161004V_501_length_28962_cov_32.398935||full	CADBXP01	Bacteria	Bacteroidota	Bacteroidia	Bacteroidales	Bacteroidaceae	Ga6A1	Ga6A1 sp900102385
vOTU9424	161004V_501_length_28962_cov_32.398935||full	RGIG8161	Bacteria	Bacteroidota	Bacteroidia	Bacteroidales	Bacteroidaceae	Ga6A1	Ga6A1 sp017617315
vOTU9424	161004V_501_length_28962_cov_32.398935||full	RMAG1517	Bacteria	Bacteroidota	Bacteroidia	Bacteroidales	Bacteroidaceae	Ga6A1	Ga6A1 sp900102385
vOTU9425	161004V_502_length_28900_cov_6.971607||full	CACZCO01	Bacteria	Firmicutes_A	Clostridia	Lachnospirales	Lachnospiraceae	AC2028	AC2028 sp902790935
vOTU9434	161004V_52_length_99796_cov_8.307537||full	CACWQN01	Bacteria	Bacteroidota	Bacteroidia	Bacteroidales	Bacteroidaceae	Prevotella	Prevotella copri
vOTU9440	161004V_53_length_98112_cov_65.565549||full	141009_106_sub	Bacteria	Bacteroidota	Bacteroidia	Bacteroidales	Bacteroidaceae	UBA1179	UBA1179 sp902763885
vOTU9440	161004V_53_length_98112_cov_65.565549||full	CACWTU01	Bacteria	Bacteroidota	Bacteroidia	Bacteroidales	Bacteroidaceae	UBA1179	UBA1179 sp902763885
vOTU9440	161004V_53_length_98112_cov_65.565549||full	CACZLB01	Bacteria	Bacteroidota	Bacteroidia	Bacteroidales	Bacteroidaceae	UBA1179	UBA1179 sp900318995
vOTU9440	161004V_53_length_98112_cov_65.565549||full	RGIG6214	Bacteria	Bacteroidota	Bacteroidia	Bacteroidales	Bacteroidaceae	UBA1179	UBA1179 sp902782245
vOTU9440	161004V_53_length_98112_cov_65.565549||full	RMAG2267	Bacteria	Bacteroidota	Bacteroidia	Bacteroidales	Bacteroidaceae	UBA1179	UBA1179 sp902802285
vOTU9443	161004V_54_length_98099_cov_9.881349||full	CADBZP01	Bacteria	Bacteroidota	Bacteroidia	Bacteroidales	Bacteroidaceae	Prevotella	Prevotella sp900315525
vOTU9443	161004V_54_length_98099_cov_9.881349||full	RMAG103	Bacteria	Bacteroidota	Bacteroidia	Bacteroidales	Bacteroidaceae	UBA4334	UBA4334 sp900316975
vOTU9446	161004V_547_length_27129_cov_84.475733||full_1	141002_bin.58_sub	Bacteria	Bacteroidota	Bacteroidia	Bacteroidales	Bacteroidaceae	Prevotella	Prevotella sp905233985
vOTU9446	161004V_547_length_27129_cov_84.475733||full_1	CADAWB01	Bacteria	Bacteroidota	Bacteroidia	Bacteroidales	Bacteroidaceae	UBA4372	UBA4372 sp900318115
vOTU9446	161004V_547_length_27129_cov_84.475733||full_1	CADCNQ01	Bacteria	Bacteroidota	Bacteroidia	Bacteroidales	Bacteroidaceae	UBA4372	UBA4372 sp902802815
vOTU9446	161004V_547_length_27129_cov_84.475733||full_1	RGIG2783	Bacteria	Bacteroidota	Bacteroidia	Bacteroidales	Bacteroidaceae	UBA4372	UBA4372 sp017427185
vOTU9446	161004V_547_length_27129_cov_84.475733||full_1	RGIG4467	Bacteria	Bacteroidota	Bacteroidia	Bacteroidales	Bacteroidaceae	UBA4372	UBA4372 sp017469525
vOTU9446	161004V_547_length_27129_cov_84.475733||full_1	RGIG5953	Bacteria	Bacteroidota	Bacteroidia	Bacteroidales	Bacteroidaceae	UBA4372	UBA4372 sp902775385
vOTU9446	161004V_547_length_27129_cov_84.475733||full_1	RGIG8413	Bacteria	Bacteroidota	Bacteroidia	Bacteroidales	Bacteroidaceae	Prevotella
vOTU9446	161004V_547_length_27129_cov_84.475733||full_1	RGIG8421	Bacteria	Bacteroidota	Bacteroidia	Bacteroidales	Bacteroidaceae	Prevotella
vOTU9446	161004V_547_length_27129_cov_84.475733||full_1	RGIG8920	Bacteria	Bacteroidota	Bacteroidia	Bacteroidales	Bacteroidaceae	UBA4372	UBA4372 sp017469525
vOTU9446	161004V_547_length_27129_cov_84.475733||full_1	RGIG9195	Bacteria	Bacteroidota	Bacteroidia	Bacteroidales	Bacteroidaceae	Prevotella	Prevotella sp900314655
vOTU9446	161004V_547_length_27129_cov_84.475733||full_1	RMAG1241	Bacteria	Bacteroidota	Bacteroidia	Bacteroidales	Bacteroidaceae	UBA4372	UBA4372 sp900318115
vOTU9446	161004V_547_length_27129_cov_84.475733||full_1	RMAG2053	Bacteria	Bacteroidota	Bacteroidia	Bacteroidales	Bacteroidaceae	UBA4334	UBA4334 sp002353575
vOTU9452	161004V_569_length_26256_cov_232.919889||full	CACYJJ01	Bacteria	Firmicutes_A	Clostridia	Lachnospirales	Lachnospiraceae	CAG-791	CAG-791 sp900319245
vOTU9452	161004V_569_length_26256_cov_232.919889||full	CADATD01	Bacteria	Firmicutes_A	Clostridia	Lachnospirales	Lachnospiraceae	Bilifractor	Bilifractor sp900319355
vOTU9452	161004V_569_length_26256_cov_232.919889||full	RMAG1858	Bacteria	Firmicutes_A	Clostridia	Lachnospirales	Lachnospiraceae	Eubacterium_I
vOTU9453	161004V_57_length_97137_cov_14.912414||full	CADBZP01	Bacteria	Bacteroidota	Bacteroidia	Bacteroidales	Bacteroidaceae	Prevotella	Prevotella sp900315525
vOTU9460	161004V_60_length_93249_cov_150.448709||full	CACZJN01	Bacteria	Firmicutes_C	Negativicutes	Selenomonadales	Selenomonadaceae	Selenomonas_C	Selenomonas_C bovis
vOTU9467	161004V_62_length_92524_cov_51.244514||full_1	3356387-final.assembly	Bacteria	Firmicutes_A	Clostridia	Oscillospirales	Ruminococcaceae	Ruminococcus_D	Ruminococcus_D sp000686125
vOTU9476	161004V_647_length_23501_cov_19.636356||full	CACZJQ01	Bacteria	Firmicutes	Bacilli	Erysipelotrichales	Coprobacillaceae	Intestinibaculum	Intestinibaculum porci
vOTU9478	161004V_655_length_23402_cov_123.591211||full	CACWLO01	Bacteria	Bacteroidota	Bacteroidia	Bacteroidales	Bacteroidaceae	Prevotella	Prevotella sp902801375
vOTU9478	161004V_655_length_23402_cov_123.591211||full	CACXKO01	Bacteria	Bacteroidota	Bacteroidia	Bacteroidales	Bacteroidaceae	Prevotella	Prevotella sp900314755
vOTU9482	161004V_660_length_23288_cov_48.899066||full	161008_101	Bacteria	Actinobacteriota	Coriobacteriia	Coriobacteriales	Atopobiaceae	Parafannyhessea	Parafannyhessea umbonata
vOTU9482	161004V_660_length_23288_cov_48.899066||full	CACWGI01	Bacteria	Actinobacteriota	Coriobacteriia	Coriobacteriales	Atopobiaceae	Parafannyhessea	Parafannyhessea umbonata
vOTU9482	161004V_660_length_23288_cov_48.899066||full	CADBZN01	Bacteria	Actinobacteriota	Coriobacteriia	Coriobacteriales	Atopobiaceae	Parafannyhessea	Parafannyhessea umbonata
vOTU9489	161004V_689_length_22624_cov_756.549559||full	RMAG859	Bacteria	Proteobacteria	Gammaproteobacteria	Enterobacterales	Succinivibrionaceae	Ruminobacter	Ruminobacter sp900315145
[truncated: 2,614 more rows]
