# Supplementary material for: Rumen DNA virome in beef cattle reveals an unexplored diverse community with potential links to carcass traits
Source: ISME Commun. 2025 Feb 5;5(1):ycaf021. doi: 10.1093/ismeco/ycaf021 (PMC11879238; doi:10.1093/ismeco/ycaf021)
Supplement: Supplementary_Table_3_ycaf021 [file supplementary_table_3_ycaf021.xlsx]

## Sheet: Supplementary Table 3
Supplementary Table 3. Functional profiles of JBVG vOTUs
vOTU ID	VC	Protein ID	#phrog	Annotation	Category
vOTU4	single vOTU	01V_1000_length_22945_cov_36.794758||full_15	phrog_8780	minor tail protein	tail
vOTU4	single vOTU	01V_1000_length_22945_cov_36.794758||full_3	phrog_415	polynucleotide kinase	other
vOTU4	single vOTU	01V_1000_length_22945_cov_36.794758||full_34	phrog_363	DNA methyltransferase	other
vOTU4	single vOTU	01V_1000_length_22945_cov_36.794758||full_7	phrog_2338	endolysin	lysis
vOTU5	VC_12	01V_1007_length_22874_cov_41.123187||full_14	phrog_27309	S-adenosylmethionine decarboxylase	other
vOTU5	VC_12	01V_1007_length_22874_cov_41.123187||full_16	phrog_36001	NA	unknown function
vOTU5	VC_12	01V_1007_length_22874_cov_41.123187||full_8	phrog_1770	Holliday junction resolvase	DNA, RNA and nucleotide metabolism
vOTU3	VC_22	01V_100_length_70056_cov_44.506878||full_12	phrog_298	exonuclease	DNA, RNA and nucleotide metabolism
vOTU3	VC_22	01V_100_length_70056_cov_44.506878||full_17	phrog_1252	DNA polymerase	DNA, RNA and nucleotide metabolism
vOTU3	VC_22	01V_100_length_70056_cov_44.506878||full_23	phrog_12305	ParB-like partition protein	DNA, RNA and nucleotide metabolism
vOTU3	VC_22	01V_100_length_70056_cov_44.506878||full_29	phrog_20162	HNH endonuclease	DNA, RNA and nucleotide metabolism
vOTU3	VC_22	01V_100_length_70056_cov_44.506878||full_3	phrog_15471	HNH endonuclease	DNA, RNA and nucleotide metabolism
vOTU3	VC_22	01V_100_length_70056_cov_44.506878||full_31	phrog_93	endonuclease	DNA, RNA and nucleotide metabolism
vOTU3	VC_22	01V_100_length_70056_cov_44.506878||full_4	phrog_7545	HNH endonuclease	DNA, RNA and nucleotide metabolism
vOTU3	VC_22	01V_100_length_70056_cov_44.506878||full_40	phrog_968	RNA ligase	DNA, RNA and nucleotide metabolism
vOTU3	VC_22	01V_100_length_70056_cov_44.506878||full_82	phrog_2647	head decoration	head and packaging
vOTU8	single vOTU	01V_1025_length_22671_cov_6.109834||full_1	phrog_104	portal protein	head and packaging
vOTU8	single vOTU	01V_1025_length_22671_cov_6.109834||full_10	phrog_117	major tail protein	tail
vOTU8	single vOTU	01V_1025_length_22671_cov_6.109834||full_12	phrog_1633	NA	unknown function
vOTU8	single vOTU	01V_1025_length_22671_cov_6.109834||full_13	phrog_6900	tail length tape measure protein	tail
vOTU8	single vOTU	01V_1025_length_22671_cov_6.109834||full_2	phrog_8561	NA	unknown function
vOTU8	single vOTU	01V_1025_length_22671_cov_6.109834||full_21	phrog_35140	NA	unknown function
vOTU8	single vOTU	01V_1025_length_22671_cov_6.109834||full_32	phrog_1227	exonuclease	DNA, RNA and nucleotide metabolism
vOTU8	single vOTU	01V_1025_length_22671_cov_6.109834||full_34	phrog_3490	ERCC4-type nuclease	DNA, RNA and nucleotide metabolism
vOTU8	single vOTU	01V_1025_length_22671_cov_6.109834||full_4	phrog_1879	head scaffolding protein	head and packaging
vOTU8	single vOTU	01V_1025_length_22671_cov_6.109834||full_6	phrog_137	head-tail adaptor Ad1	connector
vOTU8	single vOTU	01V_1025_length_22671_cov_6.109834||full_7	phrog_501	head closure Hc1	connector
vOTU9	single vOTU	01V_1028_length_22613_cov_7.999025||full_23	phrog_501	head closure Hc1	connector
vOTU9	single vOTU	01V_1028_length_22613_cov_7.999025||full_27	phrog_3244	head maturation protease	head and packaging
vOTU9	single vOTU	01V_1028_length_22613_cov_7.999025||full_28	phrog_2662	portal protein	head and packaging
vOTU9	single vOTU	01V_1028_length_22613_cov_7.999025||full_3	phrog_2328	transcriptional repressor	transcription regulation
vOTU7	single vOTU	01V_102_length_69703_cov_32.234321||full_30	phrog_18750	NA	unknown function
vOTU7	single vOTU	01V_102_length_69703_cov_32.234321||full_49	phrog_355	nucleoside 2-deoxyribosyltransferase	DNA, RNA and nucleotide metabolism
vOTU7	single vOTU	01V_102_length_69703_cov_32.234321||full_59	phrog_1492	HNH endonuclease	DNA, RNA and nucleotide metabolism
vOTU7	single vOTU	01V_102_length_69703_cov_32.234321||full_67	phrog_32617	NA	unknown function
vOTU11	single vOTU	01V_1032_length_22565_cov_7.198534||full_10	phrog_244	RusA-like Holliday junction resolvase	DNA, RNA and nucleotide metabolism
vOTU12	VC_109	01V_1034_length_22552_cov_63.826155||full_20	phrog_655	homing endonuclease	DNA, RNA and nucleotide metabolism
vOTU10	VC_86	01V_103_length_69442_cov_9.964359||full_31	phrog_19658	replication initiation protein	DNA, RNA and nucleotide metabolism
vOTU10	VC_86	01V_103_length_69442_cov_9.964359||full_38	phrog_12241	DNA polymerase	DNA, RNA and nucleotide metabolism
vOTU10	VC_86	01V_103_length_69442_cov_9.964359||full_40	phrog_887	queuine tRNA-ribosyltransferase	moron, auxiliary metabolic gene and host takeover
vOTU10	VC_86	01V_103_length_69442_cov_9.964359||full_52	phrog_15863	NA	unknown function
vOTU10	VC_86	01V_103_length_69442_cov_9.964359||full_65	phrog_26384	NA	unknown function
vOTU10	VC_86	01V_103_length_69442_cov_9.964359||full_69	phrog_6466	DNA ligase	DNA, RNA and nucleotide metabolism
vOTU10	VC_86	01V_103_length_69442_cov_9.964359||full_72	phrog_421	unknown function	unknown function
vOTU10	VC_86	01V_103_length_69442_cov_9.964359||full_75	phrog_5846	clamp loader of DNA polymerase	DNA, RNA and nucleotide metabolism
vOTU10	VC_86	01V_103_length_69442_cov_9.964359||full_77	phrog_20214	clamp loader of DNA polymerase	DNA, RNA and nucleotide metabolism
vOTU10	VC_86	01V_103_length_69442_cov_9.964359||full_86	phrog_51	terminase small subunit	head and packaging
vOTU10	VC_86	01V_103_length_69442_cov_9.964359||full_89	phrog_3513	endolysin	lysis
vOTU10	VC_86	01V_103_length_69442_cov_9.964359||full_90	phrog_18557	terminase large subunit	head and packaging
vOTU14	VC_140	01V_1041_length_22449_cov_145.722202||full_26	phrog_9233	holin	lysis
vOTU14	VC_140	01V_1041_length_22449_cov_145.722202||full_28	phrog_20388	endolysin	lysis
vOTU13	VC_159	01V_104_length_69365_cov_7.219002||full_16	phrog_28493	NA	unknown function
vOTU13	VC_159	01V_104_length_69365_cov_7.219002||full_18	phrog_37649	tail length tape measure protein	tail
vOTU13	VC_159	01V_104_length_69365_cov_7.219002||full_19	phrog_34212	NA	unknown function
vOTU13	VC_159	01V_104_length_69365_cov_7.219002||full_21	phrog_329	minor tail protein	tail
vOTU13	VC_159	01V_104_length_69365_cov_7.219002||full_31	phrog_8790	restriction endonuclease	DNA, RNA and nucleotide metabolism
vOTU13	VC_159	01V_104_length_69365_cov_7.219002||full_39	phrog_255	exonuclease	DNA, RNA and nucleotide metabolism
vOTU13	VC_159	01V_104_length_69365_cov_7.219002||full_5	phrog_675	terminase large subunit	head and packaging
vOTU13	VC_159	01V_104_length_69365_cov_7.219002||full_6	phrog_3753	portal protein	head and packaging
vOTU13	VC_159	01V_104_length_69365_cov_7.219002||full_60	phrog_31472	NA	unknown function
vOTU13	VC_159	01V_104_length_69365_cov_7.219002||full_62	phrog_363	DNA methyltransferase	other
vOTU13	VC_159	01V_104_length_69365_cov_7.219002||full_64	phrog_107	exonuclease	DNA, RNA and nucleotide metabolism
vOTU13	VC_159	01V_104_length_69365_cov_7.219002||full_7	phrog_37797	NA	unknown function
vOTU13	VC_159	01V_104_length_69365_cov_7.219002||full_78	phrog_9246	NA	unknown function
vOTU16	single vOTU	01V_1050_length_22370_cov_6.183285||full_11	phrog_2324	Erf-like ssDNA annealing protein	DNA, RNA and nucleotide metabolism
vOTU16	single vOTU	01V_1050_length_22370_cov_6.183285||full_15	phrog_7245	anti-restriction protein	moron, auxiliary metabolic gene and host takeover
vOTU16	single vOTU	01V_1050_length_22370_cov_6.183285||full_3	phrog_1123	NA	unknown function
vOTU16	single vOTU	01V_1050_length_22370_cov_6.183285||full_4	phrog_1682	RusA-like Holliday junction resolvase	DNA, RNA and nucleotide metabolism
vOTU16	single vOTU	01V_1050_length_22370_cov_6.183285||full_6	phrog_1389	NA	unknown function
vOTU16	single vOTU	01V_1050_length_22370_cov_6.183285||full_8	phrog_298	exonuclease	DNA, RNA and nucleotide metabolism
vOTU16	single vOTU	01V_1050_length_22370_cov_6.183285||full_9	phrog_6244	NA	unknown function
vOTU17	single vOTU	01V_1057_length_22325_cov_17.064077||full_13	phrog_25722	NA	unknown function
vOTU17	single vOTU	01V_1057_length_22325_cov_17.064077||full_5	phrog_3244	head maturation protease	head and packaging
vOTU15	VC_194	01V_105_length_68468_cov_29.282169||full_13	phrog_20188	endonuclease	DNA, RNA and nucleotide metabolism
vOTU15	VC_194	01V_105_length_68468_cov_29.282169||full_18	phrog_4652	NA	unknown function
vOTU15	VC_194	01V_105_length_68468_cov_29.282169||full_24	phrog_3513	endolysin	lysis
vOTU15	VC_194	01V_105_length_68468_cov_29.282169||full_35	phrog_1194	NA	unknown function
vOTU15	VC_194	01V_105_length_68468_cov_29.282169||full_71	phrog_1075	tRNA splicing ligase	DNA, RNA and nucleotide metabolism
vOTU15	VC_194	01V_105_length_68468_cov_29.282169||full_75	phrog_5708	DnaD-like helicase loader	DNA, RNA and nucleotide metabolism
vOTU15	VC_194	01V_105_length_68468_cov_29.282169||full_76	phrog_3490	ERCC4-type nuclease	DNA, RNA and nucleotide metabolism
vOTU15	VC_194	01V_105_length_68468_cov_29.282169||full_8	phrog_392	metal-dependent hydrolase	other
vOTU18	single vOTU	01V_1061_length_22281_cov_5.835553||full_13	phrog_30133	virion structural protein	head and packaging
vOTU19	VC_227	01V_1068_length_22208_cov_28.950390||full_2	phrog_7999	NA	unknown function
vOTU19	VC_227	01V_1068_length_22208_cov_28.950390||full_20	phrog_1686	tail length tape measure protein	tail
vOTU19	VC_227	01V_1068_length_22208_cov_28.950390||full_25	phrog_117	major tail protein	tail
vOTU19	VC_227	01V_1068_length_22208_cov_28.950390||full_3	phrog_959	HNH endonuclease	DNA, RNA and nucleotide metabolism
vOTU19	VC_227	01V_1068_length_22208_cov_28.950390||full_8	phrog_22134	NA	unknown function
vOTU21	VC_230	01V_1070_length_22158_cov_7.917161||full_18	phrog_1158	tail assembly chaperone	tail
vOTU21	VC_230	01V_1070_length_22158_cov_7.917161||full_3	phrog_5774	head-tail joining	connector
vOTU22	VC_234	01V_1072_length_22141_cov_26.532373||full_32	phrog_24819	NA	unknown function
vOTU22	VC_234	01V_1072_length_22141_cov_26.532373||full_34	phrog_24819	NA	unknown function
vOTU23	VC_238	01V_1079_length_21947_cov_321.298876||full_11	phrog_6969	NA	unknown function
vOTU23	VC_238	01V_1079_length_21947_cov_321.298876||full_14	phrog_34953	NA	unknown function
vOTU23	VC_238	01V_1079_length_21947_cov_321.298876||full_29	phrog_36001	NA	unknown function
vOTU23	VC_238	01V_1079_length_21947_cov_321.298876||full_37	phrog_5931	NA	unknown function
vOTU20	VC_240	01V_107_length_68425_cov_25.584204||full_100	phrog_6721	NA	unknown function
vOTU20	VC_240	01V_107_length_68425_cov_25.584204||full_104	phrog_1048	NA	unknown function
vOTU20	VC_240	01V_107_length_68425_cov_25.584204||full_28	phrog_29272	endolysin	lysis
vOTU20	VC_240	01V_107_length_68425_cov_25.584204||full_4	phrog_1048	NA	unknown function
vOTU20	VC_240	01V_107_length_68425_cov_25.584204||full_67	phrog_12365	NA	unknown function
vOTU20	VC_240	01V_107_length_68425_cov_25.584204||full_92	phrog_21866	primase	DNA, RNA and nucleotide metabolism
vOTU25	single vOTU	01V_1086_length_21832_cov_80.446434||full_17	phrog_67	DNA methyltransferase	other
vOTU25	single vOTU	01V_1086_length_21832_cov_80.446434||full_6	phrog_34096	head maturation protease	head and packaging
vOTU24	VC_254	01V_108_length_68172_cov_69.173319||full_100	phrog_20162	HNH endonuclease	DNA, RNA and nucleotide metabolism
vOTU24	VC_254	01V_108_length_68172_cov_69.173319||full_104	phrog_9327	primosomal protein	DNA, RNA and nucleotide metabolism
vOTU24	VC_254	01V_108_length_68172_cov_69.173319||full_109	phrog_7838	exonuclease	DNA, RNA and nucleotide metabolism
vOTU24	VC_254	01V_108_length_68172_cov_69.173319||full_116	phrog_1682	RusA-like Holliday junction resolvase	DNA, RNA and nucleotide metabolism
vOTU24	VC_254	01V_108_length_68172_cov_69.173319||full_19	phrog_30543	tail length tape measure protein	tail
vOTU24	VC_254	01V_108_length_68172_cov_69.173319||full_29	phrog_2338	endolysin	lysis
vOTU24	VC_254	01V_108_length_68172_cov_69.173319||full_46	phrog_659	Sak-like ssDNA annealing protein	DNA, RNA and nucleotide metabolism
vOTU24	VC_254	01V_108_length_68172_cov_69.173319||full_48	phrog_298	exonuclease	DNA, RNA and nucleotide metabolism
vOTU24	VC_254	01V_108_length_68172_cov_69.173319||full_5	phrog_606	terminase small subunit	head and packaging
vOTU24	VC_254	01V_108_length_68172_cov_69.173319||full_50	phrog_20735	NA	unknown function
vOTU24	VC_254	01V_108_length_68172_cov_69.173319||full_52	phrog_8790	restriction endonuclease	DNA, RNA and nucleotide metabolism
vOTU24	VC_254	01V_108_length_68172_cov_69.173319||full_69	phrog_22739	GtrB-like O-antigen conversion	moron, auxiliary metabolic gene and host takeover
vOTU24	VC_254	01V_108_length_68172_cov_69.173319||full_85	phrog_9145	tail length tape measure protein	tail
vOTU24	VC_254	01V_108_length_68172_cov_69.173319||full_97	phrog_2338	endolysin	lysis
vOTU24	VC_254	01V_108_length_68172_cov_69.173319||full_99	phrog_740	HNH endonuclease	DNA, RNA and nucleotide metabolism
vOTU26	single vOTU	01V_1097_length_21671_cov_11.181625||full_10	phrog_799	DNA methyltransferase	other
vOTU26	single vOTU	01V_1097_length_21671_cov_11.181625||full_18	phrog_757	DNA methyltransferase	other
vOTU26	single vOTU	01V_1097_length_21671_cov_11.181625||full_22	phrog_18557	terminase large subunit	head and packaging
vOTU26	single vOTU	01V_1097_length_21671_cov_11.181625||full_4	phrog_19658	replication initiation protein	DNA, RNA and nucleotide metabolism
vOTU2	VC_292	01V_10_length_213352_cov_11.739213||full_103	phrog_23	tail sheath	tail
vOTU2	VC_292	01V_10_length_213352_cov_11.739213||full_105	phrog_20046	NA	unknown function
vOTU2	VC_292	01V_10_length_213352_cov_11.739213||full_124	phrog_592	thymidine kinase	other
vOTU2	VC_292	01V_10_length_213352_cov_11.739213||full_136	phrog_314	homing endonuclease	DNA, RNA and nucleotide metabolism
vOTU2	VC_292	01V_10_length_213352_cov_11.739213||full_14	phrog_1198	MutT/NUDIX hydrolase	other
vOTU2	VC_292	01V_10_length_213352_cov_11.739213||full_141	phrog_261	baseplate wedge subunit	tail
vOTU2	VC_292	01V_10_length_213352_cov_11.739213||full_169	phrog_681	endonuclease	DNA, RNA and nucleotide metabolism
vOTU2	VC_292	01V_10_length_213352_cov_11.739213||full_186	phrog_705	NA	unknown function
vOTU2	VC_292	01V_10_length_213352_cov_11.739213||full_189	phrog_6572	ADP-ribosylglycohydrolase	other
vOTU2	VC_292	01V_10_length_213352_cov_11.739213||full_197	phrog_4717	tRNA-His guanylyltransferase	DNA, RNA and nucleotide metabolism
vOTU2	VC_292	01V_10_length_213352_cov_11.739213||full_199	phrog_388	nucleotidyltransferase	DNA, RNA and nucleotide metabolism
vOTU2	VC_292	01V_10_length_213352_cov_11.739213||full_205	phrog_548	RNA ligase	DNA, RNA and nucleotide metabolism
vOTU2	VC_292	01V_10_length_213352_cov_11.739213||full_209	phrog_2971	NA	unknown function
vOTU2	VC_292	01V_10_length_213352_cov_11.739213||full_210	phrog_1211	2-aminooxy adenylosuccinate synthetase	DNA, RNA and nucleotide metabolism
vOTU2	VC_292	01V_10_length_213352_cov_11.739213||full_211	phrog_562	RNA ligase and tail fiber protein attachment catalyst	tail
vOTU2	VC_292	01V_10_length_213352_cov_11.739213||full_22	phrog_67	DNA methyltransferase	other
vOTU2	VC_292	01V_10_length_213352_cov_11.739213||full_220	phrog_31004	NA	unknown function
vOTU2	VC_292	01V_10_length_213352_cov_11.739213||full_223	phrog_464	unknown function	unknown function
vOTU2	VC_292	01V_10_length_213352_cov_11.739213||full_24	phrog_1802	radical SAM domain-containing protein	other
vOTU2	VC_292	01V_10_length_213352_cov_11.739213||full_30	phrog_4871	ATP-dependent protease	other
vOTU2	VC_292	01V_10_length_213352_cov_11.739213||full_32	phrog_20705	virion structural protein	head and packaging
vOTU2	VC_292	01V_10_length_213352_cov_11.739213||full_40	phrog_213	portal protein	head and packaging
vOTU2	VC_292	01V_10_length_213352_cov_11.739213||full_47	phrog_36119	NA	unknown function
vOTU2	VC_292	01V_10_length_213352_cov_11.739213||full_53	phrog_26101	glycosyltransferase	moron, auxiliary metabolic gene and host takeover
vOTU2	VC_292	01V_10_length_213352_cov_11.739213||full_55	phrog_207	head maturation protease	head and packaging
vOTU2	VC_292	01V_10_length_213352_cov_11.739213||full_57	phrog_138	major head protein	head and packaging
vOTU2	VC_292	01V_10_length_213352_cov_11.739213||full_6	phrog_12005	NA	unknown function
vOTU2	VC_292	01V_10_length_213352_cov_11.739213||full_68	phrog_540	nucleotide-sugar epimerase	DNA, RNA and nucleotide metabolism
vOTU2	VC_292	01V_10_length_213352_cov_11.739213||full_70	phrog_8784	dTDP-4-dehydrorhamnose 3,5-epimerase	moron, auxiliary metabolic gene and host takeover
vOTU2	VC_292	01V_10_length_213352_cov_11.739213||full_71	phrog_1967	DNA helicase	DNA, RNA and nucleotide metabolism
vOTU2	VC_292	01V_10_length_213352_cov_11.739213||full_72	phrog_4339	NA	unknown function
vOTU2	VC_292	01V_10_length_213352_cov_11.739213||full_82	phrog_7162	glycosyltransferase	moron, auxiliary metabolic gene and host takeover
vOTU2	VC_292	01V_10_length_213352_cov_11.739213||full_89	phrog_18608	NA	unknown function
vOTU2	VC_292	01V_10_length_213352_cov_11.739213||full_91	phrog_262	DNA polymerase	DNA, RNA and nucleotide metabolism
vOTU28	VC_306	01V_110_length_68032_cov_13.813849||full_16	phrog_2468	head morphogenesis	head and packaging
vOTU28	VC_306	01V_110_length_68032_cov_13.813849||full_38	phrog_2514	DnaD-like helicase loader	DNA, RNA and nucleotide metabolism
vOTU28	VC_306	01V_110_length_68032_cov_13.813849||full_4	phrog_5448	tail length tape measure protein	tail
vOTU28	VC_306	01V_110_length_68032_cov_13.813849||full_40	phrog_27667	single strand DNA binding protein	DNA, RNA and nucleotide metabolism
vOTU28	VC_306	01V_110_length_68032_cov_13.813849||full_44	phrog_298	exonuclease	DNA, RNA and nucleotide metabolism
vOTU28	VC_306	01V_110_length_68032_cov_13.813849||full_46	phrog_21649	NA	unknown function
vOTU28	VC_306	01V_110_length_68032_cov_13.813849||full_63	phrog_16241	endolysin	lysis
vOTU28	VC_306	01V_110_length_68032_cov_13.813849||full_68	phrog_15439	peptidase	other
vOTU28	VC_306	01V_110_length_68032_cov_13.813849||full_9	phrog_17977	NA	unknown function
vOTU28	VC_306	01V_110_length_68032_cov_13.813849||full_98	phrog_12131	homing endonuclease	DNA, RNA and nucleotide metabolism
vOTU29	VC_326	01V_1112_length_21410_cov_802.401498||full_1	phrog_894	endolysin	lysis
vOTU29	VC_326	01V_1112_length_21410_cov_802.401498||full_6	phrog_11226	portal protein	head and packaging
vOTU30	VC_328	01V_1113_length_21388_cov_41.398256||full_5	phrog_3225	adaptor Ad4	connector
vOTU31	VC_333	01V_1118_length_21313_cov_28.878916||full_1	phrog_13845	NA	unknown function
vOTU31	VC_333	01V_1118_length_21313_cov_28.878916||full_15	phrog_13289	tail protein	tail
vOTU32	single vOTU	01V_1127_length_21206_cov_9.739729||full_1	phrog_5004	NA	unknown function
vOTU33	VC_347	01V_1129_length_21191_cov_28.815765||full_10	phrog_28990	NA	unknown function
vOTU33	VC_347	01V_1129_length_21191_cov_28.815765||full_11	phrog_3777	NA	unknown function
vOTU33	VC_347	01V_1129_length_21191_cov_28.815765||full_24	phrog_6900	tail length tape measure protein	tail
vOTU33	VC_347	01V_1129_length_21191_cov_28.815765||full_34	phrog_13042	major head protein	head and packaging
vOTU33	VC_347	01V_1129_length_21191_cov_28.815765||full_5	phrog_3490	ERCC4-type nuclease	DNA, RNA and nucleotide metabolism
vOTU33	VC_347	01V_1129_length_21191_cov_28.815765||full_7	phrog_2872	Sak4-like ssDNA annealing protein	DNA, RNA and nucleotide metabolism
vOTU35	VC_354	01V_1130_length_21189_cov_151.868600||full_17	phrog_9589	endolysin	lysis
vOTU35	VC_354	01V_1130_length_21189_cov_151.868600||full_20	phrog_372	tail protein	tail
vOTU35	VC_354	01V_1130_length_21189_cov_151.868600||full_21	phrog_13289	tail protein	tail
vOTU35	VC_354	01V_1130_length_21189_cov_151.868600||full_32	phrog_7053	head maturation protease	head and packaging
vOTU35	VC_354	01V_1130_length_21189_cov_151.868600||full_8	phrog_4973	NA	unknown function
vOTU36	single vOTU	01V_1133_length_21170_cov_6.077954||full_20	phrog_17405	head protein	head and packaging
vOTU36	single vOTU	01V_1133_length_21170_cov_6.077954||full_21	phrog_17977	NA	unknown function
vOTU36	single vOTU	01V_1133_length_21170_cov_6.077954||full_27	phrog_2468	head morphogenesis	head and packaging
vOTU36	single vOTU	01V_1133_length_21170_cov_6.077954||full_29	phrog_7545	HNH endonuclease	DNA, RNA and nucleotide metabolism
vOTU36	single vOTU	01V_1133_length_21170_cov_6.077954||full_30	phrog_16259	DNA helicase	DNA, RNA and nucleotide metabolism
vOTU37	single vOTU	01V_1138_length_21101_cov_274.189680||full_14	phrog_894	endolysin	lysis
vOTU37	single vOTU	01V_1138_length_21101_cov_274.189680||full_19	phrog_36688	tail length tape measure protein	tail
vOTU38	VC_369	01V_1139_length_21079_cov_12.211425||full_12	phrog_27309	S-adenosylmethionine decarboxylase	other
vOTU38	VC_369	01V_1139_length_21079_cov_12.211425||full_8	phrog_256	DNA helicase	DNA, RNA and nucleotide metabolism
vOTU34	VC_375	01V_113_length_65521_cov_6.665216||full_109	phrog_22076	NA	unknown function
vOTU34	VC_375	01V_113_length_65521_cov_6.665216||full_112	phrog_1221	NA	unknown function
vOTU34	VC_375	01V_113_length_65521_cov_6.665216||full_119	phrog_29248	NA	unknown function
vOTU34	VC_375	01V_113_length_65521_cov_6.665216||full_43	phrog_1815	guanylate kinase	other
vOTU34	VC_375	01V_113_length_65521_cov_6.665216||full_7	phrog_4210	DNA polymerase	DNA, RNA and nucleotide metabolism
vOTU34	VC_375	01V_113_length_65521_cov_6.665216||full_75	phrog_6160	NA	unknown function
vOTU34	VC_375	01V_113_length_65521_cov_6.665216||full_78	phrog_1663	dCTP deaminase	DNA, RNA and nucleotide metabolism
vOTU39	VC_388	01V_114_length_65413_cov_137.732718||full_10	phrog_3270	head maturation protease	head and packaging
vOTU39	VC_388	01V_114_length_65413_cov_137.732718||full_14	phrog_2645	major tail protein	tail
vOTU39	VC_388	01V_114_length_65413_cov_137.732718||full_15	phrog_4282	NA	unknown function
vOTU39	VC_388	01V_114_length_65413_cov_137.732718||full_18	phrog_1942	tail length tape measure protein	tail
vOTU39	VC_388	01V_114_length_65413_cov_137.732718||full_2	phrog_4321	HNH endonuclease	DNA, RNA and nucleotide metabolism
vOTU39	VC_388	01V_114_length_65413_cov_137.732718||full_21	phrog_10272	NA	unknown function
vOTU39	VC_388	01V_114_length_65413_cov_137.732718||full_22	phrog_8309	NA	unknown function
vOTU39	VC_388	01V_114_length_65413_cov_137.732718||full_23	phrog_18608	NA	unknown function
vOTU39	VC_388	01V_114_length_65413_cov_137.732718||full_3	phrog_4247	virion structural protein	head and packaging
vOTU39	VC_388	01V_114_length_65413_cov_137.732718||full_65	phrog_1891	HNH endonuclease	DNA, RNA and nucleotide metabolism
vOTU39	VC_388	01V_114_length_65413_cov_137.732718||full_79	phrog_4079	NA	unknown function
vOTU39	VC_388	01V_114_length_65413_cov_137.732718||full_84	phrog_4787	single strand annealing protein	DNA, RNA and nucleotide metabolism
vOTU40	VC_436	01V_1153_length_20920_cov_352.865325||full_12	phrog_18627	tail protein	tail
vOTU40	VC_436	01V_1153_length_20920_cov_352.865325||full_15	phrog_9483	tail length tape measure protein	tail
vOTU40	VC_436	01V_1153_length_20920_cov_352.865325||full_16	phrog_3033	NA	unknown function
vOTU40	VC_436	01V_1153_length_20920_cov_352.865325||full_17	phrog_709	NA	unknown function
vOTU40	VC_436	01V_1153_length_20920_cov_352.865325||full_23	phrog_1574	NA	unknown function
vOTU40	VC_436	01V_1153_length_20920_cov_352.865325||full_28	phrog_1066	NA	unknown function
vOTU41	VC_440	01V_1157_length_20878_cov_29.895212||full_10	phrog_192	DNA polymerase exonuclease subunit	DNA, RNA and nucleotide metabolism
vOTU41	VC_440	01V_1157_length_20878_cov_29.895212||full_24	phrog_2760	RecT-like ssDNA annealing protein	DNA, RNA and nucleotide metabolism
vOTU41	VC_440	01V_1157_length_20878_cov_29.895212||full_8	phrog_329	minor tail protein	tail
vOTU44	single vOTU	01V_1165_length_20782_cov_653.650794||full_10	phrog_40	head-tail adaptor Ad1	connector
vOTU44	single vOTU	01V_1165_length_20782_cov_653.650794||full_23	phrog_1501	NA	unknown function
vOTU44	single vOTU	01V_1165_length_20782_cov_653.650794||full_7	phrog_7331	terminase large subunit	head and packaging
vOTU42	VC_454	01V_116_length_65104_cov_50.881766||full_21	phrog_15551	NA	unknown function
vOTU42	VC_454	01V_116_length_65104_cov_50.881766||full_30	phrog_20518	NA	unknown function
vOTU42	VC_454	01V_116_length_65104_cov_50.881766||full_35	phrog_1492	HNH endonuclease	DNA, RNA and nucleotide metabolism
vOTU42	VC_454	01V_116_length_65104_cov_50.881766||full_39	phrog_1086	NA	unknown function
vOTU42	VC_454	01V_116_length_65104_cov_50.881766||full_48	phrog_1818	NA	unknown function
vOTU42	VC_454	01V_116_length_65104_cov_50.881766||full_86	phrog_953	HNH endonuclease	DNA, RNA and nucleotide metabolism
vOTU42	VC_454	01V_116_length_65104_cov_50.881766||full_95	phrog_1365	NA	unknown function
vOTU45	VC_463	01V_1175_length_20644_cov_6.575161||full_1	phrog_5302	tail protein	tail
vOTU46	VC_468	01V_118_length_64327_cov_19.184061||full_10	phrog_7021	NA	unknown function
vOTU46	VC_468	01V_118_length_64327_cov_19.184061||full_16	phrog_7021	NA	unknown function
vOTU46	VC_468	01V_118_length_64327_cov_19.184061||full_2	phrog_4321	HNH endonuclease	DNA, RNA and nucleotide metabolism
vOTU46	VC_468	01V_118_length_64327_cov_19.184061||full_29	phrog_9589	endolysin	lysis
vOTU46	VC_468	01V_118_length_64327_cov_19.184061||full_76	phrog_4079	NA	unknown function
vOTU47	single vOTU	01V_119_length_64308_cov_126.485409||full_101	phrog_17405	head protein	head and packaging
vOTU47	single vOTU	01V_119_length_64308_cov_126.485409||full_110	phrog_2468	head morphogenesis	head and packaging
vOTU47	single vOTU	01V_119_length_64308_cov_126.485409||full_28	phrog_7839	NA	unknown function
vOTU47	single vOTU	01V_119_length_64308_cov_126.485409||full_32	phrog_3392	NA	unknown function
vOTU47	single vOTU	01V_119_length_64308_cov_126.485409||full_57	phrog_135	dUTPase	DNA, RNA and nucleotide metabolism
vOTU47	single vOTU	01V_119_length_64308_cov_126.485409||full_59	phrog_11233	replication initiation protein	DNA, RNA and nucleotide metabolism
vOTU47	single vOTU	01V_119_length_64308_cov_126.485409||full_61	phrog_1682	RusA-like Holliday junction resolvase	DNA, RNA and nucleotide metabolism
vOTU47	single vOTU	01V_119_length_64308_cov_126.485409||full_63	phrog_398	NA	unknown function
vOTU47	single vOTU	01V_119_length_64308_cov_126.485409||full_73	phrog_463	anti-repressor	transcription regulation
vOTU47	single vOTU	01V_119_length_64308_cov_126.485409||full_88	phrog_6707	endolysin	lysis
vOTU47	single vOTU	01V_119_length_64308_cov_126.485409||full_91	phrog_14442	tail protein	tail
vOTU47	single vOTU	01V_119_length_64308_cov_126.485409||full_95	phrog_33119	long tail fiber protein distal subunit	tail
vOTU47	single vOTU	01V_119_length_64308_cov_126.485409||full_97	phrog_6900	tail length tape measure protein	tail
vOTU27	VC_509	01V_11_length_211150_cov_9.316905||full_105	phrog_14048	endolysin	lysis
vOTU27	VC_509	01V_11_length_211150_cov_9.316905||full_106	phrog_10967	endolysin	lysis
vOTU27	VC_509	01V_11_length_211150_cov_9.316905||full_112	phrog_19200	virion structural protein	head and packaging
vOTU27	VC_509	01V_11_length_211150_cov_9.316905||full_114	phrog_5711	head fiber protein	head and packaging
vOTU27	VC_509	01V_11_length_211150_cov_9.316905||full_115	phrog_11029	tail protein	tail
vOTU27	VC_509	01V_11_length_211150_cov_9.316905||full_117	phrog_15437	tail fiber protein	tail
vOTU27	VC_509	01V_11_length_211150_cov_9.316905||full_12	phrog_16999	Fe-S oxidoreductase	other
vOTU27	VC_509	01V_11_length_211150_cov_9.316905||full_125	phrog_32359	terminase large subunit	head and packaging
vOTU27	VC_509	01V_11_length_211150_cov_9.316905||full_134	phrog_2926	virion structural protein	head and packaging
vOTU27	VC_509	01V_11_length_211150_cov_9.316905||full_159	phrog_850	RNA-binding protein	DNA, RNA and nucleotide metabolism
vOTU27	VC_509	01V_11_length_211150_cov_9.316905||full_167	phrog_21037	NA	unknown function
vOTU27	VC_509	01V_11_length_211150_cov_9.316905||full_169	phrog_2962	RNA polymerase beta subunit	DNA, RNA and nucleotide metabolism
vOTU27	VC_509	01V_11_length_211150_cov_9.316905||full_17	phrog_2927	DNA polymerase	DNA, RNA and nucleotide metabolism
vOTU27	VC_509	01V_11_length_211150_cov_9.316905||full_175	phrog_6256	tail fiber protein	tail
vOTU27	VC_509	01V_11_length_211150_cov_9.316905||full_177	phrog_6256	tail fiber protein	tail
vOTU27	VC_509	01V_11_length_211150_cov_9.316905||full_179	phrog_20751	virion structural protein	head and packaging
vOTU27	VC_509	01V_11_length_211150_cov_9.316905||full_180	phrog_12252	NA	unknown function
vOTU27	VC_509	01V_11_length_211150_cov_9.316905||full_182	phrog_1815	guanylate kinase	other
vOTU27	VC_509	01V_11_length_211150_cov_9.316905||full_183	phrog_12252	NA	unknown function
vOTU27	VC_509	01V_11_length_211150_cov_9.316905||full_205	phrog_4218	anaerobic ribonucleoside reductase large subunit	DNA, RNA and nucleotide metabolism
vOTU27	VC_509	01V_11_length_211150_cov_9.316905||full_207	phrog_32430	tRNA splicing ligase RtcB	DNA, RNA and nucleotide metabolism
vOTU27	VC_509	01V_11_length_211150_cov_9.316905||full_213	phrog_20401	virion structural protein	head and packaging
vOTU27	VC_509	01V_11_length_211150_cov_9.316905||full_217	phrog_18960	NA	unknown function
vOTU27	VC_509	01V_11_length_211150_cov_9.316905||full_218	phrog_21400	virion structural protein	head and packaging
vOTU27	VC_509	01V_11_length_211150_cov_9.316905||full_221	phrog_23545	virion structural protein	head and packaging
vOTU27	VC_509	01V_11_length_211150_cov_9.316905||full_30	phrog_298	exonuclease	DNA, RNA and nucleotide metabolism
vOTU27	VC_509	01V_11_length_211150_cov_9.316905||full_34	phrog_100	SbcD-like subunit of palindrome specific endonuclease	DNA, RNA and nucleotide metabolism
vOTU27	VC_509	01V_11_length_211150_cov_9.316905||full_38	phrog_3015	RNA polymerase beta subunit	DNA, RNA and nucleotide metabolism
vOTU27	VC_509	01V_11_length_211150_cov_9.316905||full_47	phrog_23439	hydrolase	other
vOTU27	VC_509	01V_11_length_211150_cov_9.316905||full_56	phrog_325	Dda-like helicase	DNA, RNA and nucleotide metabolism
vOTU27	VC_509	01V_11_length_211150_cov_9.316905||full_73	phrog_3295	RNA polymerase beta subunit	DNA, RNA and nucleotide metabolism
vOTU27	VC_509	01V_11_length_211150_cov_9.316905||full_88	phrog_3011	DNA polymerase	DNA, RNA and nucleotide metabolism
vOTU50	VC_513	01V_120_length_64041_cov_10.996187||full_24	phrog_8429	NifU-like Fe-S cluster assembly protein	moron, auxiliary metabolic gene and host takeover
vOTU50	VC_513	01V_120_length_64041_cov_10.996187||full_63	phrog_843	Holliday junction resolvase	DNA, RNA and nucleotide metabolism
vOTU50	VC_513	01V_120_length_64041_cov_10.996187||full_67	phrog_953	HNH endonuclease	DNA, RNA and nucleotide metabolism
vOTU50	VC_513	01V_120_length_64041_cov_10.996187||full_72	phrog_9236	pyrophosphatase	other
vOTU50	VC_513	01V_120_length_64041_cov_10.996187||full_8	phrog_2011	anti-repressor Ant	transcription regulation
vOTU52	VC_523	01V_1212_length_20204_cov_5.955581||full_8	phrog_24921	NA	unknown function
vOTU51	VC_534	01V_121_length_63077_cov_126.452556||full_13	phrog_1689	nucleotide kinase	other
vOTU51	VC_534	01V_121_length_63077_cov_126.452556||full_35	phrog_2152	NA	unknown function
vOTU51	VC_534	01V_121_length_63077_cov_126.452556||full_44	phrog_35094	NA	unknown function
vOTU51	VC_534	01V_121_length_63077_cov_126.452556||full_55	phrog_14048	endolysin	lysis
vOTU51	VC_534	01V_121_length_63077_cov_126.452556||full_57	phrog_9233	holin	lysis
vOTU51	VC_534	01V_121_length_63077_cov_126.452556||full_60	phrog_4321	HNH endonuclease	DNA, RNA and nucleotide metabolism
vOTU51	VC_534	01V_121_length_63077_cov_126.452556||full_66	phrog_17517	tail protein	tail
vOTU51	VC_534	01V_121_length_63077_cov_126.452556||full_77	phrog_4247	virion structural protein	head and packaging
vOTU51	VC_534	01V_121_length_63077_cov_126.452556||full_81	phrog_16277	tail length tape measure protein	tail
vOTU51	VC_534	01V_121_length_63077_cov_126.452556||full_83	phrog_4338	NA	unknown function
vOTU51	VC_534	01V_121_length_63077_cov_126.452556||full_84	phrog_3270	head maturation protease	head and packaging
vOTU51	VC_534	01V_121_length_63077_cov_126.452556||full_86	phrog_7021	NA	unknown function
vOTU51	VC_534	01V_121_length_63077_cov_126.452556||full_88	phrog_2645	major tail protein	tail
vOTU51	VC_534	01V_121_length_63077_cov_126.452556||full_89	phrog_7021	NA	unknown function
vOTU54	VC_140	01V_1221_length_20047_cov_6.649810||full_2	phrog_1389	NA	unknown function
vOTU54	VC_140	01V_1221_length_20047_cov_6.649810||full_4	phrog_298	exonuclease	DNA, RNA and nucleotide metabolism
vOTU54	VC_140	01V_1221_length_20047_cov_6.649810||full_5	phrog_6244	NA	unknown function
vOTU55	VC_548	01V_1227_length_19989_cov_378.313986||full_3	phrog_3225	adaptor Ad4	connector
vOTU55	VC_548	01V_1227_length_19989_cov_378.313986||full_6	phrog_2006	major head protein	head and packaging
vOTU55	VC_548	01V_1227_length_19989_cov_378.313986||full_8	phrog_11037	NA	unknown function
vOTU53	VC_110	01V_122_length_62620_cov_13.258579||full_1	phrog_7348	endolysin	lysis
vOTU53	VC_110	01V_122_length_62620_cov_13.258579||full_12	phrog_8858	glycosyltransferase	moron, auxiliary metabolic gene and host takeover
vOTU53	VC_110	01V_122_length_62620_cov_13.258579||full_14	phrog_799	DNA methyltransferase	other
vOTU53	VC_110	01V_122_length_62620_cov_13.258579||full_22	phrog_1706	CRISPR/Cas system associated	DNA, RNA and nucleotide metabolism
vOTU53	VC_110	01V_122_length_62620_cov_13.258579||full_26	phrog_11257	NA	unknown function
vOTU53	VC_110	01V_122_length_62620_cov_13.258579||full_28	phrog_5889	NA	unknown function
vOTU53	VC_110	01V_122_length_62620_cov_13.258579||full_37	phrog_6466	DNA ligase	DNA, RNA and nucleotide metabolism
vOTU53	VC_110	01V_122_length_62620_cov_13.258579||full_38	phrog_1933	NA	unknown function
vOTU53	VC_110	01V_122_length_62620_cov_13.258579||full_39	phrog_2002	Holliday junction resolvase	DNA, RNA and nucleotide metabolism
vOTU53	VC_110	01V_122_length_62620_cov_13.258579||full_43	phrog_5846	clamp loader of DNA polymerase	DNA, RNA and nucleotide metabolism
vOTU53	VC_110	01V_122_length_62620_cov_13.258579||full_45	phrog_20214	clamp loader of DNA polymerase	DNA, RNA and nucleotide metabolism
vOTU53	VC_110	01V_122_length_62620_cov_13.258579||full_67	phrog_18557	terminase large subunit	head and packaging
vOTU53	VC_110	01V_122_length_62620_cov_13.258579||full_68	phrog_5302	tail protein	tail
vOTU53	VC_110	01V_122_length_62620_cov_13.258579||full_94	phrog_30543	tail length tape measure protein	tail
vOTU56	VC_22	01V_123_length_62558_cov_117.836760||full_10	phrog_6244	NA	unknown function
vOTU56	VC_22	01V_123_length_62558_cov_117.836760||full_16	phrog_93	endonuclease	DNA, RNA and nucleotide metabolism
vOTU56	VC_22	01V_123_length_62558_cov_117.836760||full_3	phrog_10678	NA	unknown function
vOTU56	VC_22	01V_123_length_62558_cov_117.836760||full_77	phrog_4264	NA	unknown function
vOTU56	VC_22	01V_123_length_62558_cov_117.836760||full_8	phrog_12305	ParB-like partition protein	DNA, RNA and nucleotide metabolism
vOTU56	VC_22	01V_123_length_62558_cov_117.836760||full_87	phrog_20518	NA	unknown function
vOTU57	VC_594	01V_1242_length_19900_cov_4.824591||full_1	phrog_19446	homing endonuclease	DNA, RNA and nucleotide metabolism
vOTU59	single vOTU	01V_1249_length_19812_cov_7.354811||full_1	phrog_9508	HNH endonuclease	DNA, RNA and nucleotide metabolism
vOTU59	single vOTU	01V_1249_length_19812_cov_7.354811||full_24	phrog_2760	RecT-like ssDNA annealing protein	DNA, RNA and nucleotide metabolism
vOTU59	single vOTU	01V_1249_length_19812_cov_7.354811||full_27	phrog_15946	NA	unknown function
vOTU59	single vOTU	01V_1249_length_19812_cov_7.354811||full_28	phrog_4652	NA	unknown function
vOTU61	single vOTU	01V_1251_length_19801_cov_32.292160||full_14	phrog_12846	tail fiber protein; Ig-domain containing	tail
vOTU61	single vOTU	01V_1251_length_19801_cov_32.292160||full_17	phrog_37649	tail length tape measure protein	tail
vOTU60	VC_642	01V_125_length_62489_cov_12.613656||full_10	phrog_15439	peptidase	other
vOTU60	VC_642	01V_125_length_62489_cov_12.613656||full_23	phrog_32934	NA	unknown function
vOTU60	VC_642	01V_125_length_62489_cov_12.613656||full_30	phrog_332	head-tail adaptor	connector
vOTU60	VC_642	01V_125_length_62489_cov_12.613656||full_4	phrog_23148	NA	unknown function
vOTU60	VC_642	01V_125_length_62489_cov_12.613656||full_58	phrog_2324	Erf-like ssDNA annealing protein	DNA, RNA and nucleotide metabolism
vOTU62	VC_649	01V_126_length_62463_cov_40.493014||full_11	phrog_774	NA	unknown function
vOTU62	VC_649	01V_126_length_62463_cov_40.493014||full_20	phrog_940	nuclease	DNA, RNA and nucleotide metabolism
vOTU62	VC_649	01V_126_length_62463_cov_40.493014||full_22	phrog_62	DNA helicase	DNA, RNA and nucleotide metabolism
vOTU62	VC_649	01V_126_length_62463_cov_40.493014||full_24	phrog_256	DNA helicase	DNA, RNA and nucleotide metabolism
vOTU62	VC_649	01V_126_length_62463_cov_40.493014||full_30	phrog_355	nucleoside 2-deoxyribosyltransferase	DNA, RNA and nucleotide metabolism
vOTU62	VC_649	01V_126_length_62463_cov_40.493014||full_39	phrog_6572	ADP-ribosylglycohydrolase	other
vOTU62	VC_649	01V_126_length_62463_cov_40.493014||full_47	phrog_1663	dCTP deaminase	DNA, RNA and nucleotide metabolism
vOTU62	VC_649	01V_126_length_62463_cov_40.493014||full_48	phrog_1167	phosphofructokinase	other
vOTU62	VC_649	01V_126_length_62463_cov_40.493014||full_57	phrog_21138	NA	unknown function
vOTU62	VC_649	01V_126_length_62463_cov_40.493014||full_64	phrog_7766	DNA polymerase	DNA, RNA and nucleotide metabolism
vOTU62	VC_649	01V_126_length_62463_cov_40.493014||full_70	phrog_69	exonuclease	DNA, RNA and nucleotide metabolism
vOTU62	VC_649	01V_126_length_62463_cov_40.493014||full_82	phrog_443	holin	lysis
vOTU62	VC_649	01V_126_length_62463_cov_40.493014||full_84	phrog_2649	endolysin	lysis
vOTU62	VC_649	01V_126_length_62463_cov_40.493014||full_9	phrog_247	major head protein	head and packaging
vOTU62	VC_649	01V_126_length_62463_cov_40.493014||full_92	phrog_32308	NA	unknown function
vOTU63	VC_653	01V_1274_length_19559_cov_8.820550||full_1	phrog_4581	terminase small subunit	head and packaging
vOTU63	VC_653	01V_1274_length_19559_cov_8.820550||full_14	phrog_986	RNA-binding protein	DNA, RNA and nucleotide metabolism
vOTU63	VC_653	01V_1274_length_19559_cov_8.820550||full_17	phrog_1374	NA	unknown function
vOTU63	VC_653	01V_1274_length_19559_cov_8.820550||full_23	phrog_7484	NA	unknown function
vOTU63	VC_653	01V_1274_length_19559_cov_8.820550||full_6	phrog_13999	NA	unknown function
vOTU65	VC_266	01V_1280_length_19514_cov_4.228275||full_2	phrog_13632	NA	unknown function
vOTU65	VC_266	01V_1280_length_19514_cov_4.228275||full_9	phrog_6900	tail length tape measure protein	tail
vOTU66	single vOTU	01V_1281_length_19495_cov_5.152726||full_18	phrog_35358	DNA primase	DNA, RNA and nucleotide metabolism
vOTU66	single vOTU	01V_1281_length_19495_cov_5.152726||full_24	phrog_3437	major head protein	head and packaging
vOTU66	single vOTU	01V_1281_length_19495_cov_5.152726||full_27	phrog_332	head-tail adaptor	connector
vOTU64	VC_129	01V_128_length_61969_cov_26.568498||full_102	phrog_887	queuine tRNA-ribosyltransferase	moron, auxiliary metabolic gene and host takeover
vOTU64	VC_129	01V_128_length_61969_cov_26.568498||full_35	phrog_3513	endolysin	lysis
vOTU64	VC_129	01V_128_length_61969_cov_26.568498||full_39	phrog_9729	tail fiber protein	tail
vOTU64	VC_129	01V_128_length_61969_cov_26.568498||full_6	phrog_17	DNA polymerase	DNA, RNA and nucleotide metabolism
vOTU64	VC_129	01V_128_length_61969_cov_26.568498||full_66	phrog_28990	NA	unknown function
vOTU64	VC_129	01V_128_length_61969_cov_26.568498||full_68	phrog_26484	DNA binding protein	DNA, RNA and nucleotide metabolism
vOTU64	VC_129	01V_128_length_61969_cov_26.568498||full_75	phrog_20214	clamp loader of DNA polymerase	DNA, RNA and nucleotide metabolism
vOTU64	VC_129	01V_128_length_61969_cov_26.568498||full_77	phrog_5846	clamp loader of DNA polymerase	DNA, RNA and nucleotide metabolism
vOTU64	VC_129	01V_128_length_61969_cov_26.568498||full_81	phrog_7168	homing endonuclease	DNA, RNA and nucleotide metabolism
vOTU64	VC_129	01V_128_length_61969_cov_26.568498||full_85	phrog_4264	NA	unknown function
vOTU64	VC_129	01V_128_length_61969_cov_26.568498||full_86	phrog_6466	DNA ligase	DNA, RNA and nucleotide metabolism
vOTU64	VC_129	01V_128_length_61969_cov_26.568498||full_98	phrog_1706	CRISPR/Cas system associated	DNA, RNA and nucleotide metabolism
vOTU68	VC_673	01V_1297_length_19271_cov_45.020348||full_17	phrog_244	RusA-like Holliday junction resolvase	DNA, RNA and nucleotide metabolism
vOTU68	VC_673	01V_1297_length_19271_cov_45.020348||full_21	phrog_1891	HNH endonuclease	DNA, RNA and nucleotide metabolism
vOTU68	VC_673	01V_1297_length_19271_cov_45.020348||full_3	phrog_361	terminase small subunit	head and packaging
vOTU68	VC_673	01V_1297_length_19271_cov_45.020348||full_6	phrog_119	HNH endonuclease	DNA, RNA and nucleotide metabolism
vOTU67	VC_684	01V_129_length_61835_cov_38.297070||full_18	phrog_4079	NA	unknown function
vOTU67	VC_684	01V_129_length_61835_cov_38.297070||full_20	phrog_2152	NA	unknown function
vOTU67	VC_684	01V_129_length_61835_cov_38.297070||full_41	phrog_14642	endolysin	lysis
vOTU49	VC_728	01V_12_length_193399_cov_17.006253||full_100	phrog_6234	host RecBCD nuclease inhibitor	moron, auxiliary metabolic gene and host takeover
vOTU49	VC_728	01V_12_length_193399_cov_17.006253||full_105	phrog_968	RNA ligase	DNA, RNA and nucleotide metabolism
vOTU49	VC_728	01V_12_length_193399_cov_17.006253||full_106	phrog_26220	NA	unknown function
vOTU49	VC_728	01V_12_length_193399_cov_17.006253||full_112	phrog_6931	NA	unknown function
vOTU49	VC_728	01V_12_length_193399_cov_17.006253||full_113	phrog_547	phosphoesterase	other
vOTU49	VC_728	01V_12_length_193399_cov_17.006253||full_122	phrog_2765	PhoH-like phosphate starvation-inducible	other
vOTU49	VC_728	01V_12_length_193399_cov_17.006253||full_129	phrog_12023	DNA topoisomerase	DNA, RNA and nucleotide metabolism
vOTU49	VC_728	01V_12_length_193399_cov_17.006253||full_131	phrog_551	DNA topoisomerase II	DNA, RNA and nucleotide metabolism
vOTU49	VC_728	01V_12_length_193399_cov_17.006253||full_134	phrog_3869	NAD-dependent DNA ligase	DNA, RNA and nucleotide metabolism
vOTU49	VC_728	01V_12_length_193399_cov_17.006253||full_137	phrog_3498	NAD-dependent DNA ligase	DNA, RNA and nucleotide metabolism
vOTU49	VC_728	01V_12_length_193399_cov_17.006253||full_149	phrog_124	Sak4-like ssDNA annealing protein	DNA, RNA and nucleotide metabolism
vOTU49	VC_728	01V_12_length_193399_cov_17.006253||full_152	phrog_56	DNA methyltransferase	other
vOTU49	VC_728	01V_12_length_193399_cov_17.006253||full_157	phrog_33561	NA	unknown function
vOTU49	VC_728	01V_12_length_193399_cov_17.006253||full_161	phrog_2484	RecJ-like ssDNA exonuclease	DNA, RNA and nucleotide metabolism
vOTU49	VC_728	01V_12_length_193399_cov_17.006253||full_166	phrog_35854	HNH endonuclease	DNA, RNA and nucleotide metabolism
vOTU49	VC_728	01V_12_length_193399_cov_17.006253||full_167	phrog_325	Dda-like helicase	DNA, RNA and nucleotide metabolism
vOTU49	VC_728	01V_12_length_193399_cov_17.006253||full_173	phrog_1689	nucleotide kinase	other
vOTU49	VC_728	01V_12_length_193399_cov_17.006253||full_179	phrog_26446	anaerobic ribonucleoside reductase large subunit	DNA, RNA and nucleotide metabolism
vOTU49	VC_728	01V_12_length_193399_cov_17.006253||full_189	phrog_13712	holin	lysis
vOTU49	VC_728	01V_12_length_193399_cov_17.006253||full_22	phrog_5889	NA	unknown function
vOTU49	VC_728	01V_12_length_193399_cov_17.006253||full_269	phrog_30570	NA	unknown function
vOTU49	VC_728	01V_12_length_193399_cov_17.006253||full_272	phrog_2729	virion structural protein	head and packaging
vOTU49	VC_728	01V_12_length_193399_cov_17.006253||full_273	phrog_2729	virion structural protein	head and packaging
vOTU49	VC_728	01V_12_length_193399_cov_17.006253||full_288	phrog_3313	NA	unknown function
vOTU49	VC_728	01V_12_length_193399_cov_17.006253||full_29	phrog_8077	NA	unknown function
vOTU49	VC_728	01V_12_length_193399_cov_17.006253||full_296	phrog_559	HNH endonuclease	DNA, RNA and nucleotide metabolism
vOTU49	VC_728	01V_12_length_193399_cov_17.006253||full_37	phrog_2319	NA	unknown function
vOTU49	VC_728	01V_12_length_193399_cov_17.006253||full_47	phrog_34186	NA	unknown function
vOTU49	VC_728	01V_12_length_193399_cov_17.006253||full_48	phrog_18912	NA	unknown function
vOTU49	VC_728	01V_12_length_193399_cov_17.006253||full_58	phrog_5614	NA	unknown function
vOTU49	VC_728	01V_12_length_193399_cov_17.006253||full_84	phrog_5056	NA	unknown function
vOTU49	VC_728	01V_12_length_193399_cov_17.006253||full_92	phrog_990	metal-dependent phosphohydrolase	other
vOTU71	VC_749	01V_1301_length_19183_cov_32.188885||full_12	phrog_709	NA	unknown function
vOTU71	VC_749	01V_1301_length_19183_cov_32.188885||full_13	phrog_3033	NA	unknown function
vOTU71	VC_749	01V_1301_length_19183_cov_32.188885||full_24	phrog_4095	NA	unknown function
vOTU70	VC_387	01V_130_length_61583_cov_29.826030||full_1	phrog_16277	tail length tape measure protein	tail
vOTU70	VC_387	01V_130_length_61583_cov_29.826030||full_13	phrog_4247	virion structural protein	head and packaging
vOTU70	VC_387	01V_130_length_61583_cov_29.826030||full_14	phrog_4321	HNH endonuclease	DNA, RNA and nucleotide metabolism
vOTU70	VC_387	01V_130_length_61583_cov_29.826030||full_15	phrog_4259	NA	unknown function
vOTU70	VC_387	01V_130_length_61583_cov_29.826030||full_16	phrog_4303	NA	unknown function
vOTU70	VC_387	01V_130_length_61583_cov_29.826030||full_21	phrog_4787	single strand annealing protein	DNA, RNA and nucleotide metabolism
vOTU70	VC_387	01V_130_length_61583_cov_29.826030||full_25	phrog_2152	NA	unknown function
vOTU70	VC_387	01V_130_length_61583_cov_29.826030||full_67	phrog_34916	tail fiber protein	tail
vOTU70	VC_387	01V_130_length_61583_cov_29.826030||full_7	phrog_4270	NA	unknown function
vOTU70	VC_387	01V_130_length_61583_cov_29.826030||full_8	phrog_3270	head maturation protease	head and packaging
vOTU70	VC_387	01V_130_length_61583_cov_29.826030||full_9	phrog_11413	NA	unknown function
vOTU72	VC_108	01V_1314_length_19041_cov_13.890972||full_8	phrog_655	homing endonuclease	DNA, RNA and nucleotide metabolism
vOTU74	single vOTU	01V_133_length_61017_cov_13.577901||full_17	phrog_5749	transposase	integration and excision
vOTU74	single vOTU	01V_133_length_61017_cov_13.577901||full_18	phrog_6218	ParB-like partition protein	DNA, RNA and nucleotide metabolism
vOTU74	single vOTU	01V_133_length_61017_cov_13.577901||full_20	phrog_19658	replication initiation protein	DNA, RNA and nucleotide metabolism
vOTU74	single vOTU	01V_133_length_61017_cov_13.577901||full_23	phrog_8790	restriction endonuclease	DNA, RNA and nucleotide metabolism
vOTU74	single vOTU	01V_133_length_61017_cov_13.577901||full_24	phrog_1492	HNH endonuclease	DNA, RNA and nucleotide metabolism
vOTU74	single vOTU	01V_133_length_61017_cov_13.577901||full_28	phrog_7838	exonuclease	DNA, RNA and nucleotide metabolism
vOTU74	single vOTU	01V_133_length_61017_cov_13.577901||full_36	phrog_894	endolysin	lysis
vOTU74	single vOTU	01V_133_length_61017_cov_13.577901||full_4	phrog_20807	NA	unknown function
vOTU74	single vOTU	01V_133_length_61017_cov_13.577901||full_46	phrog_1086	NA	unknown function
vOTU74	single vOTU	01V_133_length_61017_cov_13.577901||full_71	phrog_9236	pyrophosphatase	other
vOTU77	VC_797	01V_1349_length_18625_cov_85.072698||full_11	phrog_33693	portal protein	head and packaging
vOTU77	VC_797	01V_1349_length_18625_cov_85.072698||full_7	phrog_24921	NA	unknown function
vOTU75	VC_798	01V_134_length_60678_cov_147.669234||full_1	phrog_4303	NA	unknown function
vOTU75	VC_798	01V_134_length_60678_cov_147.669234||full_19	phrog_23238	NA	unknown function
vOTU75	VC_798	01V_134_length_60678_cov_147.669234||full_33	phrog_4079	NA	unknown function
vOTU75	VC_798	01V_134_length_60678_cov_147.669234||full_56	phrog_1942	tail length tape measure protein	tail
vOTU75	VC_798	01V_134_length_60678_cov_147.669234||full_7	phrog_4787	single strand annealing protein	DNA, RNA and nucleotide metabolism
vOTU75	VC_798	01V_134_length_60678_cov_147.669234||full_85	phrog_4321	HNH endonuclease	DNA, RNA and nucleotide metabolism
vOTU79	VC_802	01V_1367_length_18440_cov_27.433506||full_3	phrog_11226	portal protein	head and packaging
vOTU79	VC_802	01V_1367_length_18440_cov_27.433506||full_7	phrog_24921	NA	unknown function
vOTU78	VC_804	01V_136_length_60259_cov_525.375108||full_41	phrog_6721	NA	unknown function
vOTU78	VC_804	01V_136_length_60259_cov_525.375108||full_6	phrog_2164	NA	unknown function
vOTU78	VC_804	01V_136_length_60259_cov_525.375108||full_67	phrog_1942	tail length tape measure protein	tail
vOTU78	VC_804	01V_136_length_60259_cov_525.375108||full_70	phrog_14988	peptidase	other
vOTU78	VC_804	01V_136_length_60259_cov_525.375108||full_79	phrog_14126	NA	unknown function
vOTU80	VC_809	01V_137_length_60188_cov_8.483312||full_17	phrog_23	tail sheath	tail
vOTU80	VC_809	01V_137_length_60188_cov_8.483312||full_27	phrog_261	baseplate wedge subunit	tail
vOTU80	VC_809	01V_137_length_60188_cov_8.483312||full_4	phrog_213	portal protein	head and packaging
vOTU80	VC_809	01V_137_length_60188_cov_8.483312||full_6	phrog_207	head maturation protease	head and packaging
vOTU80	VC_809	01V_137_length_60188_cov_8.483312||full_7	phrog_138	major head protein	head and packaging
vOTU80	VC_809	01V_137_length_60188_cov_8.483312||full_74	phrog_12241	DNA polymerase	DNA, RNA and nucleotide metabolism
vOTU81	VC_816	01V_1392_length_18220_cov_4.599119||full_3	phrog_3777	NA	unknown function
vOTU81	VC_816	01V_1392_length_18220_cov_4.599119||full_8	phrog_4602	transglycosylase	other
vOTU69	VC_835	01V_13_length_192285_cov_12.592867||full_104	phrog_219	baseplate wedge subunit	tail
vOTU69	VC_835	01V_13_length_192285_cov_12.592867||full_107	phrog_45	tail tube	tail
vOTU69	VC_835	01V_13_length_192285_cov_12.592867||full_113	phrog_211	head-tail adaptor Ad2	connector
vOTU69	VC_835	01V_13_length_192285_cov_12.592867||full_135	phrog_262	DNA polymerase	DNA, RNA and nucleotide metabolism
vOTU69	VC_835	01V_13_length_192285_cov_12.592867||full_140	phrog_3740	NA	unknown function
vOTU69	VC_835	01V_13_length_192285_cov_12.592867||full_143	phrog_1818	NA	unknown function
vOTU69	VC_835	01V_13_length_192285_cov_12.592867||full_152	phrog_7162	glycosyltransferase	moron, auxiliary metabolic gene and host takeover
vOTU69	VC_835	01V_13_length_192285_cov_12.592867||full_160	phrog_107	exonuclease	DNA, RNA and nucleotide metabolism
vOTU69	VC_835	01V_13_length_192285_cov_12.592867||full_17	phrog_7293	NA	unknown function
vOTU69	VC_835	01V_13_length_192285_cov_12.592867||full_170	phrog_85	thymidylate synthase	DNA, RNA and nucleotide metabolism
vOTU69	VC_835	01V_13_length_192285_cov_12.592867||full_177	phrog_218	head closure	connector
vOTU69	VC_835	01V_13_length_192285_cov_12.592867||full_188	phrog_31004	NA	unknown function
vOTU69	VC_835	01V_13_length_192285_cov_12.592867||full_191	phrog_262	DNA polymerase	DNA, RNA and nucleotide metabolism
vOTU69	VC_835	01V_13_length_192285_cov_12.592867||full_21	phrog_5989	terminase large subunit	head and packaging
vOTU69	VC_835	01V_13_length_192285_cov_12.592867||full_25	phrog_19425	phosphohydrolase	other
vOTU69	VC_835	01V_13_length_192285_cov_12.592867||full_30	phrog_213	portal protein	head and packaging
vOTU69	VC_835	01V_13_length_192285_cov_12.592867||full_36	phrog_138	major head protein	head and packaging
vOTU69	VC_835	01V_13_length_192285_cov_12.592867||full_40	phrog_2488	DNA helicase	DNA, RNA and nucleotide metabolism
vOTU69	VC_835	01V_13_length_192285_cov_12.592867||full_42	phrog_4339	NA	unknown function
vOTU69	VC_835	01V_13_length_192285_cov_12.592867||full_43	phrog_4339	NA	unknown function
vOTU69	VC_835	01V_13_length_192285_cov_12.592867||full_60	phrog_487	NrdD-like anaerobic ribonucleotide reductase large subunit	moron, auxiliary metabolic gene and host takeover
vOTU69	VC_835	01V_13_length_192285_cov_12.592867||full_66	phrog_9677	NA	unknown function
vOTU69	VC_835	01V_13_length_192285_cov_12.592867||full_68	phrog_3339	homing endonuclease	DNA, RNA and nucleotide metabolism
vOTU69	VC_835	01V_13_length_192285_cov_12.592867||full_81	phrog_170	PhoH-like phosphate starvation-inducible	other
vOTU69	VC_835	01V_13_length_192285_cov_12.592867||full_93	phrog_8337	DNA repair protein	DNA, RNA and nucleotide metabolism
vOTU69	VC_835	01V_13_length_192285_cov_12.592867||full_97	phrog_16259	DNA helicase	DNA, RNA and nucleotide metabolism
vOTU69	VC_835	01V_13_length_192285_cov_12.592867||full_98	phrog_626	anaerobic ribonucleotide reductase small subunit	DNA, RNA and nucleotide metabolism
vOTU84	single vOTU	01V_140_length_59543_cov_8.800867||full_15	phrog_1689	nucleotide kinase	other
vOTU84	single vOTU	01V_140_length_59543_cov_8.800867||full_25	phrog_15484	hydrolase	other
vOTU84	single vOTU	01V_140_length_59543_cov_8.800867||full_43	phrog_7	endolysin	lysis
vOTU84	single vOTU	01V_140_length_59543_cov_8.800867||full_53	phrog_17517	tail protein	tail
vOTU84	single vOTU	01V_140_length_59543_cov_8.800867||full_64	phrog_4372	tail length tape measure protein	tail
vOTU84	single vOTU	01V_140_length_59543_cov_8.800867||full_67	phrog_4282	NA	unknown function
vOTU84	single vOTU	01V_140_length_59543_cov_8.800867||full_69	phrog_2645	major tail protein	tail
vOTU84	single vOTU	01V_140_length_59543_cov_8.800867||full_7	phrog_4787	single strand annealing protein	DNA, RNA and nucleotide metabolism
vOTU84	single vOTU	01V_140_length_59543_cov_8.800867||full_71	phrog_4270	NA	unknown function
vOTU84	single vOTU	01V_140_length_59543_cov_8.800867||full_79	phrog_4321	HNH endonuclease	DNA, RNA and nucleotide metabolism
vOTU85	VC_848	01V_1422_length_17921_cov_137.543770||full_15	phrog_10327	hydrolase	other
vOTU85	VC_848	01V_1422_length_17921_cov_137.543770||full_18	phrog_13211	baseplate hub subunit and tail lysozyme	tail
vOTU85	VC_848	01V_1422_length_17921_cov_137.543770||full_22	phrog_7999	NA	unknown function
vOTU85	VC_848	01V_1422_length_17921_cov_137.543770||full_25	phrog_19855	virion structural protein	head and packaging
vOTU86	VC_853	01V_143_length_59012_cov_65.505233||full_23	phrog_4652	NA	unknown function
vOTU86	VC_853	01V_143_length_59012_cov_65.505233||full_24	phrog_363	DNA methyltransferase	other
vOTU86	VC_853	01V_143_length_59012_cov_65.505233||full_30	phrog_93	endonuclease	DNA, RNA and nucleotide metabolism
vOTU86	VC_853	01V_143_length_59012_cov_65.505233||full_36	phrog_2081	HNH endonuclease	DNA, RNA and nucleotide metabolism
vOTU86	VC_853	01V_143_length_59012_cov_65.505233||full_53	phrog_13898	NA	unknown function
vOTU86	VC_853	01V_143_length_59012_cov_65.505233||full_58	phrog_17635	tail fiber protein	tail
vOTU88	single vOTU	01V_1444_length_17730_cov_23.376011||full_1	phrog_1454	NA	unknown function
vOTU88	single vOTU	01V_1444_length_17730_cov_23.376011||full_12	phrog_501	head closure Hc1	connector
vOTU88	single vOTU	01V_1444_length_17730_cov_23.376011||full_17	phrog_9	terminase large subunit	head and packaging
vOTU88	single vOTU	01V_1444_length_17730_cov_23.376011||full_18	phrog_8561	NA	unknown function
vOTU88	single vOTU	01V_1444_length_17730_cov_23.376011||full_19	phrog_104	portal protein	head and packaging
vOTU88	single vOTU	01V_1444_length_17730_cov_23.376011||full_6	phrog_6900	tail length tape measure protein	tail
vOTU89	VC_868	01V_1445_length_17711_cov_14.536305||full_14	phrog_11037	NA	unknown function
vOTU89	VC_868	01V_1445_length_17711_cov_14.536305||full_15	phrog_4602	transglycosylase	other
vOTU89	VC_868	01V_1445_length_17711_cov_14.536305||full_21	phrog_10365	late transcriptional activator	transcription regulation
vOTU87	VC_871	01V_144_length_58522_cov_14.660219||full_11	phrog_1480	tail sheath	tail
vOTU87	VC_871	01V_144_length_58522_cov_14.660219||full_114	phrog_1158	tail assembly chaperone	tail
vOTU87	VC_871	01V_144_length_58522_cov_14.660219||full_119	phrog_15439	peptidase	other
vOTU87	VC_871	01V_144_length_58522_cov_14.660219||full_120	phrog_10272	NA	unknown function
vOTU87	VC_871	01V_144_length_58522_cov_14.660219||full_17	phrog_247	major head protein	head and packaging
vOTU87	VC_871	01V_144_length_58522_cov_14.660219||full_19	phrog_115	minor head protein	head and packaging
vOTU87	VC_871	01V_144_length_58522_cov_14.660219||full_27	phrog_1682	RusA-like Holliday junction resolvase	DNA, RNA and nucleotide metabolism
vOTU87	VC_871	01V_144_length_58522_cov_14.660219||full_31	phrog_3377	HNH endonuclease	DNA, RNA and nucleotide metabolism
vOTU87	VC_871	01V_144_length_58522_cov_14.660219||full_57	phrog_16304	NA	unknown function
vOTU87	VC_871	01V_144_length_58522_cov_14.660219||full_61	phrog_947	DNA polymerase processivity factor	DNA, RNA and nucleotide metabolism
vOTU87	VC_871	01V_144_length_58522_cov_14.660219||full_64	phrog_18493	NA	unknown function
vOTU87	VC_871	01V_144_length_58522_cov_14.660219||full_7	phrog_380	endolysin	lysis
vOTU87	VC_871	01V_144_length_58522_cov_14.660219||full_75	phrog_15863	NA	unknown function
vOTU87	VC_871	01V_144_length_58522_cov_14.660219||full_77	phrog_13964	transposase	integration and excision
vOTU87	VC_871	01V_144_length_58522_cov_14.660219||full_78	phrog_64	portal protein	head and packaging
vOTU87	VC_871	01V_144_length_58522_cov_14.660219||full_79	phrog_8148	terminase small subunit	head and packaging
vOTU87	VC_871	01V_144_length_58522_cov_14.660219||full_83	phrog_2197	GTP cyclohydrolase	other
vOTU87	VC_871	01V_144_length_58522_cov_14.660219||full_84	phrog_2076	QueE-like radical SAM domain	moron, auxiliary metabolic gene and host takeover
vOTU87	VC_871	01V_144_length_58522_cov_14.660219||full_85	phrog_2389	QueD-like 6-pyruvoyl-tetrahydropterin synthase	moron, auxiliary metabolic gene and host takeover
vOTU90	VC_887	01V_145_length_58522_cov_11.412711||full_12	phrog_7021	NA	unknown function
vOTU90	VC_887	01V_145_length_58522_cov_11.412711||full_2	phrog_4321	HNH endonuclease	DNA, RNA and nucleotide metabolism
vOTU90	VC_887	01V_145_length_58522_cov_11.412711||full_28	phrog_17517	tail protein	tail
vOTU90	VC_887	01V_145_length_58522_cov_11.412711||full_36	phrog_38190	NA	unknown function
vOTU90	VC_887	01V_145_length_58522_cov_11.412711||full_46	phrog_2152	NA	unknown function
vOTU90	VC_887	01V_145_length_58522_cov_11.412711||full_54	phrog_4079	NA	unknown function
vOTU90	VC_887	01V_145_length_58522_cov_11.412711||full_80	phrog_2245	nucleoside triphosphate pyrophosphohydrolase	other
vOTU90	VC_887	01V_145_length_58522_cov_11.412711||full_83	phrog_2152	NA	unknown function
vOTU90	VC_887	01V_145_length_58522_cov_11.412711||full_88	phrog_4787	single strand annealing protein	DNA, RNA and nucleotide metabolism
vOTU90	VC_887	01V_145_length_58522_cov_11.412711||full_93	phrog_4303	NA	unknown function
vOTU92	VC_905	01V_1471_length_17429_cov_53.194371||full_11	phrog_3033	NA	unknown function
vOTU92	VC_905	01V_1471_length_17429_cov_53.194371||full_19	phrog_80	head maturation protease	head and packaging
vOTU92	VC_905	01V_1471_length_17429_cov_53.194371||full_2	phrog_9233	holin	lysis
vOTU92	VC_905	01V_1471_length_17429_cov_53.194371||full_8	phrog_7064	tail protein	tail
vOTU93	VC_908	01V_1472_length_17424_cov_33.328919||full_12	phrog_971	endolysin	lysis
vOTU93	VC_908	01V_1472_length_17424_cov_33.328919||full_15	phrog_670	endolysin	lysis
vOTU93	VC_908	01V_1472_length_17424_cov_33.328919||full_24	phrog_11717	NA	unknown function
vOTU93	VC_908	01V_1472_length_17424_cov_33.328919||full_25	phrog_2514	DnaD-like helicase loader	DNA, RNA and nucleotide metabolism
vOTU94	single vOTU	01V_1477_length_17385_cov_29.071379||full_21	phrog_2006	major head protein	head and packaging
vOTU94	single vOTU	01V_1477_length_17385_cov_29.071379||full_24	phrog_5472	lower collar	tail
vOTU96	single vOTU	01V_148_length_58148_cov_20.377997||full_25	phrog_37058	NA	unknown function
vOTU96	single vOTU	01V_148_length_58148_cov_20.377997||full_33	phrog_10327	hydrolase	other
vOTU96	single vOTU	01V_148_length_58148_cov_20.377997||full_45	phrog_28672	metallo-endopeptidase	other
vOTU96	single vOTU	01V_148_length_58148_cov_20.377997||full_53	phrog_16819	NA	unknown function
vOTU96	single vOTU	01V_148_length_58148_cov_20.377997||full_54	phrog_1004	virion structural protein	head and packaging
vOTU96	single vOTU	01V_148_length_58148_cov_20.377997||full_55	phrog_772	tail fiber protein	tail
vOTU96	single vOTU	01V_148_length_58148_cov_20.377997||full_58	phrog_1028	head maturation protease	head and packaging
vOTU96	single vOTU	01V_148_length_58148_cov_20.377997||full_60	phrog_315	endolysin	lysis
vOTU98	VC_109	01V_1497_length_17232_cov_20.159516||full_11	phrog_7579	terminase large subunit	head and packaging
vOTU98	VC_109	01V_1497_length_17232_cov_20.159516||full_12	phrog_314	homing endonuclease	DNA, RNA and nucleotide metabolism
vOTU97	VC_698	01V_149_length_58126_cov_12.865923||full_48	phrog_9233	holin	lysis
vOTU97	VC_698	01V_149_length_58126_cov_12.865923||full_62	phrog_1942	tail length tape measure protein	tail
vOTU97	VC_698	01V_149_length_58126_cov_12.865923||full_64	phrog_16241	endolysin	lysis
vOTU97	VC_698	01V_149_length_58126_cov_12.865923||full_68	phrog_2645	major tail protein	tail
vOTU97	VC_698	01V_149_length_58126_cov_12.865923||full_70	phrog_4270	NA	unknown function
vOTU83	VC_925	01V_14_length_180899_cov_7.964489||full_148	phrog_20187	NA	unknown function
vOTU83	VC_925	01V_14_length_180899_cov_7.964489||full_171	phrog_2255	HNH endonuclease	DNA, RNA and nucleotide metabolism
vOTU83	VC_925	01V_14_length_180899_cov_7.964489||full_176	phrog_6306	NA	unknown function
vOTU83	VC_925	01V_14_length_180899_cov_7.964489||full_183	phrog_35854	HNH endonuclease	DNA, RNA and nucleotide metabolism
vOTU83	VC_925	01V_14_length_180899_cov_7.964489||full_185	phrog_10822	HNH endonuclease	DNA, RNA and nucleotide metabolism
vOTU83	VC_925	01V_14_length_180899_cov_7.964489||full_187	phrog_4717	tRNA-His guanylyltransferase	DNA, RNA and nucleotide metabolism
vOTU83	VC_925	01V_14_length_180899_cov_7.964489||full_19	phrog_289	GTP-binding domain	other
vOTU83	VC_925	01V_14_length_180899_cov_7.964489||full_195	phrog_562	RNA ligase and tail fiber protein attachment catalyst	tail
vOTU83	VC_925	01V_14_length_180899_cov_7.964489||full_217	phrog_1649	metallo-phosphoesterase	other
vOTU83	VC_925	01V_14_length_180899_cov_7.964489||full_218	phrog_335	phosphatase	other
vOTU83	VC_925	01V_14_length_180899_cov_7.964489||full_219	phrog_388	nucleotidyltransferase	DNA, RNA and nucleotide metabolism
vOTU83	VC_925	01V_14_length_180899_cov_7.964489||full_221	phrog_2107	thymidylate kinase	other
vOTU83	VC_925	01V_14_length_180899_cov_7.964489||full_228	phrog_850	RNA-binding protein	DNA, RNA and nucleotide metabolism
vOTU83	VC_925	01V_14_length_180899_cov_7.964489||full_231	phrog_6931	NA	unknown function
vOTU83	VC_925	01V_14_length_180899_cov_7.964489||full_232	phrog_1211	2-aminooxy adenylosuccinate synthetase	DNA, RNA and nucleotide metabolism
vOTU83	VC_925	01V_14_length_180899_cov_7.964489||full_233	phrog_2971	NA	unknown function
vOTU83	VC_925	01V_14_length_180899_cov_7.964489||full_236	phrog_548	RNA ligase	DNA, RNA and nucleotide metabolism
vOTU83	VC_925	01V_14_length_180899_cov_7.964489||full_243	phrog_6572	ADP-ribosylglycohydrolase	other
vOTU83	VC_925	01V_14_length_180899_cov_7.964489||full_253	phrog_19446	homing endonuclease	DNA, RNA and nucleotide metabolism
vOTU83	VC_925	01V_14_length_180899_cov_7.964489||full_26	phrog_551	DNA topoisomerase II	DNA, RNA and nucleotide metabolism
vOTU83	VC_925	01V_14_length_180899_cov_7.964489||full_261	phrog_1967	DNA helicase	DNA, RNA and nucleotide metabolism
vOTU83	VC_925	01V_14_length_180899_cov_7.964489||full_34	phrog_170	PhoH-like phosphate starvation-inducible	other
vOTU83	VC_925	01V_14_length_180899_cov_7.964489||full_38	phrog_2484	RecJ-like ssDNA exonuclease	DNA, RNA and nucleotide metabolism
vOTU83	VC_925	01V_14_length_180899_cov_7.964489||full_47	phrog_12219	DNA polymerase	DNA, RNA and nucleotide metabolism
vOTU83	VC_925	01V_14_length_180899_cov_7.964489||full_49	phrog_1827	ATP-dependent protease	other
vOTU83	VC_925	01V_14_length_180899_cov_7.964489||full_51	phrog_135	dUTPase	DNA, RNA and nucleotide metabolism
vOTU100	VC_928	01V_1518_length_17096_cov_19.859134||full_10	phrog_32311	NA	unknown function
vOTU100	VC_928	01V_1518_length_17096_cov_19.859134||full_19	phrog_2038	upper collar connector	connector
vOTU102	single vOTU	01V_1523_length_17053_cov_5.028062||full_10	phrog_33693	portal protein	head and packaging
vOTU102	single vOTU	01V_1523_length_17053_cov_5.028062||full_8	phrog_19091	NA	unknown function
vOTU103	VC_939	01V_1525_length_17022_cov_5.411092||full_21	phrog_2038	upper collar connector	connector
vOTU103	VC_939	01V_1525_length_17022_cov_5.411092||full_22	phrog_3225	adaptor Ad4	connector
vOTU103	VC_939	01V_1525_length_17022_cov_5.411092||full_25	phrog_7767	metallo-endopeptidase	other
vOTU103	VC_939	01V_1525_length_17022_cov_5.411092||full_9	phrog_12127	NA	unknown function
vOTU104	VC_3	01V_1529_length_17016_cov_7.526679||full_31	phrog_291	endolysin	lysis
vOTU104	VC_3	01V_1529_length_17016_cov_7.526679||full_32	phrog_9729	tail fiber protein	tail
vOTU101	VC_961	01V_152_length_57469_cov_55.105410||full_17	phrog_8769	methyltransferase	other
vOTU101	VC_961	01V_152_length_57469_cov_55.105410||full_2	phrog_22739	GtrB-like O-antigen conversion	moron, auxiliary metabolic gene and host takeover
vOTU101	VC_961	01V_152_length_57469_cov_55.105410||full_24	phrog_8790	restriction endonuclease	DNA, RNA and nucleotide metabolism
vOTU101	VC_961	01V_152_length_57469_cov_55.105410||full_29	phrog_256	DNA helicase	DNA, RNA and nucleotide metabolism
vOTU101	VC_961	01V_152_length_57469_cov_55.105410||full_33	phrog_9690	DNA helicase	DNA, RNA and nucleotide metabolism
vOTU101	VC_961	01V_152_length_57469_cov_55.105410||full_34	phrog_3377	HNH endonuclease	DNA, RNA and nucleotide metabolism
vOTU101	VC_961	01V_152_length_57469_cov_55.105410||full_45	phrog_4534	NA	unknown function
vOTU101	VC_961	01V_152_length_57469_cov_55.105410||full_91	phrog_14988	peptidase	other
vOTU105	VC_966	01V_153_length_57267_cov_170.849892||full_20	phrog_6802	NA	unknown function
vOTU105	VC_966	01V_153_length_57267_cov_170.849892||full_29	phrog_6038	NA	unknown function
vOTU105	VC_966	01V_153_length_57267_cov_170.849892||full_30	phrog_85	thymidylate synthase	DNA, RNA and nucleotide metabolism
vOTU105	VC_966	01V_153_length_57267_cov_170.849892||full_6	phrog_4787	single strand annealing protein	DNA, RNA and nucleotide metabolism
vOTU105	VC_966	01V_153_length_57267_cov_170.849892||full_67	phrog_4338	NA	unknown function
vOTU105	VC_966	01V_153_length_57267_cov_170.849892||full_71	phrog_4270	NA	unknown function
vOTU108	VC_930	01V_1554_length_16821_cov_6.230228||full_11	phrog_9066	endolysin	lysis
vOTU108	VC_930	01V_1554_length_16821_cov_6.230228||full_13	phrog_291	endolysin	lysis
vOTU108	VC_930	01V_1554_length_16821_cov_6.230228||full_8	phrog_23059	tail fiber protein	tail
vOTU109	VC_928	01V_1557_length_16797_cov_18.147994||full_10	phrog_7348	endolysin	lysis
vOTU109	VC_928	01V_1557_length_16797_cov_18.147994||full_12	phrog_32311	NA	unknown function
vOTU106	VC_86	01V_155_length_56665_cov_7.055591||full_19	phrog_12241	DNA polymerase	DNA, RNA and nucleotide metabolism
vOTU106	VC_86	01V_155_length_56665_cov_7.055591||full_22	phrog_17812	NA	unknown function
vOTU106	VC_86	01V_155_length_56665_cov_7.055591||full_24	phrog_20335	NA	unknown function
vOTU106	VC_86	01V_155_length_56665_cov_7.055591||full_25	phrog_2389	QueD-like 6-pyruvoyl-tetrahydropterin synthase	moron, auxiliary metabolic gene and host takeover
vOTU106	VC_86	01V_155_length_56665_cov_7.055591||full_26	phrog_2076	QueE-like radical SAM domain	moron, auxiliary metabolic gene and host takeover
vOTU106	VC_86	01V_155_length_56665_cov_7.055591||full_27	phrog_2197	GTP cyclohydrolase	other
vOTU106	VC_86	01V_155_length_56665_cov_7.055591||full_29	phrog_1706	CRISPR/Cas system associated	DNA, RNA and nucleotide metabolism
vOTU106	VC_86	01V_155_length_56665_cov_7.055591||full_45	phrog_843	Holliday junction resolvase	DNA, RNA and nucleotide metabolism
vOTU106	VC_86	01V_155_length_56665_cov_7.055591||full_48	phrog_97	UvsX-like recombinase	other
vOTU106	VC_86	01V_155_length_56665_cov_7.055591||full_53	phrog_2002	Holliday junction resolvase	DNA, RNA and nucleotide metabolism
vOTU106	VC_86	01V_155_length_56665_cov_7.055591||full_64	phrog_51	terminase small subunit	head and packaging
vOTU106	VC_86	01V_155_length_56665_cov_7.055591||full_67	phrog_15471	HNH endonuclease	DNA, RNA and nucleotide metabolism
vOTU111	single vOTU	01V_1587_length_16641_cov_22.059296||full_2	phrog_291	endolysin	lysis
vOTU110	VC_982	01V_158_length_56000_cov_18.071570||full_21	phrog_27919	NA	unknown function
vOTU110	VC_982	01V_158_length_56000_cov_18.071570||full_22	phrog_11393	tail fiber protein	tail
vOTU110	VC_982	01V_158_length_56000_cov_18.071570||full_51	phrog_554	NA	unknown function
vOTU110	VC_982	01V_158_length_56000_cov_18.071570||full_61	phrog_17487	NA	unknown function
vOTU110	VC_982	01V_158_length_56000_cov_18.071570||full_77	phrog_21866	primase	DNA, RNA and nucleotide metabolism
vOTU113	single vOTU	01V_1597_length_16570_cov_4.976809||full_11	phrog_443	holin	lysis
vOTU113	single vOTU	01V_1597_length_16570_cov_4.976809||full_29	phrog_7080	major head protein	head and packaging
vOTU113	single vOTU	01V_1597_length_16570_cov_4.976809||full_4	phrog_2324	Erf-like ssDNA annealing protein	DNA, RNA and nucleotide metabolism
vOTU112	VC_992	01V_159_length_55919_cov_8.760293||full_13	phrog_16496	portal protein	head and packaging
vOTU112	VC_992	01V_159_length_55919_cov_8.760293||full_20	phrog_16343	head-tail adaptor	connector
vOTU112	VC_992	01V_159_length_55919_cov_8.760293||full_24	phrog_14985	virion structural protein	head and packaging
vOTU112	VC_992	01V_159_length_55919_cov_8.760293||full_28	phrog_16596	NA	unknown function
vOTU112	VC_992	01V_159_length_55919_cov_8.760293||full_29	phrog_21524	tail protein with lysin activity	tail
vOTU112	VC_992	01V_159_length_55919_cov_8.760293||full_32	phrog_15722	NA	unknown function
vOTU112	VC_992	01V_159_length_55919_cov_8.760293||full_39	phrog_13239	NA	unknown function
vOTU112	VC_992	01V_159_length_55919_cov_8.760293||full_40	phrog_3513	endolysin	lysis
vOTU112	VC_992	01V_159_length_55919_cov_8.760293||full_49	phrog_1373	transcriptional regulator	transcription regulation
vOTU112	VC_992	01V_159_length_55919_cov_8.760293||full_56	phrog_69	exonuclease	DNA, RNA and nucleotide metabolism
vOTU112	VC_992	01V_159_length_55919_cov_8.760293||full_57	phrog_112	Gp2.5-like ssDNA binding protein and ssDNA annealing protein	DNA, RNA and nucleotide metabolism
vOTU112	VC_992	01V_159_length_55919_cov_8.760293||full_59	phrog_7766	DNA polymerase	DNA, RNA and nucleotide metabolism
vOTU112	VC_992	01V_159_length_55919_cov_8.760293||full_60	phrog_256	DNA helicase	DNA, RNA and nucleotide metabolism
vOTU112	VC_992	01V_159_length_55919_cov_8.760293||full_61	phrog_5702	Holliday junction resolvase	DNA, RNA and nucleotide metabolism
vOTU112	VC_992	01V_159_length_55919_cov_8.760293||full_7	phrog_34186	NA	unknown function
vOTU112	VC_992	01V_159_length_55919_cov_8.760293||full_75	phrog_62	DNA helicase	DNA, RNA and nucleotide metabolism
vOTU99	single vOTU	01V_15_length_172448_cov_18.013968||full_1	phrog_8784	dTDP-4-dehydrorhamnose 3,5-epimerase	moron, auxiliary metabolic gene and host takeover
vOTU99	single vOTU	01V_15_length_172448_cov_18.013968||full_104	phrog_100	SbcD-like subunit of palindrome specific endonuclease	DNA, RNA and nucleotide metabolism
vOTU99	single vOTU	01V_15_length_172448_cov_18.013968||full_105	phrog_5725	chaperonin groEL	other
vOTU99	single vOTU	01V_15_length_172448_cov_18.013968||full_115	phrog_9690	DNA helicase	DNA, RNA and nucleotide metabolism
vOTU99	single vOTU	01V_15_length_172448_cov_18.013968||full_117	phrog_10581	tail sheath	tail
vOTU99	single vOTU	01V_15_length_172448_cov_18.013968||full_120	phrog_23	tail sheath	tail
vOTU99	single vOTU	01V_15_length_172448_cov_18.013968||full_122	phrog_7162	glycosyltransferase	moron, auxiliary metabolic gene and host takeover
vOTU99	single vOTU	01V_15_length_172448_cov_18.013968||full_129	phrog_6053	NA	unknown function
vOTU99	single vOTU	01V_15_length_172448_cov_18.013968||full_142	phrog_540	nucleotide-sugar epimerase	DNA, RNA and nucleotide metabolism
vOTU99	single vOTU	01V_15_length_172448_cov_18.013968||full_145	phrog_26101	glycosyltransferase	moron, auxiliary metabolic gene and host takeover
vOTU99	single vOTU	01V_15_length_172448_cov_18.013968||full_148	phrog_26101	glycosyltransferase	moron, auxiliary metabolic gene and host takeover
vOTU99	single vOTU	01V_15_length_172448_cov_18.013968||full_150	phrog_207	head maturation protease	head and packaging
vOTU99	single vOTU	01V_15_length_172448_cov_18.013968||full_151	phrog_858	starvation-inducible transcriptional regulator	transcription regulation
vOTU99	single vOTU	01V_15_length_172448_cov_18.013968||full_164	phrog_213	portal protein	head and packaging
vOTU99	single vOTU	01V_15_length_172448_cov_18.013968||full_169	phrog_219	baseplate wedge subunit	tail
vOTU99	single vOTU	01V_15_length_172448_cov_18.013968||full_175	phrog_22593	NA	unknown function
vOTU99	single vOTU	01V_15_length_172448_cov_18.013968||full_180	phrog_487	NrdD-like anaerobic ribonucleotide reductase large subunit	moron, auxiliary metabolic gene and host takeover
vOTU99	single vOTU	01V_15_length_172448_cov_18.013968||full_181	phrog_626	anaerobic ribonucleotide reductase small subunit	DNA, RNA and nucleotide metabolism
vOTU99	single vOTU	01V_15_length_172448_cov_18.013968||full_19	phrog_395	cytidyltransferase	other
vOTU99	single vOTU	01V_15_length_172448_cov_18.013968||full_36	phrog_8337	DNA repair protein	DNA, RNA and nucleotide metabolism
vOTU99	single vOTU	01V_15_length_172448_cov_18.013968||full_37	phrog_12131	homing endonuclease	DNA, RNA and nucleotide metabolism
vOTU99	single vOTU	01V_15_length_172448_cov_18.013968||full_4	phrog_85	thymidylate synthase	DNA, RNA and nucleotide metabolism
vOTU99	single vOTU	01V_15_length_172448_cov_18.013968||full_44	phrog_262	DNA polymerase	DNA, RNA and nucleotide metabolism
vOTU99	single vOTU	01V_15_length_172448_cov_18.013968||full_45	phrog_9787	translation initiation factor	other
vOTU99	single vOTU	01V_15_length_172448_cov_18.013968||full_62	phrog_234	late sigma transcription factor	transcription regulation
vOTU99	single vOTU	01V_15_length_172448_cov_18.013968||full_67	phrog_7229	DNA topoisomerase II	DNA, RNA and nucleotide metabolism
vOTU99	single vOTU	01V_15_length_172448_cov_18.013968||full_72	phrog_5131	thymidylate synthase	DNA, RNA and nucleotide metabolism
vOTU99	single vOTU	01V_15_length_172448_cov_18.013968||full_77	phrog_21938	NA	unknown function
vOTU99	single vOTU	01V_15_length_172448_cov_18.013968||full_80	phrog_4771	DHH phosphoesterase	other
vOTU99	single vOTU	01V_15_length_172448_cov_18.013968||full_83	phrog_314	homing endonuclease	DNA, RNA and nucleotide metabolism
vOTU99	single vOTU	01V_15_length_172448_cov_18.013968||full_99	phrog_218	head closure	connector
vOTU115	VC_1026	01V_1605_length_16513_cov_9.752886||full_2	phrog_3225	adaptor Ad4	connector
vOTU116	VC_1032	01V_161_length_55681_cov_167.983119||full_16	phrog_3777	NA	unknown function
vOTU116	VC_1032	01V_161_length_55681_cov_167.983119||full_22	phrog_2520	gamma-glutamyl cyclotransferase	moron, auxiliary metabolic gene and host takeover
vOTU116	VC_1032	01V_161_length_55681_cov_167.983119||full_23	phrog_2443	amidoligase enzyme	other
vOTU116	VC_1032	01V_161_length_55681_cov_167.983119||full_56	phrog_18557	terminase large subunit	head and packaging
vOTU116	VC_1032	01V_161_length_55681_cov_167.983119||full_59	phrog_620	ParB-like partition protein	DNA, RNA and nucleotide metabolism
vOTU116	VC_1032	01V_161_length_55681_cov_167.983119||full_68	phrog_62	DNA helicase	DNA, RNA and nucleotide metabolism
vOTU116	VC_1032	01V_161_length_55681_cov_167.983119||full_77	phrog_256	DNA helicase	DNA, RNA and nucleotide metabolism
vOTU116	VC_1032	01V_161_length_55681_cov_167.983119||full_80	phrog_112	Gp2.5-like ssDNA binding protein and ssDNA annealing protein	DNA, RNA and nucleotide metabolism
vOTU116	VC_1032	01V_161_length_55681_cov_167.983119||full_82	phrog_12305	ParB-like partition protein	DNA, RNA and nucleotide metabolism
vOTU116	VC_1032	01V_161_length_55681_cov_167.983119||full_83	phrog_69	exonuclease	DNA, RNA and nucleotide metabolism
vOTU117	VC_683	01V_162_length_55680_cov_27.640000||full_12	phrog_4270	NA	unknown function
vOTU117	VC_683	01V_162_length_55680_cov_27.640000||full_15	phrog_4282	NA	unknown function
vOTU117	VC_683	01V_162_length_55680_cov_27.640000||full_16	phrog_4338	NA	unknown function
vOTU117	VC_683	01V_162_length_55680_cov_27.640000||full_2	phrog_4259	NA	unknown function
vOTU117	VC_683	01V_162_length_55680_cov_27.640000||full_4	phrog_4247	virion structural protein	head and packaging
vOTU117	VC_683	01V_162_length_55680_cov_27.640000||full_65	phrog_11257	NA	unknown function
vOTU117	VC_683	01V_162_length_55680_cov_27.640000||full_77	phrog_16939	NA	unknown function
vOTU117	VC_683	01V_162_length_55680_cov_27.640000||full_81	phrog_7676	NA	unknown function
vOTU117	VC_683	01V_162_length_55680_cov_27.640000||full_82	phrog_4303	NA	unknown function
vOTU118	single vOTU	01V_167_length_55134_cov_8.616787||full_11	phrog_1706	CRISPR/Cas system associated	DNA, RNA and nucleotide metabolism
vOTU118	single vOTU	01V_167_length_55134_cov_8.616787||full_15	phrog_363	DNA methyltransferase	other
vOTU118	single vOTU	01V_167_length_55134_cov_8.616787||full_16	phrog_26038	NA	unknown function
vOTU118	single vOTU	01V_167_length_55134_cov_8.616787||full_17	phrog_4752	tRNA methyltransferase	other
vOTU118	single vOTU	01V_167_length_55134_cov_8.616787||full_20	phrog_12241	DNA polymerase	DNA, RNA and nucleotide metabolism
vOTU118	single vOTU	01V_167_length_55134_cov_8.616787||full_22	phrog_5931	NA	unknown function
vOTU118	single vOTU	01V_167_length_55134_cov_8.616787||full_50	phrog_21973	tail protein	tail
vOTU118	single vOTU	01V_167_length_55134_cov_8.616787||full_51	phrog_1194	NA	unknown function
vOTU118	single vOTU	01V_167_length_55134_cov_8.616787||full_6	phrog_31158	NA	unknown function
vOTU118	single vOTU	01V_167_length_55134_cov_8.616787||full_66	phrog_940	nuclease	DNA, RNA and nucleotide metabolism
vOTU118	single vOTU	01V_167_length_55134_cov_8.616787||full_68	phrog_940	nuclease	DNA, RNA and nucleotide metabolism
vOTU118	single vOTU	01V_167_length_55134_cov_8.616787||full_69	phrog_18557	terminase large subunit	head and packaging
vOTU118	single vOTU	01V_167_length_55134_cov_8.616787||full_77	phrog_25027	NA	unknown function
vOTU118	single vOTU	01V_167_length_55134_cov_8.616787||full_9	phrog_843	Holliday junction resolvase	DNA, RNA and nucleotide metabolism
vOTU119	VC_1071	01V_168_length_55034_cov_99.693938||full_1	phrog_620	ParB-like partition protein	DNA, RNA and nucleotide metabolism
vOTU119	VC_1071	01V_168_length_55034_cov_99.693938||full_11	phrog_56	DNA methyltransferase	other
vOTU119	VC_1071	01V_168_length_55034_cov_99.693938||full_20	phrog_36563	NA	unknown function
vOTU119	VC_1071	01V_168_length_55034_cov_99.693938||full_21	phrog_843	Holliday junction resolvase	DNA, RNA and nucleotide metabolism
vOTU119	VC_1071	01V_168_length_55034_cov_99.693938||full_25	phrog_392	metal-dependent hydrolase	other
vOTU119	VC_1071	01V_168_length_55034_cov_99.693938||full_27	phrog_20188	endonuclease	DNA, RNA and nucleotide metabolism
vOTU119	VC_1071	01V_168_length_55034_cov_99.693938||full_3	phrog_2302	phosphoadenosine phosphosulfate reductase	moron, auxiliary metabolic gene and host takeover
vOTU119	VC_1071	01V_168_length_55034_cov_99.693938||full_41	phrog_38056	NA	unknown function
vOTU119	VC_1071	01V_168_length_55034_cov_99.693938||full_48	phrog_9308	NA	unknown function
vOTU119	VC_1071	01V_168_length_55034_cov_99.693938||full_50	phrog_20388	endolysin	lysis
vOTU119	VC_1071	01V_168_length_55034_cov_99.693938||full_54	phrog_32112	NA	unknown function
vOTU119	VC_1071	01V_168_length_55034_cov_99.693938||full_56	phrog_2889	NA	unknown function
vOTU119	VC_1071	01V_168_length_55034_cov_99.693938||full_65	phrog_52	tail protein	tail
vOTU119	VC_1071	01V_168_length_55034_cov_99.693938||full_67	phrog_10780	tail length tape measure protein	tail
vOTU119	VC_1071	01V_168_length_55034_cov_99.693938||full_68	phrog_3140	tail assembly chaperone	tail
vOTU119	VC_1071	01V_168_length_55034_cov_99.693938||full_73	phrog_27	tail completion or Neck1 protein	connector
vOTU119	VC_1071	01V_168_length_55034_cov_99.693938||full_8	phrog_5984	NA	unknown function
vOTU120	VC_1089	01V_1695_length_15913_cov_619.623345||full_21	phrog_4013	NA	unknown function
vOTU114	VC_748	01V_16_length_160810_cov_105.676725||full_1	phrog_5614	NA	unknown function
vOTU114	VC_748	01V_16_length_160810_cov_105.676725||full_105	phrog_2520	gamma-glutamyl cyclotransferase	moron, auxiliary metabolic gene and host takeover
vOTU114	VC_748	01V_16_length_160810_cov_105.676725||full_123	phrog_25339	NA	unknown function
vOTU114	VC_748	01V_16_length_160810_cov_105.676725||full_125	phrog_35857	NA	unknown function
vOTU114	VC_748	01V_16_length_160810_cov_105.676725||full_126	phrog_30716	NA	unknown function
vOTU114	VC_748	01V_16_length_160810_cov_105.676725||full_133	phrog_24618	NA	unknown function
vOTU114	VC_748	01V_16_length_160810_cov_105.676725||full_152	phrog_21297	NA	unknown function
vOTU114	VC_748	01V_16_length_160810_cov_105.676725||full_17	phrog_1374	NA	unknown function
vOTU114	VC_748	01V_16_length_160810_cov_105.676725||full_172	phrog_22474	endolysin	lysis
vOTU114	VC_748	01V_16_length_160810_cov_105.676725||full_179	phrog_2574	NA	unknown function
vOTU114	VC_748	01V_16_length_160810_cov_105.676725||full_180	phrog_2475	NA	unknown function
vOTU114	VC_748	01V_16_length_160810_cov_105.676725||full_182	phrog_4218	anaerobic ribonucleoside reductase large subunit	DNA, RNA and nucleotide metabolism
vOTU114	VC_748	01V_16_length_160810_cov_105.676725||full_183	phrog_487	NrdD-like anaerobic ribonucleotide reductase large subunit	moron, auxiliary metabolic gene and host takeover
vOTU114	VC_748	01V_16_length_160810_cov_105.676725||full_187	phrog_6721	NA	unknown function
vOTU114	VC_748	01V_16_length_160810_cov_105.676725||full_188	phrog_9653	NA	unknown function
vOTU114	VC_748	01V_16_length_160810_cov_105.676725||full_190	phrog_11119	DNA polymerase	DNA, RNA and nucleotide metabolism
vOTU114	VC_748	01V_16_length_160810_cov_105.676725||full_191	phrog_314	homing endonuclease	DNA, RNA and nucleotide metabolism
vOTU114	VC_748	01V_16_length_160810_cov_105.676725||full_194	phrog_47	DNA primase	DNA, RNA and nucleotide metabolism
vOTU114	VC_748	01V_16_length_160810_cov_105.676725||full_197	phrog_28876	metal-dependent phosphohydrolase	other
vOTU114	VC_748	01V_16_length_160810_cov_105.676725||full_200	phrog_12862	NA	unknown function
vOTU114	VC_748	01V_16_length_160810_cov_105.676725||full_232	phrog_18248	transcriptional regulator	transcription regulation
vOTU114	VC_748	01V_16_length_160810_cov_105.676725||full_28	phrog_1649	metallo-phosphoesterase	other
vOTU114	VC_748	01V_16_length_160810_cov_105.676725||full_31	phrog_850	RNA-binding protein	DNA, RNA and nucleotide metabolism
vOTU114	VC_748	01V_16_length_160810_cov_105.676725||full_35	phrog_7397	NA	unknown function
vOTU114	VC_748	01V_16_length_160810_cov_105.676725||full_43	phrog_7397	NA	unknown function
vOTU114	VC_748	01V_16_length_160810_cov_105.676725||full_47	phrog_32601	NA	unknown function
vOTU114	VC_748	01V_16_length_160810_cov_105.676725||full_55	phrog_31463	NA	unknown function
vOTU114	VC_748	01V_16_length_160810_cov_105.676725||full_67	phrog_990	metal-dependent phosphohydrolase	other
vOTU124	VC_1105	01V_1713_length_15775_cov_98.502672||full_13	phrog_14048	endolysin	lysis
vOTU124	VC_1105	01V_1713_length_15775_cov_98.502672||full_5	phrog_2248	tail protein	tail
vOTU125	VC_1111	01V_1717_length_15734_cov_30.389132||full_11	phrog_1907	DNA polymerase	DNA, RNA and nucleotide metabolism
vOTU125	VC_1111	01V_1717_length_15734_cov_30.389132||full_13	phrog_10365	late transcriptional activator	transcription regulation
vOTU125	VC_1111	01V_1717_length_15734_cov_30.389132||full_21	phrog_2131	NA	unknown function
vOTU125	VC_1111	01V_1717_length_15734_cov_30.389132||full_27	phrog_31603	terminase	head and packaging
vOTU125	VC_1111	01V_1717_length_15734_cov_30.389132||full_4	phrog_16740	tail protein	tail
vOTU125	VC_1111	01V_1717_length_15734_cov_30.389132||full_7	phrog_9066	endolysin	lysis
vOTU123	VC_1125	01V_171_length_54195_cov_10.606742||full_10	phrog_4924	short tail fiber protein	tail
vOTU123	VC_1125	01V_171_length_54195_cov_10.606742||full_15	phrog_7470	amidase	lysis
vOTU123	VC_1125	01V_171_length_54195_cov_10.606742||full_42	phrog_7995	nucleoside deoxyribosyltransferase	DNA, RNA and nucleotide metabolism
vOTU123	VC_1125	01V_171_length_54195_cov_10.606742||full_50	phrog_21866	primase	DNA, RNA and nucleotide metabolism
vOTU123	VC_1125	01V_171_length_54195_cov_10.606742||full_51	phrog_2402	NA	unknown function
vOTU123	VC_1125	01V_171_length_54195_cov_10.606742||full_52	phrog_1550	QueC-like queuosine biosynthesis	moron, auxiliary metabolic gene and host takeover
vOTU123	VC_1125	01V_171_length_54195_cov_10.606742||full_53	phrog_2197	GTP cyclohydrolase	other
vOTU123	VC_1125	01V_171_length_54195_cov_10.606742||full_55	phrog_2076	QueE-like radical SAM domain	moron, auxiliary metabolic gene and host takeover
vOTU126	VC_1128	01V_1721_length_15701_cov_17.037518||full_15	phrog_16740	tail protein	tail
vOTU126	VC_1128	01V_1721_length_15701_cov_17.037518||full_21	phrog_14988	peptidase	other
vOTU127	VC_1131	01V_1729_length_15619_cov_29.392689||full_11	phrog_25848	tail fiber protein	tail
vOTU127	VC_1131	01V_1729_length_15619_cov_29.392689||full_3	phrog_9589	endolysin	lysis
vOTU129	VC_1089	01V_1732_length_15608_cov_93.897976||full_2	phrog_35140	NA	unknown function
vOTU128	VC_1134	01V_173_length_53861_cov_13.126845||full_13	phrog_20188	endonuclease	DNA, RNA and nucleotide metabolism
vOTU128	VC_1134	01V_173_length_53861_cov_13.126845||full_15	phrog_392	metal-dependent hydrolase	other
vOTU128	VC_1134	01V_173_length_53861_cov_13.126845||full_18	phrog_2514	DnaD-like helicase loader	DNA, RNA and nucleotide metabolism
vOTU128	VC_1134	01V_173_length_53861_cov_13.126845||full_39	phrog_1384	Mom-like DNA modification protein	other
vOTU128	VC_1134	01V_173_length_53861_cov_13.126845||full_45	phrog_6572	ADP-ribosylglycohydrolase	other
vOTU128	VC_1134	01V_173_length_53861_cov_13.126845||full_68	phrog_13892	minor tail protein	tail
vOTU128	VC_1134	01V_173_length_53861_cov_13.126845||full_7	phrog_822	amidase	lysis
vOTU131	VC_972	01V_1740_length_15584_cov_61.184043||full_17	phrog_9066	endolysin	lysis
vOTU130	single vOTU	01V_174_length_53852_cov_202.526609||full_14	phrog_709	NA	unknown function
vOTU130	single vOTU	01V_174_length_53852_cov_202.526609||full_2	phrog_589	HNH endonuclease	DNA, RNA and nucleotide metabolism
vOTU130	single vOTU	01V_174_length_53852_cov_202.526609||full_4	phrog_9	terminase large subunit	head and packaging
vOTU130	single vOTU	01V_174_length_53852_cov_202.526609||full_5	phrog_2662	portal protein	head and packaging
vOTU130	single vOTU	01V_174_length_53852_cov_202.526609||full_53	phrog_363	DNA methyltransferase	other
vOTU130	single vOTU	01V_174_length_53852_cov_202.526609||full_6	phrog_1827	ATP-dependent protease	other
vOTU130	single vOTU	01V_174_length_53852_cov_202.526609||full_60	phrog_824	NA	unknown function
vOTU130	single vOTU	01V_174_length_53852_cov_202.526609||full_63	phrog_942	replication initiation protein	DNA, RNA and nucleotide metabolism
vOTU130	single vOTU	01V_174_length_53852_cov_202.526609||full_69	phrog_12102	NA	unknown function
vOTU134	VC_1167	01V_1773_length_15372_cov_20.693086||full_1	phrog_15396	ParB-like partition nuclease	DNA, RNA and nucleotide metabolism
vOTU134	VC_1167	01V_1773_length_15372_cov_20.693086||full_14	phrog_3033	NA	unknown function
vOTU134	VC_1167	01V_1773_length_15372_cov_20.693086||full_2	phrog_13845	NA	unknown function
vOTU133	VC_1172	01V_177_length_53384_cov_129.230325||full_24	phrog_843	Holliday junction resolvase	DNA, RNA and nucleotide metabolism
vOTU133	VC_1172	01V_177_length_53384_cov_129.230325||full_28	phrog_7484	NA	unknown function
vOTU133	VC_1172	01V_177_length_53384_cov_129.230325||full_3	phrog_8113	NA	unknown function
vOTU133	VC_1172	01V_177_length_53384_cov_129.230325||full_32	phrog_5810	replication initiation protein	DNA, RNA and nucleotide metabolism
vOTU133	VC_1172	01V_177_length_53384_cov_129.230325||full_34	phrog_1227	exonuclease	DNA, RNA and nucleotide metabolism
vOTU133	VC_1172	01V_177_length_53384_cov_129.230325||full_35	phrog_148	RecT-like ssDNA annealing protein	DNA, RNA and nucleotide metabolism
vOTU133	VC_1172	01V_177_length_53384_cov_129.230325||full_45	phrog_87	metallo-protease	other
vOTU133	VC_1172	01V_177_length_53384_cov_129.230325||full_47	phrog_2158	abortive infection resistance protein	moron, auxiliary metabolic gene and host takeover
vOTU133	VC_1172	01V_177_length_53384_cov_129.230325||full_5	phrog_115	minor head protein	head and packaging
vOTU133	VC_1172	01V_177_length_53384_cov_129.230325||full_56	phrog_9478	minor tail protein	tail
vOTU133	VC_1172	01V_177_length_53384_cov_129.230325||full_57	phrog_202	distal tail protein Dit	tail
vOTU133	VC_1172	01V_177_length_53384_cov_129.230325||full_58	phrog_15478	tail length tape measure protein	tail
vOTU133	VC_1172	01V_177_length_53384_cov_129.230325||full_6	phrog_64	portal protein	head and packaging
vOTU133	VC_1172	01V_177_length_53384_cov_129.230325||full_61	phrog_238	major tail protein	tail
vOTU133	VC_1172	01V_177_length_53384_cov_129.230325||full_64	phrog_348	minor head protein	head and packaging
vOTU133	VC_1172	01V_177_length_53384_cov_129.230325||full_70	phrog_4478	peptidase	other
vOTU133	VC_1172	01V_177_length_53384_cov_129.230325||full_8	phrog_51	terminase small subunit	head and packaging
vOTU136	VC_1187	01V_1790_length_15254_cov_10.398118||full_11	phrog_4898	holin	lysis
vOTU136	VC_1187	01V_1790_length_15254_cov_10.398118||full_3	phrog_3225	adaptor Ad4	connector
vOTU135	single vOTU	01V_179_length_53244_cov_7.415105||full_21	phrog_267	major head protein	head and packaging
vOTU135	single vOTU	01V_179_length_53244_cov_7.415105||full_32	phrog_5063	NA	unknown function
vOTU135	single vOTU	01V_179_length_53244_cov_7.415105||full_35	phrog_1297	ATPase	other
vOTU135	single vOTU	01V_179_length_53244_cov_7.415105||full_37	phrog_1314	HNH endonuclease	DNA, RNA and nucleotide metabolism
vOTU135	single vOTU	01V_179_length_53244_cov_7.415105||full_49	phrog_5839	NA	unknown function
vOTU135	single vOTU	01V_179_length_53244_cov_7.415105||full_55	phrog_27714	NA	unknown function
vOTU135	single vOTU	01V_179_length_53244_cov_7.415105||full_59	phrog_11358	NA	unknown function
vOTU121	VC_1191	01V_17_length_156285_cov_20.716066||full_108	phrog_13126	beta-1,4-glycosyltransferase	moron, auxiliary metabolic gene and host takeover
vOTU121	VC_1191	01V_17_length_156285_cov_20.716066||full_109	phrog_13126	beta-1,4-glycosyltransferase	moron, auxiliary metabolic gene and host takeover
vOTU121	VC_1191	01V_17_length_156285_cov_20.716066||full_140	phrog_1192	single strand DNA binding protein	DNA, RNA and nucleotide metabolism
vOTU121	VC_1191	01V_17_length_156285_cov_20.716066||full_141	phrog_559	HNH endonuclease	DNA, RNA and nucleotide metabolism
vOTU121	VC_1191	01V_17_length_156285_cov_20.716066||full_143	phrog_681	endonuclease	DNA, RNA and nucleotide metabolism
vOTU121	VC_1191	01V_17_length_156285_cov_20.716066||full_147	phrog_4542	tail tube protein	tail
vOTU121	VC_1191	01V_17_length_156285_cov_20.716066||full_148	phrog_100	SbcD-like subunit of palindrome specific endonuclease	DNA, RNA and nucleotide metabolism
vOTU121	VC_1191	01V_17_length_156285_cov_20.716066||full_149	phrog_21388	exonuclease	DNA, RNA and nucleotide metabolism
vOTU121	VC_1191	01V_17_length_156285_cov_20.716066||full_152	phrog_11165	DNA polymerase	DNA, RNA and nucleotide metabolism
vOTU121	VC_1191	01V_17_length_156285_cov_20.716066||full_153	phrog_681	endonuclease	DNA, RNA and nucleotide metabolism
vOTU121	VC_1191	01V_17_length_156285_cov_20.716066||full_160	phrog_107	exonuclease	DNA, RNA and nucleotide metabolism
vOTU121	VC_1191	01V_17_length_156285_cov_20.716066||full_166	phrog_10644	thymidylate synthase	DNA, RNA and nucleotide metabolism
vOTU121	VC_1191	01V_17_length_156285_cov_20.716066||full_171	phrog_244	RusA-like Holliday junction resolvase	DNA, RNA and nucleotide metabolism
vOTU121	VC_1191	01V_17_length_156285_cov_20.716066||full_177	phrog_135	dUTPase	DNA, RNA and nucleotide metabolism
vOTU121	VC_1191	01V_17_length_156285_cov_20.716066||full_190	phrog_681	endonuclease	DNA, RNA and nucleotide metabolism
vOTU121	VC_1191	01V_17_length_156285_cov_20.716066||full_55	phrog_681	endonuclease	DNA, RNA and nucleotide metabolism
vOTU121	VC_1191	01V_17_length_156285_cov_20.716066||full_77	phrog_21017	NA	unknown function
vOTU140	VC_1196	01V_180_length_53149_cov_67.042717||full_17	phrog_1389	NA	unknown function
vOTU140	VC_1196	01V_180_length_53149_cov_67.042717||full_41	phrog_50	DnaC-like helicase loader	DNA, RNA and nucleotide metabolism
vOTU140	VC_1196	01V_180_length_53149_cov_67.042717||full_45	phrog_7566	NA	unknown function
vOTU140	VC_1196	01V_180_length_53149_cov_67.042717||full_46	phrog_298	exonuclease	DNA, RNA and nucleotide metabolism
vOTU140	VC_1196	01V_180_length_53149_cov_67.042717||full_48	phrog_7838	exonuclease	DNA, RNA and nucleotide metabolism
vOTU140	VC_1196	01V_180_length_53149_cov_67.042717||full_61	phrog_37900	NA	unknown function
vOTU140	VC_1196	01V_180_length_53149_cov_67.042717||full_83	phrog_6572	ADP-ribosylglycohydrolase	other
vOTU142	single vOTU	01V_183_length_52982_cov_14.493208||full_2	phrog_1550	QueC-like queuosine biosynthesis	moron, auxiliary metabolic gene and host takeover
vOTU142	single vOTU	01V_183_length_52982_cov_14.493208||full_37	phrog_29767	NA	unknown function
vOTU142	single vOTU	01V_183_length_52982_cov_14.493208||full_5	phrog_2197	GTP cyclohydrolase	other
vOTU142	single vOTU	01V_183_length_52982_cov_14.493208||full_6	phrog_2076	QueE-like radical SAM domain	moron, auxiliary metabolic gene and host takeover
vOTU142	single vOTU	01V_183_length_52982_cov_14.493208||full_85	phrog_21866	primase	DNA, RNA and nucleotide metabolism
vOTU142	single vOTU	01V_183_length_52982_cov_14.493208||full_86	phrog_2402	NA	unknown function
vOTU144	VC_1212	01V_1844_length_14943_cov_129.222058||full_1	phrog_10030	tail length tape measure protein	tail
vOTU144	VC_1212	01V_1844_length_14943_cov_129.222058||full_18	phrog_13845	NA	unknown function
vOTU145	VC_227	01V_1845_length_14943_cov_5.908047||full_13	phrog_19462	NA	unknown function
vOTU145	VC_227	01V_1845_length_14943_cov_5.908047||full_14	phrog_1686	tail length tape measure protein	tail
vOTU145	VC_227	01V_1845_length_14943_cov_5.908047||full_9	phrog_117	major tail protein	tail
vOTU146	VC_1217	01V_185_length_52759_cov_17.249867||full_19	phrog_17594	tail length tape measure protein	tail
vOTU146	VC_1217	01V_185_length_52759_cov_17.249867||full_33	phrog_124	Sak4-like ssDNA annealing protein	DNA, RNA and nucleotide metabolism
vOTU146	VC_1217	01V_185_length_52759_cov_17.249867||full_35	phrog_16	DNA helicase	DNA, RNA and nucleotide metabolism
vOTU146	VC_1217	01V_185_length_52759_cov_17.249867||full_62	phrog_3156	NA	unknown function
vOTU146	VC_1217	01V_185_length_52759_cov_17.249867||full_71	phrog_7245	anti-restriction protein	moron, auxiliary metabolic gene and host takeover
vOTU146	VC_1217	01V_185_length_52759_cov_17.249867||full_74	phrog_3939	NA	unknown function
vOTU147	VC_642	01V_186_length_52645_cov_13.734417||full_23	phrog_18608	NA	unknown function
vOTU147	VC_642	01V_186_length_52645_cov_13.734417||full_40	phrog_29583	DNA methyltransferase	other
vOTU147	VC_642	01V_186_length_52645_cov_13.734417||full_42	phrog_23148	NA	unknown function
vOTU148	VC_1240	01V_187_length_52450_cov_9.133123||full_12	phrog_2302	phosphoadenosine phosphosulfate reductase	moron, auxiliary metabolic gene and host takeover
vOTU148	VC_1240	01V_187_length_52450_cov_9.133123||full_13	phrog_26387	ParB-like partition nuclease	DNA, RNA and nucleotide metabolism
vOTU148	VC_1240	01V_187_length_52450_cov_9.133123||full_30	phrog_4450	NA	unknown function
vOTU148	VC_1240	01V_187_length_52450_cov_9.133123||full_32	phrog_38390	tail length tape measure protein	tail
vOTU148	VC_1240	01V_187_length_52450_cov_9.133123||full_34	phrog_22322	tail protein	tail
vOTU148	VC_1240	01V_187_length_52450_cov_9.133123||full_45	phrog_13712	holin	lysis
vOTU148	VC_1240	01V_187_length_52450_cov_9.133123||full_46	phrog_2520	gamma-glutamyl cyclotransferase	moron, auxiliary metabolic gene and host takeover
vOTU148	VC_1240	01V_187_length_52450_cov_9.133123||full_47	phrog_2443	amidoligase enzyme	other
vOTU148	VC_1240	01V_187_length_52450_cov_9.133123||full_5	phrog_474	phosphofructokinase	other
vOTU148	VC_1240	01V_187_length_52450_cov_9.133123||full_50	phrog_20040	NA	unknown function
vOTU148	VC_1240	01V_187_length_52450_cov_9.133123||full_57	phrog_5810	replication initiation protein	DNA, RNA and nucleotide metabolism
vOTU148	VC_1240	01V_187_length_52450_cov_9.133123||full_61	phrog_3777	NA	unknown function
vOTU148	VC_1240	01V_187_length_52450_cov_9.133123||full_65	phrog_6218	ParB-like partition protein	DNA, RNA and nucleotide metabolism
vOTU148	VC_1240	01V_187_length_52450_cov_9.133123||full_7	phrog_478	site-specific recombination directionality factor RDF	integration and excision
vOTU149	single vOTU	01V_1886_length_14740_cov_6.029690||full_14	phrog_1907	DNA polymerase	DNA, RNA and nucleotide metabolism
vOTU149	single vOTU	01V_1886_length_14740_cov_6.029690||full_3	phrog_3225	adaptor Ad4	connector
vOTU149	single vOTU	01V_1886_length_14740_cov_6.029690||full_8	phrog_7767	metallo-endopeptidase	other
vOTU139	VC_509	01V_18_length_155441_cov_32.452975||full_106	phrog_12252	NA	unknown function
vOTU139	VC_509	01V_18_length_155441_cov_32.452975||full_111	phrog_20401	virion structural protein	head and packaging
vOTU139	VC_509	01V_18_length_155441_cov_32.452975||full_112	phrog_26249	NA	unknown function
vOTU139	VC_509	01V_18_length_155441_cov_32.452975||full_116	phrog_7485	NA	unknown function
vOTU139	VC_509	01V_18_length_155441_cov_32.452975||full_128	phrog_3148	RNA polymerase beta subunit	DNA, RNA and nucleotide metabolism
vOTU139	VC_509	01V_18_length_155441_cov_32.452975||full_139	phrog_12252	NA	unknown function
vOTU139	VC_509	01V_18_length_155441_cov_32.452975||full_141	phrog_21037	NA	unknown function
vOTU139	VC_509	01V_18_length_155441_cov_32.452975||full_15	phrog_32359	terminase large subunit	head and packaging
vOTU139	VC_509	01V_18_length_155441_cov_32.452975||full_21	phrog_15433	tail sheath	tail
vOTU139	VC_509	01V_18_length_155441_cov_32.452975||full_23	phrog_22682	tail fiber protein	tail
vOTU139	VC_509	01V_18_length_155441_cov_32.452975||full_26	phrog_19200	virion structural protein	head and packaging
vOTU139	VC_509	01V_18_length_155441_cov_32.452975||full_28	phrog_379	DNA binding protein	DNA, RNA and nucleotide metabolism
vOTU139	VC_509	01V_18_length_155441_cov_32.452975||full_30	phrog_24884	thymidylate synthase	DNA, RNA and nucleotide metabolism
vOTU139	VC_509	01V_18_length_155441_cov_32.452975||full_34	phrog_6745	endolysin	lysis
vOTU139	VC_509	01V_18_length_155441_cov_32.452975||full_39	phrog_3015	RNA polymerase beta subunit	DNA, RNA and nucleotide metabolism
vOTU139	VC_509	01V_18_length_155441_cov_32.452975||full_44	phrog_3213	DnaB-like replicative helicase	DNA, RNA and nucleotide metabolism
vOTU139	VC_509	01V_18_length_155441_cov_32.452975||full_45	phrog_100	SbcD-like subunit of palindrome specific endonuclease	DNA, RNA and nucleotide metabolism
vOTU139	VC_509	01V_18_length_155441_cov_32.452975||full_66	phrog_19111	NA	unknown function
vOTU139	VC_509	01V_18_length_155441_cov_32.452975||full_67	phrog_19111	NA	unknown function
vOTU139	VC_509	01V_18_length_155441_cov_32.452975||full_7	phrog_2926	virion structural protein	head and packaging
vOTU139	VC_509	01V_18_length_155441_cov_32.452975||full_70	phrog_20751	virion structural protein	head and packaging
vOTU139	VC_509	01V_18_length_155441_cov_32.452975||full_72	phrog_2962	RNA polymerase beta subunit	DNA, RNA and nucleotide metabolism
vOTU139	VC_509	01V_18_length_155441_cov_32.452975||full_73	phrog_19111	NA	unknown function
vOTU139	VC_509	01V_18_length_155441_cov_32.452975||full_74	phrog_19111	NA	unknown function
vOTU139	VC_509	01V_18_length_155441_cov_32.452975||full_94	phrog_19847	DNA primase	DNA, RNA and nucleotide metabolism
vOTU139	VC_509	01V_18_length_155441_cov_32.452975||full_97	phrog_20045	NA	unknown function
vOTU139	VC_509	01V_18_length_155441_cov_32.452975||full_99	phrog_5725	chaperonin groEL	other
vOTU151	single vOTU	01V_190_length_51779_cov_714.106933||full_12	phrog_16277	tail length tape measure protein	tail
vOTU151	single vOTU	01V_190_length_51779_cov_714.106933||full_63	phrog_174	dCMP deaminase	DNA, RNA and nucleotide metabolism
vOTU151	single vOTU	01V_190_length_51779_cov_714.106933||full_7	phrog_2645	major tail protein	tail
vOTU151	single vOTU	01V_190_length_51779_cov_714.106933||full_78	phrog_14301	RNA ligase	DNA, RNA and nucleotide metabolism
vOTU152	VC_1251	01V_192_length_51691_cov_7.655008||full_22	phrog_15971	DNA polymerase I	DNA, RNA and nucleotide metabolism
vOTU152	VC_1251	01V_192_length_51691_cov_7.655008||full_26	phrog_3724	NA	unknown function
vOTU152	VC_1251	01V_192_length_51691_cov_7.655008||full_28	phrog_800	terminase small subunit	head and packaging
vOTU152	VC_1251	01V_192_length_51691_cov_7.655008||full_32	phrog_5131	thymidylate synthase	DNA, RNA and nucleotide metabolism
vOTU152	VC_1251	01V_192_length_51691_cov_7.655008||full_4	phrog_421	unknown function	unknown function
vOTU152	VC_1251	01V_192_length_51691_cov_7.655008||full_55	phrog_6686	tail tube protein	tail
vOTU152	VC_1251	01V_192_length_51691_cov_7.655008||full_56	phrog_7585	NA	unknown function
vOTU152	VC_1251	01V_192_length_51691_cov_7.655008||full_65	phrog_21401	pilot protein for DNA ejection	tail
vOTU152	VC_1251	01V_192_length_51691_cov_7.655008||full_68	phrog_6707	endolysin	lysis
vOTU152	VC_1251	01V_192_length_51691_cov_7.655008||full_8	phrog_2396	NA	unknown function
vOTU154	VC_1258	01V_1937_length_14493_cov_7.339105||full_18	phrog_9589	endolysin	lysis
vOTU155	VC_1264	01V_1939_length_14483_cov_8.512753||full_3	phrog_2038	upper collar connector	connector
vOTU155	VC_1264	01V_1939_length_14483_cov_8.512753||full_5	phrog_2006	major head protein	head and packaging
vOTU153	single vOTU	01V_193_length_51627_cov_258.342744||full_18	phrog_1048	NA	unknown function
vOTU153	single vOTU	01V_193_length_51627_cov_258.342744||full_3	phrog_947	DNA polymerase processivity factor	DNA, RNA and nucleotide metabolism
vOTU153	single vOTU	01V_193_length_51627_cov_258.342744||full_38	phrog_12862	NA	unknown function
vOTU153	single vOTU	01V_193_length_51627_cov_258.342744||full_61	phrog_315	endolysin	lysis
vOTU153	single vOTU	01V_193_length_51627_cov_258.342744||full_71	phrog_4538	NA	unknown function
vOTU153	single vOTU	01V_193_length_51627_cov_258.342744||full_9	phrog_1373	transcriptional regulator	transcription regulation
vOTU156	VC_1284	01V_195_length_51384_cov_44.471040||full_2	phrog_2423	NA	unknown function
vOTU156	VC_1284	01V_195_length_51384_cov_44.471040||full_22	phrog_761	thymidylate kinase	other
vOTU156	VC_1284	01V_195_length_51384_cov_44.471040||full_23	phrog_5131	thymidylate synthase	DNA, RNA and nucleotide metabolism
vOTU156	VC_1284	01V_195_length_51384_cov_44.471040||full_29	phrog_5889	NA	unknown function
vOTU156	VC_1284	01V_195_length_51384_cov_44.471040||full_33	phrog_114	ATP-dependent DNA ligase	DNA, RNA and nucleotide metabolism
vOTU161	VC_1201	01V_1963_length_14374_cov_29.474544||full_19	phrog_7458	tail spike protein	tail
vOTU162	VC_78	01V_1966_length_14352_cov_5.331608||full_5	phrog_13289	tail protein	tail
vOTU162	VC_78	01V_1966_length_14352_cov_5.331608||full_7	phrog_28775	tail length tape measure protein	tail
vOTU160	VC_1292	01V_196_length_51266_cov_50.619476||full_45	phrog_252	Bet-like ssDNA annealing protein	DNA, RNA and nucleotide metabolism
vOTU160	VC_1292	01V_196_length_51266_cov_50.619476||full_61	phrog_3207	NA	unknown function
vOTU163	VC_1307	01V_197_length_50968_cov_47.712352||full_10	phrog_3972	NA	unknown function
vOTU163	VC_1307	01V_197_length_50968_cov_47.712352||full_12	phrog_160	thymidylate synthase	DNA, RNA and nucleotide metabolism
vOTU163	VC_1307	01V_197_length_50968_cov_47.712352||full_15	phrog_947	DNA polymerase processivity factor	DNA, RNA and nucleotide metabolism
vOTU163	VC_1307	01V_197_length_50968_cov_47.712352||full_16	phrog_114	ATP-dependent DNA ligase	DNA, RNA and nucleotide metabolism
vOTU163	VC_1307	01V_197_length_50968_cov_47.712352||full_18	phrog_626	anaerobic ribonucleotide reductase small subunit	DNA, RNA and nucleotide metabolism
vOTU163	VC_1307	01V_197_length_50968_cov_47.712352||full_2	phrog_487	NrdD-like anaerobic ribonucleotide reductase large subunit	moron, auxiliary metabolic gene and host takeover
vOTU163	VC_1307	01V_197_length_50968_cov_47.712352||full_22	phrog_316	dihydrofolate reductase	DNA, RNA and nucleotide metabolism
vOTU163	VC_1307	01V_197_length_50968_cov_47.712352||full_23	phrog_21721	RusA-like Holliday junction resolvase	DNA, RNA and nucleotide metabolism
vOTU163	VC_1307	01V_197_length_50968_cov_47.712352||full_26	phrog_1990	Cas4-domain exonuclease	DNA, RNA and nucleotide metabolism
vOTU163	VC_1307	01V_197_length_50968_cov_47.712352||full_45	phrog_5149	NA	unknown function
vOTU163	VC_1307	01V_197_length_50968_cov_47.712352||full_54	phrog_4928	NA	unknown function
vOTU163	VC_1307	01V_197_length_50968_cov_47.712352||full_61	phrog_247	major head protein	head and packaging
vOTU163	VC_1307	01V_197_length_50968_cov_47.712352||full_70	phrog_56	DNA methyltransferase	other
vOTU165	VC_1309	01V_198_length_50929_cov_68.232044||full_10	phrog_1357	major head protein	head and packaging
vOTU165	VC_1309	01V_198_length_50929_cov_68.232044||full_43	phrog_18685	NA	unknown function
vOTU166	VC_1319	01V_1996_length_14156_cov_11.265939||full_11	phrog_1066	NA	unknown function
vOTU166	VC_1319	01V_1996_length_14156_cov_11.265939||full_7	phrog_80	head maturation protease	head and packaging
vOTU150	VC_1324	01V_19_length_146619_cov_11.196604||full_1	phrog_4722	zinc carboxypeptidase	other
vOTU150	VC_1324	01V_19_length_146619_cov_11.196604||full_101	phrog_887	queuine tRNA-ribosyltransferase	moron, auxiliary metabolic gene and host takeover
vOTU150	VC_1324	01V_19_length_146619_cov_11.196604||full_112	phrog_7545	HNH endonuclease	DNA, RNA and nucleotide metabolism
vOTU150	VC_1324	01V_19_length_146619_cov_11.196604||full_135	phrog_8769	methyltransferase	other
vOTU150	VC_1324	01V_19_length_146619_cov_11.196604||full_14	phrog_13480	endolysin	lysis
vOTU150	VC_1324	01V_19_length_146619_cov_11.196604||full_151	phrog_1479	NA	unknown function
vOTU150	VC_1324	01V_19_length_146619_cov_11.196604||full_158	phrog_28876	metal-dependent phosphohydrolase	other
vOTU150	VC_1324	01V_19_length_146619_cov_11.196604||full_171	phrog_3869	NAD-dependent DNA ligase	DNA, RNA and nucleotide metabolism
vOTU150	VC_1324	01V_19_length_146619_cov_11.196604||full_172	phrog_10644	thymidylate synthase	DNA, RNA and nucleotide metabolism
vOTU150	VC_1324	01V_19_length_146619_cov_11.196604||full_2	phrog_7339	DNA repair exonuclease	DNA, RNA and nucleotide metabolism
vOTU150	VC_1324	01V_19_length_146619_cov_11.196604||full_21	phrog_207	head maturation protease	head and packaging
vOTU150	VC_1324	01V_19_length_146619_cov_11.196604||full_24	phrog_2319	NA	unknown function
vOTU150	VC_1324	01V_19_length_146619_cov_11.196604||full_62	phrog_16075	NA	unknown function
vOTU150	VC_1324	01V_19_length_146619_cov_11.196604||full_75	phrog_47	DNA primase	DNA, RNA and nucleotide metabolism
vOTU150	VC_1324	01V_19_length_146619_cov_11.196604||full_88	phrog_1706	CRISPR/Cas system associated	DNA, RNA and nucleotide metabolism
vOTU150	VC_1324	01V_19_length_146619_cov_11.196604||full_91	phrog_97	UvsX-like recombinase	other
vOTU1	VC_293	01V_1_length_376802_cov_1983.668534||full_1	phrog_15437	tail fiber protein	tail
vOTU1	VC_293	01V_1_length_376802_cov_1983.668534||full_102	phrog_24162	NA	unknown function
vOTU1	VC_293	01V_1_length_376802_cov_1983.668534||full_105	phrog_13450	NA	unknown function
vOTU1	VC_293	01V_1_length_376802_cov_1983.668534||full_111	phrog_464	unknown function	unknown function
vOTU1	VC_293	01V_1_length_376802_cov_1983.668534||full_112	phrog_13450	NA	unknown function
vOTU1	VC_293	01V_1_length_376802_cov_1983.668534||full_113	phrog_11189	NAD synthetase	other
vOTU1	VC_293	01V_1_length_376802_cov_1983.668534||full_114	phrog_335	phosphatase	other
vOTU1	VC_293	01V_1_length_376802_cov_1983.668534||full_118	phrog_448	nicotinamide phosphoribosyl transferase	other
vOTU1	VC_293	01V_1_length_376802_cov_1983.668534||full_126	phrog_8784	dTDP-4-dehydrorhamnose 3,5-epimerase	moron, auxiliary metabolic gene and host takeover
vOTU1	VC_293	01V_1_length_376802_cov_1983.668534||full_127	phrog_619	ribose-phosphate pyrophosphokinase	other
vOTU1	VC_293	01V_1_length_376802_cov_1983.668534||full_128	phrog_4717	tRNA-His guanylyltransferase	DNA, RNA and nucleotide metabolism
vOTU1	VC_293	01V_1_length_376802_cov_1983.668534||full_131	phrog_6572	ADP-ribosylglycohydrolase	other
vOTU1	VC_293	01V_1_length_376802_cov_1983.668534||full_143	phrog_968	RNA ligase	DNA, RNA and nucleotide metabolism
vOTU1	VC_293	01V_1_length_376802_cov_1983.668534||full_171	phrog_13126	beta-1,4-glycosyltransferase	moron, auxiliary metabolic gene and host takeover
vOTU1	VC_293	01V_1_length_376802_cov_1983.668534||full_185	phrog_12005	NA	unknown function
vOTU1	VC_293	01V_1_length_376802_cov_1983.668534||full_186	phrog_35094	NA	unknown function
vOTU1	VC_293	01V_1_length_376802_cov_1983.668534||full_194	phrog_2470	membrane protein	moron, auxiliary metabolic gene and host takeover
vOTU1	VC_293	01V_1_length_376802_cov_1983.668534||full_21	phrog_3322	endonuclease	DNA, RNA and nucleotide metabolism
vOTU1	VC_293	01V_1_length_376802_cov_1983.668534||full_222	phrog_2245	nucleoside triphosphate pyrophosphohydrolase	other
vOTU1	VC_293	01V_1_length_376802_cov_1983.668534||full_23	phrog_10822	HNH endonuclease	DNA, RNA and nucleotide metabolism
vOTU1	VC_293	01V_1_length_376802_cov_1983.668534||full_234	phrog_839	NA	unknown function
vOTU1	VC_293	01V_1_length_376802_cov_1983.668534||full_241	phrog_12005	NA	unknown function
vOTU1	VC_293	01V_1_length_376802_cov_1983.668534||full_255	phrog_990	metal-dependent phosphohydrolase	other
vOTU1	VC_293	01V_1_length_376802_cov_1983.668534||full_268	phrog_13450	NA	unknown function
vOTU1	VC_293	01V_1_length_376802_cov_1983.668534||full_32	phrog_5889	NA	unknown function
vOTU1	VC_293	01V_1_length_376802_cov_1983.668534||full_33	phrog_1198	MutT/NUDIX hydrolase	other
vOTU1	VC_293	01V_1_length_376802_cov_1983.668534||full_351	phrog_1967	DNA helicase	DNA, RNA and nucleotide metabolism
vOTU1	VC_293	01V_1_length_376802_cov_1983.668534||full_355	phrog_4660	minor head protein	head and packaging
vOTU1	VC_293	01V_1_length_376802_cov_1983.668534||full_358	phrog_4871	ATP-dependent protease	other
vOTU1	VC_293	01V_1_length_376802_cov_1983.668534||full_359	phrog_8113	NA	unknown function
vOTU1	VC_293	01V_1_length_376802_cov_1983.668534||full_36	phrog_2376	ATPase	other
vOTU1	VC_293	01V_1_length_376802_cov_1983.668534||full_362	phrog_36119	NA	unknown function
vOTU1	VC_293	01V_1_length_376802_cov_1983.668534||full_368	phrog_207	head maturation protease	head and packaging
vOTU1	VC_293	01V_1_length_376802_cov_1983.668534||full_370	phrog_138	major head protein	head and packaging
vOTU1	VC_293	01V_1_length_376802_cov_1983.668534||full_373	phrog_1048	NA	unknown function
vOTU1	VC_293	01V_1_length_376802_cov_1983.668534||full_376	phrog_681	endonuclease	DNA, RNA and nucleotide metabolism
vOTU1	VC_293	01V_1_length_376802_cov_1983.668534||full_38	phrog_3420	NA	unknown function
vOTU1	VC_293	01V_1_length_376802_cov_1983.668534||full_384	phrog_213	portal protein	head and packaging
vOTU1	VC_293	01V_1_length_376802_cov_1983.668534||full_40	phrog_1802	radical SAM domain-containing protein	other
vOTU1	VC_293	01V_1_length_376802_cov_1983.668534||full_406	phrog_7162	glycosyltransferase	moron, auxiliary metabolic gene and host takeover
vOTU1	VC_293	01V_1_length_376802_cov_1983.668534||full_407	phrog_7371	NA	unknown function
vOTU1	VC_293	01V_1_length_376802_cov_1983.668534||full_408	phrog_7371	NA	unknown function
vOTU1	VC_293	01V_1_length_376802_cov_1983.668534||full_414	phrog_13126	beta-1,4-glycosyltransferase	moron, auxiliary metabolic gene and host takeover
vOTU1	VC_293	01V_1_length_376802_cov_1983.668534||full_415	phrog_13126	beta-1,4-glycosyltransferase	moron, auxiliary metabolic gene and host takeover
vOTU1	VC_293	01V_1_length_376802_cov_1983.668534||full_416	phrog_262	DNA polymerase	DNA, RNA and nucleotide metabolism
vOTU1	VC_293	01V_1_length_376802_cov_1983.668534||full_42	phrog_681	endonuclease	DNA, RNA and nucleotide metabolism
vOTU1	VC_293	01V_1_length_376802_cov_1983.668534||full_427	phrog_23	tail sheath	tail
vOTU1	VC_293	01V_1_length_376802_cov_1983.668534||full_431	phrog_27561	DNA methyltransferase	other
vOTU1	VC_293	01V_1_length_376802_cov_1983.668534||full_447	phrog_592	thymidine kinase	other
vOTU1	VC_293	01V_1_length_376802_cov_1983.668534||full_450	phrog_681	endonuclease	DNA, RNA and nucleotide metabolism
vOTU1	VC_293	01V_1_length_376802_cov_1983.668534||full_456	phrog_314	homing endonuclease	DNA, RNA and nucleotide metabolism
vOTU1	VC_293	01V_1_length_376802_cov_1983.668534||full_460	phrog_540	nucleotide-sugar epimerase	DNA, RNA and nucleotide metabolism
vOTU1	VC_293	01V_1_length_376802_cov_1983.668534||full_464	phrog_261	baseplate wedge subunit	tail
vOTU1	VC_293	01V_1_length_376802_cov_1983.668534||full_48	phrog_36982	NA	unknown function
vOTU1	VC_293	01V_1_length_376802_cov_1983.668534||full_49	phrog_388	nucleotidyltransferase	DNA, RNA and nucleotide metabolism
vOTU1	VC_293	01V_1_length_376802_cov_1983.668534||full_52	phrog_28211	NA	unknown function
vOTU1	VC_293	01V_1_length_376802_cov_1983.668534||full_54	phrog_2244	tRNA nucleotidyltransferase	DNA, RNA and nucleotide metabolism
vOTU1	VC_293	01V_1_length_376802_cov_1983.668534||full_56	phrog_505	polynucleotide kinase	other
vOTU1	VC_293	01V_1_length_376802_cov_1983.668534||full_6	phrog_100	SbcD-like subunit of palindrome specific endonuclease	DNA, RNA and nucleotide metabolism
vOTU1	VC_293	01V_1_length_376802_cov_1983.668534||full_87	phrog_1818	NA	unknown function
vOTU1	VC_293	01V_1_length_376802_cov_1983.668534||full_95	phrog_22	thioredoxin domain	DNA, RNA and nucleotide metabolism
vOTU169	VC_159	01V_200_length_50811_cov_21.018126||full_2	phrog_37559	NA	unknown function
vOTU169	VC_159	01V_200_length_50811_cov_21.018126||full_23	phrog_675	terminase large subunit	head and packaging
vOTU169	VC_159	01V_200_length_50811_cov_21.018126||full_24	phrog_3753	portal protein	head and packaging
vOTU169	VC_159	01V_200_length_50811_cov_21.018126||full_25	phrog_37797	NA	unknown function
vOTU169	VC_159	01V_200_length_50811_cov_21.018126||full_34	phrog_28493	NA	unknown function
vOTU169	VC_159	01V_200_length_50811_cov_21.018126||full_37	phrog_37649	tail length tape measure protein	tail
vOTU169	VC_159	01V_200_length_50811_cov_21.018126||full_38	phrog_34212	NA	unknown function
vOTU169	VC_159	01V_200_length_50811_cov_21.018126||full_40	phrog_329	minor tail protein	tail
vOTU169	VC_159	01V_200_length_50811_cov_21.018126||full_52	phrog_255	exonuclease	DNA, RNA and nucleotide metabolism
vOTU172	VC_1343	01V_201_length_50757_cov_17.590213||full_14	phrog_27919	NA	unknown function
vOTU172	VC_1343	01V_201_length_50757_cov_17.590213||full_46	phrog_20705	virion structural protein	head and packaging
vOTU172	VC_1343	01V_201_length_50757_cov_17.590213||full_49	phrog_15361	portal protein	head and packaging
vOTU174	single vOTU	01V_203_length_50371_cov_221.348994||full_15	phrog_255	exonuclease	DNA, RNA and nucleotide metabolism
vOTU174	single vOTU	01V_203_length_50371_cov_221.348994||full_19	phrog_3869	NAD-dependent DNA ligase	DNA, RNA and nucleotide metabolism
vOTU174	single vOTU	01V_203_length_50371_cov_221.348994||full_30	phrog_15863	NA	unknown function
vOTU174	single vOTU	01V_203_length_50371_cov_221.348994||full_36	phrog_2158	abortive infection resistance protein	moron, auxiliary metabolic gene and host takeover
vOTU176	VC_1357	01V_2051_length_13905_cov_6.997256||full_1	phrog_10305	tail fiber protein	tail
vOTU178	VC_1358	01V_2063_length_13876_cov_13.532523||full_5	phrog_17334	NA	unknown function
vOTU177	single vOTU	01V_206_length_50249_cov_14.499741||full_18	phrog_12588	NA	unknown function
vOTU177	single vOTU	01V_206_length_50249_cov_14.499741||full_26	phrog_4787	single strand annealing protein	DNA, RNA and nucleotide metabolism
vOTU177	single vOTU	01V_206_length_50249_cov_14.499741||full_30	phrog_4210	DNA polymerase	DNA, RNA and nucleotide metabolism
vOTU177	single vOTU	01V_206_length_50249_cov_14.499741||full_34	phrog_2152	NA	unknown function
vOTU177	single vOTU	01V_206_length_50249_cov_14.499741||full_35	phrog_4079	NA	unknown function
vOTU177	single vOTU	01V_206_length_50249_cov_14.499741||full_5	phrog_1485	NA	unknown function
vOTU177	single vOTU	01V_206_length_50249_cov_14.499741||full_52	phrog_14048	endolysin	lysis
vOTU177	single vOTU	01V_206_length_50249_cov_14.499741||full_58	phrog_9116	tail protein	tail
vOTU177	single vOTU	01V_206_length_50249_cov_14.499741||full_61	phrog_4372	tail length tape measure protein	tail
vOTU177	single vOTU	01V_206_length_50249_cov_14.499741||full_63	phrog_4338	NA	unknown function
vOTU177	single vOTU	01V_206_length_50249_cov_14.499741||full_71	phrog_6291	NA	unknown function
vOTU177	single vOTU	01V_206_length_50249_cov_14.499741||full_77	phrog_4259	NA	unknown function
vOTU180	single vOTU	01V_207_length_49932_cov_10.269022||full_10	phrog_243	DnaB-like replicative helicase	DNA, RNA and nucleotide metabolism
vOTU180	single vOTU	01V_207_length_49932_cov_10.269022||full_12	phrog_2514	DnaD-like helicase loader	DNA, RNA and nucleotide metabolism
vOTU180	single vOTU	01V_207_length_49932_cov_10.269022||full_14	phrog_3490	ERCC4-type nuclease	DNA, RNA and nucleotide metabolism
vOTU180	single vOTU	01V_207_length_49932_cov_10.269022||full_18	phrog_392	metal-dependent hydrolase	other
vOTU180	single vOTU	01V_207_length_49932_cov_10.269022||full_31	phrog_3754	NA	unknown function
vOTU180	single vOTU	01V_207_length_49932_cov_10.269022||full_35	phrog_16241	endolysin	lysis
vOTU180	single vOTU	01V_207_length_49932_cov_10.269022||full_42	phrog_1194	NA	unknown function
vOTU180	single vOTU	01V_207_length_49932_cov_10.269022||full_7	phrog_26324	DNA methyltransferase	other
vOTU182	VC_240	01V_209_length_49563_cov_21.459340||full_13	phrog_4897	kinase	other
vOTU182	VC_240	01V_209_length_49563_cov_21.459340||full_2	phrog_3377	HNH endonuclease	DNA, RNA and nucleotide metabolism
vOTU182	VC_240	01V_209_length_49563_cov_21.459340||full_3	phrog_21866	primase	DNA, RNA and nucleotide metabolism
vOTU182	VC_240	01V_209_length_49563_cov_21.459340||full_36	phrog_7470	amidase	lysis
vOTU168	VC_1043	01V_20_length_145552_cov_7.533145||full_1_107	phrog_4542	tail tube protein	tail
vOTU168	VC_1043	01V_20_length_145552_cov_7.533145||full_1_131	phrog_2506	exonuclease	DNA, RNA and nucleotide metabolism
vOTU168	VC_1043	01V_20_length_145552_cov_7.533145||full_1_133	phrog_1706	CRISPR/Cas system associated	DNA, RNA and nucleotide metabolism
vOTU168	VC_1043	01V_20_length_145552_cov_7.533145||full_1_135	phrog_12241	DNA polymerase	DNA, RNA and nucleotide metabolism
vOTU168	VC_1043	01V_20_length_145552_cov_7.533145||full_1_139	phrog_97	UvsX-like recombinase	other
vOTU168	VC_1043	01V_20_length_145552_cov_7.533145||full_1_142	phrog_2002	Holliday junction resolvase	DNA, RNA and nucleotide metabolism
vOTU168	VC_1043	01V_20_length_145552_cov_7.533145||full_1_144	phrog_28876	metal-dependent phosphohydrolase	other
vOTU168	VC_1043	01V_20_length_145552_cov_7.533145||full_1_21	phrog_1221	NA	unknown function
vOTU168	VC_1043	01V_20_length_145552_cov_7.533145||full_1_33	phrog_4264	NA	unknown function
vOTU168	VC_1043	01V_20_length_145552_cov_7.533145||full_1_34	phrog_4534	NA	unknown function
vOTU168	VC_1043	01V_20_length_145552_cov_7.533145||full_1_36	phrog_7370	HNH endonuclease	DNA, RNA and nucleotide metabolism
vOTU168	VC_1043	01V_20_length_145552_cov_7.533145||full_1_4	phrog_16999	Fe-S oxidoreductase	other
vOTU168	VC_1043	01V_20_length_145552_cov_7.533145||full_1_41	phrog_968	RNA ligase	DNA, RNA and nucleotide metabolism
vOTU168	VC_1043	01V_20_length_145552_cov_7.533145||full_1_45	phrog_388	nucleotidyltransferase	DNA, RNA and nucleotide metabolism
vOTU168	VC_1043	01V_20_length_145552_cov_7.533145||full_1_48	phrog_3869	NAD-dependent DNA ligase	DNA, RNA and nucleotide metabolism
vOTU168	VC_1043	01V_20_length_145552_cov_7.533145||full_1_49	phrog_56	DNA methyltransferase	other
vOTU168	VC_1043	01V_20_length_145552_cov_7.533145||full_1_5	phrog_547	phosphoesterase	other
vOTU168	VC_1043	01V_20_length_145552_cov_7.533145||full_1_65	phrog_13126	beta-1,4-glycosyltransferase	moron, auxiliary metabolic gene and host takeover
vOTU168	VC_1043	01V_20_length_145552_cov_7.533145||full_1_66	phrog_33513	NA	unknown function
vOTU168	VC_1043	01V_20_length_145552_cov_7.533145||full_1_71	phrog_15551	NA	unknown function
vOTU168	VC_1043	01V_20_length_145552_cov_7.533145||full_1_72	phrog_1802	radical SAM domain-containing protein	other
vOTU168	VC_1043	01V_20_length_145552_cov_7.533145||full_1_82	phrog_213	portal protein	head and packaging
vOTU168	VC_1043	01V_20_length_145552_cov_7.533145||full_1_87	phrog_207	head maturation protease	head and packaging
vOTU168	VC_1043	01V_20_length_145552_cov_7.533145||full_1_89	phrog_314	homing endonuclease	DNA, RNA and nucleotide metabolism
vOTU168	VC_1043	01V_20_length_145552_cov_7.533145||full_1_9	phrog_333	HNH endonuclease	DNA, RNA and nucleotide metabolism
vOTU184	VC_1394	01V_2104_length_13665_cov_84.234038||full_3	phrog_11037	NA	unknown function
vOTU185	single vOTU	01V_2125_length_13583_cov_7.366721||full_6	phrog_3513	endolysin	lysis
vOTU189	VC_1401	01V_2162_length_13393_cov_25.451145||full_3	phrog_7	endolysin	lysis
vOTU188	VC_1406	01V_216_length_48799_cov_55.724623||full_11	phrog_50	DnaC-like helicase loader	DNA, RNA and nucleotide metabolism
vOTU188	VC_1406	01V_216_length_48799_cov_55.724623||full_12	phrog_35955	NA	unknown function
vOTU188	VC_1406	01V_216_length_48799_cov_55.724623||full_15	phrog_659	Sak-like ssDNA annealing protein	DNA, RNA and nucleotide metabolism
vOTU188	VC_1406	01V_216_length_48799_cov_55.724623||full_33	phrog_15722	NA	unknown function
vOTU188	VC_1406	01V_216_length_48799_cov_55.724623||full_35	phrog_21524	tail protein with lysin activity	tail
vOTU188	VC_1406	01V_216_length_48799_cov_55.724623||full_37	phrog_16596	NA	unknown function
vOTU188	VC_1406	01V_216_length_48799_cov_55.724623||full_4	phrog_478	site-specific recombination directionality factor RDF	integration and excision
vOTU188	VC_1406	01V_216_length_48799_cov_55.724623||full_41	phrog_14985	virion structural protein	head and packaging
vOTU188	VC_1406	01V_216_length_48799_cov_55.724623||full_45	phrog_16343	head-tail adaptor	connector
vOTU188	VC_1406	01V_216_length_48799_cov_55.724623||full_53	phrog_16496	portal protein	head and packaging
vOTU188	VC_1406	01V_216_length_48799_cov_55.724623||full_54	phrog_19299	terminase large subunit	head and packaging
vOTU188	VC_1406	01V_216_length_48799_cov_55.724623||full_73	phrog_31719	NA	unknown function
vOTU192	VC_1409	01V_2170_length_13342_cov_7.925265||full_2	phrog_4722	zinc carboxypeptidase	other
vOTU194	VC_287	01V_219_length_48473_cov_202.835495||full_15	phrog_3377	HNH endonuclease	DNA, RNA and nucleotide metabolism
vOTU194	VC_287	01V_219_length_48473_cov_202.835495||full_16	phrog_843	Holliday junction resolvase	DNA, RNA and nucleotide metabolism
vOTU194	VC_287	01V_219_length_48473_cov_202.835495||full_23	phrog_247	major head protein	head and packaging
vOTU194	VC_287	01V_219_length_48473_cov_202.835495||full_33	phrog_2081	HNH endonuclease	DNA, RNA and nucleotide metabolism
vOTU194	VC_287	01V_219_length_48473_cov_202.835495||full_52	phrog_3377	HNH endonuclease	DNA, RNA and nucleotide metabolism
vOTU194	VC_287	01V_219_length_48473_cov_202.835495||full_59	phrog_59	HNH endonuclease	DNA, RNA and nucleotide metabolism
vOTU183	VC_772	01V_21_length_141957_cov_8.934603||full_10	phrog_207	head maturation protease	head and packaging
vOTU183	VC_772	01V_21_length_141957_cov_8.934603||full_110	phrog_7162	glycosyltransferase	moron, auxiliary metabolic gene and host takeover
vOTU183	VC_772	01V_21_length_141957_cov_8.934603||full_118	phrog_2888	alpha-glucosyltransferase	other
vOTU183	VC_772	01V_21_length_141957_cov_8.934603||full_123	phrog_5131	thymidylate synthase	DNA, RNA and nucleotide metabolism
vOTU183	VC_772	01V_21_length_141957_cov_8.934603||full_127	phrog_262	DNA polymerase	DNA, RNA and nucleotide metabolism
vOTU183	VC_772	01V_21_length_141957_cov_8.934603||full_128	phrog_29804	NA	unknown function
vOTU183	VC_772	01V_21_length_141957_cov_8.934603||full_131	phrog_2488	DNA helicase	DNA, RNA and nucleotide metabolism
vOTU183	VC_772	01V_21_length_141957_cov_8.934603||full_132	phrog_1918	DNA polymerase	DNA, RNA and nucleotide metabolism
vOTU183	VC_772	01V_21_length_141957_cov_8.934603||full_145	phrog_23333	polymerase	DNA, RNA and nucleotide metabolism
vOTU183	VC_772	01V_21_length_141957_cov_8.934603||full_172	phrog_31004	NA	unknown function
vOTU183	VC_772	01V_21_length_141957_cov_8.934603||full_180	phrog_18781	NA	unknown function
vOTU183	VC_772	01V_21_length_141957_cov_8.934603||full_195	phrog_1818	NA	unknown function
vOTU183	VC_772	01V_21_length_141957_cov_8.934603||full_198	phrog_9787	translation initiation factor	other
vOTU183	VC_772	01V_21_length_141957_cov_8.934603||full_20	phrog_138	major head protein	head and packaging
vOTU183	VC_772	01V_21_length_141957_cov_8.934603||full_203	phrog_1211	2-aminooxy adenylosuccinate synthetase	DNA, RNA and nucleotide metabolism
vOTU183	VC_772	01V_21_length_141957_cov_8.934603||full_205	phrog_2971	NA	unknown function
vOTU183	VC_772	01V_21_length_141957_cov_8.934603||full_21	phrog_138	major head protein	head and packaging
vOTU183	VC_772	01V_21_length_141957_cov_8.934603||full_217	phrog_11189	NAD synthetase	other
vOTU183	VC_772	01V_21_length_141957_cov_8.934603||full_22	phrog_138	major head protein	head and packaging
vOTU183	VC_772	01V_21_length_141957_cov_8.934603||full_220	phrog_1198	MutT/NUDIX hydrolase	other
vOTU183	VC_772	01V_21_length_141957_cov_8.934603||full_228	phrog_655	homing endonuclease	DNA, RNA and nucleotide metabolism
vOTU183	VC_772	01V_21_length_141957_cov_8.934603||full_55	phrog_261	baseplate wedge subunit	tail
vOTU183	VC_772	01V_21_length_141957_cov_8.934603||full_9	phrog_3339	homing endonuclease	DNA, RNA and nucleotide metabolism
vOTU197	VC_1432	01V_221_length_48429_cov_8.808492||full_3	phrog_6218	ParB-like partition protein	DNA, RNA and nucleotide metabolism
vOTU197	VC_1432	01V_221_length_48429_cov_8.808492||full_40	phrog_13126	beta-1,4-glycosyltransferase	moron, auxiliary metabolic gene and host takeover
vOTU197	VC_1432	01V_221_length_48429_cov_8.808492||full_51	phrog_2520	gamma-glutamyl cyclotransferase	moron, auxiliary metabolic gene and host takeover
vOTU197	VC_1432	01V_221_length_48429_cov_8.808492||full_52	phrog_2520	gamma-glutamyl cyclotransferase	moron, auxiliary metabolic gene and host takeover
vOTU197	VC_1432	01V_221_length_48429_cov_8.808492||full_53	phrog_2443	amidoligase enzyme	other
vOTU197	VC_1432	01V_221_length_48429_cov_8.808492||full_6	phrog_252	Bet-like ssDNA annealing protein	DNA, RNA and nucleotide metabolism
vOTU200	VC_1461	01V_223_length_48351_cov_11.398729||full_33	phrog_7698	endolysin	lysis
vOTU200	VC_1461	01V_223_length_48351_cov_11.398729||full_35	phrog_27373	tail protein	tail
vOTU200	VC_1461	01V_223_length_48351_cov_11.398729||full_41	phrog_6251	replisome organizer DnaA-like	DNA, RNA and nucleotide metabolism
vOTU200	VC_1461	01V_223_length_48351_cov_11.398729||full_48	phrog_1770	Holliday junction resolvase	DNA, RNA and nucleotide metabolism
vOTU200	VC_1461	01V_223_length_48351_cov_11.398729||full_59	phrog_4005	NA	unknown function
vOTU200	VC_1461	01V_223_length_48351_cov_11.398729||full_7	phrog_247	major head protein	head and packaging
vOTU202	VC_1479	01V_2240_length_13070_cov_8.604072||full_7	phrog_20388	endolysin	lysis
vOTU203	single vOTU	01V_2247_length_13020_cov_12.333690||full_8	phrog_670	endolysin	lysis
vOTU201	VC_1489	01V_224_length_48298_cov_67.602823||full_21	phrog_10514	DNA primase	DNA, RNA and nucleotide metabolism
vOTU201	VC_1489	01V_224_length_48298_cov_67.602823||full_25	phrog_124	Sak4-like ssDNA annealing protein	DNA, RNA and nucleotide metabolism
vOTU201	VC_1489	01V_224_length_48298_cov_67.602823||full_3	phrog_30377	HNH endonuclease	DNA, RNA and nucleotide metabolism
vOTU201	VC_1489	01V_224_length_48298_cov_67.602823||full_30	phrog_1934	NA	unknown function
vOTU201	VC_1489	01V_224_length_48298_cov_67.602823||full_34	phrog_363	DNA methyltransferase	other
vOTU201	VC_1489	01V_224_length_48298_cov_67.602823||full_70	phrog_9648	tail protein	tail
vOTU204	single vOTU	01V_226_length_48227_cov_14.224280||full_31	phrog_2	terminase large subunit	head and packaging
vOTU204	single vOTU	01V_226_length_48227_cov_14.224280||full_62	phrog_2402	NA	unknown function
vOTU204	single vOTU	01V_226_length_48227_cov_14.224280||full_63	phrog_21866	primase	DNA, RNA and nucleotide metabolism
vOTU204	single vOTU	01V_226_length_48227_cov_14.224280||full_65	phrog_3676	thymidylate synthase	DNA, RNA and nucleotide metabolism
vOTU204	single vOTU	01V_226_length_48227_cov_14.224280||full_9	phrog_13892	minor tail protein	tail
vOTU208	VC_1514	01V_2283_length_12889_cov_24.992130||full_18	phrog_21471	NA	unknown function
vOTU209	VC_1521	01V_2286_length_12878_cov_12.488965||full_1	phrog_31603	terminase	head and packaging
vOTU209	VC_1521	01V_2286_length_12878_cov_12.488965||full_10	phrog_757	DNA methyltransferase	other
vOTU210	single vOTU	01V_2288_length_12871_cov_38.207865||full_13	phrog_1907	DNA polymerase	DNA, RNA and nucleotide metabolism
vOTU210	single vOTU	01V_2288_length_12871_cov_38.207865||full_5	phrog_16740	tail protein	tail
vOTU210	single vOTU	01V_2288_length_12871_cov_38.207865||full_8	phrog_11037	NA	unknown function
vOTU207	VC_1524	01V_228_length_48195_cov_17.463336||full_15	phrog_26446	anaerobic ribonucleoside reductase large subunit	DNA, RNA and nucleotide metabolism
vOTU207	VC_1524	01V_228_length_48195_cov_17.463336||full_32	phrog_2245	nucleoside triphosphate pyrophosphohydrolase	other
vOTU207	VC_1524	01V_228_length_48195_cov_17.463336||full_50	phrog_7	endolysin	lysis
vOTU207	VC_1524	01V_228_length_48195_cov_17.463336||full_76	phrog_267	major head protein	head and packaging
vOTU196	VC_1043	01V_22_length_138061_cov_14.530977||full_1	phrog_4218	anaerobic ribonucleoside reductase large subunit	DNA, RNA and nucleotide metabolism
vOTU196	VC_1043	01V_22_length_138061_cov_14.530977||full_106	phrog_213	portal protein	head and packaging
vOTU196	VC_1043	01V_22_length_138061_cov_14.530977||full_110	phrog_207	head maturation protease	head and packaging
vOTU196	VC_1043	01V_22_length_138061_cov_14.530977||full_111	phrog_138	major head protein	head and packaging
vOTU196	VC_1043	01V_22_length_138061_cov_14.530977||full_123	phrog_45	tail tube	tail
vOTU196	VC_1043	01V_22_length_138061_cov_14.530977||full_124	phrog_36119	NA	unknown function
vOTU196	VC_1043	01V_22_length_138061_cov_14.530977||full_13	phrog_2316	NA	unknown function
vOTU196	VC_1043	01V_22_length_138061_cov_14.530977||full_139	phrog_2319	NA	unknown function
vOTU196	VC_1043	01V_22_length_138061_cov_14.530977||full_143	phrog_6969	NA	unknown function
vOTU196	VC_1043	01V_22_length_138061_cov_14.530977||full_149	phrog_12241	DNA polymerase	DNA, RNA and nucleotide metabolism
vOTU196	VC_1043	01V_22_length_138061_cov_14.530977||full_151	phrog_12184	nucleotide pyrophosphohydrolase	other
vOTU196	VC_1043	01V_22_length_138061_cov_14.530977||full_152	phrog_34294	NA	unknown function
vOTU196	VC_1043	01V_22_length_138061_cov_14.530977||full_153	phrog_5131	thymidylate synthase	DNA, RNA and nucleotide metabolism
vOTU196	VC_1043	01V_22_length_138061_cov_14.530977||full_155	phrog_174	dCMP deaminase	DNA, RNA and nucleotide metabolism
vOTU196	VC_1043	01V_22_length_138061_cov_14.530977||full_167	phrog_5846	clamp loader of DNA polymerase	DNA, RNA and nucleotide metabolism
vOTU196	VC_1043	01V_22_length_138061_cov_14.530977||full_171	phrog_21388	exonuclease	DNA, RNA and nucleotide metabolism
vOTU196	VC_1043	01V_22_length_138061_cov_14.530977||full_184	phrog_6465	tail protein	tail
vOTU196	VC_1043	01V_22_length_138061_cov_14.530977||full_19	phrog_547	phosphoesterase	other
vOTU196	VC_1043	01V_22_length_138061_cov_14.530977||full_197	phrog_968	RNA ligase	DNA, RNA and nucleotide metabolism
vOTU196	VC_1043	01V_22_length_138061_cov_14.530977||full_20	phrog_1374	NA	unknown function
vOTU196	VC_1043	01V_22_length_138061_cov_14.530977||full_201	phrog_850	RNA-binding protein	DNA, RNA and nucleotide metabolism
vOTU196	VC_1043	01V_22_length_138061_cov_14.530977||full_42	phrog_924	NA	unknown function
vOTU196	VC_1043	01V_22_length_138061_cov_14.530977||full_58	phrog_1221	NA	unknown function
vOTU196	VC_1043	01V_22_length_138061_cov_14.530977||full_98	phrog_23582	NA	unknown function
vOTU212	VC_1531	01V_231_length_48044_cov_15.704578||full_1	phrog_115	minor head protein	head and packaging
vOTU212	VC_1531	01V_231_length_48044_cov_15.704578||full_10	phrog_986	RNA-binding protein	DNA, RNA and nucleotide metabolism
vOTU212	VC_1531	01V_231_length_48044_cov_15.704578||full_22	phrog_2002	Holliday junction resolvase	DNA, RNA and nucleotide metabolism
vOTU212	VC_1531	01V_231_length_48044_cov_15.704578||full_27	phrog_5846	clamp loader of DNA polymerase	DNA, RNA and nucleotide metabolism
vOTU212	VC_1531	01V_231_length_48044_cov_15.704578||full_30	phrog_3142	FabG-like 3-oxoacyl-(acyl-carrier-protein) reductase	moron, auxiliary metabolic gene and host takeover
vOTU212	VC_1531	01V_231_length_48044_cov_15.704578||full_34	phrog_12241	DNA polymerase	DNA, RNA and nucleotide metabolism
vOTU212	VC_1531	01V_231_length_48044_cov_15.704578||full_43	phrog_1706	CRISPR/Cas system associated	DNA, RNA and nucleotide metabolism
vOTU216	VC_1112	01V_2325_length_12731_cov_51.948406||full_14	phrog_10365	late transcriptional activator	transcription regulation
vOTU216	VC_1112	01V_2325_length_12731_cov_51.948406||full_7	phrog_11037	NA	unknown function
vOTU215	single vOTU	01V_232_length_47972_cov_192.086232||full_1	phrog_361	terminase small subunit	head and packaging
vOTU215	single vOTU	01V_232_length_47972_cov_192.086232||full_22	phrog_14988	peptidase	other
vOTU215	single vOTU	01V_232_length_47972_cov_192.086232||full_34	phrog_2872	Sak4-like ssDNA annealing protein	DNA, RNA and nucleotide metabolism
vOTU215	single vOTU	01V_232_length_47972_cov_192.086232||full_36	phrog_3490	ERCC4-type nuclease	DNA, RNA and nucleotide metabolism
vOTU215	single vOTU	01V_232_length_47972_cov_192.086232||full_54	phrog_51	terminase small subunit	head and packaging
vOTU215	single vOTU	01V_232_length_47972_cov_192.086232||full_55	phrog_2	terminase large subunit	head and packaging
vOTU215	single vOTU	01V_232_length_47972_cov_192.086232||full_59	phrog_23843	NA	unknown function
vOTU215	single vOTU	01V_232_length_47972_cov_192.086232||full_6	phrog_80	head maturation protease	head and packaging
vOTU215	single vOTU	01V_232_length_47972_cov_192.086232||full_69	phrog_31409	tail length tape measure protein	tail
vOTU221	single vOTU	01V_236_length_47409_cov_12.254994||full_23	phrog_17740	NA	unknown function
vOTU221	single vOTU	01V_236_length_47409_cov_12.254994||full_24	phrog_10324	anti-repressor Ant	transcription regulation
vOTU221	single vOTU	01V_236_length_47409_cov_12.254994||full_3	phrog_5708	DnaD-like helicase loader	DNA, RNA and nucleotide metabolism
vOTU221	single vOTU	01V_236_length_47409_cov_12.254994||full_59	phrog_1383	virion structural protein	head and packaging
vOTU222	single vOTU	01V_237_length_47341_cov_21.155289||full_14	phrog_8643	DNA polymerase/primase	DNA, RNA and nucleotide metabolism
vOTU222	single vOTU	01V_237_length_47341_cov_21.155289||full_17	phrog_22708	thymidylate synthase	DNA, RNA and nucleotide metabolism
vOTU222	single vOTU	01V_237_length_47341_cov_21.155289||full_18	phrog_22758	MazG-like pyrophosphatase	other
vOTU222	single vOTU	01V_237_length_47341_cov_21.155289||full_19	phrog_1485	NA	unknown function
vOTU222	single vOTU	01V_237_length_47341_cov_21.155289||full_23	phrog_18505	DNA polymerase	DNA, RNA and nucleotide metabolism
vOTU222	single vOTU	01V_237_length_47341_cov_21.155289||full_27	phrog_363	DNA methyltransferase	other
vOTU222	single vOTU	01V_237_length_47341_cov_21.155289||full_44	phrog_7339	DNA repair exonuclease	DNA, RNA and nucleotide metabolism
vOTU222	single vOTU	01V_237_length_47341_cov_21.155289||full_65	phrog_3675	NA	unknown function
vOTU222	single vOTU	01V_237_length_47341_cov_21.155289||full_8	phrog_3392	NA	unknown function
vOTU225	VC_1357	01V_2388_length_12511_cov_11.781315||full_1	phrog_5711	head fiber protein	head and packaging
vOTU224	VC_1600	01V_238_length_47265_cov_102.606291||full_12	phrog_69	exonuclease	DNA, RNA and nucleotide metabolism
vOTU224	VC_1600	01V_238_length_47265_cov_102.606291||full_13	phrog_112	Gp2.5-like ssDNA binding protein and ssDNA annealing protein	DNA, RNA and nucleotide metabolism
vOTU224	VC_1600	01V_238_length_47265_cov_102.606291||full_14	phrog_7766	DNA polymerase	DNA, RNA and nucleotide metabolism
vOTU224	VC_1600	01V_238_length_47265_cov_102.606291||full_15	phrog_256	DNA helicase	DNA, RNA and nucleotide metabolism
vOTU224	VC_1600	01V_238_length_47265_cov_102.606291||full_17	phrog_62	DNA helicase	DNA, RNA and nucleotide metabolism
vOTU224	VC_1600	01V_238_length_47265_cov_102.606291||full_21	phrog_3676	thymidylate synthase	DNA, RNA and nucleotide metabolism
vOTU224	VC_1600	01V_238_length_47265_cov_102.606291||full_43	phrog_822	amidase	lysis
vOTU224	VC_1600	01V_238_length_47265_cov_102.606291||full_46	phrog_35885	NA	unknown function
vOTU224	VC_1600	01V_238_length_47265_cov_102.606291||full_47	phrog_19383	NA	unknown function
vOTU224	VC_1600	01V_238_length_47265_cov_102.606291||full_48	phrog_20660	tail length tape measure protein	tail
vOTU224	VC_1600	01V_238_length_47265_cov_102.606291||full_49	phrog_8914	virion structural protein	head and packaging
vOTU224	VC_1600	01V_238_length_47265_cov_102.606291||full_51	phrog_8145	NA	unknown function
vOTU224	VC_1600	01V_238_length_47265_cov_102.606291||full_52	phrog_6195	tail protein	tail
vOTU224	VC_1600	01V_238_length_47265_cov_102.606291||full_54	phrog_7231	virion structural protein	head and packaging
vOTU224	VC_1600	01V_238_length_47265_cov_102.606291||full_55	phrog_7970	virion structural protein	head and packaging
vOTU224	VC_1600	01V_238_length_47265_cov_102.606291||full_56	phrog_30900	NA	unknown function
vOTU224	VC_1600	01V_238_length_47265_cov_102.606291||full_57	phrog_7376	portal protein	head and packaging
vOTU224	VC_1600	01V_238_length_47265_cov_102.606291||full_59	phrog_8193	major head protein	head and packaging
vOTU224	VC_1600	01V_238_length_47265_cov_102.606291||full_61	phrog_606	terminase small subunit	head and packaging
vOTU227	VC_1520	01V_2393_length_12488_cov_14.621143||full_11	phrog_757	DNA methyltransferase	other
vOTU226	single vOTU	01V_239_length_47253_cov_6.852812||full_1	phrog_9084	homing endonuclease	DNA, RNA and nucleotide metabolism
vOTU226	single vOTU	01V_239_length_47253_cov_6.852812||full_16	phrog_135	dUTPase	DNA, RNA and nucleotide metabolism
vOTU226	single vOTU	01V_239_length_47253_cov_6.852812||full_2	phrog_14917	tail length tape measure protein	tail
vOTU226	single vOTU	01V_239_length_47253_cov_6.852812||full_20	phrog_38239	NA	unknown function
vOTU226	single vOTU	01V_239_length_47253_cov_6.852812||full_30	phrog_3754	NA	unknown function
vOTU226	single vOTU	01V_239_length_47253_cov_6.852812||full_33	phrog_11119	DNA polymerase	DNA, RNA and nucleotide metabolism
vOTU226	single vOTU	01V_239_length_47253_cov_6.852812||full_34	phrog_3593	HNH endonuclease	DNA, RNA and nucleotide metabolism
vOTU226	single vOTU	01V_239_length_47253_cov_6.852812||full_35	phrog_548	RNA ligase	DNA, RNA and nucleotide metabolism
vOTU226	single vOTU	01V_239_length_47253_cov_6.852812||full_42	phrog_8790	restriction endonuclease	DNA, RNA and nucleotide metabolism
vOTU226	single vOTU	01V_239_length_47253_cov_6.852812||full_44	phrog_12862	NA	unknown function
vOTU226	single vOTU	01V_239_length_47253_cov_6.852812||full_52	phrog_15471	HNH endonuclease	DNA, RNA and nucleotide metabolism
vOTU211	VC_1043	01V_23_length_132882_cov_28.040760||full_1	phrog_38239	NA	unknown function
vOTU211	VC_1043	01V_23_length_132882_cov_28.040760||full_115	phrog_5846	clamp loader of DNA polymerase	DNA, RNA and nucleotide metabolism
vOTU211	VC_1043	01V_23_length_132882_cov_28.040760||full_116	phrog_2002	Holliday junction resolvase	DNA, RNA and nucleotide metabolism
vOTU211	VC_1043	01V_23_length_132882_cov_28.040760||full_122	phrog_7513	NA	unknown function
vOTU211	VC_1043	01V_23_length_132882_cov_28.040760||full_134	phrog_9958	NA	unknown function
vOTU211	VC_1043	01V_23_length_132882_cov_28.040760||full_147	phrog_100	SbcD-like subunit of palindrome specific endonuclease	DNA, RNA and nucleotide metabolism
vOTU211	VC_1043	01V_23_length_132882_cov_28.040760||full_156	phrog_1818	NA	unknown function
vOTU211	VC_1043	01V_23_length_132882_cov_28.040760||full_16	phrog_2252	endolysin; inhibits RNA polymerase	lysis
vOTU211	VC_1043	01V_23_length_132882_cov_28.040760||full_176	phrog_25611	anaerobic ribonucleoside reductase large subunit	DNA, RNA and nucleotide metabolism
vOTU211	VC_1043	01V_23_length_132882_cov_28.040760||full_179	phrog_38239	NA	unknown function
vOTU211	VC_1043	01V_23_length_132882_cov_28.040760||full_18	phrog_36119	NA	unknown function
vOTU211	VC_1043	01V_23_length_132882_cov_28.040760||full_25	phrog_9958	NA	unknown function
vOTU211	VC_1043	01V_23_length_132882_cov_28.040760||full_26	phrog_25027	NA	unknown function
vOTU211	VC_1043	01V_23_length_132882_cov_28.040760||full_31	phrog_2423	NA	unknown function
vOTU211	VC_1043	01V_23_length_132882_cov_28.040760||full_37	phrog_23595	minor tail protein	tail
vOTU211	VC_1043	01V_23_length_132882_cov_28.040760||full_42	phrog_4264	NA	unknown function
vOTU211	VC_1043	01V_23_length_132882_cov_28.040760||full_45	phrog_213	portal protein	head and packaging
vOTU211	VC_1043	01V_23_length_132882_cov_28.040760||full_47	phrog_207	head maturation protease	head and packaging
vOTU211	VC_1043	01V_23_length_132882_cov_28.040760||full_5	phrog_9958	NA	unknown function
vOTU211	VC_1043	01V_23_length_132882_cov_28.040760||full_51	phrog_29804	NA	unknown function
vOTU211	VC_1043	01V_23_length_132882_cov_28.040760||full_6	phrog_67	DNA methyltransferase	other
vOTU211	VC_1043	01V_23_length_132882_cov_28.040760||full_65	phrog_15770	NA	unknown function
vOTU211	VC_1043	01V_23_length_132882_cov_28.040760||full_72	phrog_986	RNA-binding protein	DNA, RNA and nucleotide metabolism
vOTU211	VC_1043	01V_23_length_132882_cov_28.040760||full_79	phrog_9958	NA	unknown function
vOTU211	VC_1043	01V_23_length_132882_cov_28.040760||full_85	phrog_9958	NA	unknown function
vOTU229	VC_1616	01V_2402_length_12442_cov_7.259022||full_1	phrog_7	endolysin	lysis
vOTU228	single vOTU	01V_240_length_47218_cov_5.679028||full_1	phrog_3551	FtsK/SpoIIIE-like protein	moron, auxiliary metabolic gene and host takeover
vOTU228	single vOTU	01V_240_length_47218_cov_5.679028||full_10	phrog_2420	tail fiber protein	tail
vOTU228	single vOTU	01V_240_length_47218_cov_5.679028||full_11	phrog_2420	tail fiber protein	tail
vOTU228	single vOTU	01V_240_length_47218_cov_5.679028||full_2	phrog_3778	head maturation protease	head and packaging
vOTU228	single vOTU	01V_240_length_47218_cov_5.679028||full_37	phrog_4932	single strand DNA binding protein	DNA, RNA and nucleotide metabolism
vOTU230	VC_1622	01V_241_length_47204_cov_29.153047||full_43	phrog_3976	NA	unknown function
vOTU230	VC_1622	01V_241_length_47204_cov_29.153047||full_45	phrog_2420	tail fiber protein	tail
vOTU230	VC_1622	01V_241_length_47204_cov_29.153047||full_54	phrog_3778	head maturation protease	head and packaging
vOTU230	VC_1622	01V_241_length_47204_cov_29.153047||full_59	phrog_1770	Holliday junction resolvase	DNA, RNA and nucleotide metabolism
vOTU231	single vOTU	01V_244_length_46754_cov_9.091736||full_1	phrog_21388	exonuclease	DNA, RNA and nucleotide metabolism
vOTU231	single vOTU	01V_244_length_46754_cov_9.091736||full_11	phrog_150	baseplate hub	tail
vOTU231	single vOTU	01V_244_length_46754_cov_9.091736||full_2	phrog_100	SbcD-like subunit of palindrome specific endonuclease	DNA, RNA and nucleotide metabolism
vOTU231	single vOTU	01V_244_length_46754_cov_9.091736||full_3	phrog_4542	tail tube protein	tail
vOTU231	single vOTU	01V_244_length_46754_cov_9.091736||full_33	phrog_211	head-tail adaptor Ad2	connector
vOTU231	single vOTU	01V_244_length_46754_cov_9.091736||full_6	phrog_16	DNA helicase	DNA, RNA and nucleotide metabolism
vOTU231	single vOTU	01V_244_length_46754_cov_9.091736||full_9	phrog_1192	single strand DNA binding protein	DNA, RNA and nucleotide metabolism
vOTU232	single vOTU	01V_245_length_46749_cov_7.764574||full_19	phrog_20214	clamp loader of DNA polymerase	DNA, RNA and nucleotide metabolism
vOTU232	single vOTU	01V_245_length_46749_cov_7.764574||full_21	phrog_5846	clamp loader of DNA polymerase	DNA, RNA and nucleotide metabolism
vOTU232	single vOTU	01V_245_length_46749_cov_7.764574||full_22	phrog_314	homing endonuclease	DNA, RNA and nucleotide metabolism
vOTU232	single vOTU	01V_245_length_46749_cov_7.764574||full_25	phrog_2002	Holliday junction resolvase	DNA, RNA and nucleotide metabolism
vOTU232	single vOTU	01V_245_length_46749_cov_7.764574||full_30	phrog_2197	GTP cyclohydrolase	other
vOTU232	single vOTU	01V_245_length_46749_cov_7.764574||full_31	phrog_2076	QueE-like radical SAM domain	moron, auxiliary metabolic gene and host takeover
vOTU232	single vOTU	01V_245_length_46749_cov_7.764574||full_32	phrog_2389	QueD-like 6-pyruvoyl-tetrahydropterin synthase	moron, auxiliary metabolic gene and host takeover
vOTU232	single vOTU	01V_245_length_46749_cov_7.764574||full_34	phrog_1550	QueC-like queuosine biosynthesis	moron, auxiliary metabolic gene and host takeover
vOTU232	single vOTU	01V_245_length_46749_cov_7.764574||full_35	phrog_887	queuine tRNA-ribosyltransferase	moron, auxiliary metabolic gene and host takeover
vOTU232	single vOTU	01V_245_length_46749_cov_7.764574||full_36	phrog_7168	homing endonuclease	DNA, RNA and nucleotide metabolism
vOTU232	single vOTU	01V_245_length_46749_cov_7.764574||full_37	phrog_23226	DNA polymerase	DNA, RNA and nucleotide metabolism
vOTU232	single vOTU	01V_245_length_46749_cov_7.764574||full_60	phrog_5448	tail length tape measure protein	tail
vOTU232	single vOTU	01V_245_length_46749_cov_7.764574||full_74	phrog_20388	endolysin	lysis
vOTU233	VC_1626	01V_246_length_46725_cov_41.560789||full_12	phrog_8119	NA	unknown function
vOTU233	VC_1626	01V_246_length_46725_cov_41.560789||full_24	phrog_9116	tail protein	tail
vOTU233	VC_1626	01V_246_length_46725_cov_41.560789||full_27	phrog_864	DNA primase	DNA, RNA and nucleotide metabolism
vOTU233	VC_1626	01V_246_length_46725_cov_41.560789||full_29	phrog_59	HNH endonuclease	DNA, RNA and nucleotide metabolism
vOTU233	VC_1626	01V_246_length_46725_cov_41.560789||full_3	phrog_15433	tail sheath	tail
vOTU233	VC_1626	01V_246_length_46725_cov_41.560789||full_30	phrog_1252	DNA polymerase	DNA, RNA and nucleotide metabolism
vOTU233	VC_1626	01V_246_length_46725_cov_41.560789||full_38	phrog_93	endonuclease	DNA, RNA and nucleotide metabolism
vOTU233	VC_1626	01V_246_length_46725_cov_41.560789||full_4	phrog_3513	endolysin	lysis
vOTU233	VC_1626	01V_246_length_46725_cov_41.560789||full_57	phrog_22302	NA	unknown function
vOTU233	VC_1626	01V_246_length_46725_cov_41.560789||full_64	phrog_15433	tail sheath	tail
vOTU233	VC_1626	01V_246_length_46725_cov_41.560789||full_65	phrog_14726	tail fiber protein	tail
vOTU234	VC_1082	01V_247_length_46632_cov_20.723705||full_12	phrog_23	tail sheath	tail
vOTU234	VC_1082	01V_247_length_46632_cov_20.723705||full_15	phrog_28775	tail length tape measure protein	tail
vOTU234	VC_1082	01V_247_length_46632_cov_20.723705||full_17	phrog_52	tail protein	tail
vOTU234	VC_1082	01V_247_length_46632_cov_20.723705||full_2	phrog_675	terminase large subunit	head and packaging
vOTU234	VC_1082	01V_247_length_46632_cov_20.723705||full_38	phrog_22651	NA	unknown function
vOTU234	VC_1082	01V_247_length_46632_cov_20.723705||full_45	phrog_3008	DNA methyltransferase	other
vOTU234	VC_1082	01V_247_length_46632_cov_20.723705||full_5	phrog_1827	ATP-dependent protease	other
vOTU234	VC_1082	01V_247_length_46632_cov_20.723705||full_54	phrog_1571	HNH endonuclease	DNA, RNA and nucleotide metabolism
vOTU234	VC_1082	01V_247_length_46632_cov_20.723705||full_59	phrog_986	RNA-binding protein	DNA, RNA and nucleotide metabolism
vOTU234	VC_1082	01V_247_length_46632_cov_20.723705||full_65	phrog_24212	NA	unknown function
vOTU234	VC_1082	01V_247_length_46632_cov_20.723705||full_66	phrog_28876	metal-dependent phosphohydrolase	other
vOTU234	VC_1082	01V_247_length_46632_cov_20.723705||full_67	phrog_824	NA	unknown function
vOTU234	VC_1082	01V_247_length_46632_cov_20.723705||full_9	phrog_27	tail completion or Neck1 protein	connector
vOTU235	VC_1638	01V_248_length_46361_cov_141.748240||full_13	phrog_945	endonuclease	DNA, RNA and nucleotide metabolism
vOTU235	VC_1638	01V_248_length_46361_cov_141.748240||full_2	phrog_15343	NA	unknown function
vOTU235	VC_1638	01V_248_length_46361_cov_141.748240||full_25	phrog_160	thymidylate synthase	DNA, RNA and nucleotide metabolism
vOTU235	VC_1638	01V_248_length_46361_cov_141.748240||full_26	phrog_38514	NA	unknown function
vOTU235	VC_1638	01V_248_length_46361_cov_141.748240||full_31	phrog_221	metallo-phosphoesterase	other
vOTU235	VC_1638	01V_248_length_46361_cov_141.748240||full_34	phrog_107	exonuclease	DNA, RNA and nucleotide metabolism
vOTU235	VC_1638	01V_248_length_46361_cov_141.748240||full_65	phrog_5867	endolysin	lysis
vOTU237	VC_1460	01V_251_length_46023_cov_63.126436||full_19	phrog_19299	terminase large subunit	head and packaging
vOTU237	VC_1460	01V_251_length_46023_cov_63.126436||full_21	phrog_22739	GtrB-like O-antigen conversion	moron, auxiliary metabolic gene and host takeover
vOTU237	VC_1460	01V_251_length_46023_cov_63.126436||full_30	phrog_1358	FtsK/SpoIIIE-like protein	moron, auxiliary metabolic gene and host takeover
vOTU237	VC_1460	01V_251_length_46023_cov_63.126436||full_36	phrog_20735	NA	unknown function
vOTU237	VC_1460	01V_251_length_46023_cov_63.126436||full_41	phrog_16593	DNA primase	DNA, RNA and nucleotide metabolism
vOTU237	VC_1460	01V_251_length_46023_cov_63.126436||full_50	phrog_4005	NA	unknown function
vOTU237	VC_1460	01V_251_length_46023_cov_63.126436||full_52	phrog_3392	NA	unknown function
vOTU237	VC_1460	01V_251_length_46023_cov_63.126436||full_71	phrog_3377	HNH endonuclease	DNA, RNA and nucleotide metabolism
vOTU237	VC_1460	01V_251_length_46023_cov_63.126436||full_76	phrog_3377	HNH endonuclease	DNA, RNA and nucleotide metabolism
vOTU237	VC_1460	01V_251_length_46023_cov_63.126436||full_78	phrog_9690	DNA helicase	DNA, RNA and nucleotide metabolism
vOTU237	VC_1460	01V_251_length_46023_cov_63.126436||full_83	phrog_3377	HNH endonuclease	DNA, RNA and nucleotide metabolism
vOTU238	VC_642	01V_252_length_45941_cov_33.766421||full_1	phrog_363	DNA methyltransferase	other
vOTU238	VC_642	01V_252_length_45941_cov_33.766421||full_46	phrog_332	head-tail adaptor	connector
vOTU238	VC_642	01V_252_length_45941_cov_33.766421||full_52	phrog_437	virion structural protein	head and packaging
vOTU238	VC_642	01V_252_length_45941_cov_33.766421||full_60	phrog_1158	tail assembly chaperone	tail
vOTU238	VC_642	01V_252_length_45941_cov_33.766421||full_68	phrog_8003	virion structural protein	head and packaging
vOTU239	VC_1646	01V_253_length_45905_cov_105.839716||full_14	phrog_6900	tail length tape measure protein	tail
vOTU239	VC_1646	01V_253_length_45905_cov_105.839716||full_2	phrog_15127	head protein	head and packaging
vOTU239	VC_1646	01V_253_length_45905_cov_105.839716||full_25	phrog_2649	endolysin	lysis
vOTU239	VC_1646	01V_253_length_45905_cov_105.839716||full_27	phrog_443	holin	lysis
vOTU239	VC_1646	01V_253_length_45905_cov_105.839716||full_57	phrog_2205	Mu Gam-like end protection	DNA, RNA and nucleotide metabolism
vOTU239	VC_1646	01V_253_length_45905_cov_105.839716||full_58	phrog_659	Sak-like ssDNA annealing protein	DNA, RNA and nucleotide metabolism
vOTU239	VC_1646	01V_253_length_45905_cov_105.839716||full_60	phrog_29930	NA	unknown function
vOTU239	VC_1646	01V_253_length_45905_cov_105.839716||full_63	phrog_5931	NA	unknown function
vOTU239	VC_1646	01V_253_length_45905_cov_105.839716||full_70	phrog_16304	NA	unknown function
vOTU239	VC_1646	01V_253_length_45905_cov_105.839716||full_73	phrog_1571	HNH endonuclease	DNA, RNA and nucleotide metabolism
vOTU239	VC_1646	01V_253_length_45905_cov_105.839716||full_79	phrog_5984	NA	unknown function
vOTU241	VC_1667	01V_255_length_45841_cov_7.841196||full_10	phrog_6244	NA	unknown function
vOTU241	VC_1667	01V_255_length_45841_cov_7.841196||full_17	phrog_1501	NA	unknown function
vOTU241	VC_1667	01V_255_length_45841_cov_7.841196||full_25	phrog_36068	NA	unknown function
vOTU241	VC_1667	01V_255_length_45841_cov_7.841196||full_26	phrog_35885	NA	unknown function
vOTU241	VC_1667	01V_255_length_45841_cov_7.841196||full_27	phrog_19383	NA	unknown function
vOTU241	VC_1667	01V_255_length_45841_cov_7.841196||full_28	phrog_20660	tail length tape measure protein	tail
vOTU241	VC_1667	01V_255_length_45841_cov_7.841196||full_29	phrog_8914	virion structural protein	head and packaging
vOTU241	VC_1667	01V_255_length_45841_cov_7.841196||full_31	phrog_8145	NA	unknown function
vOTU241	VC_1667	01V_255_length_45841_cov_7.841196||full_32	phrog_6195	tail protein	tail
vOTU241	VC_1667	01V_255_length_45841_cov_7.841196||full_34	phrog_7231	virion structural protein	head and packaging
vOTU241	VC_1667	01V_255_length_45841_cov_7.841196||full_38	phrog_7376	portal protein	head and packaging
vOTU241	VC_1667	01V_255_length_45841_cov_7.841196||full_40	phrog_8193	major head protein	head and packaging
vOTU241	VC_1667	01V_255_length_45841_cov_7.841196||full_5	phrog_62	DNA helicase	DNA, RNA and nucleotide metabolism
vOTU241	VC_1667	01V_255_length_45841_cov_7.841196||full_65	phrog_22134	NA	unknown function
vOTU242	VC_1675	01V_256_length_45829_cov_211.928737||full_1	phrog_1617	NA	unknown function
vOTU242	VC_1675	01V_256_length_45829_cov_211.928737||full_20	phrog_332	head-tail adaptor	connector
vOTU242	VC_1675	01V_256_length_45829_cov_211.928737||full_22	phrog_7931	NA	unknown function
vOTU242	VC_1675	01V_256_length_45829_cov_211.928737||full_26	phrog_18671	NA	unknown function
vOTU242	VC_1675	01V_256_length_45829_cov_211.928737||full_32	phrog_7592	tail protein	tail
vOTU242	VC_1675	01V_256_length_45829_cov_211.928737||full_34	phrog_8094	tail appendage	tail
vOTU242	VC_1675	01V_256_length_45829_cov_211.928737||full_39	phrog_1167	phosphofructokinase	other
vOTU242	VC_1675	01V_256_length_45829_cov_211.928737||full_41	phrog_1770	Holliday junction resolvase	DNA, RNA and nucleotide metabolism
vOTU242	VC_1675	01V_256_length_45829_cov_211.928737||full_47	phrog_15971	DNA polymerase I	DNA, RNA and nucleotide metabolism
vOTU242	VC_1675	01V_256_length_45829_cov_211.928737||full_49	phrog_239	DNA primase/helicase	DNA, RNA and nucleotide metabolism
vOTU242	VC_1675	01V_256_length_45829_cov_211.928737||full_61	phrog_1617	NA	unknown function
vOTU244	VC_851	01V_257_length_45764_cov_55.755409||full_12	phrog_2252	endolysin; inhibits RNA polymerase	lysis
vOTU244	VC_851	01V_257_length_45764_cov_55.755409||full_18	phrog_15770	NA	unknown function
vOTU244	VC_851	01V_257_length_45764_cov_55.755409||full_36	phrog_21528	NA	unknown function
vOTU244	VC_851	01V_257_length_45764_cov_55.755409||full_38	phrog_376	tail protein	tail
vOTU247	VC_1686	01V_2584_length_11724_cov_8.150141||full_7	phrog_1829	DNA primase	DNA, RNA and nucleotide metabolism
vOTU246	VC_960	01V_258_length_45747_cov_9.450670||full_12	phrog_9116	tail protein	tail
vOTU246	VC_960	01V_258_length_45747_cov_9.450670||full_30	phrog_19299	terminase large subunit	head and packaging
vOTU246	VC_960	01V_258_length_45747_cov_9.450670||full_4	phrog_9589	endolysin	lysis
vOTU246	VC_960	01V_258_length_45747_cov_9.450670||full_47	phrog_32482	PhoH-like phosphate starvation-inducible	other
vOTU246	VC_960	01V_258_length_45747_cov_9.450670||full_62	phrog_9690	DNA helicase	DNA, RNA and nucleotide metabolism
vOTU246	VC_960	01V_258_length_45747_cov_9.450670||full_8	phrog_8119	NA	unknown function
vOTU236	VC_1692	01V_25_length_127073_cov_10.921098||full_110	phrog_30528	NA	unknown function
vOTU236	VC_1692	01V_25_length_127073_cov_10.921098||full_143	phrog_3169	NA	unknown function
vOTU236	VC_1692	01V_25_length_127073_cov_10.921098||full_157	phrog_5149	NA	unknown function
vOTU236	VC_1692	01V_25_length_127073_cov_10.921098||full_181	phrog_3915	NA	unknown function
vOTU236	VC_1692	01V_25_length_127073_cov_10.921098||full_191	phrog_25339	NA	unknown function
vOTU236	VC_1692	01V_25_length_127073_cov_10.921098||full_193	phrog_284	exonuclease	DNA, RNA and nucleotide metabolism
vOTU236	VC_1692	01V_25_length_127073_cov_10.921098||full_24	phrog_3649	NA	unknown function
vOTU236	VC_1692	01V_25_length_127073_cov_10.921098||full_40	phrog_239	DNA primase/helicase	DNA, RNA and nucleotide metabolism
vOTU236	VC_1692	01V_25_length_127073_cov_10.921098||full_42	phrog_28876	metal-dependent phosphohydrolase	other
vOTU236	VC_1692	01V_25_length_127073_cov_10.921098||full_43	phrog_37683	NA	unknown function
vOTU236	VC_1692	01V_25_length_127073_cov_10.921098||full_48	phrog_11119	DNA polymerase	DNA, RNA and nucleotide metabolism
vOTU236	VC_1692	01V_25_length_127073_cov_10.921098||full_49	phrog_562	RNA ligase and tail fiber protein attachment catalyst	tail
vOTU236	VC_1692	01V_25_length_127073_cov_10.921098||full_50	phrog_592	thymidine kinase	other
vOTU236	VC_1692	01V_25_length_127073_cov_10.921098||full_54	phrog_487	NrdD-like anaerobic ribonucleotide reductase large subunit	moron, auxiliary metabolic gene and host takeover
vOTU236	VC_1692	01V_25_length_127073_cov_10.921098||full_55	phrog_29160	anaerobic ribonucleoside reductase large subunit	DNA, RNA and nucleotide metabolism
vOTU236	VC_1692	01V_25_length_127073_cov_10.921098||full_56	phrog_20267	anaerobic ribonucleoside reductase small subunit	DNA, RNA and nucleotide metabolism
vOTU236	VC_1692	01V_25_length_127073_cov_10.921098||full_69	phrog_1818	NA	unknown function
vOTU236	VC_1692	01V_25_length_127073_cov_10.921098||full_73	phrog_2071	ATPase	other
vOTU236	VC_1692	01V_25_length_127073_cov_10.921098||full_82	phrog_16999	Fe-S oxidoreductase	other
vOTU236	VC_1692	01V_25_length_127073_cov_10.921098||full_90	phrog_3392	NA	unknown function
vOTU249	VC_1698	01V_261_length_45332_cov_21.629127||full_24	phrog_220	minor head protein and DNA pilot	head and packaging
vOTU249	VC_1698	01V_261_length_45332_cov_21.629127||full_46	phrog_124	Sak4-like ssDNA annealing protein	DNA, RNA and nucleotide metabolism
vOTU249	VC_1698	01V_261_length_45332_cov_21.629127||full_47	phrog_1499	NA	unknown function
vOTU250	VC_1621	01V_262_length_45226_cov_30.126165||full_20	phrog_4660	minor head protein	head and packaging
vOTU250	VC_1621	01V_262_length_45226_cov_30.126165||full_21	phrog_3778	head maturation protease	head and packaging
vOTU250	VC_1621	01V_262_length_45226_cov_30.126165||full_35	phrog_22682	tail fiber protein	tail
vOTU250	VC_1621	01V_262_length_45226_cov_30.126165||full_60	phrog_7964	NA	unknown function
vOTU250	VC_1621	01V_262_length_45226_cov_30.126165||full_67	phrog_7964	NA	unknown function
vOTU252	VC_1706	01V_266_length_45074_cov_14.604589||full_13	phrog_5823	transcriptional regulator	transcription regulation
vOTU252	VC_1706	01V_266_length_45074_cov_14.604589||full_19	phrog_3754	NA	unknown function
vOTU252	VC_1706	01V_266_length_45074_cov_14.604589||full_23	phrog_15439	peptidase	other
vOTU252	VC_1706	01V_266_length_45074_cov_14.604589||full_4	phrog_1227	exonuclease	DNA, RNA and nucleotide metabolism
vOTU252	VC_1706	01V_266_length_45074_cov_14.604589||full_55	phrog_85	thymidylate synthase	DNA, RNA and nucleotide metabolism
vOTU252	VC_1706	01V_266_length_45074_cov_14.604589||full_61	phrog_13649	NA	unknown function
vOTU252	VC_1706	01V_266_length_45074_cov_14.604589||full_65	phrog_757	DNA methyltransferase	other
vOTU252	VC_1706	01V_266_length_45074_cov_14.604589||full_69	phrog_2302	phosphoadenosine phosphosulfate reductase	moron, auxiliary metabolic gene and host takeover
vOTU252	VC_1706	01V_266_length_45074_cov_14.604589||full_70	phrog_7964	NA	unknown function
vOTU253	VC_1716	01V_267_length_45066_cov_21.548821||full_10	phrog_7445	NA	unknown function
vOTU253	VC_1716	01V_267_length_45066_cov_21.548821||full_11	phrog_7484	NA	unknown function
vOTU253	VC_1716	01V_267_length_45066_cov_21.548821||full_12	phrog_3551	FtsK/SpoIIIE-like protein	moron, auxiliary metabolic gene and host takeover
vOTU253	VC_1716	01V_267_length_45066_cov_21.548821||full_32	phrog_7839	NA	unknown function
vOTU253	VC_1716	01V_267_length_45066_cov_21.548821||full_38	phrog_31158	NA	unknown function
vOTU253	VC_1716	01V_267_length_45066_cov_21.548821||full_46	phrog_398	NA	unknown function
vOTU253	VC_1716	01V_267_length_45066_cov_21.548821||full_5	phrog_7245	anti-restriction protein	moron, auxiliary metabolic gene and host takeover
vOTU253	VC_1716	01V_267_length_45066_cov_21.548821||full_50	phrog_4973	NA	unknown function
vOTU253	VC_1716	01V_267_length_45066_cov_21.548821||full_9	phrog_34186	NA	unknown function
vOTU254	VC_1495	01V_268_length_45045_cov_12.972572||full_12	phrog_1039	immunity to superinfection	moron, auxiliary metabolic gene and host takeover
vOTU254	VC_1495	01V_268_length_45045_cov_12.972572||full_24	phrog_959	HNH endonuclease	DNA, RNA and nucleotide metabolism
vOTU254	VC_1495	01V_268_length_45045_cov_12.972572||full_35	phrog_31719	NA	unknown function
vOTU254	VC_1495	01V_268_length_45045_cov_12.972572||full_40	phrog_9729	tail fiber protein	tail
vOTU254	VC_1495	01V_268_length_45045_cov_12.972572||full_50	phrog_12796	tail fiber protein	tail
vOTU254	VC_1495	01V_268_length_45045_cov_12.972572||full_51	phrog_587	structural protein	head and packaging
vOTU254	VC_1495	01V_268_length_45045_cov_12.972572||full_60	phrog_2420	tail fiber protein	tail
vOTU254	VC_1495	01V_268_length_45045_cov_12.972572||full_61	phrog_205	tail sheath	tail
vOTU254	VC_1495	01V_268_length_45045_cov_12.972572||full_69	phrog_3778	head maturation protease	head and packaging
vOTU254	VC_1495	01V_268_length_45045_cov_12.972572||full_72	phrog_4660	minor head protein	head and packaging
vOTU257	VC_1732	01V_2714_length_11181_cov_13.277638||full_14	phrog_864	DNA primase	DNA, RNA and nucleotide metabolism
vOTU256	VC_1737	01V_271_length_44789_cov_9.238521||full_42	phrog_25363	NA	unknown function
vOTU256	VC_1737	01V_271_length_44789_cov_9.238521||full_45	phrog_392	metal-dependent hydrolase	other
vOTU258	single vOTU	01V_272_length_44786_cov_19.653194||full_13	phrog_247	major head protein	head and packaging
vOTU258	single vOTU	01V_272_length_44786_cov_19.653194||full_22	phrog_1194	NA	unknown function
vOTU258	single vOTU	01V_272_length_44786_cov_19.653194||full_40	phrog_239	DNA primase/helicase	DNA, RNA and nucleotide metabolism
vOTU258	single vOTU	01V_272_length_44786_cov_19.653194||full_42	phrog_4652	NA	unknown function
vOTU258	single vOTU	01V_272_length_44786_cov_19.653194||full_43	phrog_15946	NA	unknown function
vOTU258	single vOTU	01V_272_length_44786_cov_19.653194||full_45	phrog_12241	DNA polymerase	DNA, RNA and nucleotide metabolism
vOTU258	single vOTU	01V_272_length_44786_cov_19.653194||full_46	phrog_887	queuine tRNA-ribosyltransferase	moron, auxiliary metabolic gene and host takeover
vOTU258	single vOTU	01V_272_length_44786_cov_19.653194||full_47	phrog_1550	QueC-like queuosine biosynthesis	moron, auxiliary metabolic gene and host takeover
vOTU258	single vOTU	01V_272_length_44786_cov_19.653194||full_6	phrog_1110	endolysin	lysis
vOTU258	single vOTU	01V_272_length_44786_cov_19.653194||full_7	phrog_18557	terminase large subunit	head and packaging
vOTU258	single vOTU	01V_272_length_44786_cov_19.653194||full_8	phrog_940	nuclease	DNA, RNA and nucleotide metabolism
vOTU260	single vOTU	01V_274_length_44655_cov_6.430942||full_14	phrog_25379	tail protein	tail
vOTU260	single vOTU	01V_274_length_44655_cov_6.430942||full_21	phrog_21962	tail protein	tail
vOTU260	single vOTU	01V_274_length_44655_cov_6.430942||full_27	phrog_990	metal-dependent phosphohydrolase	other
vOTU260	single vOTU	01V_274_length_44655_cov_6.430942||full_28	phrog_990	metal-dependent phosphohydrolase	other
vOTU260	single vOTU	01V_274_length_44655_cov_6.430942||full_41	phrog_9246	NA	unknown function
vOTU260	single vOTU	01V_274_length_44655_cov_6.430942||full_43	phrog_37683	NA	unknown function
vOTU260	single vOTU	01V_274_length_44655_cov_6.430942||full_45	phrog_30377	HNH endonuclease	DNA, RNA and nucleotide metabolism
vOTU261	VC_1736	01V_2763_length_11001_cov_7.232231||full_5	phrog_3717	terminase large subunit	head and packaging
vOTU261	VC_1736	01V_2763_length_11001_cov_7.232231||full_9	phrog_16213	DNA primase	DNA, RNA and nucleotide metabolism
vOTU262	single vOTU	01V_277_length_44477_cov_11.842736||full_1	phrog_18608	NA	unknown function
vOTU262	single vOTU	01V_277_length_44477_cov_11.842736||full_33	phrog_252	Bet-like ssDNA annealing protein	DNA, RNA and nucleotide metabolism
vOTU262	single vOTU	01V_277_length_44477_cov_11.842736||full_36	phrog_378	single strand DNA binding protein	DNA, RNA and nucleotide metabolism
vOTU262	single vOTU	01V_277_length_44477_cov_11.842736||full_37	phrog_18685	NA	unknown function
vOTU262	single vOTU	01V_277_length_44477_cov_11.842736||full_5	phrog_1357	major head protein	head and packaging
vOTU262	single vOTU	01V_277_length_44477_cov_11.842736||full_54	phrog_7887	endolysin	lysis
vOTU263	VC_1774	01V_278_length_44402_cov_52.848265||full_11	phrog_9233	holin	lysis
vOTU263	VC_1774	01V_278_length_44402_cov_52.848265||full_28	phrog_59	HNH endonuclease	DNA, RNA and nucleotide metabolism
vOTU263	VC_1774	01V_278_length_44402_cov_52.848265||full_30	phrog_20188	endonuclease	DNA, RNA and nucleotide metabolism
vOTU263	VC_1774	01V_278_length_44402_cov_52.848265||full_32	phrog_392	metal-dependent hydrolase	other
vOTU263	VC_1774	01V_278_length_44402_cov_52.848265||full_33	phrog_1123	NA	unknown function
vOTU263	VC_1774	01V_278_length_44402_cov_52.848265||full_37	phrog_3490	ERCC4-type nuclease	DNA, RNA and nucleotide metabolism
vOTU263	VC_1774	01V_278_length_44402_cov_52.848265||full_40	phrog_2302	phosphoadenosine phosphosulfate reductase	moron, auxiliary metabolic gene and host takeover
vOTU263	VC_1774	01V_278_length_44402_cov_52.848265||full_41	phrog_5708	DnaD-like helicase loader	DNA, RNA and nucleotide metabolism
vOTU263	VC_1774	01V_278_length_44402_cov_52.848265||full_45	phrog_1374	NA	unknown function
vOTU263	VC_1774	01V_278_length_44402_cov_52.848265||full_57	phrog_2649	endolysin	lysis
vOTU263	VC_1774	01V_278_length_44402_cov_52.848265||full_77	phrog_19299	terminase large subunit	head and packaging
vOTU264	single vOTU	01V_279_length_44394_cov_54.509980||full_20	phrog_7	endolysin	lysis
vOTU264	single vOTU	01V_279_length_44394_cov_54.509980||full_4	phrog_2164	NA	unknown function
vOTU264	single vOTU	01V_279_length_44394_cov_54.509980||full_44	phrog_14917	tail length tape measure protein	tail
vOTU264	single vOTU	01V_279_length_44394_cov_54.509980||full_6	phrog_355	nucleoside 2-deoxyribosyltransferase	DNA, RNA and nucleotide metabolism
vOTU255	VC_1323	01V_27_length_123893_cov_6.431063||full_10	phrog_7370	HNH endonuclease	DNA, RNA and nucleotide metabolism
vOTU255	VC_1323	01V_27_length_123893_cov_6.431063||full_113	phrog_28876	metal-dependent phosphohydrolase	other
vOTU255	VC_1323	01V_27_length_123893_cov_6.431063||full_120	phrog_11189	NAD synthetase	other
vOTU255	VC_1323	01V_27_length_123893_cov_6.431063||full_122	phrog_1818	NA	unknown function
vOTU255	VC_1323	01V_27_length_123893_cov_6.431063||full_123	phrog_3869	NAD-dependent DNA ligase	DNA, RNA and nucleotide metabolism
vOTU255	VC_1323	01V_27_length_123893_cov_6.431063||full_125	phrog_2649	endolysin	lysis
vOTU255	VC_1323	01V_27_length_123893_cov_6.431063||full_128	phrog_388	nucleotidyltransferase	DNA, RNA and nucleotide metabolism
vOTU255	VC_1323	01V_27_length_123893_cov_6.431063||full_13	phrog_14048	endolysin	lysis
vOTU255	VC_1323	01V_27_length_123893_cov_6.431063||full_140	phrog_4717	tRNA-His guanylyltransferase	DNA, RNA and nucleotide metabolism
vOTU255	VC_1323	01V_27_length_123893_cov_6.431063||full_145	phrog_562	RNA ligase and tail fiber protein attachment catalyst	tail
vOTU255	VC_1323	01V_27_length_123893_cov_6.431063||full_147	phrog_9645	HNH endonuclease	DNA, RNA and nucleotide metabolism
vOTU255	VC_1323	01V_27_length_123893_cov_6.431063||full_150	phrog_986	RNA-binding protein	DNA, RNA and nucleotide metabolism
vOTU255	VC_1323	01V_27_length_123893_cov_6.431063||full_154	phrog_2319	NA	unknown function
vOTU255	VC_1323	01V_27_length_123893_cov_6.431063||full_2	phrog_207	head maturation protease	head and packaging
vOTU255	VC_1323	01V_27_length_123893_cov_6.431063||full_38	phrog_850	RNA-binding protein	DNA, RNA and nucleotide metabolism
vOTU255	VC_1323	01V_27_length_123893_cov_6.431063||full_43	phrog_13964	transposase	integration and excision
vOTU255	VC_1323	01V_27_length_123893_cov_6.431063||full_47	phrog_7485	NA	unknown function
vOTU255	VC_1323	01V_27_length_123893_cov_6.431063||full_52	phrog_34045	NA	unknown function
vOTU255	VC_1323	01V_27_length_123893_cov_6.431063||full_53	phrog_16999	Fe-S oxidoreductase	other
vOTU255	VC_1323	01V_27_length_123893_cov_6.431063||full_73	phrog_3339	homing endonuclease	DNA, RNA and nucleotide metabolism
vOTU255	VC_1323	01V_27_length_123893_cov_6.431063||full_74	phrog_3339	homing endonuclease	DNA, RNA and nucleotide metabolism
vOTU255	VC_1323	01V_27_length_123893_cov_6.431063||full_76	phrog_3339	homing endonuclease	DNA, RNA and nucleotide metabolism
vOTU255	VC_1323	01V_27_length_123893_cov_6.431063||full_92	phrog_7484	NA	unknown function
vOTU267	VC_1792	01V_282_length_44271_cov_6.065248||full_26	phrog_1501	NA	unknown function
vOTU267	VC_1792	01V_282_length_44271_cov_6.065248||full_27	phrog_3855	HTH DNA binding protein	DNA, RNA and nucleotide metabolism
vOTU267	VC_1792	01V_282_length_44271_cov_6.065248||full_28	phrog_24921	NA	unknown function
vOTU267	VC_1792	01V_282_length_44271_cov_6.065248||full_38	phrog_32829	tail fiber protein	tail
vOTU267	VC_1792	01V_282_length_44271_cov_6.065248||full_45	phrog_11226	portal protein	head and packaging
vOTU268	VC_1799	01V_284_length_44132_cov_134.863126||full_19	phrog_1216	portal protein	head and packaging
vOTU268	VC_1799	01V_284_length_44132_cov_134.863126||full_30	phrog_21413	NA	unknown function
vOTU268	VC_1799	01V_284_length_44132_cov_134.863126||full_35	phrog_774	NA	unknown function
vOTU268	VC_1799	01V_284_length_44132_cov_134.863126||full_41	phrog_2324	Erf-like ssDNA annealing protein	DNA, RNA and nucleotide metabolism
vOTU268	VC_1799	01V_284_length_44132_cov_134.863126||full_47	phrog_5968	replisome organizer	DNA, RNA and nucleotide metabolism
vOTU268	VC_1799	01V_284_length_44132_cov_134.863126||full_48	phrog_2302	phosphoadenosine phosphosulfate reductase	moron, auxiliary metabolic gene and host takeover
vOTU268	VC_1799	01V_284_length_44132_cov_134.863126||full_5	phrog_139	deoxynucleoside monophosphate kinase	other
vOTU269	single vOTU	01V_287_length_43971_cov_10.893410||full_10	phrog_1770	Holliday junction resolvase	DNA, RNA and nucleotide metabolism
vOTU269	single vOTU	01V_287_length_43971_cov_10.893410||full_19	phrog_11801	DNA methyltransferase	other
vOTU269	single vOTU	01V_287_length_43971_cov_10.893410||full_20	phrog_156	portal protein	head and packaging
vOTU269	single vOTU	01V_287_length_43971_cov_10.893410||full_32	phrog_14712	chitinase	moron, auxiliary metabolic gene and host takeover
vOTU271	single vOTU	01V_289_length_43895_cov_56.776414||full_65	phrog_1909	NA	unknown function
vOTU271	single vOTU	01V_289_length_43895_cov_56.776414||full_68	phrog_1829	DNA primase	DNA, RNA and nucleotide metabolism
vOTU271	single vOTU	01V_289_length_43895_cov_56.776414||full_77	phrog_22758	MazG-like pyrophosphatase	other
vOTU271	single vOTU	01V_289_length_43895_cov_56.776414||full_9	phrog_36964	terminase large subunit	head and packaging
vOTU265	VC_747	01V_28_length_123212_cov_59.927077||full_107	phrog_19446	homing endonuclease	DNA, RNA and nucleotide metabolism
vOTU265	VC_747	01V_28_length_123212_cov_59.927077||full_11	phrog_33561	NA	unknown function
vOTU265	VC_747	01V_28_length_123212_cov_59.927077||full_111	phrog_1649	metallo-phosphoesterase	other
vOTU265	VC_747	01V_28_length_123212_cov_59.927077||full_115	phrog_19446	homing endonuclease	DNA, RNA and nucleotide metabolism
vOTU265	VC_747	01V_28_length_123212_cov_59.927077||full_116	phrog_25111	tail protein	tail
vOTU265	VC_747	01V_28_length_123212_cov_59.927077||full_117	phrog_10822	HNH endonuclease	DNA, RNA and nucleotide metabolism
vOTU265	VC_747	01V_28_length_123212_cov_59.927077||full_133	phrog_1257	ribosome associated inhibitor A; zinc finger domain	moron, auxiliary metabolic gene and host takeover
vOTU265	VC_747	01V_28_length_123212_cov_59.927077||full_14	phrog_325	Dda-like helicase	DNA, RNA and nucleotide metabolism
vOTU265	VC_747	01V_28_length_123212_cov_59.927077||full_17	phrog_12219	DNA polymerase	DNA, RNA and nucleotide metabolism
vOTU265	VC_747	01V_28_length_123212_cov_59.927077||full_19	phrog_487	NrdD-like anaerobic ribonucleotide reductase large subunit	moron, auxiliary metabolic gene and host takeover
vOTU265	VC_747	01V_28_length_123212_cov_59.927077||full_2	phrog_3869	NAD-dependent DNA ligase	DNA, RNA and nucleotide metabolism
vOTU265	VC_747	01V_28_length_123212_cov_59.927077||full_23	phrog_1485	NA	unknown function
vOTU265	VC_747	01V_28_length_123212_cov_59.927077||full_24	phrog_592	thymidine kinase	other
vOTU265	VC_747	01V_28_length_123212_cov_59.927077||full_34	phrog_22739	GtrB-like O-antigen conversion	moron, auxiliary metabolic gene and host takeover
vOTU265	VC_747	01V_28_length_123212_cov_59.927077||full_37	phrog_32343	NA	unknown function
vOTU265	VC_747	01V_28_length_123212_cov_59.927077||full_49	phrog_15439	peptidase	other
vOTU265	VC_747	01V_28_length_123212_cov_59.927077||full_52	phrog_21772	NA	unknown function
vOTU265	VC_747	01V_28_length_123212_cov_59.927077||full_57	phrog_34405	tail length tape measure protein	tail
vOTU265	VC_747	01V_28_length_123212_cov_59.927077||full_58	phrog_30570	NA	unknown function
vOTU265	VC_747	01V_28_length_123212_cov_59.927077||full_62	phrog_6123	virion structural protein	head and packaging
vOTU265	VC_747	01V_28_length_123212_cov_59.927077||full_64	phrog_29637	NA	unknown function
vOTU265	VC_747	01V_28_length_123212_cov_59.927077||full_68	phrog_35301	NA	unknown function
vOTU265	VC_747	01V_28_length_123212_cov_59.927077||full_69	phrog_3313	NA	unknown function
vOTU265	VC_747	01V_28_length_123212_cov_59.927077||full_7	phrog_124	Sak4-like ssDNA annealing protein	DNA, RNA and nucleotide metabolism
vOTU265	VC_747	01V_28_length_123212_cov_59.927077||full_70	phrog_2739	portal protein	head and packaging
vOTU265	VC_747	01V_28_length_123212_cov_59.927077||full_71	phrog_7140	intron encoded nuclease	DNA, RNA and nucleotide metabolism
vOTU265	VC_747	01V_28_length_123212_cov_59.927077||full_72	phrog_24618	NA	unknown function
vOTU265	VC_747	01V_28_length_123212_cov_59.927077||full_73	phrog_3314	NA	unknown function
vOTU272	single vOTU	01V_290_length_43866_cov_26.675538||full_12	phrog_1194	NA	unknown function
vOTU272	single vOTU	01V_290_length_43866_cov_26.675538||full_33	phrog_6493	DnaD-like helicase loader	DNA, RNA and nucleotide metabolism
vOTU272	single vOTU	01V_290_length_43866_cov_26.675538||full_50	phrog_1358	FtsK/SpoIIIE-like protein	moron, auxiliary metabolic gene and host takeover
vOTU272	single vOTU	01V_290_length_43866_cov_26.675538||full_54	phrog_12588	NA	unknown function
vOTU272	single vOTU	01V_290_length_43866_cov_26.675538||full_62	phrog_18750	NA	unknown function
vOTU272	single vOTU	01V_290_length_43866_cov_26.675538||full_67	phrog_243	DnaB-like replicative helicase	DNA, RNA and nucleotide metabolism
vOTU272	single vOTU	01V_290_length_43866_cov_26.675538||full_68	phrog_2514	DnaD-like helicase loader	DNA, RNA and nucleotide metabolism
vOTU272	single vOTU	01V_290_length_43866_cov_26.675538||full_8	phrog_1802	radical SAM domain-containing protein	other
vOTU273	VC_1497	01V_291_length_43792_cov_13.067266||full_13	phrog_959	HNH endonuclease	DNA, RNA and nucleotide metabolism
vOTU273	VC_1497	01V_291_length_43792_cov_13.067266||full_19	phrog_7339	DNA repair exonuclease	DNA, RNA and nucleotide metabolism
vOTU273	VC_1497	01V_291_length_43792_cov_13.067266||full_29	phrog_18154	single strand DNA binding protein	DNA, RNA and nucleotide metabolism
vOTU273	VC_1497	01V_291_length_43792_cov_13.067266||full_35	phrog_363	DNA methyltransferase	other
vOTU273	VC_1497	01V_291_length_43792_cov_13.067266||full_4	phrog_376	tail protein	tail
vOTU273	VC_1497	01V_291_length_43792_cov_13.067266||full_41	phrog_659	Sak-like ssDNA annealing protein	DNA, RNA and nucleotide metabolism
vOTU273	VC_1497	01V_291_length_43792_cov_13.067266||full_45	phrog_8431	NA	unknown function
vOTU273	VC_1497	01V_291_length_43792_cov_13.067266||full_46	phrog_2568	ocr-like anti-restriction	moron, auxiliary metabolic gene and host takeover
vOTU273	VC_1497	01V_291_length_43792_cov_13.067266||full_49	phrog_30463	NA	unknown function
vOTU273	VC_1497	01V_291_length_43792_cov_13.067266||full_54	phrog_332	head-tail adaptor	connector
vOTU275	single vOTU	01V_2920_length_10411_cov_7.372538||full_13	phrog_26484	DNA binding protein	DNA, RNA and nucleotide metabolism
vOTU275	single vOTU	01V_2920_length_10411_cov_7.372538||full_4	phrog_452	endonuclease	DNA, RNA and nucleotide metabolism
vOTU274	VC_1345	01V_292_length_43775_cov_17.853179||full_11	phrog_1933	NA	unknown function
vOTU274	VC_1345	01V_292_length_43775_cov_17.853179||full_20	phrog_2302	phosphoadenosine phosphosulfate reductase	moron, auxiliary metabolic gene and host takeover
vOTU274	VC_1345	01V_292_length_43775_cov_17.853179||full_39	phrog_3377	HNH endonuclease	DNA, RNA and nucleotide metabolism
vOTU274	VC_1345	01V_292_length_43775_cov_17.853179||full_55	phrog_5708	DnaD-like helicase loader	DNA, RNA and nucleotide metabolism
vOTU274	VC_1345	01V_292_length_43775_cov_17.853179||full_60	phrog_7545	HNH endonuclease	DNA, RNA and nucleotide metabolism
vOTU274	VC_1345	01V_292_length_43775_cov_17.853179||full_64	phrog_21649	NA	unknown function
vOTU277	VC_1888	01V_294_length_43651_cov_28.409785||full_2	phrog_25848	tail fiber protein	tail
vOTU277	VC_1888	01V_294_length_43651_cov_28.409785||full_32	phrog_252	Bet-like ssDNA annealing protein	DNA, RNA and nucleotide metabolism
vOTU277	VC_1888	01V_294_length_43651_cov_28.409785||full_35	phrog_19658	replication initiation protein	DNA, RNA and nucleotide metabolism
vOTU277	VC_1888	01V_294_length_43651_cov_28.409785||full_52	phrog_6218	ParB-like partition protein	DNA, RNA and nucleotide metabolism
vOTU277	VC_1888	01V_294_length_43651_cov_28.409785||full_57	phrog_34890	head morphogenesis	head and packaging
vOTU277	VC_1888	01V_294_length_43651_cov_28.409785||full_65	phrog_17405	head protein	head and packaging
vOTU277	VC_1888	01V_294_length_43651_cov_28.409785||full_69	phrog_15478	tail length tape measure protein	tail
vOTU277	VC_1888	01V_294_length_43651_cov_28.409785||full_71	phrog_13289	tail protein	tail
vOTU277	VC_1888	01V_294_length_43651_cov_28.409785||full_74	phrog_25848	tail fiber protein	tail
vOTU279	VC_1905	01V_296_length_43513_cov_61.492844||full_19	phrog_9233	holin	lysis
vOTU279	VC_1905	01V_296_length_43513_cov_61.492844||full_41	phrog_2468	head morphogenesis	head and packaging
vOTU279	VC_1905	01V_296_length_43513_cov_61.492844||full_44	phrog_28310	NA	unknown function
vOTU279	VC_1905	01V_296_length_43513_cov_61.492844||full_47	phrog_2245	nucleoside triphosphate pyrophosphohydrolase	other
vOTU279	VC_1905	01V_296_length_43513_cov_61.492844||full_64	phrog_29583	DNA methyltransferase	other
vOTU279	VC_1905	01V_296_length_43513_cov_61.492844||full_67	phrog_50	DnaC-like helicase loader	DNA, RNA and nucleotide metabolism
vOTU279	VC_1905	01V_296_length_43513_cov_61.492844||full_68	phrog_11233	replication initiation protein	DNA, RNA and nucleotide metabolism
vOTU279	VC_1905	01V_296_length_43513_cov_61.492844||full_71	phrog_4652	NA	unknown function
vOTU279	VC_1905	01V_296_length_43513_cov_61.492844||full_8	phrog_9437	NA	unknown function
vOTU280	VC_1666	01V_297_length_43352_cov_7.753424||full_18	phrog_1501	NA	unknown function
vOTU280	VC_1666	01V_297_length_43352_cov_7.753424||full_21	phrog_21433	endolysin; inhibits RNA polymerase	lysis
vOTU280	VC_1666	01V_297_length_43352_cov_7.753424||full_24	phrog_36068	NA	unknown function
vOTU280	VC_1666	01V_297_length_43352_cov_7.753424||full_25	phrog_35885	NA	unknown function
vOTU280	VC_1666	01V_297_length_43352_cov_7.753424||full_26	phrog_19383	NA	unknown function
vOTU280	VC_1666	01V_297_length_43352_cov_7.753424||full_27	phrog_20660	tail length tape measure protein	tail
vOTU280	VC_1666	01V_297_length_43352_cov_7.753424||full_28	phrog_8914	virion structural protein	head and packaging
vOTU280	VC_1666	01V_297_length_43352_cov_7.753424||full_30	phrog_8145	NA	unknown function
vOTU280	VC_1666	01V_297_length_43352_cov_7.753424||full_33	phrog_7231	virion structural protein	head and packaging
vOTU280	VC_1666	01V_297_length_43352_cov_7.753424||full_35	phrog_30900	NA	unknown function
vOTU280	VC_1666	01V_297_length_43352_cov_7.753424||full_36	phrog_7376	portal protein	head and packaging
vOTU280	VC_1666	01V_297_length_43352_cov_7.753424||full_37	phrog_8193	major head protein	head and packaging
vOTU280	VC_1666	01V_297_length_43352_cov_7.753424||full_58	phrog_11233	replication initiation protein	DNA, RNA and nucleotide metabolism
vOTU280	VC_1666	01V_297_length_43352_cov_7.753424||full_6	phrog_62	DNA helicase	DNA, RNA and nucleotide metabolism
vOTU281	VC_454	01V_298_length_43297_cov_29.385065||full_23	phrog_1365	NA	unknown function
vOTU281	VC_454	01V_298_length_43297_cov_29.385065||full_64	phrog_953	HNH endonuclease	DNA, RNA and nucleotide metabolism
vOTU281	VC_454	01V_298_length_43297_cov_29.385065||full_9	phrog_12005	NA	unknown function
vOTU167	VC_1918	01V_2_length_289546_cov_8.530376||full_108	phrog_3148	RNA polymerase beta subunit	DNA, RNA and nucleotide metabolism
vOTU167	VC_1918	01V_2_length_289546_cov_8.530376||full_122	phrog_5302	tail protein	tail
vOTU167	VC_1918	01V_2_length_289546_cov_8.530376||full_134	phrog_22284	tail fiber protein	tail
vOTU167	VC_1918	01V_2_length_289546_cov_8.530376||full_147	phrog_4717	tRNA-His guanylyltransferase	DNA, RNA and nucleotide metabolism
vOTU167	VC_1918	01V_2_length_289546_cov_8.530376||full_174	phrog_2962	RNA polymerase beta subunit	DNA, RNA and nucleotide metabolism
vOTU167	VC_1918	01V_2_length_289546_cov_8.530376||full_175	phrog_4771	DHH phosphoesterase	other
vOTU167	VC_1918	01V_2_length_289546_cov_8.530376||full_181	phrog_16	DNA helicase	DNA, RNA and nucleotide metabolism
vOTU167	VC_1918	01V_2_length_289546_cov_8.530376||full_185	phrog_551	DNA topoisomerase II	DNA, RNA and nucleotide metabolism
vOTU167	VC_1918	01V_2_length_289546_cov_8.530376||full_186	phrog_3011	DNA polymerase	DNA, RNA and nucleotide metabolism
vOTU167	VC_1918	01V_2_length_289546_cov_8.530376||full_191	phrog_7698	endolysin	lysis
vOTU167	VC_1918	01V_2_length_289546_cov_8.530376||full_198	phrog_15137	endonuclease	DNA, RNA and nucleotide metabolism
vOTU167	VC_1918	01V_2_length_289546_cov_8.530376||full_201	phrog_23439	hydrolase	other
vOTU167	VC_1918	01V_2_length_289546_cov_8.530376||full_215	phrog_30532	tail protein	tail
vOTU167	VC_1918	01V_2_length_289546_cov_8.530376||full_221	phrog_23804	virion structural protein	head and packaging
vOTU167	VC_1918	01V_2_length_289546_cov_8.530376||full_232	phrog_1589	NA	unknown function
vOTU167	VC_1918	01V_2_length_289546_cov_8.530376||full_242	phrog_7485	NA	unknown function
vOTU167	VC_1918	01V_2_length_289546_cov_8.530376||full_245	phrog_3015	RNA polymerase beta subunit	DNA, RNA and nucleotide metabolism
vOTU167	VC_1918	01V_2_length_289546_cov_8.530376||full_248	phrog_21731	NA	unknown function
vOTU167	VC_1918	01V_2_length_289546_cov_8.530376||full_249	phrog_2986	RNA polymerase beta subunit	DNA, RNA and nucleotide metabolism
vOTU167	VC_1918	01V_2_length_289546_cov_8.530376||full_261	phrog_3295	RNA polymerase beta subunit	DNA, RNA and nucleotide metabolism
vOTU167	VC_1918	01V_2_length_289546_cov_8.530376||full_262	phrog_32359	terminase large subunit	head and packaging
vOTU167	VC_1918	01V_2_length_289546_cov_8.530376||full_266	phrog_16	DNA helicase	DNA, RNA and nucleotide metabolism
vOTU167	VC_1918	01V_2_length_289546_cov_8.530376||full_28	phrog_5725	chaperonin groEL	other
vOTU167	VC_1918	01V_2_length_289546_cov_8.530376||full_36	phrog_3181	NA	unknown function
vOTU167	VC_1918	01V_2_length_289546_cov_8.530376||full_43	phrog_174	dCMP deaminase	DNA, RNA and nucleotide metabolism
vOTU167	VC_1918	01V_2_length_289546_cov_8.530376||full_7	phrog_21400	virion structural protein	head and packaging
vOTU167	VC_1918	01V_2_length_289546_cov_8.530376||full_87	phrog_85	thymidylate synthase	DNA, RNA and nucleotide metabolism
vOTU167	VC_1918	01V_2_length_289546_cov_8.530376||full_95	phrog_2987	RNA polymerase beta subunit	DNA, RNA and nucleotide metabolism
vOTU285	VC_160	01V_300_length_43226_cov_11.052165||full_10	phrog_7011	Gp2.5-like ssDNA binding protein and ssDNA annealing protein	DNA, RNA and nucleotide metabolism
vOTU285	VC_160	01V_300_length_43226_cov_11.052165||full_13	phrog_1252	DNA polymerase	DNA, RNA and nucleotide metabolism
vOTU285	VC_160	01V_300_length_43226_cov_11.052165||full_2	phrog_799	DNA methyltransferase	other
vOTU285	VC_160	01V_300_length_43226_cov_11.052165||full_20	phrog_21413	NA	unknown function
vOTU285	VC_160	01V_300_length_43226_cov_11.052165||full_21	phrog_21918	NA	unknown function
vOTU285	VC_160	01V_300_length_43226_cov_11.052165||full_23	phrog_315	endolysin	lysis
vOTU285	VC_160	01V_300_length_43226_cov_11.052165||full_36	phrog_329	minor tail protein	tail
vOTU285	VC_160	01V_300_length_43226_cov_11.052165||full_39	phrog_32885	tail length tape measure protein	tail
vOTU285	VC_160	01V_300_length_43226_cov_11.052165||full_42	phrog_26223	NA	unknown function
vOTU285	VC_160	01V_300_length_43226_cov_11.052165||full_5	phrog_16	DNA helicase	DNA, RNA and nucleotide metabolism
vOTU285	VC_160	01V_300_length_43226_cov_11.052165||full_52	phrog_5989	terminase large subunit	head and packaging
vOTU285	VC_160	01V_300_length_43226_cov_11.052165||full_53	phrog_10794	NA	unknown function
vOTU286	VC_1931	01V_304_length_42983_cov_27.832464||full_17	phrog_7999	NA	unknown function
vOTU286	VC_1931	01V_304_length_42983_cov_27.832464||full_22	phrog_1933	NA	unknown function
vOTU286	VC_1931	01V_304_length_42983_cov_27.832464||full_32	phrog_7995	nucleoside deoxyribosyltransferase	DNA, RNA and nucleotide metabolism
vOTU286	VC_1931	01V_304_length_42983_cov_27.832464||full_36	phrog_17	DNA polymerase	DNA, RNA and nucleotide metabolism
vOTU286	VC_1931	01V_304_length_42983_cov_27.832464||full_49	phrog_592	thymidine kinase	other
vOTU286	VC_1931	01V_304_length_42983_cov_27.832464||full_52	phrog_2	terminase large subunit	head and packaging
vOTU286	VC_1931	01V_304_length_42983_cov_27.832464||full_61	phrog_222	tail completion or Neck1 protein	connector
vOTU286	VC_1931	01V_304_length_42983_cov_27.832464||full_7	phrog_196	baseplate hub	tail
vOTU286	VC_1931	01V_304_length_42983_cov_27.832464||full_8	phrog_11	baseplate spike	tail
vOTU287	VC_1933	01V_306_length_42930_cov_23.008840||full_13	phrog_489	endolysin	lysis
vOTU287	VC_1933	01V_306_length_42930_cov_23.008840||full_16	phrog_14985	virion structural protein	head and packaging
vOTU287	VC_1933	01V_306_length_42930_cov_23.008840||full_29	phrog_7999	NA	unknown function
vOTU287	VC_1933	01V_306_length_42930_cov_23.008840||full_38	phrog_20518	NA	unknown function
vOTU287	VC_1933	01V_306_length_42930_cov_23.008840||full_39	phrog_1987	NA	unknown function
vOTU287	VC_1933	01V_306_length_42930_cov_23.008840||full_5	phrog_16596	NA	unknown function
vOTU288	VC_1935	01V_307_length_42847_cov_8.506894||full_12	phrog_3123	NA	unknown function
vOTU288	VC_1935	01V_307_length_42847_cov_8.506894||full_14	phrog_761	thymidylate kinase	other
vOTU288	VC_1935	01V_307_length_42847_cov_8.506894||full_15	phrog_12184	nucleotide pyrophosphohydrolase	other
vOTU288	VC_1935	01V_307_length_42847_cov_8.506894||full_17	phrog_114	ATP-dependent DNA ligase	DNA, RNA and nucleotide metabolism
vOTU288	VC_1935	01V_307_length_42847_cov_8.506894||full_19	phrog_2573	DNA polymerase	DNA, RNA and nucleotide metabolism
vOTU288	VC_1935	01V_307_length_42847_cov_8.506894||full_29	phrog_34663	NA	unknown function
vOTU288	VC_1935	01V_307_length_42847_cov_8.506894||full_30	phrog_587	structural protein	head and packaging
vOTU288	VC_1935	01V_307_length_42847_cov_8.506894||full_33	phrog_11	baseplate spike	tail
vOTU288	VC_1935	01V_307_length_42847_cov_8.506894||full_34	phrog_196	baseplate hub	tail
vOTU288	VC_1935	01V_307_length_42847_cov_8.506894||full_36	phrog_1517	endolysin	lysis
vOTU288	VC_1935	01V_307_length_42847_cov_8.506894||full_39	phrog_280	virion structural protein	head and packaging
vOTU288	VC_1935	01V_307_length_42847_cov_8.506894||full_4	phrog_15735	NA	unknown function
vOTU288	VC_1935	01V_307_length_42847_cov_8.506894||full_43	phrog_222	tail completion or Neck1 protein	connector
vOTU288	VC_1935	01V_307_length_42847_cov_8.506894||full_48	phrog_3778	head maturation protease	head and packaging
vOTU288	VC_1935	01V_307_length_42847_cov_8.506894||full_53	phrog_15528	portal protein	head and packaging
vOTU288	VC_1935	01V_307_length_42847_cov_8.506894||full_61	phrog_1183	endonuclease V N-glycosylase UV repair enzyme	DNA, RNA and nucleotide metabolism
vOTU289	VC_1945	01V_308_length_42638_cov_35.647841||full_21	phrog_3650	NA	unknown function
vOTU289	VC_1945	01V_308_length_42638_cov_35.647841||full_28	phrog_12661	transglycosylase	other
vOTU289	VC_1945	01V_308_length_42638_cov_35.647841||full_29	phrog_27667	single strand DNA binding protein	DNA, RNA and nucleotide metabolism
vOTU289	VC_1945	01V_308_length_42638_cov_35.647841||full_30	phrog_7545	HNH endonuclease	DNA, RNA and nucleotide metabolism
vOTU289	VC_1945	01V_308_length_42638_cov_35.647841||full_31	phrog_2139	exonuclease	DNA, RNA and nucleotide metabolism
vOTU289	VC_1945	01V_308_length_42638_cov_35.647841||full_34	phrog_6969	NA	unknown function
vOTU289	VC_1945	01V_308_length_42638_cov_35.647841||full_49	phrog_443	holin	lysis
vOTU289	VC_1945	01V_308_length_42638_cov_35.647841||full_8	phrog_8238	RNA ligase	DNA, RNA and nucleotide metabolism
vOTU291	single vOTU	01V_3093_length_9961_cov_38.379265||full_2	phrog_3225	adaptor Ad4	connector
vOTU291	single vOTU	01V_3093_length_9961_cov_38.379265||full_4	phrog_16740	tail protein	tail
vOTU290	VC_1852	01V_309_length_42578_cov_13.229170||full_16	phrog_2324	Erf-like ssDNA annealing protein	DNA, RNA and nucleotide metabolism
vOTU290	VC_1852	01V_309_length_42578_cov_13.229170||full_25	phrog_4191	peptidase	other
vOTU290	VC_1852	01V_309_length_42578_cov_13.229170||full_37	phrog_3742	NA	unknown function
vOTU290	VC_1852	01V_309_length_42578_cov_13.229170||full_42	phrog_376	tail protein	tail
vOTU290	VC_1852	01V_309_length_42578_cov_13.229170||full_43	phrog_20269	NA	unknown function
vOTU290	VC_1852	01V_309_length_42578_cov_13.229170||full_48	phrog_17509	NA	unknown function
vOTU290	VC_1852	01V_309_length_42578_cov_13.229170||full_5	phrog_5718	HNH endonuclease	DNA, RNA and nucleotide metabolism
vOTU284	single vOTU	01V_30_length_119182_cov_9.724689||full_108	phrog_894	endolysin	lysis
vOTU284	single vOTU	01V_30_length_119182_cov_9.724689||full_111	phrog_592	thymidine kinase	other
vOTU284	single vOTU	01V_30_length_119182_cov_9.724689||full_131	phrog_8238	RNA ligase	DNA, RNA and nucleotide metabolism
vOTU284	single vOTU	01V_30_length_119182_cov_9.724689||full_177	phrog_7245	anti-restriction protein	moron, auxiliary metabolic gene and host takeover
vOTU284	single vOTU	01V_30_length_119182_cov_9.724689||full_23	phrog_388	nucleotidyltransferase	DNA, RNA and nucleotide metabolism
vOTU284	single vOTU	01V_30_length_119182_cov_9.724689||full_26	phrog_2244	tRNA nucleotidyltransferase	DNA, RNA and nucleotide metabolism
vOTU284	single vOTU	01V_30_length_119182_cov_9.724689||full_32	phrog_5725	chaperonin groEL	other
vOTU284	single vOTU	01V_30_length_119182_cov_9.724689||full_42	phrog_10021	NA	unknown function
vOTU284	single vOTU	01V_30_length_119182_cov_9.724689||full_47	phrog_2573	DNA polymerase	DNA, RNA and nucleotide metabolism
vOTU284	single vOTU	01V_30_length_119182_cov_9.724689||full_48	phrog_3377	HNH endonuclease	DNA, RNA and nucleotide metabolism
vOTU284	single vOTU	01V_30_length_119182_cov_9.724689||full_54	phrog_1745	DNA transfer protein	other
vOTU284	single vOTU	01V_30_length_119182_cov_9.724689||full_59	phrog_505	polynucleotide kinase	other
vOTU284	single vOTU	01V_30_length_119182_cov_9.724689||full_82	phrog_22708	thymidylate synthase	DNA, RNA and nucleotide metabolism
vOTU284	single vOTU	01V_30_length_119182_cov_9.724689||full_9	phrog_107	exonuclease	DNA, RNA and nucleotide metabolism
vOTU284	single vOTU	01V_30_length_119182_cov_9.724689||full_99	phrog_14342	lytic tail fiber protein	tail
vOTU293	VC_1958	01V_310_length_42501_cov_11.006738||full_21	phrog_9116	tail protein	tail
vOTU293	VC_1958	01V_310_length_42501_cov_11.006738||full_22	phrog_1685	NA	unknown function
vOTU293	VC_1958	01V_310_length_42501_cov_11.006738||full_42	phrog_148	RecT-like ssDNA annealing protein	DNA, RNA and nucleotide metabolism
vOTU293	VC_1958	01V_310_length_42501_cov_11.006738||full_45	phrog_19415	NA	unknown function
vOTU293	VC_1958	01V_310_length_42501_cov_11.006738||full_46	phrog_239	DNA primase/helicase	DNA, RNA and nucleotide metabolism
vOTU293	VC_1958	01V_310_length_42501_cov_11.006738||full_52	phrog_1571	HNH endonuclease	DNA, RNA and nucleotide metabolism
vOTU293	VC_1958	01V_310_length_42501_cov_11.006738||full_9	phrog_28234	endolysin	lysis
vOTU295	single vOTU	01V_311_length_42413_cov_14.975306||full_13	phrog_14558	tail spike protein	tail
vOTU295	single vOTU	01V_311_length_42413_cov_14.975306||full_15	phrog_18345	tail fiber protein	tail
vOTU295	single vOTU	01V_311_length_42413_cov_14.975306||full_16	phrog_6651	internal virion protein	head and packaging
vOTU295	single vOTU	01V_311_length_42413_cov_14.975306||full_19	phrog_457	tail protein	tail
vOTU295	single vOTU	01V_311_length_42413_cov_14.975306||full_2	phrog_15524	terminase large subunit	head and packaging
vOTU295	single vOTU	01V_311_length_42413_cov_14.975306||full_20	phrog_446	tail protein	tail
vOTU295	single vOTU	01V_311_length_42413_cov_14.975306||full_21	phrog_267	major head protein	head and packaging
vOTU295	single vOTU	01V_311_length_42413_cov_14.975306||full_23	phrog_1052	head assembly	head and packaging
vOTU295	single vOTU	01V_311_length_42413_cov_14.975306||full_25	phrog_449	head-tail adaptor	connector
vOTU295	single vOTU	01V_311_length_42413_cov_14.975306||full_3	phrog_314	homing endonuclease	DNA, RNA and nucleotide metabolism
vOTU295	single vOTU	01V_311_length_42413_cov_14.975306||full_32	phrog_10602	nucleotide kinase	other
vOTU295	single vOTU	01V_311_length_42413_cov_14.975306||full_33	phrog_107	exonuclease	DNA, RNA and nucleotide metabolism
vOTU295	single vOTU	01V_311_length_42413_cov_14.975306||full_34	phrog_85	thymidylate synthase	DNA, RNA and nucleotide metabolism
vOTU295	single vOTU	01V_311_length_42413_cov_14.975306||full_37	phrog_6254	HNH endonuclease	DNA, RNA and nucleotide metabolism
vOTU295	single vOTU	01V_311_length_42413_cov_14.975306||full_38	phrog_15971	DNA polymerase I	DNA, RNA and nucleotide metabolism
vOTU295	single vOTU	01V_311_length_42413_cov_14.975306||full_39	phrog_239	DNA primase/helicase	DNA, RNA and nucleotide metabolism
vOTU295	single vOTU	01V_311_length_42413_cov_14.975306||full_40	phrog_945	endonuclease	DNA, RNA and nucleotide metabolism
vOTU295	single vOTU	01V_311_length_42413_cov_14.975306||full_41	phrog_2340	endonuclease	DNA, RNA and nucleotide metabolism
vOTU295	single vOTU	01V_311_length_42413_cov_14.975306||full_44	phrog_414	RNA polymerase	DNA, RNA and nucleotide metabolism
vOTU295	single vOTU	01V_311_length_42413_cov_14.975306||full_48	phrog_1392	NA	unknown function
vOTU295	single vOTU	01V_311_length_42413_cov_14.975306||full_5	phrog_17672	terminase large subunit	head and packaging
vOTU295	single vOTU	01V_311_length_42413_cov_14.975306||full_6	phrog_891	terminase small subunit	head and packaging
vOTU295	single vOTU	01V_311_length_42413_cov_14.975306||full_7	phrog_822	amidase	lysis
vOTU296	VC_1973	01V_314_length_42290_cov_7.808358||full_1	phrog_9562	NA	unknown function
vOTU296	VC_1973	01V_314_length_42290_cov_7.808358||full_16	phrog_5658	pyrophosphatase	other
vOTU296	VC_1973	01V_314_length_42290_cov_7.808358||full_17	phrog_1485	NA	unknown function
vOTU296	VC_1973	01V_314_length_42290_cov_7.808358||full_25	phrog_1571	HNH endonuclease	DNA, RNA and nucleotide metabolism
vOTU296	VC_1973	01V_314_length_42290_cov_7.808358||full_3	phrog_15946	NA	unknown function
vOTU296	VC_1973	01V_314_length_42290_cov_7.808358||full_33	phrog_887	queuine tRNA-ribosyltransferase	moron, auxiliary metabolic gene and host takeover
vOTU296	VC_1973	01V_314_length_42290_cov_7.808358||full_38	phrog_28310	NA	unknown function
vOTU296	VC_1973	01V_314_length_42290_cov_7.808358||full_41	phrog_21406	NA	unknown function
vOTU296	VC_1973	01V_314_length_42290_cov_7.808358||full_5	phrog_148	RecT-like ssDNA annealing protein	DNA, RNA and nucleotide metabolism
vOTU296	VC_1973	01V_314_length_42290_cov_7.808358||full_55	phrog_22680	NA	unknown function
vOTU296	VC_1973	01V_314_length_42290_cov_7.808358||full_6	phrog_392	metal-dependent hydrolase	other
vOTU296	VC_1973	01V_314_length_42290_cov_7.808358||full_8	phrog_243	DnaB-like replicative helicase	DNA, RNA and nucleotide metabolism
vOTU297	VC_361	01V_315_length_42205_cov_9.558648||full_12	phrog_3123	NA	unknown function
vOTU297	VC_361	01V_315_length_42205_cov_9.558648||full_13	phrog_757	DNA methyltransferase	other
vOTU297	VC_361	01V_315_length_42205_cov_9.558648||full_17	phrog_28876	metal-dependent phosphohydrolase	other
vOTU297	VC_361	01V_315_length_42205_cov_9.558648||full_19	phrog_378	single strand DNA binding protein	DNA, RNA and nucleotide metabolism
vOTU297	VC_361	01V_315_length_42205_cov_9.558648||full_22	phrog_1211	2-aminooxy adenylosuccinate synthetase	DNA, RNA and nucleotide metabolism
vOTU297	VC_361	01V_315_length_42205_cov_9.558648||full_23	phrog_1663	dCTP deaminase	DNA, RNA and nucleotide metabolism
vOTU297	VC_361	01V_315_length_42205_cov_9.558648||full_36	phrog_9233	holin	lysis
vOTU297	VC_361	01V_315_length_42205_cov_9.558648||full_50	phrog_17977	NA	unknown function
vOTU299	VC_1886	01V_3168_length_9753_cov_5.265106||full_11	phrog_849	DNA primase	DNA, RNA and nucleotide metabolism
vOTU298	VC_1601	01V_316_length_42168_cov_12.796904||full_14	phrog_23774	NA	unknown function
vOTU298	VC_1601	01V_316_length_42168_cov_12.796904||full_29	phrog_22195	NA	unknown function
vOTU298	VC_1601	01V_316_length_42168_cov_12.796904||full_41	phrog_8193	major head protein	head and packaging
vOTU298	VC_1601	01V_316_length_42168_cov_12.796904||full_43	phrog_7376	portal protein	head and packaging
vOTU298	VC_1601	01V_316_length_42168_cov_12.796904||full_44	phrog_30900	NA	unknown function
vOTU298	VC_1601	01V_316_length_42168_cov_12.796904||full_45	phrog_7970	virion structural protein	head and packaging
vOTU298	VC_1601	01V_316_length_42168_cov_12.796904||full_46	phrog_7231	virion structural protein	head and packaging
vOTU298	VC_1601	01V_316_length_42168_cov_12.796904||full_49	phrog_8145	NA	unknown function
vOTU298	VC_1601	01V_316_length_42168_cov_12.796904||full_51	phrog_8914	virion structural protein	head and packaging
vOTU298	VC_1601	01V_316_length_42168_cov_12.796904||full_52	phrog_20660	tail length tape measure protein	tail
vOTU298	VC_1601	01V_316_length_42168_cov_12.796904||full_53	phrog_19383	NA	unknown function
vOTU298	VC_1601	01V_316_length_42168_cov_12.796904||full_54	phrog_35885	NA	unknown function
vOTU298	VC_1601	01V_316_length_42168_cov_12.796904||full_6	phrog_11527	NA	unknown function
vOTU298	VC_1601	01V_316_length_42168_cov_12.796904||full_64	phrog_3754	NA	unknown function
vOTU298	VC_1601	01V_316_length_42168_cov_12.796904||full_7	phrog_34953	NA	unknown function
vOTU301	single vOTU	01V_3171_length_9741_cov_4.743960||full_6	phrog_26484	DNA binding protein	DNA, RNA and nucleotide metabolism
vOTU301	single vOTU	01V_3171_length_9741_cov_4.743960||full_8	phrog_6401	DNA binding protein	DNA, RNA and nucleotide metabolism
vOTU300	VC_1921	01V_317_length_42110_cov_11.451861||full_1	phrog_8625	NA	unknown function
vOTU300	VC_1921	01V_317_length_42110_cov_11.451861||full_2	phrog_587	structural protein	head and packaging
vOTU300	VC_1921	01V_317_length_42110_cov_11.451861||full_23	phrog_15528	portal protein	head and packaging
vOTU300	VC_1921	01V_317_length_42110_cov_11.451861||full_41	phrog_243	DnaB-like replicative helicase	DNA, RNA and nucleotide metabolism
vOTU300	VC_1921	01V_317_length_42110_cov_11.451861||full_53	phrog_3377	HNH endonuclease	DNA, RNA and nucleotide metabolism
vOTU300	VC_1921	01V_317_length_42110_cov_11.451861||full_6	phrog_196	baseplate hub	tail
vOTU302	single vOTU	01V_319_length_41989_cov_13.137836||full_18	phrog_363	DNA methyltransferase	other
vOTU302	single vOTU	01V_319_length_41989_cov_13.137836||full_66	phrog_3551	FtsK/SpoIIIE-like protein	moron, auxiliary metabolic gene and host takeover
vOTU302	single vOTU	01V_319_length_41989_cov_13.137836||full_73	phrog_924	NA	unknown function
vOTU302	single vOTU	01V_319_length_41989_cov_13.137836||full_9	phrog_5708	DnaD-like helicase loader	DNA, RNA and nucleotide metabolism
vOTU292	VC_2036	01V_31_length_119179_cov_13.569365||full_102	phrog_1033	ParB-like partition protein	DNA, RNA and nucleotide metabolism
vOTU292	VC_2036	01V_31_length_119179_cov_13.569365||full_106	phrog_2164	NA	unknown function
vOTU292	VC_2036	01V_31_length_119179_cov_13.569365||full_11	phrog_219	baseplate wedge subunit	tail
vOTU292	VC_2036	01V_31_length_119179_cov_13.569365||full_110	phrog_2319	NA	unknown function
vOTU292	VC_2036	01V_31_length_119179_cov_13.569365||full_112	phrog_227	tail sheath stabilizer	tail
vOTU292	VC_2036	01V_31_length_119179_cov_13.569365||full_116	phrog_45	tail tube	tail
vOTU292	VC_2036	01V_31_length_119179_cov_13.569365||full_118	phrog_23	tail sheath	tail
vOTU292	VC_2036	01V_31_length_119179_cov_13.569365||full_12	phrog_261	baseplate wedge subunit	tail
vOTU292	VC_2036	01V_31_length_119179_cov_13.569365||full_125	phrog_2086	NA	unknown function
vOTU292	VC_2036	01V_31_length_119179_cov_13.569365||full_135	phrog_36964	terminase large subunit	head and packaging
vOTU292	VC_2036	01V_31_length_119179_cov_13.569365||full_14	phrog_430	baseplate hub subunit and tail lysozyme	tail
vOTU292	VC_2036	01V_31_length_119179_cov_13.569365||full_15	phrog_350	tail protein	tail
vOTU292	VC_2036	01V_31_length_119179_cov_13.569365||full_161	phrog_21620	virion structural protein	head and packaging
vOTU292	VC_2036	01V_31_length_119179_cov_13.569365||full_165	phrog_679	head closure Hc2	connector
vOTU292	VC_2036	01V_31_length_119179_cov_13.569365||full_166	phrog_211	head-tail adaptor Ad2	connector
vOTU292	VC_2036	01V_31_length_119179_cov_13.569365||full_20	phrog_100	SbcD-like subunit of palindrome specific endonuclease	DNA, RNA and nucleotide metabolism
vOTU292	VC_2036	01V_31_length_119179_cov_13.569365||full_24	phrog_5268	NA	unknown function
vOTU292	VC_2036	01V_31_length_119179_cov_13.569365||full_25	phrog_234	late sigma transcription factor	transcription regulation
vOTU292	VC_2036	01V_31_length_119179_cov_13.569365||full_28	phrog_9690	DNA helicase	DNA, RNA and nucleotide metabolism
vOTU292	VC_2036	01V_31_length_119179_cov_13.569365||full_29	phrog_218	head closure	connector
vOTU292	VC_2036	01V_31_length_119179_cov_13.569365||full_3	phrog_1374	NA	unknown function
vOTU292	VC_2036	01V_31_length_119179_cov_13.569365||full_31	phrog_429	DNA end protector	DNA, RNA and nucleotide metabolism
vOTU292	VC_2036	01V_31_length_119179_cov_13.569365||full_32	phrog_213	portal protein	head and packaging
vOTU292	VC_2036	01V_31_length_119179_cov_13.569365||full_34	phrog_207	head maturation protease	head and packaging
vOTU292	VC_2036	01V_31_length_119179_cov_13.569365||full_35	phrog_237	head scaffolding protein	head and packaging
vOTU292	VC_2036	01V_31_length_119179_cov_13.569365||full_36	phrog_138	major head protein	head and packaging
vOTU292	VC_2036	01V_31_length_119179_cov_13.569365||full_45	phrog_8337	DNA repair protein	DNA, RNA and nucleotide metabolism
vOTU292	VC_2036	01V_31_length_119179_cov_13.569365||full_5	phrog_506	transposase	integration and excision
vOTU292	VC_2036	01V_31_length_119179_cov_13.569365||full_51	phrog_139	deoxynucleoside monophosphate kinase	other
vOTU292	VC_2036	01V_31_length_119179_cov_13.569365||full_54	phrog_84	ribonucleoside-diphosphate reductase large subunit	DNA, RNA and nucleotide metabolism
vOTU292	VC_2036	01V_31_length_119179_cov_13.569365||full_56	phrog_22708	thymidylate synthase	DNA, RNA and nucleotide metabolism
vOTU292	VC_2036	01V_31_length_119179_cov_13.569365||full_59	phrog_107	exonuclease	DNA, RNA and nucleotide metabolism
vOTU292	VC_2036	01V_31_length_119179_cov_13.569365||full_6	phrog_27919	NA	unknown function
vOTU292	VC_2036	01V_31_length_119179_cov_13.569365||full_65	phrog_224	single strand DNA binding protein	DNA, RNA and nucleotide metabolism
vOTU292	VC_2036	01V_31_length_119179_cov_13.569365||full_69	phrog_12131	homing endonuclease	DNA, RNA and nucleotide metabolism
vOTU292	VC_2036	01V_31_length_119179_cov_13.569365||full_73	phrog_9437	NA	unknown function
vOTU292	VC_2036	01V_31_length_119179_cov_13.569365||full_74	phrog_7245	anti-restriction protein	moron, auxiliary metabolic gene and host takeover
vOTU292	VC_2036	01V_31_length_119179_cov_13.569365||full_77	phrog_47	DNA primase	DNA, RNA and nucleotide metabolism
vOTU292	VC_2036	01V_31_length_119179_cov_13.569365||full_8	phrog_5417	NA	unknown function
vOTU292	VC_2036	01V_31_length_119179_cov_13.569365||full_86	phrog_262	DNA polymerase	DNA, RNA and nucleotide metabolism
vOTU292	VC_2036	01V_31_length_119179_cov_13.569365||full_87	phrog_22677	NA	unknown function
vOTU292	VC_2036	01V_31_length_119179_cov_13.569365||full_88	phrog_262	DNA polymerase	DNA, RNA and nucleotide metabolism
vOTU292	VC_2036	01V_31_length_119179_cov_13.569365||full_93	phrog_45	tail tube	tail
vOTU292	VC_2036	01V_31_length_119179_cov_13.569365||full_94	phrog_223	DNA polymerase processivity factor	DNA, RNA and nucleotide metabolism
vOTU292	VC_2036	01V_31_length_119179_cov_13.569365||full_96	phrog_225	clamp loader of DNA polymerase	DNA, RNA and nucleotide metabolism
vOTU305	VC_885	01V_320_length_41975_cov_86.523330||full_10	phrog_205	tail sheath	tail
vOTU305	VC_885	01V_320_length_41975_cov_86.523330||full_12	phrog_1932	tail assembly chaperone	tail
vOTU305	VC_885	01V_320_length_41975_cov_86.523330||full_14	phrog_1830	NA	unknown function
vOTU305	VC_885	01V_320_length_41975_cov_86.523330||full_2	phrog_3778	head maturation protease	head and packaging
vOTU305	VC_885	01V_320_length_41975_cov_86.523330||full_20	phrog_587	structural protein	head and packaging
vOTU305	VC_885	01V_320_length_41975_cov_86.523330||full_21	phrog_34663	NA	unknown function
vOTU305	VC_885	01V_320_length_41975_cov_86.523330||full_26	phrog_3617	NA	unknown function
vOTU305	VC_885	01V_320_length_41975_cov_86.523330||full_31	phrog_19976	tail assembly protein	tail
vOTU305	VC_885	01V_320_length_41975_cov_86.523330||full_39	phrog_21918	NA	unknown function
vOTU305	VC_885	01V_320_length_41975_cov_86.523330||full_40	phrog_8309	NA	unknown function
vOTU305	VC_885	01V_320_length_41975_cov_86.523330||full_5	phrog_2085	NA	unknown function
vOTU305	VC_885	01V_320_length_41975_cov_86.523330||full_50	phrog_1682	RusA-like Holliday junction resolvase	DNA, RNA and nucleotide metabolism
vOTU305	VC_885	01V_320_length_41975_cov_86.523330||full_53	phrog_659	Sak-like ssDNA annealing protein	DNA, RNA and nucleotide metabolism
vOTU305	VC_885	01V_320_length_41975_cov_86.523330||full_7	phrog_222	tail completion or Neck1 protein	connector
vOTU305	VC_885	01V_320_length_41975_cov_86.523330||full_9	phrog_1876	NA	unknown function
vOTU306	VC_2047	01V_321_length_41917_cov_150.865057||full_13	phrog_9483	tail length tape measure protein	tail
vOTU306	VC_2047	01V_321_length_41917_cov_150.865057||full_18	phrog_329	minor tail protein	tail
vOTU306	VC_2047	01V_321_length_41917_cov_150.865057||full_19	phrog_469	tail protein	tail
vOTU306	VC_2047	01V_321_length_41917_cov_150.865057||full_20	phrog_1197	tail protein	tail
vOTU306	VC_2047	01V_321_length_41917_cov_150.865057||full_23	phrog_9288	NA	unknown function
vOTU306	VC_2047	01V_321_length_41917_cov_150.865057||full_3	phrog_7331	terminase large subunit	head and packaging
vOTU306	VC_2047	01V_321_length_41917_cov_150.865057||full_31	phrog_1689	nucleotide kinase	other
vOTU306	VC_2047	01V_321_length_41917_cov_150.865057||full_40	phrog_93	endonuclease	DNA, RNA and nucleotide metabolism
vOTU306	VC_2047	01V_321_length_41917_cov_150.865057||full_44	phrog_7766	DNA polymerase	DNA, RNA and nucleotide metabolism
vOTU306	VC_2047	01V_321_length_41917_cov_150.865057||full_46	phrog_69	exonuclease	DNA, RNA and nucleotide metabolism
vOTU306	VC_2047	01V_321_length_41917_cov_150.865057||full_51	phrog_4630	DNA primase	DNA, RNA and nucleotide metabolism
vOTU306	VC_2047	01V_321_length_41917_cov_150.865057||full_54	phrog_7	endolysin	lysis
vOTU306	VC_2047	01V_321_length_41917_cov_150.865057||full_55	phrog_620	ParB-like partition protein	DNA, RNA and nucleotide metabolism
vOTU306	VC_2047	01V_321_length_41917_cov_150.865057||full_57	phrog_1384	Mom-like DNA modification protein	other
vOTU306	VC_2047	01V_321_length_41917_cov_150.865057||full_7	phrog_40	head-tail adaptor Ad1	connector
vOTU307	VC_2030	01V_325_length_41733_cov_44.518259||full_19	phrog_10415	NA	unknown function
vOTU307	VC_2030	01V_325_length_41733_cov_44.518259||full_22	phrog_3551	FtsK/SpoIIIE-like protein	moron, auxiliary metabolic gene and host takeover
vOTU307	VC_2030	01V_325_length_41733_cov_44.518259||full_25	phrog_31336	NA	unknown function
vOTU307	VC_2030	01V_325_length_41733_cov_44.518259||full_29	phrog_7711	NA	unknown function
vOTU307	VC_2030	01V_325_length_41733_cov_44.518259||full_46	phrog_2514	DnaD-like helicase loader	DNA, RNA and nucleotide metabolism
vOTU307	VC_2030	01V_325_length_41733_cov_44.518259||full_54	phrog_11420	DNA binding protein	DNA, RNA and nucleotide metabolism
vOTU308	VC_2032	01V_327_length_41516_cov_29.513398||full_1	phrog_924	NA	unknown function
vOTU308	VC_2032	01V_327_length_41516_cov_29.513398||full_20	phrog_11450	NA	unknown function
vOTU308	VC_2032	01V_327_length_41516_cov_29.513398||full_25	phrog_37683	NA	unknown function
vOTU308	VC_2032	01V_327_length_41516_cov_29.513398||full_41	phrog_10316	tail fiber protein	tail
vOTU308	VC_2032	01V_327_length_41516_cov_29.513398||full_43	phrog_13015	virion structural protein	head and packaging
vOTU308	VC_2032	01V_327_length_41516_cov_29.513398||full_44	phrog_7	endolysin	lysis
vOTU308	VC_2032	01V_327_length_41516_cov_29.513398||full_46	phrog_3754	NA	unknown function
vOTU310	VC_1922	01V_328_length_41451_cov_27.886680||full_13	phrog_51	terminase small subunit	head and packaging
vOTU310	VC_1922	01V_328_length_41451_cov_27.886680||full_21	phrog_15127	head protein	head and packaging
vOTU310	VC_1922	01V_328_length_41451_cov_27.886680||full_22	phrog_3778	head maturation protease	head and packaging
vOTU310	VC_1922	01V_328_length_41451_cov_27.886680||full_29	phrog_1876	NA	unknown function
vOTU310	VC_1922	01V_328_length_41451_cov_27.886680||full_32	phrog_1932	tail assembly chaperone	tail
vOTU310	VC_1922	01V_328_length_41451_cov_27.886680||full_33	phrog_3824	NA	unknown function
vOTU310	VC_1922	01V_328_length_41451_cov_27.886680||full_34	phrog_1830	NA	unknown function
vOTU310	VC_1922	01V_328_length_41451_cov_27.886680||full_40	phrog_587	structural protein	head and packaging
vOTU310	VC_1922	01V_328_length_41451_cov_27.886680||full_41	phrog_34663	NA	unknown function
vOTU310	VC_1922	01V_328_length_41451_cov_27.886680||full_43	phrog_10272	NA	unknown function
vOTU310	VC_1922	01V_328_length_41451_cov_27.886680||full_44	phrog_8309	NA	unknown function
vOTU310	VC_1922	01V_328_length_41451_cov_27.886680||full_46	phrog_9114	NA	unknown function
vOTU310	VC_1922	01V_328_length_41451_cov_27.886680||full_51	phrog_315	endolysin	lysis
vOTU310	VC_1922	01V_328_length_41451_cov_27.886680||full_57	phrog_148	RecT-like ssDNA annealing protein	DNA, RNA and nucleotide metabolism
vOTU304	VC_1692	01V_32_length_118425_cov_15.805381||full_1	phrog_10822	HNH endonuclease	DNA, RNA and nucleotide metabolism
vOTU304	VC_1692	01V_32_length_118425_cov_15.805381||full_101	phrog_4264	NA	unknown function
vOTU304	VC_1692	01V_32_length_118425_cov_15.805381||full_106	phrog_3915	NA	unknown function
vOTU304	VC_1692	01V_32_length_118425_cov_15.805381||full_117	phrog_2993	NA	unknown function
vOTU304	VC_1692	01V_32_length_118425_cov_15.805381||full_121	phrog_25339	NA	unknown function
vOTU304	VC_1692	01V_32_length_118425_cov_15.805381||full_123	phrog_284	exonuclease	DNA, RNA and nucleotide metabolism
vOTU304	VC_1692	01V_32_length_118425_cov_15.805381||full_143	phrog_14917	tail length tape measure protein	tail
vOTU304	VC_1692	01V_32_length_118425_cov_15.805381||full_144	phrog_9084	homing endonuclease	DNA, RNA and nucleotide metabolism
vOTU304	VC_1692	01V_32_length_118425_cov_15.805381||full_152	phrog_7698	endolysin	lysis
vOTU304	VC_1692	01V_32_length_118425_cov_15.805381||full_158	phrog_10272	NA	unknown function
vOTU304	VC_1692	01V_32_length_118425_cov_15.805381||full_159	phrog_8309	NA	unknown function
vOTU304	VC_1692	01V_32_length_118425_cov_15.805381||full_171	phrog_6465	tail protein	tail
vOTU304	VC_1692	01V_32_length_118425_cov_15.805381||full_179	phrog_239	DNA primase/helicase	DNA, RNA and nucleotide metabolism
vOTU304	VC_1692	01V_32_length_118425_cov_15.805381||full_185	phrog_11119	DNA polymerase	DNA, RNA and nucleotide metabolism
vOTU304	VC_1692	01V_32_length_118425_cov_15.805381||full_187	phrog_562	RNA ligase and tail fiber protein attachment catalyst	tail
vOTU304	VC_1692	01V_32_length_118425_cov_15.805381||full_188	phrog_592	thymidine kinase	other
vOTU304	VC_1692	01V_32_length_118425_cov_15.805381||full_22	phrog_16999	Fe-S oxidoreductase	other
vOTU304	VC_1692	01V_32_length_118425_cov_15.805381||full_30	phrog_3392	NA	unknown function
vOTU304	VC_1692	01V_32_length_118425_cov_15.805381||full_4	phrog_6931	NA	unknown function
vOTU304	VC_1692	01V_32_length_118425_cov_15.805381||full_46	phrog_30528	NA	unknown function
vOTU304	VC_1692	01V_32_length_118425_cov_15.805381||full_6	phrog_1485	NA	unknown function
vOTU304	VC_1692	01V_32_length_118425_cov_15.805381||full_68	phrog_15079	NA	unknown function
vOTU304	VC_1692	01V_32_length_118425_cov_15.805381||full_98	phrog_5149	NA	unknown function
vOTU312	VC_2068	01V_331_length_41316_cov_13.707472||full_14	phrog_4270	NA	unknown function
vOTU312	VC_2068	01V_331_length_41316_cov_13.707472||full_20	phrog_7021	NA	unknown function
vOTU312	VC_2068	01V_331_length_41316_cov_13.707472||full_29	phrog_7021	NA	unknown function
vOTU312	VC_2068	01V_331_length_41316_cov_13.707472||full_3	phrog_26795	NA	unknown function
vOTU312	VC_2068	01V_331_length_41316_cov_13.707472||full_5	phrog_27200	NA	unknown function
vOTU313	VC_2070	01V_332_length_41308_cov_5.538288||full_11	phrog_9958	NA	unknown function
vOTU313	VC_2070	01V_332_length_41308_cov_5.538288||full_17	phrog_8937	NA	unknown function
vOTU313	VC_2070	01V_332_length_41308_cov_5.538288||full_18	phrog_28019	NA	unknown function
vOTU313	VC_2070	01V_332_length_41308_cov_5.538288||full_28	phrog_363	DNA methyltransferase	other
vOTU313	VC_2070	01V_332_length_41308_cov_5.538288||full_29	phrog_56	DNA methyltransferase	other
vOTU313	VC_2070	01V_332_length_41308_cov_5.538288||full_35	phrog_675	terminase large subunit	head and packaging
vOTU313	VC_2070	01V_332_length_41308_cov_5.538288||full_48	phrog_52	tail protein	tail
vOTU313	VC_2070	01V_332_length_41308_cov_5.538288||full_57	phrog_37900	NA	unknown function
vOTU314	VC_870	01V_335_length_41157_cov_12.052966||full_28	phrog_196	baseplate hub	tail
vOTU314	VC_870	01V_335_length_41157_cov_12.052966||full_31	phrog_18891	tail length tape measure protein	tail
vOTU314	VC_870	01V_335_length_41157_cov_12.052966||full_38	phrog_222	tail completion or Neck1 protein	connector
vOTU314	VC_870	01V_335_length_41157_cov_12.052966||full_46	phrog_64	portal protein	head and packaging
vOTU314	VC_870	01V_335_length_41157_cov_12.052966||full_57	phrog_30356	helicase	DNA, RNA and nucleotide metabolism
vOTU314	VC_870	01V_335_length_41157_cov_12.052966||full_65	phrog_10048	NA	unknown function
[truncated: 142,468 more rows]
