# Supplementary material for: Rumen DNA virome in beef cattle reveals an unexplored diverse community with potential links to carcass traits
Source: ISME Commun. 2025 Feb 5;5(1):ycaf021. doi: 10.1093/ismeco/ycaf021 (PMC11879238; doi:10.1093/ismeco/ycaf021)
Supplement: Supplementary_Table_4_ycaf021 [file supplementary_table_4_ycaf021.xlsx]

## Sheet: Sheet1
Supplementary Table 4. AMG profiles in JBVB vOTUs
Tools	vOTU ID	Protein ID	AMG_KO	gene_description	AMG_Pfam	gene_description	AMG_cazy	gene_description
VIBRANT	vOTU1	01V_1_length_376802_cov_1983.668534||full_430	K00067	rfbD, rmlD; dTDP-4-dehydrorhamnose reductase [EC:1.1.1.133]	PF04321.17	RmlD substrate binding domain
VIBRANT	vOTU1	01V_1_length_376802_cov_1983.668534||full_460	K01784	galE, GALE; UDP-glucose 4-epimerase [EC:5.1.3.2]	PF01370.21	NAD dependent epimerase/dehydratase family
DRAMv	vOTU2	01V_10_length_213352_cov_11.739213||full_135	K21636	ribonucleoside-triphosphate reductase (formate) [EC:1.1.98.6]	PF13597.10, PF03477.20	Anaerobic ribonucleoside-triphosphate reductase [PF13597.10]; ATP cone domain [PF03477.20]
DRAMv	vOTU2	01V_10_length_213352_cov_11.739213||full_210	K01939	adenylosuccinate synthase [EC:6.3.4.4]	PF00709.25	Adenylosuccinate synthetase [PF00709.25]
VIBRANT	vOTU2	01V_10_length_213352_cov_11.739213||full_210	K01939	purA, ADSS; adenylosuccinate synthase [EC:6.3.4.4]	PF00709.21	Adenylosuccinate synthetase
DRAMv	vOTU2	01V_10_length_213352_cov_11.739213||full_231	K01520	dUTP diphosphatase [EC:3.6.1.23]	PF00692.23	dUTPase [PF00692.23]
DRAMv	vOTU2	01V_10_length_213352_cov_11.739213||full_68	K01710	dTDP-glucose 4,6-dehydratase [EC:4.2.1.46]	PF16363.9, PF01370.25, PF01073.23, PF04321.21, PF02719.19, PF07993.16	GDP-mannose 4,6 dehydratase [PF16363.9]; NAD dependent epimerase/dehydratase family [PF01370.25]; 3-beta hydroxysteroid dehydrogenase/isomerase family [PF01073.23]; RmlD substrate binding domain [PF04321.21]; Polysaccharide biosynthesis protein [PF02719.19]; Male sterility protein [PF07993.16]
VIBRANT	vOTU2	01V_10_length_213352_cov_11.739213||full_68	K01710	E4.2.1.46, rfbB, rffG; dTDP-glucose 4,6-dehydratase [EC:4.2.1.46]	PF16363.5	GDP-mannose 4,6 dehydratase
DRAMv	vOTU3	01V_100_length_70056_cov_44.506878||full_88	K01520	dUTP diphosphatase [EC:3.6.1.23]	PF00692.23	dUTPase [PF00692.23]
VIBRANT	vOTU10	01V_103_length_69442_cov_9.964359||full_60	K00657	speG, SAT; diamine N-acetyltransferase [EC:2.3.1.57]
DRAMv	vOTU10	01V_103_length_69442_cov_9.964359||full_89	K02395	peptidoglycan hydrolase FlgJ	PF01832.24, PF01471.22	Mannosyl-glycoprotein endo-beta-N-acetylglucosaminidase [PF01832.24]; Putative peptidoglycan binding domain [PF01471.22]	GH73	GH73 lysozyme (EC 3.2.1.17); mannosyl-glycoprotein endo-beta-N-acetylglucosaminidase (EC 3.2.1.96); peptidoglycan hydrolase with endo-beta-N-acetylglucosaminidase specificity (EC 3.2.1.-)
DRAMv	vOTU13	01V_104_length_69365_cov_7.219002||full_62	K00558	DNA (cytosine-5)-methyltransferase 1 [EC:2.1.1.37]	PF00145.21	C-5 cytosine-specific DNA methylase [PF00145.21]
VIBRANT	vOTU13	01V_104_length_69365_cov_7.219002||full_62	K00558	DNMT1, dcm; DNA (cytosine-5)-methyltransferase 1 [EC:2.1.1.37]	PF00145.17	C-5 cytosine-specific DNA methylase
VIBRANT	vOTU15	01V_105_length_68468_cov_29.282169||full_48	K22227	ahbD; heme synthase
VIBRANT	vOTU15	01V_105_length_68468_cov_29.282169||full_51	K03275	waaO, rfaI; UDP-glucose:(glucosyl)LPS alpha-1,3-glucosyltransferase [EC:2.4.1.-]	PF01501.20	Glycosyl transferase family 8
DRAMv	vOTU24	01V_108_length_68172_cov_69.173319||full_67			PF00534.24	Glycosyl transferases group 1 [PF00534.24]
DRAMv	vOTU24	01V_108_length_68172_cov_69.173319||full_69			PF00535.30, PF13641.10	Glycosyl transferase family 2 [PF00535.30]; Glycosyltransferase like family 2 [PF13641.10]	GT2	GT2 cellulose synthase (EC 2.4.1.12); chitin synthase (EC 2.4.1.16); dolichyl-phosphate beta-D-mannosyltransferase (EC 2.4.1.83); dolichyl-phosphate beta-glucosyltransferase (EC 2.4.1.117); N-acetylglucosaminyltransferase (EC 2.4.1.-); N-acetylgalactosaminyltransferase (EC 2.4.1.-); hyaluronan synthase (EC 2.4.1.212); chitin oligosaccharide synthase (EC 2.4.1.-); beta-1,3-glucan synthase (EC 2.4.…
DRAMv	vOTU27	01V_11_length_211150_cov_9.316905||full_106			PF01832.24	Mannosyl-glycoprotein endo-beta-N-acetylglucosaminidase [PF01832.24]	GH73	GH73 lysozyme (EC 3.2.1.17); mannosyl-glycoprotein endo-beta-N-acetylglucosaminidase (EC 3.2.1.96); peptidoglycan hydrolase with endo-beta-N-acetylglucosaminidase specificity (EC 3.2.1.-)
DRAMv	vOTU27	01V_11_length_211150_cov_9.316905||full_144	K01520	dUTP diphosphatase [EC:3.6.1.23]	PF00692.23	dUTPase [PF00692.23]
DRAMv	vOTU27	01V_11_length_211150_cov_9.316905||full_182			PF00625.25	Guanylate kinase [PF00625.25]
DRAMv	vOTU27	01V_11_length_211150_cov_9.316905||full_205	K21636	ribonucleoside-triphosphate reductase (formate) [EC:1.1.98.6]	PF13597.10, PF03477.20	Anaerobic ribonucleoside-triphosphate reductase [PF13597.10]; ATP cone domain [PF03477.20]
VIBRANT	vOTU47	01V_119_length_64308_cov_126.485409||full_42	K00390	cysH; phosphoadenosine phosphosulfate reductase [EC:1.8.4.8 1.8.4.10]
DRAMv	vOTU47	01V_119_length_64308_cov_126.485409||full_57	K01520	dUTP diphosphatase [EC:3.6.1.23]	PF00692.23	dUTPase [PF00692.23]
DRAMv	vOTU49	01V_12_length_193399_cov_17.006253||full_122			PF02562.20	PhoH-like protein [PF02562.20]
DRAMv	vOTU49	01V_12_length_193399_cov_17.006253||full_174			PF03477.20	ATP cone domain [PF03477.20]
DRAMv	vOTU49	01V_12_length_193399_cov_17.006253||full_179	K21636	ribonucleoside-triphosphate reductase (formate) [EC:1.1.98.6]	PF13597.10	Anaerobic ribonucleoside-triphosphate reductase [PF13597.10]
DRAMv	vOTU51	01V_121_length_63077_cov_126.452556||full_55			PF01832.24, PF01510.29	Mannosyl-glycoprotein endo-beta-N-acetylglucosaminidase [PF01832.24]; N-acetylmuramoyl-L-alanine amidase [PF01510.29]
DRAMv	vOTU53	01V_122_length_62620_cov_13.258579||full_47			PF06508.17	Queuosine biosynthesis protein QueC [PF06508.17]
DRAMv	vOTU56	01V_123_length_62558_cov_117.836760||full_68	K01520	dUTP diphosphatase [EC:3.6.1.23]	PF00692.23	dUTPase [PF00692.23]
DRAMv	vOTU64	01V_128_length_61969_cov_26.568498||full_35	K02395	peptidoglycan hydrolase FlgJ	PF01832.24, PF01471.22	Mannosyl-glycoprotein endo-beta-N-acetylglucosaminidase [PF01832.24]; Putative peptidoglycan binding domain [PF01471.22]	GH73	GH73 lysozyme (EC 3.2.1.17); mannosyl-glycoprotein endo-beta-N-acetylglucosaminidase (EC 3.2.1.96); peptidoglycan hydrolase with endo-beta-N-acetylglucosaminidase specificity (EC 3.2.1.-)
DRAMv	vOTU69	01V_13_length_192285_cov_12.592867||full_157	K01520	dUTP diphosphatase [EC:3.6.1.23]	PF00692.23	dUTPase [PF00692.23]
DRAMv	vOTU69	01V_13_length_192285_cov_12.592867||full_165			PF01734.26	Patatin-like phospholipase [PF01734.26]
DRAMv	vOTU69	01V_13_length_192285_cov_12.592867||full_60	K21636	ribonucleoside-triphosphate reductase (formate) [EC:1.1.98.6]	PF13597.10, PF03477.20	Anaerobic ribonucleoside-triphosphate reductase [PF13597.10]; ATP cone domain [PF03477.20]
DRAMv	vOTU69	01V_13_length_192285_cov_12.592867||full_81	K07175	PhoH-like ATPase	PF02562.20, PF13638.10	PhoH-like protein [PF02562.20]; PIN domain [PF13638.10]
DRAMv	vOTU69	01V_13_length_192285_cov_12.592867||full_85	K21636	ribonucleoside-triphosphate reductase (formate) [EC:1.1.98.6]	PF13597.10	Anaerobic ribonucleoside-triphosphate reductase [PF13597.10]
VIBRANT	vOTU70	01V_130_length_61583_cov_29.826030||full_58	K03279	waaJ, rfaJ; UDP-glucose:(galactosyl)LPS alpha-1,2-glucosyltransferase [EC:2.4.1.58]	PF01501.20	Glycosyl transferase family 8
DRAMv	vOTU83	01V_14_length_180899_cov_7.964489||full_18	K21636	ribonucleoside-triphosphate reductase (formate) [EC:1.1.98.6]	PF13597.10	Anaerobic ribonucleoside-triphosphate reductase [PF13597.10]
VIBRANT	vOTU83	01V_14_length_180899_cov_7.964489||full_232	K01939	purA, ADSS; adenylosuccinate synthase [EC:6.3.4.4]	PF00709.21	Adenylosuccinate synthetase
DRAMv	vOTU86	01V_143_length_59012_cov_65.505233||full_24	K00558	DNA (cytosine-5)-methyltransferase 1 [EC:2.1.1.37]	PF00145.21	C-5 cytosine-specific DNA methylase [PF00145.21]
VIBRANT	vOTU86	01V_143_length_59012_cov_65.505233||full_24	K00558	DNMT1, dcm; DNA (cytosine-5)-methyltransferase 1 [EC:2.1.1.37]	PF00145.17	C-5 cytosine-specific DNA methylase
DRAMv	vOTU86	01V_143_length_59012_cov_65.505233||full_44	K09883	cobaltochelatase CobT [EC:6.6.1.2]	PF06213.16	Cobalamin biosynthesis protein CobT [PF06213.16]
VIBRANT	vOTU86	01V_143_length_59012_cov_65.505233||full_44	K09883	cobT; cobaltochelatase CobT [EC:6.6.1.2]	PF06213.12	Cobalamin biosynthesis protein CobT
DRAMv	vOTU86	01V_143_length_59012_cov_65.505233||full_45	K09882	cobaltochelatase CobS [EC:6.6.1.2]	PF07728.18	AAA domain (dynein-related subfamily) [PF07728.18]
VIBRANT	vOTU86	01V_143_length_59012_cov_65.505233||full_45	K09882	cobS; cobaltochelatase CobS [EC:6.6.1.2]	PF07728.14	AAA domain (dynein-related subfamily)
DRAMv	vOTU99	01V_15_length_172448_cov_18.013968||full_132	K21000	polysaccharide biosynthesis protein PslG	PF00150.22, PF01229.21, PF00331.24	Cellulase (glycosyl hydrolase family 5) [PF00150.22]; Glycosyl hydrolases family 39 [PF01229.21]; Glycosyl hydrolase family 10 [PF00331.24]
DRAMv	vOTU99	01V_15_length_172448_cov_18.013968||full_142			PF16363.9, PF01370.25, PF04321.21, PF01073.23, PF02719.19, PF05368.17, PF07993.16	GDP-mannose 4,6 dehydratase [PF16363.9]; NAD dependent epimerase/dehydratase family [PF01370.25]; RmlD substrate binding domain [PF04321.21]; 3-beta hydroxysteroid dehydrogenase/isomerase family [PF01073.23]; Polysaccharide biosynthesis protein [PF02719.19]; NmrA-like family [PF05368.17]; Male sterility protein [PF07993.16]
VIBRANT	vOTU99	01V_15_length_172448_cov_18.013968||full_142	K01784	galE, GALE; UDP-glucose 4-epimerase [EC:5.1.3.2]	PF01370.21	NAD dependent epimerase/dehydratase family
DRAMv	vOTU99	01V_15_length_172448_cov_18.013968||full_144			PF00535.30, PF13641.10	Glycosyl transferase family 2 [PF00535.30]; Glycosyltransferase like family 2 [PF13641.10]	GT2_Glycos_transf_2	GT2 cellulose synthase (EC 2.4.1.12); chitin synthase (EC 2.4.1.16); dolichyl-phosphate beta-D-mannosyltransferase (EC 2.4.1.83); dolichyl-phosphate beta-glucosyltransferase (EC 2.4.1.117); N-acetylglucosaminyltransferase (EC 2.4.1.-); N-acetylgalactosaminyltransferase (EC 2.4.1.-); hyaluronan synthase (EC 2.4.1.212); chitin oligosaccharide synthase (EC 2.4.1.-); beta-1,3-glucan synthase (EC 2.4.…
VIBRANT	vOTU99	01V_15_length_172448_cov_18.013968||full_60	K00558	DNMT1, dcm; DNA (cytosine-5)-methyltransferase 1 [EC:2.1.1.37]	PF00145.17	C-5 cytosine-specific DNA methylase
DRAMv	vOTU99	01V_15_length_172448_cov_18.013968||full_81	K01520	dUTP diphosphatase [EC:3.6.1.23]	PF00692.23	dUTPase [PF00692.23]
DRAMv	vOTU106	01V_155_length_56665_cov_7.055591||full_69			PF00535.30, PF13641.10	Glycosyl transferase family 2 [PF00535.30]; Glycosyltransferase like family 2 [PF13641.10]	GT2_Glycos_transf_2	GT2 cellulose synthase (EC 2.4.1.12); chitin synthase (EC 2.4.1.16); dolichyl-phosphate beta-D-mannosyltransferase (EC 2.4.1.83); dolichyl-phosphate beta-glucosyltransferase (EC 2.4.1.117); N-acetylglucosaminyltransferase (EC 2.4.1.-); N-acetylgalactosaminyltransferase (EC 2.4.1.-); hyaluronan synthase (EC 2.4.1.212); chitin oligosaccharide synthase (EC 2.4.1.-); beta-1,3-glucan synthase (EC 2.4.…
VIBRANT	vOTU118	01V_167_length_55134_cov_8.616787||full_25	K03275	waaO, rfaI; UDP-glucose:(glucosyl)LPS alpha-1,3-glucosyltransferase [EC:2.4.1.-]	PF01501.20	Glycosyl transferase family 8
VIBRANT	vOTU119	01V_168_length_55034_cov_99.693938||full_25	K06167	phnP; phosphoribosyl 1,2-cyclic phosphate phosphodiesterase [EC:3.1.4.55]	PF12706.7	Beta-lactamase superfamily domain
DRAMv	vOTU121	01V_17_length_156285_cov_20.716066||full_102			PF05704.16, PF04488.19	Capsular polysaccharide synthesis protein [PF05704.16]; Glycosyltransferase sugar-binding region containing DXD motif [PF04488.19]
DRAMv	vOTU121	01V_17_length_156285_cov_20.716066||full_103			PF05704.16, PF04488.19	Capsular polysaccharide synthesis protein [PF05704.16]; Glycosyltransferase sugar-binding region containing DXD motif [PF04488.19]
DRAMv	vOTU121	01V_17_length_156285_cov_20.716066||full_91			PF00834.23	Ribulose-phosphate 3 epimerase family [PF00834.23]
DRAMv	vOTU121	01V_17_length_156285_cov_20.716066||full_93	K08094	6-phospho-3-hexuloisomerase [EC:5.3.1.27]
VIBRANT	vOTU128	01V_173_length_53861_cov_13.126845||full_15	K06167	phnP; phosphoribosyl 1,2-cyclic phosphate phosphodiesterase [EC:3.1.4.55]
DRAMv	vOTU140	01V_180_length_53149_cov_67.042717||full_14	K01520	dUTP diphosphatase [EC:3.6.1.23]	PF00692.23	dUTPase [PF00692.23]
VIBRANT	vOTU147	01V_186_length_52645_cov_13.734417||full_40	K00558	DNMT1, dcm; DNA (cytosine-5)-methyltransferase 1 [EC:2.1.1.37]	PF00145.17	C-5 cytosine-specific DNA methylase
DRAMv	vOTU148	01V_187_length_52450_cov_9.133123||full_35			PF00535.30	Glycosyl transferase family 2 [PF00535.30]	GT2_Glycos_transf_2	GT2 cellulose synthase (EC 2.4.1.12); chitin synthase (EC 2.4.1.16); dolichyl-phosphate beta-D-mannosyltransferase (EC 2.4.1.83); dolichyl-phosphate beta-glucosyltransferase (EC 2.4.1.117); N-acetylglucosaminyltransferase (EC 2.4.1.-); N-acetylgalactosaminyltransferase (EC 2.4.1.-); hyaluronan synthase (EC 2.4.1.212); chitin oligosaccharide synthase (EC 2.4.1.-); beta-1,3-glucan synthase (EC 2.4.…
DRAMv	vOTU152	01V_192_length_51691_cov_7.655008||full_32	K00560	thymidylate synthase [EC:2.1.1.45]	PF00303.23	Thymidylate synthase [PF00303.23]
VIBRANT	vOTU163	01V_197_length_50968_cov_47.712352||full_22	K00287	DHFR, folA; dihydrofolate reductase [EC:1.5.1.3]	PF00186.19	Dihydrofolate reductase
DRAMv	vOTU163	01V_197_length_50968_cov_47.712352||full_52	K01520	dUTP diphosphatase [EC:3.6.1.23]	PF00692.23	dUTPase [PF00692.23]
DRAMv	vOTU165	01V_198_length_50929_cov_68.232044||full_37	K01520	dUTP diphosphatase [EC:3.6.1.23]	PF00692.23	dUTPase [PF00692.23]
VIBRANT	vOTU180	01V_207_length_49932_cov_10.269022||full_18	K06167	phnP; phosphoribosyl 1,2-cyclic phosphate phosphodiesterase [EC:3.1.4.55]
DRAMv	vOTU196	01V_22_length_138061_cov_14.530977||full_109	K02970	small subunit ribosomal protein S21
DRAMv	vOTU196	01V_22_length_138061_cov_14.530977||full_154	K01520	dUTP diphosphatase [EC:3.6.1.23]	PF00692.23	dUTPase [PF00692.23]
DRAMv	vOTU197	01V_221_length_48429_cov_8.808492||full_55	K00789	S-adenosylmethionine synthetase [EC:2.5.1.6]	PF00438.24, PF02773.20, PF02772.20	S-adenosylmethionine synthetase, N-terminal domain [PF00438.24]; S-adenosylmethionine synthetase, C-terminal domain [PF02773.20]; S-adenosylmethionine synthetase, central domain [PF02772.20]
VIBRANT	vOTU197	01V_221_length_48429_cov_8.808492||full_55	K00789	metK; S-adenosylmethionine synthetase [EC:2.5.1.6]	PF00438.20	S-adenosylmethionine synthetase, N-terminal domain
VIBRANT	vOTU200	01V_223_length_48351_cov_11.398729||full_52	K00558	DNMT1, dcm; DNA (cytosine-5)-methyltransferase 1 [EC:2.1.1.37]	PF00145.17	C-5 cytosine-specific DNA methylase
VIBRANT	vOTU201	01V_224_length_48298_cov_67.602823||full_34	K17398	DNMT3A; DNA (cytosine-5)-methyltransferase 3A [EC:2.1.1.37]	PF00145.17	C-5 cytosine-specific DNA methylase
DRAMv	vOTU204	01V_226_length_48227_cov_14.224280||full_65	K00560	thymidylate synthase [EC:2.1.1.45]	PF00303.23, PF00383.27	Thymidylate synthase [PF00303.23]; Cytidine and deoxycytidylate deaminase zinc-binding region [PF00383.27]
DRAMv	vOTU207	01V_228_length_48195_cov_17.463336||full_36	K00789	S-adenosylmethionine synthetase [EC:2.5.1.6]	PF00438.24	S-adenosylmethionine synthetase, N-terminal domain [PF00438.24]
VIBRANT	vOTU207	01V_228_length_48195_cov_17.463336||full_36	K00789	metK; S-adenosylmethionine synthetase [EC:2.5.1.6]
VIBRANT	vOTU211	01V_23_length_132882_cov_28.040760||full_123	K09882	cobS; cobaltochelatase CobS [EC:6.6.1.2]
DRAMv	vOTU212	01V_231_length_48044_cov_15.704578||full_30			PF13561.10, PF00106.29	Enoyl-(Acyl carrier protein) reductase [PF13561.10]; short chain dehydrogenase [PF00106.29]
VIBRANT	vOTU212	01V_231_length_48044_cov_15.704578||full_30	K00059	fabG, OAR1; 3-oxoacyl-[acyl-carrier protein] reductase [EC:1.1.1.100]	PF13561.6	Enoyl-(Acyl carrier protein) reductase
VIBRANT	vOTU215	01V_232_length_47972_cov_192.086232||full_29	K00390	cysH; phosphoadenosine phosphosulfate reductase [EC:1.8.4.8 1.8.4.10]
DRAMv	vOTU221	01V_236_length_47409_cov_12.254994||full_56	K01520	dUTP diphosphatase [EC:3.6.1.23]	PF00692.23	dUTPase [PF00692.23]
VIBRANT	vOTU231	01V_244_length_46754_cov_9.091736||full_10	K03275	waaO, rfaI; UDP-glucose:(glucosyl)LPS alpha-1,3-glucosyltransferase [EC:2.4.1.-]	PF01501.20	Glycosyl transferase family 8
DRAMv	vOTU235	01V_248_length_46361_cov_141.748240||full_25	K00560	thymidylate synthase [EC:2.1.1.45]	PF00303.23	Thymidylate synthase [PF00303.23]
VIBRANT	vOTU236	01V_25_length_127073_cov_10.921098||full_37	K04487	iscS, NFS1; cysteine desulfurase [EC:2.8.1.7]	PF00266.19	Aminotransferase class-V
VIBRANT	vOTU255	01V_27_length_123893_cov_6.431063||full_39	K08281	pncA; nicotinamidase/pyrazinamidase [EC:3.5.1.19 3.5.1.-]	PF00857.20	Isochorismatase family
VIBRANT	vOTU271	01V_289_length_43895_cov_56.776414||full_66	K09882	cobS; cobaltochelatase CobS [EC:6.6.1.2]	PF07728.14	AAA domain (dynein-related subfamily)
VIBRANT	vOTU273	01V_291_length_43792_cov_13.067266||full_35	K17398	DNMT3A; DNA (cytosine-5)-methyltransferase 3A [EC:2.1.1.37]	PF00145.17	C-5 cytosine-specific DNA methylase
DRAMv	vOTU277	01V_294_length_43651_cov_28.409785||full_13			PF01832.24	Mannosyl-glycoprotein endo-beta-N-acetylglucosaminidase [PF01832.24]
VIBRANT	vOTU277	01V_294_length_43651_cov_28.409785||full_38	K00390	cysH; phosphoadenosine phosphosulfate reductase [EC:1.8.4.8 1.8.4.10]	PF01507.19	Phosphoadenosine phosphosulfate reductase family
DRAMv	vOTU283	01V_3_length_276715_cov_12.068980||full_114	K21636	ribonucleoside-triphosphate reductase (formate) [EC:1.1.98.6]	PF13597.10, PF03477.20	Anaerobic ribonucleoside-triphosphate reductase [PF13597.10]; ATP cone domain [PF03477.20]
DRAMv	vOTU283	01V_3_length_276715_cov_12.068980||full_164	K01520	dUTP diphosphatase [EC:3.6.1.23]	PF00692.23	dUTPase [PF00692.23]
VIBRANT	vOTU283	01V_3_length_276715_cov_12.068980||full_83	K02843	waaF, rfaF; heptosyltransferase II [EC:2.4.-.-]
VIBRANT	vOTU286	01V_304_length_42983_cov_27.832464||full_44	K03275	waaO, rfaI; UDP-glucose:(glucosyl)LPS alpha-1,3-glucosyltransferase [EC:2.4.1.-]	PF01501.20	Glycosyl transferase family 8
DRAMv	vOTU289	01V_308_length_42638_cov_35.647841||full_21			PF00291.29	Pyridoxal-phosphate dependent enzyme [PF00291.29]
VIBRANT	vOTU289	01V_308_length_42638_cov_35.647841||full_21	K05396	dcyD; D-cysteine desulfhydrase [EC:4.4.1.15]	PF00291.25	Pyridoxal-phosphate dependent enzyme
DRAMv	vOTU295	01V_311_length_42413_cov_14.975306||full_30	K21636	ribonucleoside-triphosphate reductase (formate) [EC:1.1.98.6]	PF13597.10	Anaerobic ribonucleoside-triphosphate reductase [PF13597.10]
DRAMv	vOTU296	01V_314_length_42290_cov_7.808358||full_34			PF06508.17	Queuosine biosynthesis protein QueC [PF06508.17]
VIBRANT	vOTU296	01V_314_length_42290_cov_7.808358||full_34	K06920	queC; 7-cyano-7-deazaguanine synthase [EC:6.3.4.20]	PF06508.13	Queuosine biosynthesis protein QueC
DRAMv	vOTU300	01V_317_length_42110_cov_11.451861||full_28	K00789	S-adenosylmethionine synthetase [EC:2.5.1.6]	PF00438.24, PF02773.20	S-adenosylmethionine synthetase, N-terminal domain [PF00438.24]; S-adenosylmethionine synthetase, C-terminal domain [PF02773.20]
VIBRANT	vOTU300	01V_317_length_42110_cov_11.451861||full_28	K00789	metK; S-adenosylmethionine synthetase [EC:2.5.1.6]	PF00438.20	S-adenosylmethionine synthetase, N-terminal domain
VIBRANT	vOTU306	01V_321_length_41917_cov_150.865057||full_22	K03275	waaO, rfaI; UDP-glucose:(glucosyl)LPS alpha-1,3-glucosyltransferase [EC:2.4.1.-]	PF01501.20	Glycosyl transferase family 8
VIBRANT	vOTU307	01V_325_length_41733_cov_44.518259||full_42	K00390	cysH; phosphoadenosine phosphosulfate reductase [EC:1.8.4.8 1.8.4.10]
DRAMv	vOTU311	01V_33_length_117040_cov_14.328264||full_27			PF02562.20	PhoH-like protein [PF02562.20]
VIBRANT	vOTU312	01V_331_length_41316_cov_13.707472||full_5	K01218	gmuG; mannan endo-1,4-beta-mannosidase [EC:3.2.1.78]	PF13927.6	Immunoglobulin domain
DRAMv	vOTU316	01V_34_length_113666_cov_7.728944||full_21	K02078	acyl carrier protein	PF14573.10, PF00550.29	Acyl-carrier [PF14573.10]; Phosphopantetheine attachment site [PF00550.29]
VIBRANT	vOTU316	01V_34_length_113666_cov_7.728944||full_21	K02078	acpP; acyl carrier protein	PF00550.25	Phosphopantetheine attachment site
DRAMv	vOTU330	01V_357_length_40166_cov_9.385306||full_49			PF00534.24, PF13692.10	Glycosyl transferases group 1 [PF00534.24]; Glycosyl transferases group 1 [PF13692.10]
DRAMv	vOTU331	01V_361_length_39828_cov_22.043321||full_8	K00789	S-adenosylmethionine synthetase [EC:2.5.1.6]	PF00438.24, PF02773.20, PF02772.20	S-adenosylmethionine synthetase, N-terminal domain [PF00438.24]; S-adenosylmethionine synthetase, C-terminal domain [PF02773.20]; S-adenosylmethionine synthetase, central domain [PF02772.20]
VIBRANT	vOTU331	01V_361_length_39828_cov_22.043321||full_8	K00789	metK; S-adenosylmethionine synthetase [EC:2.5.1.6]	PF00438.20	S-adenosylmethionine synthetase, N-terminal domain
DRAMv	vOTU337	01V_367_length_39540_cov_11.298189||full_55	K00789	S-adenosylmethionine synthetase [EC:2.5.1.6]	PF00438.24, PF02773.20, PF02772.20	S-adenosylmethionine synthetase, N-terminal domain [PF00438.24]; S-adenosylmethionine synthetase, C-terminal domain [PF02773.20]; S-adenosylmethionine synthetase, central domain [PF02772.20]
VIBRANT	vOTU337	01V_367_length_39540_cov_11.298189||full_55	K00789	metK; S-adenosylmethionine synthetase [EC:2.5.1.6]	PF00438.20	S-adenosylmethionine synthetase, N-terminal domain
DRAMv	vOTU338	01V_37_length_112327_cov_45.150919||full_102	K01520	dUTP diphosphatase [EC:3.6.1.23]	PF00692.23	dUTPase [PF00692.23]
DRAMv	vOTU338	01V_37_length_112327_cov_45.150919||full_29			PF02562.20	PhoH-like protein [PF02562.20]
DRAMv	vOTU338	01V_37_length_112327_cov_45.150919||full_59			PF13385.10	Concanavalin A-like lectin/glucanases superfamily [PF13385.10]
DRAMv	vOTU338	01V_37_length_112327_cov_45.150919||full_60			PF13385.10	Concanavalin A-like lectin/glucanases superfamily [PF13385.10]
DRAMv	vOTU338	01V_37_length_112327_cov_45.150919||full_66			PF13385.10	Concanavalin A-like lectin/glucanases superfamily [PF13385.10]
DRAMv	vOTU338	01V_37_length_112327_cov_45.150919||full_92	K21636	ribonucleoside-triphosphate reductase (formate) [EC:1.1.98.6]	PF13597.10	Anaerobic ribonucleoside-triphosphate reductase [PF13597.10]
DRAMv	vOTU342	01V_376_length_39131_cov_370.042456||full_36			PF00534.24, PF13692.10	Glycosyl transferases group 1 [PF00534.24]; Glycosyl transferases group 1 [PF13692.10]
DRAMv	vOTU342	01V_376_length_39131_cov_370.042456||full_41	K00789	S-adenosylmethionine synthetase [EC:2.5.1.6]	PF00438.24	S-adenosylmethionine synthetase, N-terminal domain [PF00438.24]
VIBRANT	vOTU342	01V_376_length_39131_cov_370.042456||full_41	K00789	metK; S-adenosylmethionine synthetase [EC:2.5.1.6]	PF00438.20	S-adenosylmethionine synthetase, N-terminal domain
DRAMv	vOTU346	01V_38_length_112047_cov_13.353525||full_38	K21636	ribonucleoside-triphosphate reductase (formate) [EC:1.1.98.6]	PF13597.10, PF03477.20	Anaerobic ribonucleoside-triphosphate reductase [PF13597.10]; ATP cone domain [PF03477.20]
DRAMv	vOTU346	01V_38_length_112047_cov_13.353525||full_62			PF02562.20	PhoH-like protein [PF02562.20]
DRAMv	vOTU346	01V_38_length_112047_cov_13.353525||full_74			PF00534.24, PF13692.10	Glycosyl transferases group 1 [PF00534.24]; Glycosyl transferases group 1 [PF13692.10]
DRAMv	vOTU348	01V_381_length_38894_cov_21.756096||full_30	K01520	dUTP diphosphatase [EC:3.6.1.23]	PF00692.23	dUTPase [PF00692.23]
DRAMv	vOTU348	01V_381_length_38894_cov_21.756096||full_66	K02395	peptidoglycan hydrolase FlgJ	PF01832.24, PF01471.22	Mannosyl-glycoprotein endo-beta-N-acetylglucosaminidase [PF01832.24]; Putative peptidoglycan binding domain [PF01471.22]	GH73	GH73 lysozyme (EC 3.2.1.17); mannosyl-glycoprotein endo-beta-N-acetylglucosaminidase (EC 3.2.1.96); peptidoglycan hydrolase with endo-beta-N-acetylglucosaminidase specificity (EC 3.2.1.-)
DRAMv	vOTU362	01V_4_length_268816_cov_59.491009||full_209			PF01841.23, PF04473.16	Transglutaminase-like superfamily [PF01841.23]; Transglutaminase-like domain [PF04473.16]
DRAMv	vOTU362	01V_4_length_268816_cov_59.491009||full_57	K21636	ribonucleoside-triphosphate reductase (formate) [EC:1.1.98.6]	PF13597.10	Anaerobic ribonucleoside-triphosphate reductase [PF13597.10]
DRAMv	vOTU362	01V_4_length_268816_cov_59.491009||full_80	K00937	polyphosphate kinase [EC:2.7.4.1]	PF17941.5, PF13090.10	Polyphosphate kinase C-terminal domain 1 [PF17941.5]; Polyphosphate kinase C-terminal domain 2 [PF13090.10]
DRAMv	vOTU364	01V_401_length_37944_cov_43.092850||full_35	K00558	DNA (cytosine-5)-methyltransferase 1 [EC:2.1.1.37]	PF00145.21	C-5 cytosine-specific DNA methylase [PF00145.21]
VIBRANT	vOTU364	01V_401_length_37944_cov_43.092850||full_35	K00558	DNMT1, dcm; DNA (cytosine-5)-methyltransferase 1 [EC:2.1.1.37]	PF00145.17	C-5 cytosine-specific DNA methylase
VIBRANT	vOTU365	01V_406_length_37781_cov_9.716058||full_26	K03275	waaO, rfaI; UDP-glucose:(glucosyl)LPS alpha-1,3-glucosyltransferase [EC:2.4.1.-]	PF01501.20	Glycosyl transferase family 8
DRAMv	vOTU368	01V_410_length_37684_cov_18.587313||full_40			PF00534.24	Glycosyl transferases group 1 [PF00534.24]
DRAMv	vOTU370	01V_413_length_37625_cov_39.930130||full_37			PF00535.30, PF13641.10	Glycosyl transferase family 2 [PF00535.30]; Glycosyltransferase like family 2 [PF13641.10]	GT2_Glycos_transf_2	GT2 cellulose synthase (EC 2.4.1.12); chitin synthase (EC 2.4.1.16); dolichyl-phosphate beta-D-mannosyltransferase (EC 2.4.1.83); dolichyl-phosphate beta-glucosyltransferase (EC 2.4.1.117); N-acetylglucosaminyltransferase (EC 2.4.1.-); N-acetylgalactosaminyltransferase (EC 2.4.1.-); hyaluronan synthase (EC 2.4.1.212); chitin oligosaccharide synthase (EC 2.4.1.-); beta-1,3-glucan synthase (EC 2.4.…
DRAMv	vOTU371	01V_414_length_37614_cov_14.886898||full_4	K01520	dUTP diphosphatase [EC:3.6.1.23]	PF00692.23	dUTPase [PF00692.23]
DRAMv	vOTU374	01V_42_length_109248_cov_8.923411||full_95	K01507	inorganic pyrophosphatase [EC:3.6.1.1]	PF00719.23	Inorganic pyrophosphatase [PF00719.23]
DRAMv	vOTU384	01V_43_length_108823_cov_38.733966||full_38	K01520	dUTP diphosphatase [EC:3.6.1.23]	PF00692.23	dUTPase [PF00692.23]
VIBRANT	vOTU388	01V_44_length_108057_cov_16.082804||full_15	K03275	waaO, rfaI; UDP-glucose:(glucosyl)LPS alpha-1,3-glucosyltransferase [EC:2.4.1.-]	PF01501.20	Glycosyl transferase family 8
DRAMv	vOTU391	01V_446_length_36573_cov_8.670601||full_35	K00560	thymidylate synthase [EC:2.1.1.45]	PF00303.23	Thymidylate synthase [PF00303.23]
VIBRANT	vOTU392	01V_447_length_36549_cov_133.759001||full_19	K03279	waaJ, rfaJ; UDP-glucose:(galactosyl)LPS alpha-1,2-glucosyltransferase [EC:2.4.1.58]	PF01501.20	Glycosyl transferase family 8
DRAMv	vOTU392	01V_447_length_36549_cov_133.759001||full_39	K00558	DNA (cytosine-5)-methyltransferase 1 [EC:2.1.1.37]	PF00145.21	C-5 cytosine-specific DNA methylase [PF00145.21]
VIBRANT	vOTU392	01V_447_length_36549_cov_133.759001||full_39	K00558	DNMT1, dcm; DNA (cytosine-5)-methyltransferase 1 [EC:2.1.1.37]	PF00145.17	C-5 cytosine-specific DNA methylase
VIBRANT	vOTU395	01V_45_length_108029_cov_10.973105||full_100	K22227	ahbD; heme synthase	PF13186.6	Iron-sulfur cluster-binding domain
DRAMv	vOTU395	01V_45_length_108029_cov_10.973105||full_119	K00560	thymidylate synthase [EC:2.1.1.45]	PF00303.23	Thymidylate synthase [PF00303.23]
VIBRANT	vOTU398	01V_453_length_36351_cov_1846.119600||full_38	K03279	waaJ, rfaJ; UDP-glucose:(galactosyl)LPS alpha-1,2-glucosyltransferase [EC:2.4.1.58]	PF01501.20	Glycosyl transferase family 8
DRAMv	vOTU403	01V_46_length_107108_cov_16.439306||full_89	K02078	acyl carrier protein	PF14573.10, PF00550.29	Acyl-carrier [PF14573.10]; Phosphopantetheine attachment site [PF00550.29]
VIBRANT	vOTU403	01V_46_length_107108_cov_16.439306||full_89	K02078	acpP; acyl carrier protein	PF00550.25	Phosphopantetheine attachment site
DRAMv	vOTU403	01V_46_length_107108_cov_16.439306||full_90	K01939	adenylosuccinate synthase [EC:6.3.4.4]	PF00709.25	Adenylosuccinate synthetase [PF00709.25]
VIBRANT	vOTU403	01V_46_length_107108_cov_16.439306||full_90	K01939	purA, ADSS; adenylosuccinate synthase [EC:6.3.4.4]	PF00709.21	Adenylosuccinate synthetase
VIBRANT	vOTU407	01V_464_length_36019_cov_8.021021||full_29	K00558	DNMT1, dcm; DNA (cytosine-5)-methyltransferase 1 [EC:2.1.1.37]	PF00145.17	C-5 cytosine-specific DNA methylase
DRAMv	vOTU415	01V_477_length_35530_cov_51.693446||full_39	K01520	dUTP diphosphatase [EC:3.6.1.23]	PF00692.23	dUTPase [PF00692.23]
DRAMv	vOTU417	01V_48_length_105982_cov_6.691297||full_85	K01520	dUTP diphosphatase [EC:3.6.1.23]	PF00692.23	dUTPase [PF00692.23]
DRAMv	vOTU417	01V_48_length_105982_cov_6.691297||full_92	K21636	ribonucleoside-triphosphate reductase (formate) [EC:1.1.98.6]	PF13597.10	Anaerobic ribonucleoside-triphosphate reductase [PF13597.10]
VIBRANT	vOTU417	01V_48_length_105982_cov_6.691297||full_99	K00568	ubiG; 2-polyprenyl-6-hydroxyphenyl methylase / 3-demethylubiquinone-9 3-methyltransferase [EC:2.1.1.222 2.1.1.64]	PF13489.6	Methyltransferase domain
VIBRANT	vOTU419	01V_481_length_35422_cov_8.088981||full_36	K01051	E3.1.1.11; pectinesterase [EC:3.1.1.11]
DRAMv	vOTU421	01V_484_length_35379_cov_40.363605||full_25	K01448	N-acetylmuramoyl-L-alanine amidase [EC:3.5.1.28]	PF01520.22, PF01832.24	N-acetylmuramoyl-L-alanine amidase [PF01520.22]; Mannosyl-glycoprotein endo-beta-N-acetylglucosaminidase [PF01832.24]
VIBRANT	vOTU423	01V_49_length_105394_cov_7.471782||full_46	K00059	fabG, OAR1; 3-oxoacyl-[acyl-carrier protein] reductase [EC:1.1.1.100]	PF13561.6	Enoyl-(Acyl carrier protein) reductase
VIBRANT	vOTU425	01V_494_length_35185_cov_67.037034||full_19	K03279	waaJ, rfaJ; UDP-glucose:(galactosyl)LPS alpha-1,2-glucosyltransferase [EC:2.4.1.58]	PF01501.20	Glycosyl transferase family 8
VIBRANT	vOTU429	01V_5_length_248682_cov_17.399997||full_38	K05396	dcyD; D-cysteine desulfhydrase [EC:4.4.1.15]
VIBRANT	vOTU429	01V_5_length_248682_cov_17.399997||full_94	K01243	mtnN, mtn, pfs; adenosylhomocysteine nucleosidase [EC:3.2.2.9]
DRAMv	vOTU430	01V_50_length_104441_cov_6.840400||full_58			PF13385.10	Concanavalin A-like lectin/glucanases superfamily [PF13385.10]
VIBRANT	vOTU436	01V_51_length_103175_cov_154.553772||full_55	K03148	thiF; sulfur carrier protein ThiS adenylyltransferase [EC:2.7.7.73]	PF00899.21	ThiF family
VIBRANT	vOTU449	01V_531_length_33786_cov_239.042127||full_19	K00558	DNMT1, dcm; DNA (cytosine-5)-methyltransferase 1 [EC:2.1.1.37]	PF00145.17	C-5 cytosine-specific DNA methylase
VIBRANT	vOTU451	01V_537_length_33496_cov_10.096678||full_40	K00390	cysH; phosphoadenosine phosphosulfate reductase [EC:1.8.4.8 1.8.4.10]	PF01507.19	Phosphoadenosine phosphosulfate reductase family
DRAMv	vOTU451	01V_537_length_33496_cov_10.096678||full_49			PF00551.23	Formyl transferase [PF00551.23]
DRAMv	vOTU453	01V_54_length_99678_cov_11.254158||full_26			PF00535.30, PF13641.10	Glycosyl transferase family 2 [PF00535.30]; Glycosyltransferase like family 2 [PF13641.10]	GT2	GT2 cellulose synthase (EC 2.4.1.12); chitin synthase (EC 2.4.1.16); dolichyl-phosphate beta-D-mannosyltransferase (EC 2.4.1.83); dolichyl-phosphate beta-glucosyltransferase (EC 2.4.1.117); N-acetylglucosaminyltransferase (EC 2.4.1.-); N-acetylgalactosaminyltransferase (EC 2.4.1.-); hyaluronan synthase (EC 2.4.1.212); chitin oligosaccharide synthase (EC 2.4.1.-); beta-1,3-glucan synthase (EC 2.4.…
DRAMv	vOTU453	01V_54_length_99678_cov_11.254158||full_99	K01520	dUTP diphosphatase [EC:3.6.1.23]	PF00692.23	dUTPase [PF00692.23]
VIBRANT	vOTU454	01V_540_length_33429_cov_15.812069||full_19	K03275	waaO, rfaI; UDP-glucose:(glucosyl)LPS alpha-1,3-glucosyltransferase [EC:2.4.1.-]	PF01501.20	Glycosyl transferase family 8
DRAMv	vOTU457	01V_545_length_33244_cov_14.720811||full_10			PF00535.30, PF13641.10	Glycosyl transferase family 2 [PF00535.30]; Glycosyltransferase like family 2 [PF13641.10]	GT2	GT2 cellulose synthase (EC 2.4.1.12); chitin synthase (EC 2.4.1.16); dolichyl-phosphate beta-D-mannosyltransferase (EC 2.4.1.83); dolichyl-phosphate beta-glucosyltransferase (EC 2.4.1.117); N-acetylglucosaminyltransferase (EC 2.4.1.-); N-acetylgalactosaminyltransferase (EC 2.4.1.-); hyaluronan synthase (EC 2.4.1.212); chitin oligosaccharide synthase (EC 2.4.1.-); beta-1,3-glucan synthase (EC 2.4.…
DRAMv	vOTU464	01V_554_length_33044_cov_26.191882||full_13			PF00535.30, PF13641.10	Glycosyl transferase family 2 [PF00535.30]; Glycosyltransferase like family 2 [PF13641.10]	GT2	GT2 cellulose synthase (EC 2.4.1.12); chitin synthase (EC 2.4.1.16); dolichyl-phosphate beta-D-mannosyltransferase (EC 2.4.1.83); dolichyl-phosphate beta-glucosyltransferase (EC 2.4.1.117); N-acetylglucosaminyltransferase (EC 2.4.1.-); N-acetylgalactosaminyltransferase (EC 2.4.1.-); hyaluronan synthase (EC 2.4.1.212); chitin oligosaccharide synthase (EC 2.4.1.-); beta-1,3-glucan synthase (EC 2.4.…
DRAMv	vOTU484	01V_59_length_96690_cov_19.416961||full_32			PF02562.20	PhoH-like protein [PF02562.20]
DRAMv	vOTU499	01V_61_length_95791_cov_105.343821||full_103	K21636	ribonucleoside-triphosphate reductase (formate) [EC:1.1.98.6]	PF13597.10	Anaerobic ribonucleoside-triphosphate reductase [PF13597.10]
DRAMv	vOTU499	01V_61_length_95791_cov_105.343821||full_64			PF02562.20	PhoH-like protein [PF02562.20]
VIBRANT	vOTU508	01V_625_length_31008_cov_96.136045||full_25	K00390	cysH; phosphoadenosine phosphosulfate reductase [EC:1.8.4.8 1.8.4.10]	PF01507.19	Phosphoadenosine phosphosulfate reductase family
VIBRANT	vOTU512	01V_631_length_30838_cov_12.019394||full_25	K00390	cysH; phosphoadenosine phosphosulfate reductase [EC:1.8.4.8 1.8.4.10]	PF01507.19	Phosphoadenosine phosphosulfate reductase family
VIBRANT	vOTU516	01V_638_length_30735_cov_220.326956||full_12	K00390	cysH; phosphoadenosine phosphosulfate reductase [EC:1.8.4.8 1.8.4.10]	PF01507.19	Phosphoadenosine phosphosulfate reductase family
DRAMv	vOTU521	01V_65_length_90715_cov_10.915773||full_42	K21636	ribonucleoside-triphosphate reductase (formate) [EC:1.1.98.6]	PF13597.10, PF03477.20	Anaerobic ribonucleoside-triphosphate reductase [PF13597.10]; ATP cone domain [PF03477.20]
VIBRANT	vOTU545	01V_7_length_233261_cov_19.666834||full_117	K06041	kdsD, kpsF; arabinose-5-phosphate isomerase [EC:5.3.1.13]	PF01380.22	SIS domain
DRAMv	vOTU547	01V_700_length_29084_cov_18.647422||full_20	K00560	thymidylate synthase [EC:2.1.1.45]	PF00303.23	Thymidylate synthase [PF00303.23]
DRAMv	vOTU549	01V_704_length_29003_cov_17.888248||full_23			PF00535.30, PF13641.10	Glycosyl transferase family 2 [PF00535.30]; Glycosyltransferase like family 2 [PF13641.10]	GT2	GT2 cellulose synthase (EC 2.4.1.12); chitin synthase (EC 2.4.1.16); dolichyl-phosphate beta-D-mannosyltransferase (EC 2.4.1.83); dolichyl-phosphate beta-glucosyltransferase (EC 2.4.1.117); N-acetylglucosaminyltransferase (EC 2.4.1.-); N-acetylgalactosaminyltransferase (EC 2.4.1.-); hyaluronan synthase (EC 2.4.1.212); chitin oligosaccharide synthase (EC 2.4.1.-); beta-1,3-glucan synthase (EC 2.4.…
DRAMv	vOTU551	01V_706_length_28949_cov_6.504361||full_22	K00558	DNA (cytosine-5)-methyltransferase 1 [EC:2.1.1.37]	PF00145.21	C-5 cytosine-specific DNA methylase [PF00145.21]
VIBRANT	vOTU551	01V_706_length_28949_cov_6.504361||full_22	K00558	DNMT1, dcm; DNA (cytosine-5)-methyltransferase 1 [EC:2.1.1.37]	PF00145.17	C-5 cytosine-specific DNA methylase
VIBRANT	vOTU553	01V_71_length_87015_cov_16.326426||full_73	K03275	waaO, rfaI; UDP-glucose:(glucosyl)LPS alpha-1,3-glucosyltransferase [EC:2.4.1.-]	PF01501.20	Glycosyl transferase family 8
VIBRANT	vOTU557	01V_714_length_28707_cov_10.356869||full_11	K00390	cysH; phosphoadenosine phosphosulfate reductase [EC:1.8.4.8 1.8.4.10]	PF01507.19	Phosphoadenosine phosphosulfate reductase family
DRAMv	vOTU564	01V_739_length_27745_cov_6.804370||full_40			PF00535.30, PF13641.10	Glycosyl transferase family 2 [PF00535.30]; Glycosyltransferase like family 2 [PF13641.10]	GT2	GT2 cellulose synthase (EC 2.4.1.12); chitin synthase (EC 2.4.1.16); dolichyl-phosphate beta-D-mannosyltransferase (EC 2.4.1.83); dolichyl-phosphate beta-glucosyltransferase (EC 2.4.1.117); N-acetylglucosaminyltransferase (EC 2.4.1.-); N-acetylgalactosaminyltransferase (EC 2.4.1.-); hyaluronan synthase (EC 2.4.1.212); chitin oligosaccharide synthase (EC 2.4.1.-); beta-1,3-glucan synthase (EC 2.4.…
DRAMv	vOTU565	01V_74_length_82355_cov_12.423864||full_45			PF00625.25	Guanylate kinase [PF00625.25]
DRAMv	vOTU565	01V_74_length_82355_cov_12.423864||full_48	K21636	ribonucleoside-triphosphate reductase (formate) [EC:1.1.98.6]	PF13597.10	Anaerobic ribonucleoside-triphosphate reductase [PF13597.10]
DRAMv	vOTU565	01V_74_length_82355_cov_12.423864||full_53	K01520	dUTP diphosphatase [EC:3.6.1.23]	PF00692.23	dUTPase [PF00692.23]
DRAMv	vOTU580	01V_775_length_26680_cov_104.650554||full_23			PF00535.30, PF13641.10	Glycosyl transferase family 2 [PF00535.30]; Glycosyltransferase like family 2 [PF13641.10]	GT2	GT2 cellulose synthase (EC 2.4.1.12); chitin synthase (EC 2.4.1.16); dolichyl-phosphate beta-D-mannosyltransferase (EC 2.4.1.83); dolichyl-phosphate beta-glucosyltransferase (EC 2.4.1.117); N-acetylglucosaminyltransferase (EC 2.4.1.-); N-acetylgalactosaminyltransferase (EC 2.4.1.-); hyaluronan synthase (EC 2.4.1.212); chitin oligosaccharide synthase (EC 2.4.1.-); beta-1,3-glucan synthase (EC 2.4.…
DRAMv	vOTU582	01V_781_length_26622_cov_64.749991||full_14			PF00534.24	Glycosyl transferases group 1 [PF00534.24]
DRAMv	vOTU589	01V_8_length_228922_cov_9.885436||full_68	K01520	dUTP diphosphatase [EC:3.6.1.23]	PF00692.23	dUTPase [PF00692.23]
DRAMv	vOTU589	01V_8_length_228922_cov_9.885436||full_72			PF00625.25	Guanylate kinase [PF00625.25]
DRAMv	vOTU589	01V_8_length_228922_cov_9.885436||full_74	K21636	ribonucleoside-triphosphate reductase (formate) [EC:1.1.98.6]	PF13597.10	Anaerobic ribonucleoside-triphosphate reductase [PF13597.10]
DRAMv	vOTU589	01V_8_length_228922_cov_9.885436||full_76	K21636	ribonucleoside-triphosphate reductase (formate) [EC:1.1.98.6]	PF13597.10, PF03477.20	Anaerobic ribonucleoside-triphosphate reductase [PF13597.10]; ATP cone domain [PF03477.20]
DRAMv	vOTU590	01V_80_length_79270_cov_15.470227||full_61	K06920	7-cyano-7-deazaguanine synthase [EC:6.3.4.20]	PF06508.17	Queuosine biosynthesis protein QueC [PF06508.17]
VIBRANT	vOTU590	01V_80_length_79270_cov_15.470227||full_61	K06920	queC; 7-cyano-7-deazaguanine synthase [EC:6.3.4.20]	PF06508.13	Queuosine biosynthesis protein QueC
VIBRANT	vOTU603	01V_84_length_77985_cov_7.199204||full_23	K03269	lpxH; UDP-2,3-diacylglucosamine hydrolase [EC:3.6.1.54]
VIBRANT	vOTU603	01V_84_length_77985_cov_7.199204||full_85	K03269	lpxH; UDP-2,3-diacylglucosamine hydrolase [EC:3.6.1.54]
DRAMv	vOTU605	01V_844_length_25350_cov_6.033287||full_4			PF00535.30, PF13641.10	Glycosyl transferase family 2 [PF00535.30]; Glycosyltransferase like family 2 [PF13641.10]	GT2	GT2 cellulose synthase (EC 2.4.1.12); chitin synthase (EC 2.4.1.16); dolichyl-phosphate beta-D-mannosyltransferase (EC 2.4.1.83); dolichyl-phosphate beta-glucosyltransferase (EC 2.4.1.117); N-acetylglucosaminyltransferase (EC 2.4.1.-); N-acetylgalactosaminyltransferase (EC 2.4.1.-); hyaluronan synthase (EC 2.4.1.212); chitin oligosaccharide synthase (EC 2.4.1.-); beta-1,3-glucan synthase (EC 2.4.…
VIBRANT	vOTU609	01V_86_length_76854_cov_26.435566||full_97	K00558	DNMT1, dcm; DNA (cytosine-5)-methyltransferase 1 [EC:2.1.1.37]	PF00145.17	C-5 cytosine-specific DNA methylase
DRAMv	vOTU615	01V_871_length_24980_cov_12.168185||full_18			PF00535.30, PF13641.10	Glycosyl transferase family 2 [PF00535.30]; Glycosyltransferase like family 2 [PF13641.10]	GT2	GT2 cellulose synthase (EC 2.4.1.12); chitin synthase (EC 2.4.1.16); dolichyl-phosphate beta-D-mannosyltransferase (EC 2.4.1.83); dolichyl-phosphate beta-glucosyltransferase (EC 2.4.1.117); N-acetylglucosaminyltransferase (EC 2.4.1.-); N-acetylgalactosaminyltransferase (EC 2.4.1.-); hyaluronan synthase (EC 2.4.1.212); chitin oligosaccharide synthase (EC 2.4.1.-); beta-1,3-glucan synthase (EC 2.4.…
VIBRANT	vOTU617	01V_873_length_24965_cov_296.498314||full_19	K03275	waaO, rfaI; UDP-glucose:(glucosyl)LPS alpha-1,3-glucosyltransferase [EC:2.4.1.-]	PF01501.20	Glycosyl transferase family 8
DRAMv	vOTU619	01V_88_length_75603_cov_17.948668||full_25	K01520	dUTP diphosphatase [EC:3.6.1.23]	PF00692.23	dUTPase [PF00692.23]
DRAMv	vOTU623	01V_9_length_221115_cov_9.430860||full_131			PF00535.30, PF13641.10	Glycosyl transferase family 2 [PF00535.30]; Glycosyltransferase like family 2 [PF13641.10]	GT2	GT2 cellulose synthase (EC 2.4.1.12); chitin synthase (EC 2.4.1.16); dolichyl-phosphate beta-D-mannosyltransferase (EC 2.4.1.83); dolichyl-phosphate beta-glucosyltransferase (EC 2.4.1.117); N-acetylglucosaminyltransferase (EC 2.4.1.-); N-acetylgalactosaminyltransferase (EC 2.4.1.-); hyaluronan synthase (EC 2.4.1.212); chitin oligosaccharide synthase (EC 2.4.1.-); beta-1,3-glucan synthase (EC 2.4.…
DRAMv	vOTU623	01V_9_length_221115_cov_9.430860||full_80	K21636	ribonucleoside-triphosphate reductase (formate) [EC:1.1.98.6]	PF13597.10, PF03477.20	Anaerobic ribonucleoside-triphosphate reductase [PF13597.10]; ATP cone domain [PF03477.20]
DRAMv	vOTU623	01V_9_length_221115_cov_9.430860||full_82			PF00625.25	Guanylate kinase [PF00625.25]
DRAMv	vOTU623	01V_9_length_221115_cov_9.430860||full_86	K00763	nicotinate phosphoribosyltransferase [EC:6.3.4.21]	PF04095.20, PF17767.5	Nicotinate phosphoribosyltransferase (NAPRTase) family [PF04095.20]; Nicotinate phosphoribosyltransferase (NAPRTase) N-terminal domain [PF17767.5]
VIBRANT	vOTU623	01V_9_length_221115_cov_9.430860||full_86	K00763	pncB, NAPRT1; nicotinate phosphoribosyltransferase [EC:6.3.4.21]	PF04095.16	Nicotinate phosphoribosyltransferase (NAPRTase) family
DRAMv	vOTU626	01V_902_length_24506_cov_8.332215||full_20	K00558	DNA (cytosine-5)-methyltransferase 1 [EC:2.1.1.37]	PF00145.21	C-5 cytosine-specific DNA methylase [PF00145.21]
VIBRANT	vOTU626	01V_902_length_24506_cov_8.332215||full_20	K00558	DNMT1, dcm; DNA (cytosine-5)-methyltransferase 1 [EC:2.1.1.37]	PF00145.17	C-5 cytosine-specific DNA methylase
VIBRANT	vOTU634	01V_93_length_73331_cov_33.349146||full_35	K02841	waaC, rfaC; heptosyltransferase I [EC:2.4.-.-]	PF01075.17	Glycosyltransferase family 9 (heptosyltransferase)
DRAMv	vOTU651	01V_979_length_23323_cov_16.627557||full_28	K01520	dUTP diphosphatase [EC:3.6.1.23]	PF00692.23	dUTPase [PF00692.23]
VIBRANT	vOTU656	01V_990_length_23119_cov_133.809313||full_14	K03279	waaJ, rfaJ; UDP-glucose:(galactosyl)LPS alpha-1,2-glucosyltransferase [EC:2.4.1.58]	PF01501.20	Glycosyl transferase family 8
DRAMv	vOTU658	02V_1_length_365687_cov_20.634220||full_225	K00789	S-adenosylmethionine synthetase [EC:2.5.1.6]	PF00438.24, PF02773.20	S-adenosylmethionine synthetase, N-terminal domain [PF00438.24]; S-adenosylmethionine synthetase, C-terminal domain [PF02773.20]
VIBRANT	vOTU658	02V_1_length_365687_cov_20.634220||full_225	K00789	metK; S-adenosylmethionine synthetase [EC:2.5.1.6]	PF00438.20	S-adenosylmethionine synthetase, N-terminal domain
DRAMv	vOTU658	02V_1_length_365687_cov_20.634220||full_235	K01710	dTDP-glucose 4,6-dehydratase [EC:4.2.1.46]	PF16363.9, PF01370.25, PF01073.23, PF04321.21, PF02719.19, PF07993.16	GDP-mannose 4,6 dehydratase [PF16363.9]; NAD dependent epimerase/dehydratase family [PF01370.25]; 3-beta hydroxysteroid dehydrogenase/isomerase family [PF01073.23]; RmlD substrate binding domain [PF04321.21]; Polysaccharide biosynthesis protein [PF02719.19]; Male sterility protein [PF07993.16]
VIBRANT	vOTU658	02V_1_length_365687_cov_20.634220||full_235	K01710	E4.2.1.46, rfbB, rffG; dTDP-glucose 4,6-dehydratase [EC:4.2.1.46]	PF16363.5	GDP-mannose 4,6 dehydratase
DRAMv	vOTU658	02V_1_length_365687_cov_20.634220||full_292	K03462	nicotinamide phosphoribosyltransferase [EC:2.4.2.12]	PF18127.5, PF04095.20	Nicotinamide phosphoribosyltransferase, N-terminal domain [PF18127.5]; Nicotinate phosphoribosyltransferase (NAPRTase) family [PF04095.20]
VIBRANT	vOTU658	02V_1_length_365687_cov_20.634220||full_292	K03462	NAMPT; nicotinamide phosphoribosyltransferase [EC:2.4.2.12]	PF04095.16	Nicotinate phosphoribosyltransferase (NAPRTase) family
DRAMv	vOTU658	02V_1_length_365687_cov_20.634220||full_385	K02078	acyl carrier protein	PF00550.29, PF14573.10	Phosphopantetheine attachment site [PF00550.29]; Acyl-carrier [PF14573.10]
VIBRANT	vOTU658	02V_1_length_365687_cov_20.634220||full_385	K02078	acpP; acyl carrier protein	PF00550.25	Phosphopantetheine attachment site
DRAMv	vOTU658	02V_1_length_365687_cov_20.634220||full_402			PF00534.24	Glycosyl transferases group 1 [PF00534.24]
DRAMv	vOTU658	02V_1_length_365687_cov_20.634220||full_411	K21636	ribonucleoside-triphosphate reductase (formate) [EC:1.1.98.6]	PF13597.10, PF03477.20	Anaerobic ribonucleoside-triphosphate reductase [PF13597.10]; ATP cone domain [PF03477.20]
DRAMv	vOTU658	02V_1_length_365687_cov_20.634220||full_418	K01520	dUTP diphosphatase [EC:3.6.1.23]	PF00692.23	dUTPase [PF00692.23]
DRAMv	vOTU658	02V_1_length_365687_cov_20.634220||full_47			PF03721.18, PF00984.23, PF03720.19	UDP-glucose/GDP-mannose dehydrogenase family, NAD binding domain [PF03721.18]; UDP-glucose/GDP-mannose dehydrogenase family, central domain [PF00984.23]; UDP-glucose/GDP-mannose dehydrogenase family, UDP binding domain [PF03720.19]
VIBRANT	vOTU658	02V_1_length_365687_cov_20.634220||full_47	K00012	UGDH, ugd; UDPglucose 6-dehydrogenase [EC:1.1.1.22]	PF03721.14	UDP-glucose/GDP-mannose dehydrogenase family, NAD binding domain
DRAMv	vOTU658	02V_1_length_365687_cov_20.634220||full_89			PF02836.21, PF02837.22, PF00703.25	Glycosyl hydrolases family 2, TIM barrel domain [PF02836.21]; Glycosyl hydrolases family 2, sugar binding domain [PF02837.22]; Glycosyl hydrolases family 2 [PF00703.25]	GH2	GH2 beta-galactosidase (EC 3.2.1.23) ; beta-mannosidase (EC 3.2.1.25); beta-glucuronidase (EC 3.2.1.31); alpha-L-arabinofuranosidase (EC 3.2.1.55); mannosylglycoprotein endo-beta-mannosidase (EC 3.2.1.152); exo-beta-glucosaminidase (EC 3.2.1.165); alpha-L-arabinopyranosidase (EC 3.2.1.-); beta-galacturonidase (EC 3.2.1.-); beta-xylosidase (EC 3.2.1.37); beta-D-galactofuranosidase (EC 3.2.1.146); …
VIBRANT	vOTU658	02V_1_length_365687_cov_20.634220||full_89	K01195	uidA, GUSB; beta-glucuronidase [EC:3.2.1.31]	PF02836.17	Glycosyl hydrolases family 2, TIM barrel domain
VIBRANT	vOTU676	02V_11_length_122905_cov_11.792886||full_82	K00390	cysH; phosphoadenosine phosphosulfate reductase [EC:1.8.4.8 1.8.4.10]	PF01507.19	Phosphoadenosine phosphosulfate reductase family
DRAMv	vOTU681	02V_1122_length_17163_cov_6.625848||full_15			PF01832.24, PF08230.15	Mannosyl-glycoprotein endo-beta-N-acetylglucosaminidase [PF01832.24]; CW_7 repeat [PF08230.15]	GH73	GH73 lysozyme (EC 3.2.1.17); mannosyl-glycoprotein endo-beta-N-acetylglucosaminidase (EC 3.2.1.96); peptidoglycan hydrolase with endo-beta-N-acetylglucosaminidase specificity (EC 3.2.1.-)
DRAMv	vOTU683	02V_113_length_56499_cov_9.513429||full_58	K00789	S-adenosylmethionine synthetase [EC:2.5.1.6]	PF00438.24, PF02773.20	S-adenosylmethionine synthetase, N-terminal domain [PF00438.24]; S-adenosylmethionine synthetase, C-terminal domain [PF02773.20]
VIBRANT	vOTU683	02V_113_length_56499_cov_9.513429||full_58	K00789	metK; S-adenosylmethionine synthetase [EC:2.5.1.6]	PF00438.20	S-adenosylmethionine synthetase, N-terminal domain
VIBRANT	vOTU692	02V_12_length_121198_cov_180.252066||full_80	K04487	iscS, NFS1; cysteine desulfurase [EC:2.8.1.7]	PF00266.19	Aminotransferase class-V
DRAMv	vOTU706	02V_13_length_120988_cov_7.432578||full_7	K01520	dUTP diphosphatase [EC:3.6.1.23]	PF00692.23	dUTPase [PF00692.23]
DRAMv	vOTU717	02V_139_length_52071_cov_20.533932||full_20			PF00535.30, PF13641.10, PF10111.13	Glycosyl transferase family 2 [PF00535.30]; Glycosyltransferase like family 2 [PF13641.10]; Glycosyltransferase like family 2 [PF10111.13]	GT2_Glycos_transf_2	GT2 cellulose synthase (EC 2.4.1.12); chitin synthase (EC 2.4.1.16); dolichyl-phosphate beta-D-mannosyltransferase (EC 2.4.1.83); dolichyl-phosphate beta-glucosyltransferase (EC 2.4.1.117); N-acetylglucosaminyltransferase (EC 2.4.1.-); N-acetylgalactosaminyltransferase (EC 2.4.1.-); hyaluronan synthase (EC 2.4.1.212); chitin oligosaccharide synthase (EC 2.4.1.-); beta-1,3-glucan synthase (EC 2.4.…
VIBRANT	vOTU721	02V_145_length_51215_cov_11.481079||full_55	K21029	moeB; molybdopterin-synthase adenylyltransferase [EC:2.7.7.80]	PF00899.21	ThiF family
DRAMv	vOTU724	02V_147_length_50794_cov_8.669071||full_13	K02395	peptidoglycan hydrolase FlgJ	PF01832.24, PF01471.22	Mannosyl-glycoprotein endo-beta-N-acetylglucosaminidase [PF01832.24]; Putative peptidoglycan binding domain [PF01471.22]	GH73	GH73 lysozyme (EC 3.2.1.17); mannosyl-glycoprotein endo-beta-N-acetylglucosaminidase (EC 3.2.1.96); peptidoglycan hydrolase with endo-beta-N-acetylglucosaminidase specificity (EC 3.2.1.-)
DRAMv	vOTU726	02V_149_length_50542_cov_24.312239||full_85	K02395	peptidoglycan hydrolase FlgJ	PF01832.24	Mannosyl-glycoprotein endo-beta-N-acetylglucosaminidase [PF01832.24]	GH73	GH73 lysozyme (EC 3.2.1.17); mannosyl-glycoprotein endo-beta-N-acetylglucosaminidase (EC 3.2.1.96); peptidoglycan hydrolase with endo-beta-N-acetylglucosaminidase specificity (EC 3.2.1.-)
VIBRANT	vOTU729	02V_15_length_116430_cov_12.361409||full_53	K02433	gatA, QRSL1; aspartyl-tRNA(Asn)/glutamyl-tRNA(Gln) amidotransferase subunit A [EC:6.3.5.6 6.3.5.7]	PF01425.21	Amidase
VIBRANT	vOTU732	02V_154_length_49945_cov_5.513490||full_72	K00390	cysH; phosphoadenosine phosphosulfate reductase [EC:1.8.4.8 1.8.4.10]	PF01507.19	Phosphoadenosine phosphosulfate reductase family
DRAMv	vOTU735	02V_16_length_112353_cov_32.802187||full_20			PF02867.19	Ribonucleotide reductase, barrel domain [PF02867.19]
DRAMv	vOTU735	02V_16_length_112353_cov_32.802187||full_22			PF02867.19, PF12637.11	Ribonucleotide reductase, barrel domain [PF02867.19]; TSCPD domain [PF12637.11]
VIBRANT	vOTU735	02V_16_length_112353_cov_32.802187||full_97	K21196	phnZ; 2-amino-1-hydroxyethylphosphonate dioxygenase (glycine-forming) [EC:1.13.11.78]
VIBRANT	vOTU736	02V_160_length_48640_cov_41.486117||full_27	K00390	cysH; phosphoadenosine phosphosulfate reductase [EC:1.8.4.8 1.8.4.10]	PF01507.19	Phosphoadenosine phosphosulfate reductase family
VIBRANT	vOTU750	02V_172_length_47595_cov_1172.810286||full_39	K00390	cysH; phosphoadenosine phosphosulfate reductase [EC:1.8.4.8 1.8.4.10]	PF01507.19	Phosphoadenosine phosphosulfate reductase family
DRAMv	vOTU755	02V_18_length_108169_cov_153.662819||full_78	K04487	cysteine desulfurase [EC:2.8.1.7]	PF00266.23, PF00282.23	Aminotransferase class-V [PF00266.23]; Pyridoxal-dependent decarboxylase conserved domain [PF00282.23]
VIBRANT	vOTU755	02V_18_length_108169_cov_153.662819||full_78	K04487	iscS, NFS1; cysteine desulfurase [EC:2.8.1.7]	PF00266.19	Aminotransferase class-V
DRAMv	vOTU773	02V_19_length_101860_cov_14.740249||full_56			PF00109.30, PF02801.26	Beta-ketoacyl synthase, N-terminal domain [PF00109.30]; Beta-ketoacyl synthase, C-terminal domain [PF02801.26]
VIBRANT	vOTU773	02V_19_length_101860_cov_14.740249||full_56	K09458	fabF, OXSM, CEM1; 3-oxoacyl-[acyl-carrier-protein] synthase II [EC:2.3.1.179]	PF00109.26	Beta-ketoacyl synthase, N-terminal domain
VIBRANT	vOTU774	02V_191_length_45608_cov_19.846223||full_8	K00390	cysH; phosphoadenosine phosphosulfate reductase [EC:1.8.4.8 1.8.4.10]	PF01507.19	Phosphoadenosine phosphosulfate reductase family
DRAMv	vOTU776	02V_193_length_44881_cov_72.101548||full_49	K02395	peptidoglycan hydrolase FlgJ	PF01832.24, PF01510.29	Mannosyl-glycoprotein endo-beta-N-acetylglucosaminidase [PF01832.24]; N-acetylmuramoyl-L-alanine amidase [PF01510.29]	GH73	GH73 lysozyme (EC 3.2.1.17); mannosyl-glycoprotein endo-beta-N-acetylglucosaminidase (EC 3.2.1.96); peptidoglycan hydrolase with endo-beta-N-acetylglucosaminidase specificity (EC 3.2.1.-)
DRAMv	vOTU777	02V_194_length_44670_cov_7.053569||full_45			PF01832.24	Mannosyl-glycoprotein endo-beta-N-acetylglucosaminidase [PF01832.24]	GH73	GH73 lysozyme (EC 3.2.1.17); mannosyl-glycoprotein endo-beta-N-acetylglucosaminidase (EC 3.2.1.96); peptidoglycan hydrolase with endo-beta-N-acetylglucosaminidase specificity (EC 3.2.1.-)
DRAMv	vOTU780	02V_197_length_44309_cov_13.696728||full_20	K01520	dUTP diphosphatase [EC:3.6.1.23]	PF00692.23	dUTPase [PF00692.23]
DRAMv	vOTU780	02V_197_length_44309_cov_13.696728||full_21	K00558	DNA (cytosine-5)-methyltransferase 1 [EC:2.1.1.37]	PF00145.21	C-5 cytosine-specific DNA methylase [PF00145.21]
VIBRANT	vOTU780	02V_197_length_44309_cov_13.696728||full_21	K00558	DNMT1, dcm; DNA (cytosine-5)-methyltransferase 1 [EC:2.1.1.37]	PF00145.17	C-5 cytosine-specific DNA methylase
VIBRANT	vOTU781	02V_2_length_348046_cov_25.493291||full_217	K00615	E2.2.1.1, tktA, tktB; transketolase [EC:2.2.1.1]
DRAMv	vOTU783	02V_202_length_44105_cov_13.180272||full_40	K01520	dUTP diphosphatase [EC:3.6.1.23]	PF00692.23	dUTPase [PF00692.23]
VIBRANT	vOTU791	02V_209_length_43489_cov_23.268522||full_52	K00390	cysH; phosphoadenosine phosphosulfate reductase [EC:1.8.4.8 1.8.4.10]	PF01507.19	Phosphoadenosine phosphosulfate reductase family
DRAMv	vOTU804	02V_219_length_42674_cov_1735.498064||full_13	K01520	dUTP diphosphatase [EC:3.6.1.23]	PF00692.23	dUTPase [PF00692.23]
DRAMv	vOTU804	02V_219_length_42674_cov_1735.498064||full_32	K00558	DNA (cytosine-5)-methyltransferase 1 [EC:2.1.1.37]	PF00145.21	C-5 cytosine-specific DNA methylase [PF00145.21]
VIBRANT	vOTU804	02V_219_length_42674_cov_1735.498064||full_32	K00558	DNMT1, dcm; DNA (cytosine-5)-methyltransferase 1 [EC:2.1.1.37]	PF00145.17	C-5 cytosine-specific DNA methylase
DRAMv	vOTU805	02V_221_length_42426_cov_29.000425||full_34	K02395	peptidoglycan hydrolase FlgJ	PF01832.24	Mannosyl-glycoprotein endo-beta-N-acetylglucosaminidase [PF01832.24]	GH73	GH73 lysozyme (EC 3.2.1.17); mannosyl-glycoprotein endo-beta-N-acetylglucosaminidase (EC 3.2.1.96); peptidoglycan hydrolase with endo-beta-N-acetylglucosaminidase specificity (EC 3.2.1.-)
VIBRANT	vOTU817	02V_230_length_41821_cov_10.478212||full_40	K00558	DNMT1, dcm; DNA (cytosine-5)-methyltransferase 1 [EC:2.1.1.37]	PF00145.17	C-5 cytosine-specific DNA methylase
DRAMv	vOTU817	02V_230_length_41821_cov_10.478212||full_5			PF00535.30, PF13641.10	Glycosyl transferase family 2 [PF00535.30]; Glycosyltransferase like family 2 [PF13641.10]	GT2	GT2 cellulose synthase (EC 2.4.1.12); chitin synthase (EC 2.4.1.16); dolichyl-phosphate beta-D-mannosyltransferase (EC 2.4.1.83); dolichyl-phosphate beta-glucosyltransferase (EC 2.4.1.117); N-acetylglucosaminyltransferase (EC 2.4.1.-); N-acetylgalactosaminyltransferase (EC 2.4.1.-); hyaluronan synthase (EC 2.4.1.212); chitin oligosaccharide synthase (EC 2.4.1.-); beta-1,3-glucan synthase (EC 2.4.…
VIBRANT	vOTU822	02V_234_length_41145_cov_6.123631||full_35	K00390	cysH; phosphoadenosine phosphosulfate reductase [EC:1.8.4.8 1.8.4.10]
DRAMv	vOTU826	02V_24_length_97257_cov_8.791897||full_100	K01520	dUTP diphosphatase [EC:3.6.1.23]	PF00692.23	dUTPase [PF00692.23]
DRAMv	vOTU826	02V_24_length_97257_cov_8.791897||full_102	K21636	ribonucleoside-triphosphate reductase (formate) [EC:1.1.98.6]	PF13597.10, PF03477.20	Anaerobic ribonucleoside-triphosphate reductase [PF13597.10]; ATP cone domain [PF03477.20]
DRAMv	vOTU826	02V_24_length_97257_cov_8.791897||full_52			PF02562.20, PF13245.10	PhoH-like protein [PF02562.20]; AAA domain [PF13245.10]
DRAMv	vOTU835	02V_25_length_96336_cov_27.835907||full_32			PF01832.24	Mannosyl-glycoprotein endo-beta-N-acetylglucosaminidase [PF01832.24]
DRAMv	vOTU835	02V_25_length_96336_cov_27.835907||full_52	K21636	ribonucleoside-triphosphate reductase (formate) [EC:1.1.98.6]	PF13597.10, PF03477.20	Anaerobic ribonucleoside-triphosphate reductase [PF13597.10]; ATP cone domain [PF03477.20]
DRAMv	vOTU835	02V_25_length_96336_cov_27.835907||full_54	K01520	dUTP diphosphatase [EC:3.6.1.23]	PF00692.23	dUTPase [PF00692.23]
VIBRANT	vOTU839	02V_255_length_40146_cov_15.779851||full_22	K00558	DNMT1, dcm; DNA (cytosine-5)-methyltransferase 1 [EC:2.1.1.37]	PF00145.17	C-5 cytosine-specific DNA methylase
VIBRANT	vOTU841	02V_258_length_40062_cov_7.490214||full_33	K00390	cysH; phosphoadenosine phosphosulfate reductase [EC:1.8.4.8 1.8.4.10]	PF01507.19	Phosphoadenosine phosphosulfate reductase family
DRAMv	vOTU843	02V_26_length_94713_cov_33.752572||full_48	K01520	dUTP diphosphatase [EC:3.6.1.23]	PF00692.23	dUTPase [PF00692.23]
DRAMv	vOTU844	02V_261_length_39830_cov_36.650459||full_27	K01520	dUTP diphosphatase [EC:3.6.1.23]	PF00692.23	dUTPase [PF00692.23]
VIBRANT	vOTU847	02V_264_length_39712_cov_27.264090||full_37	K00558	DNMT1, dcm; DNA (cytosine-5)-methyltransferase 1 [EC:2.1.1.37]	PF00145.17	C-5 cytosine-specific DNA methylase
VIBRANT	vOTU853	02V_274_length_39289_cov_28.750191||full_48	K00558	DNMT1, dcm; DNA (cytosine-5)-methyltransferase 1 [EC:2.1.1.37]	PF00145.17	C-5 cytosine-specific DNA methylase
VIBRANT	vOTU870	02V_295_length_38229_cov_1394.017080||full_50	K03275	waaO, rfaI; UDP-glucose:(glucosyl)LPS alpha-1,3-glucosyltransferase [EC:2.4.1.-]	PF01501.20	Glycosyl transferase family 8
DRAMv	vOTU873	02V_3_length_278331_cov_52.373805||full_182			PF01832.24	Mannosyl-glycoprotein endo-beta-N-acetylglucosaminidase [PF01832.24]
VIBRANT	vOTU873	02V_3_length_278331_cov_52.373805||full_199	K00287	DHFR, folA; dihydrofolate reductase [EC:1.5.1.3]	PF00186.19	Dihydrofolate reductase
DRAMv	vOTU874	02V_30_length_91763_cov_16.646847||full_23	K00558	DNA (cytosine-5)-methyltransferase 1 [EC:2.1.1.37]	PF00145.21	C-5 cytosine-specific DNA methylase [PF00145.21]
VIBRANT	vOTU874	02V_30_length_91763_cov_16.646847||full_23	K00558	DNMT1, dcm; DNA (cytosine-5)-methyltransferase 1 [EC:2.1.1.37]	PF00145.17	C-5 cytosine-specific DNA methylase
DRAMv	vOTU874	02V_30_length_91763_cov_16.646847||full_4	K01507	inorganic pyrophosphatase [EC:3.6.1.1]	PF00719.23	Inorganic pyrophosphatase [PF00719.23]
DRAMv	vOTU874	02V_30_length_91763_cov_16.646847||full_76	K00789	S-adenosylmethionine synthetase [EC:2.5.1.6]	PF00438.24, PF02773.20	S-adenosylmethionine synthetase, N-terminal domain [PF00438.24]; S-adenosylmethionine synthetase, C-terminal domain [PF02773.20]
VIBRANT	vOTU874	02V_30_length_91763_cov_16.646847||full_76	K00789	metK; S-adenosylmethionine synthetase [EC:2.5.1.6]	PF00438.20	S-adenosylmethionine synthetase, N-terminal domain
DRAMv	vOTU879	02V_306_length_37573_cov_74.435498||full_47	K01520	dUTP diphosphatase [EC:3.6.1.23]	PF00692.23	dUTPase [PF00692.23]
DRAMv	vOTU880	02V_309_length_37488_cov_5.376192||full_30	K00789	S-adenosylmethionine synthetase [EC:2.5.1.6]	PF00438.24, PF02773.20, PF02772.20	S-adenosylmethionine synthetase, N-terminal domain [PF00438.24]; S-adenosylmethionine synthetase, C-terminal domain [PF02773.20]; S-adenosylmethionine synthetase, central domain [PF02772.20]
VIBRANT	vOTU880	02V_309_length_37488_cov_5.376192||full_30	K00789	metK; S-adenosylmethionine synthetase [EC:2.5.1.6]	PF00438.20	S-adenosylmethionine synthetase, N-terminal domain
DRAMv	vOTU884	02V_312_length_37473_cov_24.043856||full_21			PF00535.30, PF13641.10	Glycosyl transferase family 2 [PF00535.30]; Glycosyltransferase like family 2 [PF13641.10]	GT2_Glycos_transf_2	GT2 cellulose synthase (EC 2.4.1.12); chitin synthase (EC 2.4.1.16); dolichyl-phosphate beta-D-mannosyltransferase (EC 2.4.1.83); dolichyl-phosphate beta-glucosyltransferase (EC 2.4.1.117); N-acetylglucosaminyltransferase (EC 2.4.1.-); N-acetylgalactosaminyltransferase (EC 2.4.1.-); hyaluronan synthase (EC 2.4.1.212); chitin oligosaccharide synthase (EC 2.4.1.-); beta-1,3-glucan synthase (EC 2.4.…
VIBRANT	vOTU900	02V_335_length_36226_cov_8.666971||full_12	K06167	phnP; phosphoribosyl 1,2-cyclic phosphate phosphodiesterase [EC:3.1.4.55]
DRAMv	vOTU903	02V_341_length_35982_cov_21.083169||full_39	K00558	DNA (cytosine-5)-methyltransferase 1 [EC:2.1.1.37]	PF00145.21	C-5 cytosine-specific DNA methylase [PF00145.21]
VIBRANT	vOTU903	02V_341_length_35982_cov_21.083169||full_39	K00558	DNMT1, dcm; DNA (cytosine-5)-methyltransferase 1 [EC:2.1.1.37]	PF00145.17	C-5 cytosine-specific DNA methylase
DRAMv	vOTU903	02V_341_length_35982_cov_21.083169||full_51	K01494	dCTP deaminase [EC:3.5.4.13]	PF00692.23, PF06559.15	dUTPase [PF00692.23]; 2'-deoxycytidine 5'-triphosphate deaminase (DCD) [PF06559.15]
VIBRANT	vOTU906	02V_348_length_35579_cov_47.747973||full_25	K03148	thiF; sulfur carrier protein ThiS adenylyltransferase [EC:2.7.7.73]	PF00899.21	ThiF family
VIBRANT	vOTU909	02V_352_length_35455_cov_41.626017||full_37	K00390	cysH; phosphoadenosine phosphosulfate reductase [EC:1.8.4.8 1.8.4.10]	PF01507.19	Phosphoadenosine phosphosulfate reductase family
DRAMv	vOTU922	02V_369_length_34520_cov_152.655186||full_20			PF02882.23	Tetrahydrofolate dehydrogenase/cyclohydrolase, NAD(P)-binding domain [PF02882.23]
VIBRANT	vOTU922	02V_369_length_34520_cov_152.655186||full_20	K01491	folD; methylenetetrahydrofolate dehydrogenase (NADP+) / methenyltetrahydrofolate cyclohydrolase [EC:1.5.1.5 3.5.4.9]	PF02882.19	Tetrahydrofolate dehydrogenase/cyclohydrolase, NAD(P)-binding domain
DRAMv	vOTU923	02V_37_length_85568_cov_6.133512||full_47	K04487	cysteine desulfurase [EC:2.8.1.7]	PF00266.23, PF00282.23	Aminotransferase class-V [PF00266.23]; Pyridoxal-dependent decarboxylase conserved domain [PF00282.23]
VIBRANT	vOTU923	02V_37_length_85568_cov_6.133512||full_47	K04487	iscS, NFS1; cysteine desulfurase [EC:2.8.1.7]	PF00266.19	Aminotransferase class-V
DRAMv	vOTU929	02V_38_length_84446_cov_12.985496||full_39	K01520	dUTP diphosphatase [EC:3.6.1.23]	PF00692.23	dUTPase [PF00692.23]
DRAMv	vOTU929	02V_38_length_84446_cov_12.985496||full_43	K00789	S-adenosylmethionine synthetase [EC:2.5.1.6]	PF00438.24, PF02773.20, PF02772.20	S-adenosylmethionine synthetase, N-terminal domain [PF00438.24]; S-adenosylmethionine synthetase, C-terminal domain [PF02773.20]; S-adenosylmethionine synthetase, central domain [PF02772.20]
VIBRANT	vOTU929	02V_38_length_84446_cov_12.985496||full_43	K00789	metK; S-adenosylmethionine synthetase [EC:2.5.1.6]	PF00438.20	S-adenosylmethionine synthetase, N-terminal domain
DRAMv	vOTU929	02V_38_length_84446_cov_12.985496||full_66	K01737	6-pyruvoyltetrahydropterin/6-carboxytetrahydropterin synthase [EC:4.2.3.12 4.1.2.50]	PF01242.23	6-pyruvoyl tetrahydropterin synthase [PF01242.23]
VIBRANT	vOTU929	02V_38_length_84446_cov_12.985496||full_66	K01737	queD, ptpS, PTS; 6-pyruvoyltetrahydropterin/6-carboxytetrahydropterin synthase [EC:4.2.3.12 4.1.2.50]	PF01242.19	6-pyruvoyl tetrahydropterin synthase
DRAMv	vOTU929	02V_38_length_84446_cov_12.985496||full_71	K06920	7-cyano-7-deazaguanine synthase [EC:6.3.4.20]	PF06508.17	Queuosine biosynthesis protein QueC [PF06508.17]
VIBRANT	vOTU929	02V_38_length_84446_cov_12.985496||full_71	K06920	queC; 7-cyano-7-deazaguanine synthase [EC:6.3.4.20]	PF06508.13	Queuosine biosynthesis protein QueC
DRAMv	vOTU929	02V_38_length_84446_cov_12.985496||full_72	K01495	GTP cyclohydrolase IA [EC:3.5.4.16]	PF01227.26	GTP cyclohydrolase I [PF01227.26]
VIBRANT	vOTU929	02V_38_length_84446_cov_12.985496||full_72	K01495	GCH1, folE; GTP cyclohydrolase IA [EC:3.5.4.16]	PF01227.22	GTP cyclohydrolase I
DRAMv	vOTU929	02V_38_length_84446_cov_12.985496||full_97			PF01734.26	Patatin-like phospholipase [PF01734.26]
VIBRANT	vOTU941	02V_395_length_33089_cov_1245.866834||full_49	K03279	waaJ, rfaJ; UDP-glucose:(galactosyl)LPS alpha-1,2-glucosyltransferase [EC:2.4.1.58]	PF01501.20	Glycosyl transferase family 8
DRAMv	vOTU952	02V_41_length_81850_cov_375.809658||full_116			PF00625.25	Guanylate kinase [PF00625.25]
DRAMv	vOTU952	02V_41_length_81850_cov_375.809658||full_72	K04487	cysteine desulfurase [EC:2.8.1.7]	PF00266.23	Aminotransferase class-V [PF00266.23]
VIBRANT	vOTU952	02V_41_length_81850_cov_375.809658||full_72	K04487	iscS, NFS1; cysteine desulfurase [EC:2.8.1.7]	PF00266.19	Aminotransferase class-V
DRAMv	vOTU957	02V_426_length_32064_cov_49.987035||full_14	K06920	7-cyano-7-deazaguanine synthase [EC:6.3.4.20]	PF06508.17, PF02540.21	Queuosine biosynthesis protein QueC [PF06508.17]; NAD synthase [PF02540.21]
VIBRANT	vOTU957	02V_426_length_32064_cov_49.987035||full_14	K06920	queC; 7-cyano-7-deazaguanine synthase [EC:6.3.4.20]	PF06508.13	Queuosine biosynthesis protein QueC
DRAMv	vOTU959	02V_43_length_80366_cov_11.649861||full_68	K01520	dUTP diphosphatase [EC:3.6.1.23]	PF00692.23	dUTPase [PF00692.23]
VIBRANT	vOTU972	02V_445_length_31182_cov_13.373695||full_10	K00390	cysH; phosphoadenosine phosphosulfate reductase [EC:1.8.4.8 1.8.4.10]	PF01507.19	Phosphoadenosine phosphosulfate reductase family
DRAMv	vOTU983	02V_473_length_29947_cov_16.550883||full_38			PF00535.30, PF13641.10	Glycosyl transferase family 2 [PF00535.30]; Glycosyltransferase like family 2 [PF13641.10]	GT2_Glycos_transf_2	GT2 cellulose synthase (EC 2.4.1.12); chitin synthase (EC 2.4.1.16); dolichyl-phosphate beta-D-mannosyltransferase (EC 2.4.1.83); dolichyl-phosphate beta-glucosyltransferase (EC 2.4.1.117); N-acetylglucosaminyltransferase (EC 2.4.1.-); N-acetylgalactosaminyltransferase (EC 2.4.1.-); hyaluronan synthase (EC 2.4.1.212); chitin oligosaccharide synthase (EC 2.4.1.-); beta-1,3-glucan synthase (EC 2.4.…
VIBRANT	vOTU990	02V_483_length_29687_cov_10.547921||full_40	K00390	cysH; phosphoadenosine phosphosulfate reductase [EC:1.8.4.8 1.8.4.10]	PF01507.19	Phosphoadenosine phosphosulfate reductase family
VIBRANT	vOTU996	02V_5_length_159213_cov_13.427060||full_8	K00558	DNMT1, dcm; DNA (cytosine-5)-methyltransferase 1 [EC:2.1.1.37]	PF00145.17	C-5 cytosine-specific DNA methylase
DRAMv	vOTU1015	02V_536_length_28035_cov_111.653217||full_20	K01520	dUTP diphosphatase [EC:3.6.1.23]	PF00692.23	dUTPase [PF00692.23]
DRAMv	vOTU1020	02V_550_length_27758_cov_6.556582||full_30			PF00535.30, PF13641.10	Glycosyl transferase family 2 [PF00535.30]; Glycosyltransferase like family 2 [PF13641.10]	GT2_Glycos_transf_2	GT2 cellulose synthase (EC 2.4.1.12); chitin synthase (EC 2.4.1.16); dolichyl-phosphate beta-D-mannosyltransferase (EC 2.4.1.83); dolichyl-phosphate beta-glucosyltransferase (EC 2.4.1.117); N-acetylglucosaminyltransferase (EC 2.4.1.-); N-acetylgalactosaminyltransferase (EC 2.4.1.-); hyaluronan synthase (EC 2.4.1.212); chitin oligosaccharide synthase (EC 2.4.1.-); beta-1,3-glucan synthase (EC 2.4.…
DRAMv	vOTU1031	02V_572_length_27230_cov_6.067783||full_18			PF01510.29, PF01832.24	N-acetylmuramoyl-L-alanine amidase [PF01510.29]; Mannosyl-glycoprotein endo-beta-N-acetylglucosaminidase [PF01832.24]
DRAMv	vOTU1040	02V_59_length_74424_cov_40.757735||full_26	K01520	dUTP diphosphatase [EC:3.6.1.23]	PF00692.23	dUTPase [PF00692.23]
DRAMv	vOTU1045	02V_6_length_147283_cov_24.766553||full_119	K01520	dUTP diphosphatase [EC:3.6.1.23]	PF00692.23	dUTPase [PF00692.23]
DRAMv	vOTU1045	02V_6_length_147283_cov_24.766553||full_136			PF02562.20	PhoH-like protein [PF02562.20]
DRAMv	vOTU1045	02V_6_length_147283_cov_24.766553||full_146	K21636	ribonucleoside-triphosphate reductase (formate) [EC:1.1.98.6]	PF13597.10	Anaerobic ribonucleoside-triphosphate reductase [PF13597.10]
DRAMv	vOTU1053	02V_62_length_72794_cov_33.861862||full_61	K01520	dUTP diphosphatase [EC:3.6.1.23]	PF00692.23	dUTPase [PF00692.23]
VIBRANT	vOTU1058	02V_634_length_25584_cov_72.944730||full_22	K00390	cysH; phosphoadenosine phosphosulfate reductase [EC:1.8.4.8 1.8.4.10]	PF01507.19	Phosphoadenosine phosphosulfate reductase family
DRAMv	vOTU1061	02V_643_length_25302_cov_36.484374||full_10			PF00534.24	Glycosyl transferases group 1 [PF00534.24]
DRAMv	vOTU1063	02V_65_length_71138_cov_220.227185||full_42	K21636	ribonucleoside-triphosphate reductase (formate) [EC:1.1.98.6]	PF13597.10	Anaerobic ribonucleoside-triphosphate reductase [PF13597.10]
DRAMv	vOTU1063	02V_65_length_71138_cov_220.227185||full_44	K21636	ribonucleoside-triphosphate reductase (formate) [EC:1.1.98.6]	PF13597.10	Anaerobic ribonucleoside-triphosphate reductase [PF13597.10]
DRAMv	vOTU1063	02V_65_length_71138_cov_220.227185||full_46			PF02562.20	PhoH-like protein [PF02562.20]
VIBRANT	vOTU1066	02V_657_length_24919_cov_110.437822||full_10	K00390	cysH; phosphoadenosine phosphosulfate reductase [EC:1.8.4.8 1.8.4.10]	PF01507.19	Phosphoadenosine phosphosulfate reductase family
DRAMv	vOTU1070	02V_666_length_24699_cov_8.257791||full_21			PF01832.24	Mannosyl-glycoprotein endo-beta-N-acetylglucosaminidase [PF01832.24]	GH73	GH73 lysozyme (EC 3.2.1.17); mannosyl-glycoprotein endo-beta-N-acetylglucosaminidase (EC 3.2.1.96); peptidoglycan hydrolase with endo-beta-N-acetylglucosaminidase specificity (EC 3.2.1.-)
DRAMv	vOTU1081	02V_69_length_70410_cov_5.286462||full_51			PF02562.20	PhoH-like protein [PF02562.20]
DRAMv	vOTU1081	02V_69_length_70410_cov_5.286462||full_54	K21636	ribonucleoside-triphosphate reductase (formate) [EC:1.1.98.6]	PF13597.10	Anaerobic ribonucleoside-triphosphate reductase [PF13597.10]
DRAMv	vOTU1092	02V_71_length_69552_cov_177.407773||full_50	K01520	dUTP diphosphatase [EC:3.6.1.23]	PF00692.23	dUTPase [PF00692.23]
DRAMv	vOTU1092	02V_71_length_69552_cov_177.407773||full_56	K21636	ribonucleoside-triphosphate reductase (formate) [EC:1.1.98.6]	PF13597.10	Anaerobic ribonucleoside-triphosphate reductase [PF13597.10]
DRAMv	vOTU1092	02V_71_length_69552_cov_177.407773||full_8	K07175	PhoH-like ATPase	PF02562.20, PF13638.10	PhoH-like protein [PF02562.20]; PIN domain [PF13638.10]
VIBRANT	vOTU1108	02V_762_length_22487_cov_8.808265||full_24	K00558	DNMT1, dcm; DNA (cytosine-5)-methyltransferase 1 [EC:2.1.1.37]	PF00145.17	C-5 cytosine-specific DNA methylase
VIBRANT	vOTU1118	02V_81_length_64764_cov_8.303343||full_29	K07173	luxS; S-ribosylhomocysteine lyase [EC:4.4.1.21]	PF02664.15	S-Ribosylhomocysteinase (LuxS)
DRAMv	vOTU1121	02V_82_length_64612_cov_56.513856||full_35	K00558	DNA (cytosine-5)-methyltransferase 1 [EC:2.1.1.37]	PF00145.21	C-5 cytosine-specific DNA methylase [PF00145.21]
VIBRANT	vOTU1121	02V_82_length_64612_cov_56.513856||full_35	K00558	DNMT1, dcm; DNA (cytosine-5)-methyltransferase 1 [EC:2.1.1.37]	PF00145.17	C-5 cytosine-specific DNA methylase
VIBRANT	vOTU1130	02V_853_length_21110_cov_18.514082||full_6	K00558	DNMT1, dcm; DNA (cytosine-5)-methyltransferase 1 [EC:2.1.1.37]
DRAMv	vOTU1146	02V_931_length_19634_cov_14.103019||full_19			PF02348.23	Cytidylyltransferase [PF02348.23]
DRAMv	vOTU1164	03V_1_length_331770_cov_18.880207||full_164	K00789	S-adenosylmethionine synthetase [EC:2.5.1.6]	PF00438.24, PF02773.20	S-adenosylmethionine synthetase, N-terminal domain [PF00438.24]; S-adenosylmethionine synthetase, C-terminal domain [PF02773.20]
VIBRANT	vOTU1164	03V_1_length_331770_cov_18.880207||full_164	K00789	metK; S-adenosylmethionine synthetase [EC:2.5.1.6]	PF00438.20	S-adenosylmethionine synthetase, N-terminal domain
DRAMv	vOTU1164	03V_1_length_331770_cov_18.880207||full_250			PF16363.9, PF01370.25, PF01073.23, PF04321.21, PF07993.16, PF02719.19	GDP-mannose 4,6 dehydratase [PF16363.9]; NAD dependent epimerase/dehydratase family [PF01370.25]; 3-beta hydroxysteroid dehydrogenase/isomerase family [PF01073.23]; RmlD substrate binding domain [PF04321.21]; Male sterility protein [PF07993.16]; Polysaccharide biosynthesis protein [PF02719.19]
VIBRANT	vOTU1164	03V_1_length_331770_cov_18.880207||full_250	K01784	galE, GALE; UDP-glucose 4-epimerase [EC:5.1.3.2]	PF01370.21	NAD dependent epimerase/dehydratase family
DRAMv	vOTU1164	03V_1_length_331770_cov_18.880207||full_252	K00012	UDPglucose 6-dehydrogenase [EC:1.1.1.22]	PF03721.18, PF00984.23, PF03720.19	UDP-glucose/GDP-mannose dehydrogenase family, NAD binding domain [PF03721.18]; UDP-glucose/GDP-mannose dehydrogenase family, central domain [PF00984.23]; UDP-glucose/GDP-mannose dehydrogenase family, UDP binding domain [PF03720.19]
VIBRANT	vOTU1164	03V_1_length_331770_cov_18.880207||full_252	K00012	UGDH, ugd; UDPglucose 6-dehydrogenase [EC:1.1.1.22]	PF03721.14	UDP-glucose/GDP-mannose dehydrogenase family, NAD binding domain
DRAMv	vOTU1164	03V_1_length_331770_cov_18.880207||full_254			PF13385.10	Concanavalin A-like lectin/glucanases superfamily [PF13385.10]
DRAMv	vOTU1164	03V_1_length_331770_cov_18.880207||full_255			PF13385.10, PF00354.21	Concanavalin A-like lectin/glucanases superfamily [PF13385.10]; Pentaxin family [PF00354.21]
DRAMv	vOTU1164	03V_1_length_331770_cov_18.880207||full_268	K21636	ribonucleoside-triphosphate reductase (formate) [EC:1.1.98.6]	PF13597.10	Anaerobic ribonucleoside-triphosphate reductase [PF13597.10]
DRAMv	vOTU1164	03V_1_length_331770_cov_18.880207||full_271			PF13597.10, PF03477.20	Anaerobic ribonucleoside-triphosphate reductase [PF13597.10]; ATP cone domain [PF03477.20]
DRAMv	vOTU1164	03V_1_length_331770_cov_18.880207||full_296	K00067	dTDP-4-dehydrorhamnose reductase [EC:1.1.1.133]	PF04321.21, PF16363.9, PF01370.25, PF02719.19, PF01073.23	RmlD substrate binding domain [PF04321.21]; GDP-mannose 4,6 dehydratase [PF16363.9]; NAD dependent epimerase/dehydratase family [PF01370.25]; Polysaccharide biosynthesis protein [PF02719.19]; 3-beta hydroxysteroid dehydrogenase/isomerase family [PF01073.23]
VIBRANT	vOTU1164	03V_1_length_331770_cov_18.880207||full_296	K00067	rfbD, rmlD; dTDP-4-dehydrorhamnose reductase [EC:1.1.1.133]	PF04321.17	RmlD substrate binding domain
DRAMv	vOTU1164	03V_1_length_331770_cov_18.880207||full_320	K01520	dUTP diphosphatase [EC:3.6.1.23]	PF00692.23	dUTPase [PF00692.23]
DRAMv	vOTU1164	03V_1_length_331770_cov_18.880207||full_69	K21449	trimeric autotransporter adhesin	PF02836.21, PF02837.22, PF00703.25	Glycosyl hydrolases family 2, TIM barrel domain [PF02836.21]; Glycosyl hydrolases family 2, sugar binding domain [PF02837.22]; Glycosyl hydrolases family 2 [PF00703.25]	GH2	GH2 beta-galactosidase (EC 3.2.1.23) ; beta-mannosidase (EC 3.2.1.25); beta-glucuronidase (EC 3.2.1.31); alpha-L-arabinofuranosidase (EC 3.2.1.55); mannosylglycoprotein endo-beta-mannosidase (EC 3.2.1.152); exo-beta-glucosaminidase (EC 3.2.1.165); alpha-L-arabinopyranosidase (EC 3.2.1.-); beta-galacturonidase (EC 3.2.1.-); beta-xylosidase (EC 3.2.1.37); beta-D-galactofuranosidase (EC 3.2.1.146); …
VIBRANT	vOTU1164	03V_1_length_331770_cov_18.880207||full_69	K01195	uidA, GUSB; beta-glucuronidase [EC:3.2.1.31]	PF02836.17	Glycosyl hydrolases family 2, TIM barrel domain
DRAMv	vOTU1164	03V_1_length_331770_cov_18.880207||full_86			PF16363.9, PF01370.25, PF01073.23, PF02719.19, PF04321.21, PF00106.29, PF08659.14	GDP-mannose 4,6 dehydratase [PF16363.9]; NAD dependent epimerase/dehydratase family [PF01370.25]; 3-beta hydroxysteroid dehydrogenase/isomerase family [PF01073.23]; Polysaccharide biosynthesis protein [PF02719.19]; RmlD substrate binding domain [PF04321.21]; short chain dehydrogenase [PF00106.29]; KR domain [PF08659.14]
VIBRANT	vOTU1164	03V_1_length_331770_cov_18.880207||full_86	K01710	E4.2.1.46, rfbB, rffG; dTDP-glucose 4,6-dehydratase [EC:4.2.1.46]	PF16363.5	GDP-mannose 4,6 dehydratase
DRAMv	vOTU1164	03V_1_length_331770_cov_18.880207||full_92	K03462	nicotinamide phosphoribosyltransferase [EC:2.4.2.12]	PF18127.5, PF04095.20	Nicotinamide phosphoribosyltransferase, N-terminal domain [PF18127.5]; Nicotinate phosphoribosyltransferase (NAPRTase) family [PF04095.20]
VIBRANT	vOTU1164	03V_1_length_331770_cov_18.880207||full_92	K03462	NAMPT; nicotinamide phosphoribosyltransferase [EC:2.4.2.12]	PF04095.16	Nicotinate phosphoribosyltransferase (NAPRTase) family
DRAMv	vOTU1165	03V_10_length_138216_cov_12.493106||full_60			PF02562.20, PF13638.10	PhoH-like protein [PF02562.20]; PIN domain [PF13638.10]
DRAMv	vOTU1165	03V_10_length_138216_cov_12.493106||full_65	K04487	cysteine desulfurase [EC:2.8.1.7]	PF00266.23	Aminotransferase class-V [PF00266.23]
VIBRANT	vOTU1165	03V_10_length_138216_cov_12.493106||full_65	K04487	iscS, NFS1; cysteine desulfurase [EC:2.8.1.7]	PF00266.19	Aminotransferase class-V
DRAMv	vOTU1176	03V_1037_length_16057_cov_5.079178||full_3			PF00535.30, PF13641.10	Glycosyl transferase family 2 [PF00535.30]; Glycosyltransferase like family 2 [PF13641.10]	GT2	GT2 cellulose synthase (EC 2.4.1.12); chitin synthase (EC 2.4.1.16); dolichyl-phosphate beta-D-mannosyltransferase (EC 2.4.1.83); dolichyl-phosphate beta-glucosyltransferase (EC 2.4.1.117); N-acetylglucosaminyltransferase (EC 2.4.1.-); N-acetylgalactosaminyltransferase (EC 2.4.1.-); hyaluronan synthase (EC 2.4.1.212); chitin oligosaccharide synthase (EC 2.4.1.-); beta-1,3-glucan synthase (EC 2.4.…
DRAMv	vOTU1180	03V_105_length_52852_cov_7.450916||full_28	K00789	S-adenosylmethionine synthetase [EC:2.5.1.6]	PF00438.24, PF02773.20, PF02772.20	S-adenosylmethionine synthetase, N-terminal domain [PF00438.24]; S-adenosylmethionine synthetase, C-terminal domain [PF02773.20]; S-adenosylmethionine synthetase, central domain [PF02772.20]
DRAMv	vOTU1182	03V_1053_length_15867_cov_37.502719||full_18	K02395	peptidoglycan hydrolase FlgJ	PF01832.24	Mannosyl-glycoprotein endo-beta-N-acetylglucosaminidase [PF01832.24]	GH73	GH73 lysozyme (EC 3.2.1.17); mannosyl-glycoprotein endo-beta-N-acetylglucosaminidase (EC 3.2.1.96); peptidoglycan hydrolase with endo-beta-N-acetylglucosaminidase specificity (EC 3.2.1.-)
VIBRANT	vOTU1185	03V_106_length_52789_cov_47.568078||full_61	K00390	cysH; phosphoadenosine phosphosulfate reductase [EC:1.8.4.8 1.8.4.10]	PF01507.19	Phosphoadenosine phosphosulfate reductase family
DRAMv	vOTU1187	03V_107_length_52436_cov_49.507360||full_54	K06920	7-cyano-7-deazaguanine synthase [EC:6.3.4.20]	PF06508.17	Queuosine biosynthesis protein QueC [PF06508.17]
VIBRANT	vOTU1187	03V_107_length_52436_cov_49.507360||full_54	K06920	queC; 7-cyano-7-deazaguanine synthase [EC:6.3.4.20]	PF06508.13	Queuosine biosynthesis protein QueC
DRAMv	vOTU1187	03V_107_length_52436_cov_49.507360||full_55	K01737	6-pyruvoyltetrahydropterin/6-carboxytetrahydropterin synthase [EC:4.2.3.12 4.1.2.50]	PF01242.23	6-pyruvoyl tetrahydropterin synthase [PF01242.23]
VIBRANT	vOTU1187	03V_107_length_52436_cov_49.507360||full_55	K01737	queD, ptpS, PTS; 6-pyruvoyltetrahydropterin/6-carboxytetrahydropterin synthase [EC:4.2.3.12 4.1.2.50]	PF01242.19	6-pyruvoyl tetrahydropterin synthase
DRAMv	vOTU1187	03V_107_length_52436_cov_49.507360||full_57	K01495	GTP cyclohydrolase IA [EC:3.5.4.16]	PF01227.26	GTP cyclohydrolase I [PF01227.26]
VIBRANT	vOTU1187	03V_107_length_52436_cov_49.507360||full_57	K01495	GCH1, folE; GTP cyclohydrolase IA [EC:3.5.4.16]	PF01227.22	GTP cyclohydrolase I
DRAMv	vOTU1189	03V_108_length_52374_cov_7.736960||full_34	K00560	thymidylate synthase [EC:2.1.1.45]	PF00303.23	Thymidylate synthase [PF00303.23]
DRAMv	vOTU1191	03V_11_length_126380_cov_15.794807||full_42	K21636	ribonucleoside-triphosphate reductase (formate) [EC:1.1.98.6]	PF13597.10, PF03477.20	Anaerobic ribonucleoside-triphosphate reductase [PF13597.10]; ATP cone domain [PF03477.20]
DRAMv	vOTU1204	03V_117_length_49499_cov_21.223809||full_47	K00558	DNA (cytosine-5)-methyltransferase 1 [EC:2.1.1.37]	PF00145.21	C-5 cytosine-specific DNA methylase [PF00145.21]
VIBRANT	vOTU1204	03V_117_length_49499_cov_21.223809||full_47	K00558	DNMT1, dcm; DNA (cytosine-5)-methyltransferase 1 [EC:2.1.1.37]	PF00145.17	C-5 cytosine-specific DNA methylase
VIBRANT	vOTU1206	03V_118_length_49386_cov_8.484199||full_17	K09882	cobS; cobaltochelatase CobS [EC:6.6.1.2]
VIBRANT	vOTU1208	03V_12_length_125975_cov_73.299801||full_49	K01737	queD, ptpS, PTS; 6-pyruvoyltetrahydropterin/6-carboxytetrahydropterin synthase [EC:4.2.3.12 4.1.2.50]	PF01242.19	6-pyruvoyl tetrahydropterin synthase
VIBRANT	vOTU1218	03V_128_length_47763_cov_847.821393||full_25	K00390	cysH; phosphoadenosine phosphosulfate reductase [EC:1.8.4.8 1.8.4.10]	PF01507.19	Phosphoadenosine phosphosulfate reductase family
DRAMv	vOTU1223	03V_131_length_47479_cov_7.090123||full_71	K00558	DNA (cytosine-5)-methyltransferase 1 [EC:2.1.1.37]	PF00145.21	C-5 cytosine-specific DNA methylase [PF00145.21]
VIBRANT	vOTU1223	03V_131_length_47479_cov_7.090123||full_71	K00558	DNMT1, dcm; DNA (cytosine-5)-methyltransferase 1 [EC:2.1.1.37]	PF00145.17	C-5 cytosine-specific DNA methylase
DRAMv	vOTU1225	03V_133_length_47392_cov_6.644190||full_35
DRAMv	vOTU1229	03V_135_length_47302_cov_327.697251||full_32	K00560	thymidylate synthase [EC:2.1.1.45]	PF00303.23	Thymidylate synthase [PF00303.23]
DRAMv	vOTU1238	03V_14_length_122755_cov_74.474597||full_30	K01520	dUTP diphosphatase [EC:3.6.1.23]	PF00692.23	dUTPase [PF00692.23]
DRAMv	vOTU1238	03V_14_length_122755_cov_74.474597||full_35			PF02867.19	Ribonucleotide reductase, barrel domain [PF02867.19]
DRAMv	vOTU1238	03V_14_length_122755_cov_74.474597||full_37			PF02867.19	Ribonucleotide reductase, barrel domain [PF02867.19]
DRAMv	vOTU1247	03V_145_length_45929_cov_28.409295||full_35	K09882	cobaltochelatase CobS [EC:6.6.1.2]	PF07728.18, PF00004.33	AAA domain (dynein-related subfamily) [PF07728.18]; ATPase family associated with various cellular activities (AAA) [PF00004.33]
VIBRANT	vOTU1247	03V_145_length_45929_cov_28.409295||full_35	K09882	cobS; cobaltochelatase CobS [EC:6.6.1.2]	PF07728.14	AAA domain (dynein-related subfamily)
VIBRANT	vOTU1252	03V_151_length_45603_cov_59.159480||full_3	K00390	cysH; phosphoadenosine phosphosulfate reductase [EC:1.8.4.8 1.8.4.10]	PF01507.19	Phosphoadenosine phosphosulfate reductase family
DRAMv	vOTU1265	03V_16_length_121018_cov_13.857841||full_51	K02564	glucosamine-6-phosphate deaminase [EC:3.5.99.6]	PF01182.24	Glucosamine-6-phosphate isomerases/6-phosphogluconolactonase [PF01182.24]
VIBRANT	vOTU1265	03V_16_length_121018_cov_13.857841||full_51	K02564	nagB, GNPDA; glucosamine-6-phosphate deaminase [EC:3.5.99.6]	PF01182.20	Glucosamine-6-phosphate isomerases/6-phosphogluconolactonase
DRAMv	vOTU1266	03V_160_length_44755_cov_6.347875||full_18	K01520	dUTP diphosphatase [EC:3.6.1.23]	PF00692.23	dUTPase [PF00692.23]
DRAMv	vOTU1266	03V_160_length_44755_cov_6.347875||full_54	K00558	DNA (cytosine-5)-methyltransferase 1 [EC:2.1.1.37]	PF00145.21	C-5 cytosine-specific DNA methylase [PF00145.21]
VIBRANT	vOTU1266	03V_160_length_44755_cov_6.347875||full_54	K00558	DNMT1, dcm; DNA (cytosine-5)-methyltransferase 1 [EC:2.1.1.37]	PF00145.17	C-5 cytosine-specific DNA methylase
VIBRANT	vOTU1272	03V_166_length_43943_cov_9.305892||full_15	K03275	waaO, rfaI; UDP-glucose:(glucosyl)LPS alpha-1,3-glucosyltransferase [EC:2.4.1.-]	PF01501.20	Glycosyl transferase family 8
VIBRANT	vOTU1277	03V_171_length_43479_cov_58.978514||full_56	K00390	cysH; phosphoadenosine phosphosulfate reductase [EC:1.8.4.8 1.8.4.10]	PF01507.19	Phosphoadenosine phosphosulfate reductase family
VIBRANT	vOTU1292	03V_181_length_42623_cov_85.640223||full_68	K00390	cysH; phosphoadenosine phosphosulfate reductase [EC:1.8.4.8 1.8.4.10]	PF01507.19	Phosphoadenosine phosphosulfate reductase family
VIBRANT	vOTU1307	03V_191_length_41499_cov_40.355371||full_20	K06167	phnP; phosphoribosyl 1,2-cyclic phosphate phosphodiesterase [EC:3.1.4.55]
DRAMv	vOTU1316	03V_198_length_40938_cov_9.722134||full_18			PF00551.23	Formyl transferase [PF00551.23]
VIBRANT	vOTU1316	03V_198_length_40938_cov_9.722134||full_18	K00601	E2.1.2.2; phosphoribosylglycinamide formyltransferase [EC:2.1.2.2]	PF00551.19	Formyl transferase
DRAMv	vOTU1321	03V_2020_length_10271_cov_172.050509||full_11	K01520	dUTP diphosphatase [EC:3.6.1.23]	PF00692.23	dUTPase [PF00692.23]
VIBRANT	vOTU1323	03V_205_length_40199_cov_7.367602||full_9	K06167	phnP; phosphoribosyl 1,2-cyclic phosphate phosphodiesterase [EC:3.1.4.55]	PF12706.7	Beta-lactamase superfamily domain
DRAMv	vOTU1347	03V_231_length_38387_cov_57.960581||full_25	K00558	DNA (cytosine-5)-methyltransferase 1 [EC:2.1.1.37]	PF00145.21	C-5 cytosine-specific DNA methylase [PF00145.21]
VIBRANT	vOTU1347	03V_231_length_38387_cov_57.960581||full_25	K00558	DNMT1, dcm; DNA (cytosine-5)-methyltransferase 1 [EC:2.1.1.37]	PF00145.17	C-5 cytosine-specific DNA methylase
DRAMv	vOTU1359	03V_245_length_37054_cov_14.959053||full_61	K01520	dUTP diphosphatase [EC:3.6.1.23]	PF00692.23	dUTPase [PF00692.23]
DRAMv	vOTU1361	03V_247_length_36931_cov_11.947635||full_51			PF13385.10	Concanavalin A-like lectin/glucanases superfamily [PF13385.10]
DRAMv	vOTU1371	03V_258_length_36288_cov_31.758480||full_29	K00789	S-adenosylmethionine synthetase [EC:2.5.1.6]	PF02773.20, PF02772.20, PF00438.24	S-adenosylmethionine synthetase, C-terminal domain [PF02773.20]; S-adenosylmethionine synthetase, central domain [PF02772.20]; S-adenosylmethionine synthetase, N-terminal domain [PF00438.24]
VIBRANT	vOTU1371	03V_258_length_36288_cov_31.758480||full_29	K00789	metK; S-adenosylmethionine synthetase [EC:2.5.1.6]	PF02773.16	S-adenosylmethionine synthetase, C-terminal domain
DRAMv	vOTU1373	03V_26_length_103350_cov_6.612740||full_67	K21636	ribonucleoside-triphosphate reductase (formate) [EC:1.1.98.6]	PF13597.10	Anaerobic ribonucleoside-triphosphate reductase [PF13597.10]
VIBRANT	vOTU1374	03V_262_length_35944_cov_17.303129||full_41	K00390	cysH; phosphoadenosine phosphosulfate reductase [EC:1.8.4.8 1.8.4.10]	PF01507.19	Phosphoadenosine phosphosulfate reductase family
DRAMv	vOTU1376	03V_265_length_35697_cov_69.595141||full_21	K00558	DNA (cytosine-5)-methyltransferase 1 [EC:2.1.1.37]	PF00145.21	C-5 cytosine-specific DNA methylase [PF00145.21]
VIBRANT	vOTU1376	03V_265_length_35697_cov_69.595141||full_21	K00558	DNMT1, dcm; DNA (cytosine-5)-methyltransferase 1 [EC:2.1.1.37]	PF00145.17	C-5 cytosine-specific DNA methylase
VIBRANT	vOTU1379	03V_269_length_35234_cov_108.368544||full_17	K00390	cysH; phosphoadenosine phosphosulfate reductase [EC:1.8.4.8 1.8.4.10]	PF01507.19	Phosphoadenosine phosphosulfate reductase family
DRAMv	vOTU1386	03V_28_length_101346_cov_9.853106||full_22			PF02562.20	PhoH-like protein [PF02562.20]
DRAMv	vOTU1395	03V_29_length_99324_cov_39.863956||full_34	K01520	dUTP diphosphatase [EC:3.6.1.23]	PF00692.23	dUTPase [PF00692.23]
DRAMv	vOTU1395	03V_29_length_99324_cov_39.863956||full_45	K21636	ribonucleoside-triphosphate reductase (formate) [EC:1.1.98.6]	PF13597.10	Anaerobic ribonucleoside-triphosphate reductase [PF13597.10]
DRAMv	vOTU1404	03V_30_length_98313_cov_60.610525||full_22	K01520	dUTP diphosphatase [EC:3.6.1.23]	PF00692.23	dUTPase [PF00692.23]
DRAMv	vOTU1412	03V_31_length_96536_cov_32.328510||full_36	K01520	dUTP diphosphatase [EC:3.6.1.23]	PF00692.23	dUTPase [PF00692.23]
DRAMv	vOTU1415	03V_312_length_33275_cov_18.085310||full_14	K01520	dUTP diphosphatase [EC:3.6.1.23]	PF00692.23	dUTPase [PF00692.23]
DRAMv	vOTU1436	03V_34_length_94366_cov_8.004612||full_12	K21636	ribonucleoside-triphosphate reductase (formate) [EC:1.1.98.6]	PF13597.10, PF03477.20	Anaerobic ribonucleoside-triphosphate reductase [PF13597.10]; ATP cone domain [PF03477.20]
DRAMv	vOTU1439	03V_35_length_93805_cov_37.828011||full_38	K01520	dUTP diphosphatase [EC:3.6.1.23]	PF00692.23	dUTPase [PF00692.23]
DRAMv	vOTU1457	03V_38_length_90744_cov_58.633726||full_38	K21636	ribonucleoside-triphosphate reductase (formate) [EC:1.1.98.6]	PF13597.10, PF03477.20	Anaerobic ribonucleoside-triphosphate reductase [PF13597.10]; ATP cone domain [PF03477.20]
DRAMv	vOTU1457	03V_38_length_90744_cov_58.633726||full_41	K21636	ribonucleoside-triphosphate reductase (formate) [EC:1.1.98.6]	PF13597.10	Anaerobic ribonucleoside-triphosphate reductase [PF13597.10]
VIBRANT	vOTU1459	03V_39_length_90008_cov_26.575100||full_143	K03279	waaJ, rfaJ; UDP-glucose:(galactosyl)LPS alpha-1,2-glucosyltransferase [EC:2.4.1.58]	PF01501.20	Glycosyl transferase family 8
DRAMv	vOTU1463	03V_396_length_29283_cov_10.837656||full_9	K00789	S-adenosylmethionine synthetase [EC:2.5.1.6]	PF00438.24	S-adenosylmethionine synthetase, N-terminal domain [PF00438.24]
VIBRANT	vOTU1463	03V_396_length_29283_cov_10.837656||full_9	K00789	metK; S-adenosylmethionine synthetase [EC:2.5.1.6]	PF00438.20	S-adenosylmethionine synthetase, N-terminal domain
VIBRANT	vOTU1470	03V_41_length_87901_cov_7.830852||full_106	K02078	acpP; acyl carrier protein	PF00550.25	Phosphopantetheine attachment site
DRAMv	vOTU1473	03V_419_length_28182_cov_7.963700||full_38	K00789	S-adenosylmethionine synthetase [EC:2.5.1.6]	PF00438.24	S-adenosylmethionine synthetase, N-terminal domain [PF00438.24]
VIBRANT	vOTU1473	03V_419_length_28182_cov_7.963700||full_38	K00789	metK; S-adenosylmethionine synthetase [EC:2.5.1.6]	PF00438.20	S-adenosylmethionine synthetase, N-terminal domain
DRAMv	vOTU1474	03V_42_length_86799_cov_10.227935||full_31			PF13385.10	Concanavalin A-like lectin/glucanases superfamily [PF13385.10]
DRAMv	vOTU1474	03V_42_length_86799_cov_10.227935||full_43	K01520	dUTP diphosphatase [EC:3.6.1.23]	PF00692.23	dUTPase [PF00692.23]
DRAMv	vOTU1474	03V_42_length_86799_cov_10.227935||full_55			PF00625.25	Guanylate kinase [PF00625.25]
DRAMv	vOTU1489	03V_46_length_80009_cov_15.808065||full_68			PF11775.12	Cobalamin biosynthesis protein CobT VWA domain [PF11775.12]
VIBRANT	vOTU1502	03V_496_length_25871_cov_511.186938||full_8	K07258	dacC, dacA, dacD; serine-type D-Ala-D-Ala carboxypeptidase (penicillin-binding protein 5/6) [EC:3.4.16.4]
DRAMv	vOTU1523	03V_54_length_77102_cov_31.860293||full_89	K00558	DNA (cytosine-5)-methyltransferase 1 [EC:2.1.1.37]	PF00145.21	C-5 cytosine-specific DNA methylase [PF00145.21]
VIBRANT	vOTU1523	03V_54_length_77102_cov_31.860293||full_89	K00558	DNMT1, dcm; DNA (cytosine-5)-methyltransferase 1 [EC:2.1.1.37]	PF00145.17	C-5 cytosine-specific DNA methylase
VIBRANT	vOTU1529	03V_55_length_77091_cov_51.773638||full_45	K09882	cobS; cobaltochelatase CobS [EC:6.6.1.2]	PF07728.14	AAA domain (dynein-related subfamily)
DRAMv	vOTU1562	03V_65_length_70617_cov_315.453360||full_65	K01520	dUTP diphosphatase [EC:3.6.1.23]	PF00692.23	dUTPase [PF00692.23]
DRAMv	vOTU1579	03V_699_length_21345_cov_243.983701||full_6	K00558	DNA (cytosine-5)-methyltransferase 1 [EC:2.1.1.37]	PF00145.21	C-5 cytosine-specific DNA methylase [PF00145.21]
VIBRANT	vOTU1579	03V_699_length_21345_cov_243.983701||full_6	K00558	DNMT1, dcm; DNA (cytosine-5)-methyltransferase 1 [EC:2.1.1.37]	PF00145.17	C-5 cytosine-specific DNA methylase
DRAMv	vOTU1580	03V_7_length_161903_cov_12.991270||full_130	K21636	ribonucleoside-triphosphate reductase (formate) [EC:1.1.98.6]	PF13597.10, PF03477.20	Anaerobic ribonucleoside-triphosphate reductase [PF13597.10]; ATP cone domain [PF03477.20]
DRAMv	vOTU1580	03V_7_length_161903_cov_12.991270||full_133	K01491	methylenetetrahydrofolate dehydrogenase (NADP+) / methenyltetrahydrofolate cyclohydrolase [EC:1.5.1.5 3.5.4.9]	PF02882.23, PF00763.27	Tetrahydrofolate dehydrogenase/cyclohydrolase, NAD(P)-binding domain [PF02882.23]; Tetrahydrofolate dehydrogenase/cyclohydrolase, catalytic domain [PF00763.27]
VIBRANT	vOTU1580	03V_7_length_161903_cov_12.991270||full_133	K01491	folD; methylenetetrahydrofolate dehydrogenase (NADP+) / methenyltetrahydrofolate cyclohydrolase [EC:1.5.1.5 3.5.4.9]	PF02882.19	Tetrahydrofolate dehydrogenase/cyclohydrolase, NAD(P)-binding domain
DRAMv	vOTU1580	03V_7_length_161903_cov_12.991270||full_94			PF00535.30, PF13641.10	Glycosyl transferase family 2 [PF00535.30]; Glycosyltransferase like family 2 [PF13641.10]	GT2_Glycos_transf_2	GT2 cellulose synthase (EC 2.4.1.12); chitin synthase (EC 2.4.1.16); dolichyl-phosphate beta-D-mannosyltransferase (EC 2.4.1.83); dolichyl-phosphate beta-glucosyltransferase (EC 2.4.1.117); N-acetylglucosaminyltransferase (EC 2.4.1.-); N-acetylgalactosaminyltransferase (EC 2.4.1.-); hyaluronan synthase (EC 2.4.1.212); chitin oligosaccharide synthase (EC 2.4.1.-); beta-1,3-glucan synthase (EC 2.4.…
DRAMv	vOTU1580	03V_7_length_161903_cov_12.991270||full_95			PF04765.17, PF00535.30, PF13641.10	TOD1/MUCI70, glycosyltransferase-like domain [PF04765.17]; Glycosyl transferase family 2 [PF00535.30]; Glycosyltransferase like family 2 [PF13641.10]	GT2_Glycos_transf_2; GT2_Glyco_tranf_2_2; GT2_Glyco_tranf_2_3	GT2 cellulose synthase (EC 2.4.1.12); chitin synthase (EC 2.4.1.16); dolichyl-phosphate beta-D-mannosyltransferase (EC 2.4.1.83); dolichyl-phosphate beta-glucosyltransferase (EC 2.4.1.117); N-acetylglucosaminyltransferase (EC 2.4.1.-); N-acetylgalactosaminyltransferase (EC 2.4.1.-); hyaluronan synthase (EC 2.4.1.212); chitin oligosaccharide synthase (EC 2.4.1.-); beta-1,3-glucan synthase (EC 2.4.…
DRAMv	vOTU1590	03V_735_length_20689_cov_7.935543||full_23	K01611	S-adenosylmethionine decarboxylase [EC:4.1.1.50]	PF02675.19	S-adenosylmethionine decarboxylase [PF02675.19]
DRAMv	vOTU1610	03V_84_length_60703_cov_44.614266||full_54	K00703	starch synthase [EC:2.4.1.21]	PF00534.24, PF13692.10	Glycosyl transferases group 1 [PF00534.24]; Glycosyl transferases group 1 [PF13692.10]	GT5	GT5 UDP-Glc: glycogen glucosyltransferase (EC 2.4.1.11); ADP-Glc: starch glucosyltransferase (EC 2.4.1.21); NDP-Glc: starch glucosyltransferase (EC 2.4.1.242); UDP-Glc: alpha-1,3-glucan synthase (EC 2.4.1.183) UDP-Glc: alpha-1,4-glucan synthase (EC 2.4.1.-)
VIBRANT	vOTU1610	03V_84_length_60703_cov_44.614266||full_54	K00703	glgA; starch synthase [EC:2.4.1.21]
DRAMv	vOTU1614	03V_86_length_59520_cov_7.117582||full_58	K01520	dUTP diphosphatase [EC:3.6.1.23]	PF00692.23	dUTPase [PF00692.23]		0
DRAMv	vOTU1620	03V_9_length_148655_cov_9.225895||full_57			PF05547.15	Immune inhibitor A peptidase M6, catalytic domain [PF05547.15]
DRAMv	vOTU1620	03V_9_length_148655_cov_9.225895||full_87	K21636	ribonucleoside-triphosphate reductase (formate) [EC:1.1.98.6]	PF13597.10	Anaerobic ribonucleoside-triphosphate reductase [PF13597.10]		0
DRAMv	vOTU1626	03V_92_length_56807_cov_15.506343||full_58	K06920	7-cyano-7-deazaguanine synthase [EC:6.3.4.20]	PF06508.17	Queuosine biosynthesis protein QueC [PF06508.17]		0
VIBRANT	vOTU1626	03V_92_length_56807_cov_15.506343||full_58	K06920	queC; 7-cyano-7-deazaguanine synthase [EC:6.3.4.20]	PF06508.13	Queuosine biosynthesis protein QueC
VIBRANT	vOTU1626	03V_92_length_56807_cov_15.506343||full_85	K06167	phnP; phosphoribosyl 1,2-cyclic phosphate phosphodiesterase [EC:3.1.4.55]	PF12706.7	Beta-lactamase superfamily domain
VIBRANT	vOTU1634	03V_97_length_54050_cov_64.517233||full_28	K01218	gmuG; mannan endo-1,4-beta-mannosidase [EC:3.2.1.78]	PF13927.6	Immunoglobulin domain
VIBRANT	vOTU1635	04V_1_length_180617_cov_18.907854||full_141	K08281	pncA; nicotinamidase/pyrazinamidase [EC:3.5.1.19 3.5.1.-]	PF00857.20	Isochorismatase family
DRAMv	vOTU1636	04V_10_length_115439_cov_21.410776||full_142	K01520	dUTP diphosphatase [EC:3.6.1.23]	PF00692.23	dUTPase [PF00692.23]		0
VIBRANT	vOTU1636	04V_10_length_115439_cov_21.410776||full_31	K00558	DNMT1, dcm; DNA (cytosine-5)-methyltransferase 1 [EC:2.1.1.37]	PF00145.17	C-5 cytosine-specific DNA methylase
DRAMv	vOTU1637	04V_100_length_52459_cov_16.853542||full_26			PF13561.10, PF00106.29	Enoyl-(Acyl carrier protein) reductase [PF13561.10]; short chain dehydrogenase [PF00106.29]		0
VIBRANT	vOTU1637	04V_100_length_52459_cov_16.853542||full_26	K00059	fabG, OAR1; 3-oxoacyl-[acyl-carrier protein] reductase [EC:1.1.1.100]	PF13561.6	Enoyl-(Acyl carrier protein) reductase
DRAMv	vOTU1637	04V_100_length_52459_cov_16.853542||full_44	K01507	inorganic pyrophosphatase [EC:3.6.1.1]	PF00719.23	Inorganic pyrophosphatase [PF00719.23]		0
VIBRANT	vOTU1657	04V_109_length_51284_cov_13.290909||full_20	K03275	waaO, rfaI; UDP-glucose:(glucosyl)LPS alpha-1,3-glucosyltransferase [EC:2.4.1.-]	PF01501.20	Glycosyl transferase family 8
DRAMv	vOTU1658	04V_11_length_115137_cov_19.327923||full_7	K01520	dUTP diphosphatase [EC:3.6.1.23]	PF00692.23	dUTPase [PF00692.23]		0
VIBRANT	vOTU1664	04V_113_length_50831_cov_7.225618||full_58	K06167	phnP; phosphoribosyl 1,2-cyclic phosphate phosphodiesterase [EC:3.1.4.55]	PF12706.7	Beta-lactamase superfamily domain
DRAMv	vOTU1667	04V_116_length_50660_cov_23.820057||full_38			PF00535.30, PF00534.24	Glycosyl transferase family 2 [PF00535.30]; Glycosyl transferases group 1 [PF00534.24]		0
DRAMv	vOTU1671	04V_118_length_50475_cov_12.365232||full_44	K01737	6-pyruvoyltetrahydropterin/6-carboxytetrahydropterin synthase [EC:4.2.3.12 4.1.2.50]	PF01242.23	6-pyruvoyl tetrahydropterin synthase [PF01242.23]		0
VIBRANT	vOTU1671	04V_118_length_50475_cov_12.365232||full_44	K01737	queD, ptpS, PTS; 6-pyruvoyltetrahydropterin/6-carboxytetrahydropterin synthase [EC:4.2.3.12 4.1.2.50]	PF01242.19	6-pyruvoyl tetrahydropterin synthase
DRAMv	vOTU1671	04V_118_length_50475_cov_12.365232||full_47	K01495	GTP cyclohydrolase IA [EC:3.5.4.16]	PF01227.26	GTP cyclohydrolase I [PF01227.26]		0
VIBRANT	vOTU1671	04V_118_length_50475_cov_12.365232||full_47	K01495	GCH1, folE; GTP cyclohydrolase IA [EC:3.5.4.16]	PF01227.22	GTP cyclohydrolase I
DRAMv	vOTU1671	04V_118_length_50475_cov_12.365232||full_50	K06920	7-cyano-7-deazaguanine synthase [EC:6.3.4.20]	PF06508.17	Queuosine biosynthesis protein QueC [PF06508.17]		0
VIBRANT	vOTU1671	04V_118_length_50475_cov_12.365232||full_50	K06920	queC; 7-cyano-7-deazaguanine synthase [EC:6.3.4.20]	PF06508.13	Queuosine biosynthesis protein QueC
VIBRANT	vOTU1673	04V_12_length_114279_cov_64.949223||full_162	K08281	pncA; nicotinamidase/pyrazinamidase [EC:3.5.1.19 3.5.1.-]	PF00857.20	Isochorismatase family
DRAMv	vOTU1673	04V_12_length_114279_cov_64.949223||full_84	K01520	dUTP diphosphatase [EC:3.6.1.23]	PF00692.23	dUTPase [PF00692.23]		0
DRAMv	vOTU1673	04V_12_length_114279_cov_64.949223||full_85	K01520	dUTP diphosphatase [EC:3.6.1.23]	PF00692.23	dUTPase [PF00692.23]		0
VIBRANT	vOTU1684	04V_126_length_48793_cov_14.728384||full_40	K09882	cobS; cobaltochelatase CobS [EC:6.6.1.2]	PF07728.14	AAA domain (dynein-related subfamily)
DRAMv	vOTU1688	04V_13_length_112758_cov_92.287499||full_89			PF02562.20	PhoH-like protein [PF02562.20]		0
VIBRANT	vOTU1689	04V_130_length_48210_cov_34.905077||full_34	K09882	cobS; cobaltochelatase CobS [EC:6.6.1.2]	PF07728.14	AAA domain (dynein-related subfamily)
DRAMv	vOTU1714	04V_148_length_46532_cov_9.600684||full_68			PF03721.18, PF00984.23	UDP-glucose/GDP-mannose dehydrogenase family, NAD binding domain [PF03721.18]; UDP-glucose/GDP-mannose dehydrogenase family, central domain [PF00984.23]
VIBRANT	vOTU1714	04V_148_length_46532_cov_9.600684||full_68	K00012	UGDH, ugd; UDPglucose 6-dehydrogenase [EC:1.1.1.22]	PF00984.19	UDP-glucose/GDP-mannose dehydrogenase family, central domain
DRAMv	vOTU1720	04V_153_length_46103_cov_6.572794||full_36	K00558	DNA (cytosine-5)-methyltransferase 1 [EC:2.1.1.37]	PF00145.21	C-5 cytosine-specific DNA methylase [PF00145.21]
VIBRANT	vOTU1720	04V_153_length_46103_cov_6.572794||full_36	K00558	DNMT1, dcm; DNA (cytosine-5)-methyltransferase 1 [EC:2.1.1.37]	PF00145.17	C-5 cytosine-specific DNA methylase
DRAMv	vOTU1729	04V_16_length_111145_cov_7.434585||full_101	K21636	ribonucleoside-triphosphate reductase (formate) [EC:1.1.98.6]	PF13597.10, PF03477.20	Anaerobic ribonucleoside-triphosphate reductase [PF13597.10]; ATP cone domain [PF03477.20]
VIBRANT	vOTU1738	04V_169_length_43788_cov_5.877095||full_53	K09882	cobS; cobaltochelatase CobS [EC:6.6.1.2]	PF07728.14	AAA domain (dynein-related subfamily)
DRAMv	vOTU1739	04V_17_length_108195_cov_23.162761||full_7			PF00625.25	Guanylate kinase [PF00625.25]
DRAMv	vOTU1750	04V_178_length_42521_cov_38.005440||full_27	K02395	peptidoglycan hydrolase FlgJ	PF01832.24	Mannosyl-glycoprotein endo-beta-N-acetylglucosaminidase [PF01832.24]	GH73	GH73 lysozyme (EC 3.2.1.17); mannosyl-glycoprotein endo-beta-N-acetylglucosaminidase (EC 3.2.1.96); peptidoglycan hydrolase with endo-beta-N-acetylglucosaminidase specificity (EC 3.2.1.-)
DRAMv	vOTU1750	04V_178_length_42521_cov_38.005440||full_45	K01520	dUTP diphosphatase [EC:3.6.1.23]	PF00692.23	dUTPase [PF00692.23]
DRAMv	vOTU1751	04V_179_length_42424_cov_11.206495||full_32	K00789	S-adenosylmethionine synthetase [EC:2.5.1.6]	PF00438.24, PF02772.20, PF02773.20	S-adenosylmethionine synthetase, N-terminal domain [PF00438.24]; S-adenosylmethionine synthetase, central domain [PF02772.20]; S-adenosylmethionine synthetase, C-terminal domain [PF02773.20]
VIBRANT	vOTU1751	04V_179_length_42424_cov_11.206495||full_32	K00789	metK; S-adenosylmethionine synthetase [EC:2.5.1.6]	PF00438.20	S-adenosylmethionine synthetase, N-terminal domain
DRAMv	vOTU1765	04V_196_length_41075_cov_16.708922||full_16	K21636	ribonucleoside-triphosphate reductase (formate) [EC:1.1.98.6]	PF13597.10	Anaerobic ribonucleoside-triphosphate reductase [PF13597.10]
DRAMv	vOTU1769	04V_2_length_162001_cov_20.514844||full_13			PF02562.20	PhoH-like protein [PF02562.20]
DRAMv	vOTU1769	04V_2_length_162001_cov_20.514844||full_41			PF00625.25	Guanylate kinase [PF00625.25]
DRAMv	vOTU1769	04V_2_length_162001_cov_20.514844||full_42	K21636	ribonucleoside-triphosphate reductase (formate) [EC:1.1.98.6]	PF13597.10, PF03477.20	Anaerobic ribonucleoside-triphosphate reductase [PF13597.10]; ATP cone domain [PF03477.20]
DRAMv	vOTU1769	04V_2_length_162001_cov_20.514844||full_46	K21636	ribonucleoside-triphosphate reductase (formate) [EC:1.1.98.6]	PF13597.10	Anaerobic ribonucleoside-triphosphate reductase [PF13597.10]
DRAMv	vOTU1769	04V_2_length_162001_cov_20.514844||full_52	K01520	dUTP diphosphatase [EC:3.6.1.23]	PF00692.23	dUTPase [PF00692.23]
DRAMv	vOTU1776	04V_21_length_101497_cov_53.595897||full_111			PF02562.20	PhoH-like protein [PF02562.20]
DRAMv	vOTU1777	04V_213_length_39882_cov_57.443167||full_24			PF00534.24, PF13692.10	Glycosyl transferases group 1 [PF00534.24]; Glycosyl transferases group 1 [PF13692.10]
DRAMv	vOTU1778	04V_215_length_39613_cov_20.376055||full_25			PF00534.24	Glycosyl transferases group 1 [PF00534.24]
VIBRANT	vOTU1784	04V_224_length_39239_cov_25.143222||full_14	K00390	cysH; phosphoadenosine phosphosulfate reductase [EC:1.8.4.8 1.8.4.10]	PF01507.19	Phosphoadenosine phosphosulfate reductase family
DRAMv	vOTU1785	04V_225_length_39187_cov_24.902407||full_35	K00789	S-adenosylmethionine synthetase [EC:2.5.1.6]	PF00438.24	S-adenosylmethionine synthetase, N-terminal domain [PF00438.24]
VIBRANT	vOTU1785	04V_225_length_39187_cov_24.902407||full_35	K00789	metK; S-adenosylmethionine synthetase [EC:2.5.1.6]	PF00438.20	S-adenosylmethionine synthetase, N-terminal domain
DRAMv	vOTU1786	04V_226_length_39038_cov_5.768591||full_14			PF00551.23	Formyl transferase [PF00551.23]
VIBRANT	vOTU1786	04V_226_length_39038_cov_5.768591||full_14	K00601	E2.1.2.2; phosphoribosylglycinamide formyltransferase [EC:2.1.2.2]	PF00551.19	Formyl transferase
DRAMv	vOTU1792	04V_23_length_96907_cov_36.494239||full_126			PF02562.20	PhoH-like protein [PF02562.20]
DRAMv	vOTU1792	04V_23_length_96907_cov_36.494239||full_127			PF02562.20	PhoH-like protein [PF02562.20]
DRAMv	vOTU1792	04V_23_length_96907_cov_36.494239||full_71	K21636	ribonucleoside-triphosphate reductase (formate) [EC:1.1.98.6]	PF13597.10	Anaerobic ribonucleoside-triphosphate reductase [PF13597.10]
DRAMv	vOTU1792	04V_23_length_96907_cov_36.494239||full_74	K21636	ribonucleoside-triphosphate reductase (formate) [EC:1.1.98.6]	PF13597.10, PF03477.20	Anaerobic ribonucleoside-triphosphate reductase [PF13597.10]; ATP cone domain [PF03477.20]
DRAMv	vOTU1799	04V_24_length_94304_cov_9.799690||full_37	K01520	dUTP diphosphatase [EC:3.6.1.23]	PF00692.23	dUTPase [PF00692.23]
DRAMv	vOTU1799	04V_24_length_94304_cov_9.799690||full_39	K21636	ribonucleoside-triphosphate reductase (formate) [EC:1.1.98.6]	PF13597.10, PF03477.20	Anaerobic ribonucleoside-triphosphate reductase [PF13597.10]; ATP cone domain [PF03477.20]
DRAMv	vOTU1799	04V_24_length_94304_cov_9.799690||full_61			PF01832.24	Mannosyl-glycoprotein endo-beta-N-acetylglucosaminidase [PF01832.24]
VIBRANT	vOTU1804	04V_245_length_37731_cov_33.707825||full_35	K00390	cysH; phosphoadenosine phosphosulfate reductase [EC:1.8.4.8 1.8.4.10]	PF01507.19	Phosphoadenosine phosphosulfate reductase family
DRAMv	vOTU1812	04V_256_length_37021_cov_73.791700||full_30			PF00534.24	Glycosyl transferases group 1 [PF00534.24]
VIBRANT	vOTU1814	04V_26_length_92687_cov_34.001382||full_17	K03148	thiF; sulfur carrier protein ThiS adenylyltransferase [EC:2.7.7.73]	PF00899.21	ThiF family
DRAMv	vOTU1814	04V_26_length_92687_cov_34.001382||full_26	K01520	dUTP diphosphatase [EC:3.6.1.23]	PF00692.23	dUTPase [PF00692.23]
VIBRANT	vOTU1836	04V_288_length_35172_cov_12.219409||full_19	K03279	waaJ, rfaJ; UDP-glucose:(galactosyl)LPS alpha-1,2-glucosyltransferase [EC:2.4.1.58]	PF01501.20	Glycosyl transferase family 8
DRAMv	vOTU1841	04V_294_length_34979_cov_7.212060||full_46	K02395	peptidoglycan hydrolase FlgJ	PF01832.24, PF01471.22	Mannosyl-glycoprotein endo-beta-N-acetylglucosaminidase [PF01832.24]; Putative peptidoglycan binding domain [PF01471.22]	GH73	GH73 lysozyme (EC 3.2.1.17); mannosyl-glycoprotein endo-beta-N-acetylglucosaminidase (EC 3.2.1.96); peptidoglycan hydrolase with endo-beta-N-acetylglucosaminidase specificity (EC 3.2.1.-)
VIBRANT	vOTU1842	04V_295_length_34977_cov_30.834288||full_7	K00558	DNMT1, dcm; DNA (cytosine-5)-methyltransferase 1 [EC:2.1.1.37]	PF00145.17	C-5 cytosine-specific DNA methylase
DRAMv	vOTU1844	04V_3_length_150784_cov_9.115041||full_218	K01520	dUTP diphosphatase [EC:3.6.1.23]	PF00692.23	dUTPase [PF00692.23]
DRAMv	vOTU1844	04V_3_length_150784_cov_9.115041||full_223			PF02867.19, PF12637.11	Ribonucleotide reductase, barrel domain [PF02867.19]; TSCPD domain [PF12637.11]
VIBRANT	vOTU1848	04V_305_length_34468_cov_8.561270||full_23	K00558	DNMT1, dcm; DNA (cytosine-5)-methyltransferase 1 [EC:2.1.1.37]	PF00145.17	C-5 cytosine-specific DNA methylase
VIBRANT	vOTU1849	04V_306_length_34463_cov_5524.984422||full_24	K03279	waaJ, rfaJ; UDP-glucose:(galactosyl)LPS alpha-1,2-glucosyltransferase [EC:2.4.1.58]	PF01501.20	Glycosyl transferase family 8
DRAMv	vOTU1859	04V_317_length_33770_cov_29.624529||full_26	K00558	DNA (cytosine-5)-methyltransferase 1 [EC:2.1.1.37]	PF00145.21	C-5 cytosine-specific DNA methylase [PF00145.21]
VIBRANT	vOTU1859	04V_317_length_33770_cov_29.624529||full_26	K00558	DNMT1, dcm; DNA (cytosine-5)-methyltransferase 1 [EC:2.1.1.37]	PF00145.17	C-5 cytosine-specific DNA methylase
VIBRANT	vOTU1860	04V_318_length_33759_cov_29.713268||full_8	K00390	cysH; phosphoadenosine phosphosulfate reductase [EC:1.8.4.8 1.8.4.10]	PF01507.19	Phosphoadenosine phosphosulfate reductase family
DRAMv	vOTU1868	04V_33_length_88096_cov_11.095035||full_106	K01520	dUTP diphosphatase [EC:3.6.1.23]	PF00692.23	dUTPase [PF00692.23]
DRAMv	vOTU1868	04V_33_length_88096_cov_11.095035||full_43			PF13385.10, PF00354.21	Concanavalin A-like lectin/glucanases superfamily [PF13385.10]; Pentaxin family [PF00354.21]
VIBRANT	vOTU1877	04V_343_length_32239_cov_227.800180||full_24	K00390	cysH; phosphoadenosine phosphosulfate reductase [EC:1.8.4.8 1.8.4.10]
DRAMv	vOTU1878	04V_344_length_32192_cov_204.649812||full_29	K02395	peptidoglycan hydrolase FlgJ	PF01832.24, PF01510.29	Mannosyl-glycoprotein endo-beta-N-acetylglucosaminidase [PF01832.24]; N-acetylmuramoyl-L-alanine amidase [PF01510.29]
DRAMv	vOTU1878	04V_344_length_32192_cov_204.649812||full_34			PF00722.25, PF03935.19, PF02368.22	Glycosyl hydrolases family 16 [PF00722.25]; Beta-glucan synthesis-associated protein SKN1/KRE6/Sbg1 [PF03935.19]; Bacterial Ig-like domain (group 2) [PF02368.22]	GH16; GH16_3; GH16_5; GH16_6; GH16_7	GH16 xyloglucan:xyloglucosyltransferase (EC 2.4.1.207); keratan-sulfate endo-1,4-beta-galactosidase (EC 3.2.1.103); endo-1,3-beta-glucanase / laminarinase (EC 3.2.1.39); endo-1,3(4)-beta-glucanase (EC 3.2.1.6); licheninase (EC 3.2.1.73); beta-agarase (EC 3.2.1.81); kappa;-carrageenase (EC 3.2.1.83); xyloglucanase (EC 3.2.1.151); endo-beta-1,3-galactanase (EC 3.2.1.181); [retaining] beta-porphyran…
DRAMv	vOTU1885	04V_35_length_87060_cov_18.529498||full_29	K21636	ribonucleoside-triphosphate reductase (formate) [EC:1.1.98.6]	PF13597.10	Anaerobic ribonucleoside-triphosphate reductase [PF13597.10]
DRAMv	vOTU1885	04V_35_length_87060_cov_18.529498||full_36	K01520	dUTP diphosphatase [EC:3.6.1.23]	PF00692.23	dUTPase [PF00692.23]
DRAMv	vOTU1907	04V_387_length_30390_cov_63.468765||full_40			PF00535.30, PF13641.10	Glycosyl transferase family 2 [PF00535.30]; Glycosyltransferase like family 2 [PF13641.10]	GT2_Glycos_transf_2	GT2 cellulose synthase (EC 2.4.1.12); chitin synthase (EC 2.4.1.16); dolichyl-phosphate beta-D-mannosyltransferase (EC 2.4.1.83); dolichyl-phosphate beta-glucosyltransferase (EC 2.4.1.117); N-acetylglucosaminyltransferase (EC 2.4.1.-); N-acetylgalactosaminyltransferase (EC 2.4.1.-); hyaluronan synthase (EC 2.4.1.212); chitin oligosaccharide synthase (EC 2.4.1.-); beta-1,3-glucan synthase (EC 2.4.…
DRAMv	vOTU1907	04V_387_length_30390_cov_63.468765||full_41			PF00534.24	Glycosyl transferases group 1 [PF00534.24]
DRAMv	vOTU1908	04V_39_length_82480_cov_12.138477||full_53	K21636	ribonucleoside-triphosphate reductase (formate) [EC:1.1.98.6]	PF13597.10	Anaerobic ribonucleoside-triphosphate reductase [PF13597.10]
DRAMv	vOTU1912	04V_395_length_29976_cov_7.474416||full_31	K02395	peptidoglycan hydrolase FlgJ	PF01832.24, PF01471.22	Mannosyl-glycoprotein endo-beta-N-acetylglucosaminidase [PF01832.24]; Putative peptidoglycan binding domain [PF01471.22]	GH73	GH73 lysozyme (EC 3.2.1.17); mannosyl-glycoprotein endo-beta-N-acetylglucosaminidase (EC 3.2.1.96); peptidoglycan hydrolase with endo-beta-N-acetylglucosaminidase specificity (EC 3.2.1.-)
DRAMv	vOTU1920	04V_408_length_29417_cov_5.660003||full_12	K02395	peptidoglycan hydrolase FlgJ	PF01832.24	Mannosyl-glycoprotein endo-beta-N-acetylglucosaminidase [PF01832.24]	GH73	GH73 lysozyme (EC 3.2.1.17); mannosyl-glycoprotein endo-beta-N-acetylglucosaminidase (EC 3.2.1.96); peptidoglycan hydrolase with endo-beta-N-acetylglucosaminidase specificity (EC 3.2.1.-)
DRAMv	vOTU1926	04V_43_length_80519_cov_11.081527||full_44	K01495	GTP cyclohydrolase IA [EC:3.5.4.16]	PF01227.26	GTP cyclohydrolase I [PF01227.26]
VIBRANT	vOTU1926	04V_43_length_80519_cov_11.081527||full_44	K01495	GCH1, folE; GTP cyclohydrolase IA [EC:3.5.4.16]	PF01227.22	GTP cyclohydrolase I
DRAMv	vOTU1926	04V_43_length_80519_cov_11.081527||full_45	K06920	7-cyano-7-deazaguanine synthase [EC:6.3.4.20]	PF06508.17	Queuosine biosynthesis protein QueC [PF06508.17]
VIBRANT	vOTU1926	04V_43_length_80519_cov_11.081527||full_45	K06920	queC; 7-cyano-7-deazaguanine synthase [EC:6.3.4.20]	PF06508.13	Queuosine biosynthesis protein QueC
DRAMv	vOTU1926	04V_43_length_80519_cov_11.081527||full_50	K01737	6-pyruvoyltetrahydropterin/6-carboxytetrahydropterin synthase [EC:4.2.3.12 4.1.2.50]	PF01242.23	6-pyruvoyl tetrahydropterin synthase [PF01242.23]
VIBRANT	vOTU1926	04V_43_length_80519_cov_11.081527||full_50	K01737	queD, ptpS, PTS; 6-pyruvoyltetrahydropterin/6-carboxytetrahydropterin synthase [EC:4.2.3.12 4.1.2.50]	PF01242.19	6-pyruvoyl tetrahydropterin synthase
DRAMv	vOTU1926	04V_43_length_80519_cov_11.081527||full_67	K00789	S-adenosylmethionine synthetase [EC:2.5.1.6]	PF00438.24, PF02773.20, PF02772.20	S-adenosylmethionine synthetase, N-terminal domain [PF00438.24]; S-adenosylmethionine synthetase, C-terminal domain [PF02773.20]; S-adenosylmethionine synthetase, central domain [PF02772.20]
VIBRANT	vOTU1926	04V_43_length_80519_cov_11.081527||full_67	K00789	metK; S-adenosylmethionine synthetase [EC:2.5.1.6]	PF00438.20	S-adenosylmethionine synthetase, N-terminal domain
DRAMv	vOTU1926	04V_43_length_80519_cov_11.081527||full_70	K01520	dUTP diphosphatase [EC:3.6.1.23]	PF00692.23	dUTPase [PF00692.23]
DRAMv	vOTU1927	04V_432_length_28345_cov_10.621916||full_24	K02395	peptidoglycan hydrolase FlgJ	PF01832.24, PF05257.20	Mannosyl-glycoprotein endo-beta-N-acetylglucosaminidase [PF01832.24]; CHAP domain [PF05257.20]	GH73	GH73 lysozyme (EC 3.2.1.17); mannosyl-glycoprotein endo-beta-N-acetylglucosaminidase (EC 3.2.1.96); peptidoglycan hydrolase with endo-beta-N-acetylglucosaminidase specificity (EC 3.2.1.-)
DRAMv	vOTU1938	04V_454_length_27687_cov_37.817349||full_40			PF00535.30, PF13641.10	Glycosyl transferase family 2 [PF00535.30]; Glycosyltransferase like family 2 [PF13641.10]	GT2_Glycos_transf_2	GT2 cellulose synthase (EC 2.4.1.12); chitin synthase (EC 2.4.1.16); dolichyl-phosphate beta-D-mannosyltransferase (EC 2.4.1.83); dolichyl-phosphate beta-glucosyltransferase (EC 2.4.1.117); N-acetylglucosaminyltransferase (EC 2.4.1.-); N-acetylgalactosaminyltransferase (EC 2.4.1.-); hyaluronan synthase (EC 2.4.1.212); chitin oligosaccharide synthase (EC 2.4.1.-); beta-1,3-glucan synthase (EC 2.4.…
DRAMv	vOTU1942	04V_469_length_27320_cov_18.949056||full_26	K00560	thymidylate synthase [EC:2.1.1.45]	PF00303.23	Thymidylate synthase [PF00303.23]
DRAMv	vOTU1946	04V_49_length_76432_cov_70.244864||full_78	K01520	dUTP diphosphatase [EC:3.6.1.23]	PF00692.23	dUTPase [PF00692.23]
DRAMv	vOTU1950	04V_5_length_140733_cov_10.774833||full_12	K01520	dUTP diphosphatase [EC:3.6.1.23]	PF00692.23	dUTPase [PF00692.23]
VIBRANT	vOTU1952	04V_502_length_26209_cov_6.533226||full_23	K00390	cysH; phosphoadenosine phosphosulfate reductase [EC:1.8.4.8 1.8.4.10]	PF01507.19	Phosphoadenosine phosphosulfate reductase family
DRAMv	vOTU1963	04V_539_length_25063_cov_10.432821||full_7			PF01841.23	Transglutaminase-like superfamily [PF01841.23]
VIBRANT	vOTU1975	04V_574_length_24158_cov_21.395096||full_12	K22227	ahbD; heme synthase	PF04055.21	Radical SAM superfamily
DRAMv	vOTU1977	04V_58_length_68898_cov_47.827245||full_23			PF02562.20	PhoH-like protein [PF02562.20]
DRAMv	vOTU1977	04V_58_length_68898_cov_47.827245||full_3	K21636	ribonucleoside-triphosphate reductase (formate) [EC:1.1.98.6]	PF13597.10, PF03477.20	Anaerobic ribonucleoside-triphosphate reductase [PF13597.10]; ATP cone domain [PF03477.20]
DRAMv	vOTU1977	04V_58_length_68898_cov_47.827245||full_35	K01520	dUTP diphosphatase [EC:3.6.1.23]	PF00692.23	dUTPase [PF00692.23]
DRAMv	vOTU1977	04V_58_length_68898_cov_47.827245||full_7	K21636	ribonucleoside-triphosphate reductase (formate) [EC:1.1.98.6]	PF13597.10	Anaerobic ribonucleoside-triphosphate reductase [PF13597.10]
VIBRANT	vOTU1982	04V_6_length_129872_cov_8.959289||full_95	K02433	gatA, QRSL1; aspartyl-tRNA(Asn)/glutamyl-tRNA(Gln) amidotransferase subunit A [EC:6.3.5.6 6.3.5.7]	PF01425.21	Amidase
DRAMv	vOTU1989	04V_62_length_65736_cov_11.505900||full_101	K01520	dUTP diphosphatase [EC:3.6.1.23]	PF00692.23	dUTPase [PF00692.23]
VIBRANT	vOTU1993	04V_63_length_63951_cov_8.397787||full_37	K00390	cysH; phosphoadenosine phosphosulfate reductase [EC:1.8.4.8 1.8.4.10]
VIBRANT	vOTU1995	04V_638_length_22449_cov_23.930696||full_22	K22227	ahbD; heme synthase	PF04055.21	Radical SAM superfamily
DRAMv	vOTU2010	04V_68_length_62102_cov_6.355489||full_65	K00789	S-adenosylmethionine synthetase [EC:2.5.1.6]	PF00438.24	S-adenosylmethionine synthetase, N-terminal domain [PF00438.24]
VIBRANT	vOTU2010	04V_68_length_62102_cov_6.355489||full_65	K00789	metK; S-adenosylmethionine synthetase [EC:2.5.1.6]	PF00438.20	S-adenosylmethionine synthetase, N-terminal domain
DRAMv	vOTU2014	04V_698_length_21209_cov_102.971778||full_25			PF00534.24, PF13692.10	Glycosyl transferases group 1 [PF00534.24]; Glycosyl transferases group 1 [PF13692.10]
DRAMv	vOTU2015	04V_7_length_124397_cov_87.809107||full_66	K00525	ribonucleoside-diphosphate reductase alpha chain [EC:1.17.4.1]	PF02867.19	Ribonucleotide reductase, barrel domain [PF02867.19]
DRAMv	vOTU2034	04V_78_length_58925_cov_38.673246||full_58	K01520	dUTP diphosphatase [EC:3.6.1.23]	PF00692.23	dUTPase [PF00692.23]
DRAMv	vOTU2038	04V_8_length_121601_cov_60.490909||full_135			PF02562.20	PhoH-like protein [PF02562.20]
VIBRANT	vOTU2046	04V_84_length_56453_cov_21.143002||full_41	K21029	moeB; molybdopterin-synthase adenylyltransferase [EC:2.7.7.80]	PF00899.21	ThiF family
DRAMv	vOTU2052	04V_89_length_55225_cov_19.249683||full_59			PF00266.23	Aminotransferase class-V [PF00266.23]
VIBRANT	vOTU2052	04V_89_length_55225_cov_19.249683||full_59	K04487	iscS, NFS1; cysteine desulfurase [EC:2.8.1.7]	PF00266.19	Aminotransferase class-V
DRAMv	vOTU2068	05V_1_length_171833_cov_8.664614||full_142			PF02562.20	PhoH-like protein [PF02562.20]
DRAMv	vOTU2068	05V_1_length_171833_cov_8.664614||full_94	K21636	ribonucleoside-triphosphate reductase (formate) [EC:1.1.98.6]	PF13597.10	Anaerobic ribonucleoside-triphosphate reductase [PF13597.10]
DRAMv	vOTU2069	05V_10_length_119727_cov_26.299285||full_97			PF13385.10	Concanavalin A-like lectin/glucanases superfamily [PF13385.10]
DRAMv	vOTU2079	05V_11_length_118973_cov_25.969374||full_74	K01520	dUTP diphosphatase [EC:3.6.1.23]	PF00692.23	dUTPase [PF00692.23]
DRAMv	vOTU2080	05V_111_length_48580_cov_5.396497||full_1_51	K01520	dUTP diphosphatase [EC:3.6.1.23]	PF00692.23	dUTPase [PF00692.23]
DRAMv	vOTU2080	05V_111_length_48580_cov_5.396497||full_1_64	K00558	DNA (cytosine-5)-methyltransferase 1 [EC:2.1.1.37]	PF00145.21	C-5 cytosine-specific DNA methylase [PF00145.21]
VIBRANT	vOTU2080	05V_111_length_48580_cov_5.396497||full_1_64	K00558	DNMT1, dcm; DNA (cytosine-5)-methyltransferase 1 [EC:2.1.1.37]	PF00145.17	C-5 cytosine-specific DNA methylase
DRAMv	vOTU2089	05V_117_length_47657_cov_9.723730||full_55			PF00535.30, PF13641.10	Glycosyl transferase family 2 [PF00535.30]; Glycosyltransferase like family 2 [PF13641.10]	GT2_Glycos_transf_2	GT2 cellulose synthase (EC 2.4.1.12); chitin synthase (EC 2.4.1.16); dolichyl-phosphate beta-D-mannosyltransferase (EC 2.4.1.83); dolichyl-phosphate beta-glucosyltransferase (EC 2.4.1.117); N-acetylglucosaminyltransferase (EC 2.4.1.-); N-acetylgalactosaminyltransferase (EC 2.4.1.-); hyaluronan synthase (EC 2.4.1.212); chitin oligosaccharide synthase (EC 2.4.1.-); beta-1,3-glucan synthase (EC 2.4.…
DRAMv	vOTU2097	05V_122_length_47043_cov_38.953158||full_43	K00560	thymidylate synthase [EC:2.1.1.45]	PF00303.23	Thymidylate synthase [PF00303.23]
DRAMv	vOTU2113	05V_139_length_45187_cov_188.202495||full_19	K21636	ribonucleoside-triphosphate reductase (formate) [EC:1.1.98.6]	PF13597.10	Anaerobic ribonucleoside-triphosphate reductase [PF13597.10]
VIBRANT	vOTU2119	05V_143_length_44715_cov_11.561778||full_50	K00390	cysH; phosphoadenosine phosphosulfate reductase [EC:1.8.4.8 1.8.4.10]	PF01507.19	Phosphoadenosine phosphosulfate reductase family
DRAMv	vOTU2127	05V_15_length_109824_cov_13.543059||full_10	K01520	dUTP diphosphatase [EC:3.6.1.23]	PF00692.23	dUTPase [PF00692.23]
DRAMv	vOTU2127	05V_15_length_109824_cov_13.543059||full_131			PF13385.10	Concanavalin A-like lectin/glucanases superfamily [PF13385.10]
DRAMv	vOTU2127	05V_15_length_109824_cov_13.543059||full_98			PF02562.20	PhoH-like protein [PF02562.20]
DRAMv	vOTU2132	05V_155_length_43564_cov_18.009561||full_20	K00789	S-adenosylmethionine synthetase [EC:2.5.1.6]	PF00438.24, PF02773.20, PF02772.20	S-adenosylmethionine synthetase, N-terminal domain [PF00438.24]; S-adenosylmethionine synthetase, C-terminal domain [PF02773.20]; S-adenosylmethionine synthetase, central domain [PF02772.20]
VIBRANT	vOTU2132	05V_155_length_43564_cov_18.009561||full_20	K00789	metK; S-adenosylmethionine synthetase [EC:2.5.1.6]	PF00438.20	S-adenosylmethionine synthetase, N-terminal domain
DRAMv	vOTU2132	05V_155_length_43564_cov_18.009561||full_22	K01520	dUTP diphosphatase [EC:3.6.1.23]	PF00692.23	dUTPase [PF00692.23]
DRAMv	vOTU2134	05V_16_length_102040_cov_7.046124||full_58			PF00300.26, PF01467.30	Histidine phosphatase superfamily (branch 1) [PF00300.26]; Cytidylyltransferase-like [PF01467.30]
VIBRANT	vOTU2134	05V_16_length_102040_cov_7.046124||full_58	K22305	psp; phosphoserine phosphatase [EC:3.1.3.3]	PF00300.22	Histidine phosphatase superfamily (branch 1)
DRAMv	vOTU2142	05V_17_length_100443_cov_15.872415||full_30	K01520	dUTP diphosphatase [EC:3.6.1.23]	PF00692.23	dUTPase [PF00692.23]
DRAMv	vOTU2142	05V_17_length_100443_cov_15.872415||full_36	K21636	ribonucleoside-triphosphate reductase (formate) [EC:1.1.98.6]	PF13597.10	Anaerobic ribonucleoside-triphosphate reductase [PF13597.10]
DRAMv	vOTU2142	05V_17_length_100443_cov_15.872415||full_83	K00560	thymidylate synthase [EC:2.1.1.45]	PF00303.23	Thymidylate synthase [PF00303.23]
VIBRANT	vOTU2146	05V_172_length_41164_cov_5.378652||full_25	K21029	moeB; molybdopterin-synthase adenylyltransferase [EC:2.7.7.80]	PF00899.21	ThiF family
VIBRANT	vOTU2148	05V_175_length_40799_cov_20.118766||full_51	K00390	cysH; phosphoadenosine phosphosulfate reductase [EC:1.8.4.8 1.8.4.10]	PF01507.19	Phosphoadenosine phosphosulfate reductase family
DRAMv	vOTU2153	05V_18_length_99150_cov_13.708290||full_31	K01520	dUTP diphosphatase [EC:3.6.1.23]	PF00692.23	dUTPase [PF00692.23]
VIBRANT	vOTU2154	05V_180_length_40641_cov_9.008402||full_46	K00390	cysH; phosphoadenosine phosphosulfate reductase [EC:1.8.4.8 1.8.4.10]
DRAMv	vOTU2156	05V_183_length_40585_cov_8.068591||full_39	K01495	GTP cyclohydrolase IA [EC:3.5.4.16]	PF01227.26	GTP cyclohydrolase I [PF01227.26]
VIBRANT	vOTU2156	05V_183_length_40585_cov_8.068591||full_39	K01495	GCH1, folE; GTP cyclohydrolase IA [EC:3.5.4.16]	PF01227.22	GTP cyclohydrolase I
DRAMv	vOTU2156	05V_183_length_40585_cov_8.068591||full_41	K01737	6-pyruvoyltetrahydropterin/6-carboxytetrahydropterin synthase [EC:4.2.3.12 4.1.2.50]	PF01242.23	6-pyruvoyl tetrahydropterin synthase [PF01242.23]
VIBRANT	vOTU2156	05V_183_length_40585_cov_8.068591||full_41	K01737	queD, ptpS, PTS; 6-pyruvoyltetrahydropterin/6-carboxytetrahydropterin synthase [EC:4.2.3.12 4.1.2.50]	PF01242.19	6-pyruvoyl tetrahydropterin synthase
DRAMv	vOTU2156	05V_183_length_40585_cov_8.068591||full_42	K06920	7-cyano-7-deazaguanine synthase [EC:6.3.4.20]	PF06508.17	Queuosine biosynthesis protein QueC [PF06508.17]
VIBRANT	vOTU2156	05V_183_length_40585_cov_8.068591||full_42	K06920	queC; 7-cyano-7-deazaguanine synthase [EC:6.3.4.20]	PF06508.13	Queuosine biosynthesis protein QueC
VIBRANT	vOTU2162	05V_189_length_39576_cov_189.473875||full_21	K03279	waaJ, rfaJ; UDP-glucose:(galactosyl)LPS alpha-1,2-glucosyltransferase [EC:2.4.1.58]	PF01501.20	Glycosyl transferase family 8
VIBRANT	vOTU2169	05V_2_length_153598_cov_9.798311||full_51	K01270	pepD; dipeptidase D [EC:3.4.13.-]
DRAMv	vOTU2169	05V_2_length_153598_cov_9.798311||full_69	K21636	ribonucleoside-triphosphate reductase (formate) [EC:1.1.98.6]	PF13597.10, PF03477.20, PF14528.10	Anaerobic ribonucleoside-triphosphate reductase [PF13597.10]; ATP cone domain [PF03477.20]; LAGLIDADG-like domain [PF14528.10]
DRAMv	vOTU2169	05V_2_length_153598_cov_9.798311||full_74	K01520	dUTP diphosphatase [EC:3.6.1.23]	PF00692.23	dUTPase [PF00692.23]
DRAMv	vOTU2170	05V_20_length_98449_cov_45.271917||full_115	K01520	dUTP diphosphatase [EC:3.6.1.23]	PF00692.23	dUTPase [PF00692.23]
DRAMv	vOTU2177	05V_207_length_38073_cov_21.193671||full_26	K01495	GTP cyclohydrolase IA [EC:3.5.4.16]	PF01227.26	GTP cyclohydrolase I [PF01227.26]
VIBRANT	vOTU2177	05V_207_length_38073_cov_21.193671||full_26	K01495	GCH1, folE; GTP cyclohydrolase IA [EC:3.5.4.16]	PF01227.22	GTP cyclohydrolase I
DRAMv	vOTU2177	05V_207_length_38073_cov_21.193671||full_28	K01737	6-pyruvoyltetrahydropterin/6-carboxytetrahydropterin synthase [EC:4.2.3.12 4.1.2.50]	PF01242.23	6-pyruvoyl tetrahydropterin synthase [PF01242.23]
VIBRANT	vOTU2177	05V_207_length_38073_cov_21.193671||full_28	K01737	queD, ptpS, PTS; 6-pyruvoyltetrahydropterin/6-carboxytetrahydropterin synthase [EC:4.2.3.12 4.1.2.50]	PF01242.19	6-pyruvoyl tetrahydropterin synthase
VIBRANT	vOTU2179	05V_209_length_37916_cov_6.772536||full_34	K03279	waaJ, rfaJ; UDP-glucose:(galactosyl)LPS alpha-1,2-glucosyltransferase [EC:2.4.1.58]	PF01501.20	Glycosyl transferase family 8
DRAMv	vOTU2180	05V_21_length_96883_cov_9.530725||full_112	K01520	dUTP diphosphatase [EC:3.6.1.23]	PF00692.23	dUTPase [PF00692.23]
DRAMv	vOTU2193	05V_23_length_92682_cov_7.626470||full_72	K01520	dUTP diphosphatase [EC:3.6.1.23]	PF00692.23	dUTPase [PF00692.23]
VIBRANT	vOTU2202	05V_24_length_91901_cov_15.520262||full_52	K00390	cysH; phosphoadenosine phosphosulfate reductase [EC:1.8.4.8 1.8.4.10]	PF01507.19	Phosphoadenosine phosphosulfate reductase family
DRAMv	vOTU2204	05V_243_length_34788_cov_18.230127||full_1_33	K02395	peptidoglycan hydrolase FlgJ	PF01832.24, PF01471.22	Mannosyl-glycoprotein endo-beta-N-acetylglucosaminidase [PF01832.24]; Putative peptidoglycan binding domain [PF01471.22]	GH73	GH73 lysozyme (EC 3.2.1.17); mannosyl-glycoprotein endo-beta-N-acetylglucosaminidase (EC 3.2.1.96); peptidoglycan hydrolase with endo-beta-N-acetylglucosaminidase specificity (EC 3.2.1.-)
DRAMv	vOTU2209	05V_25_length_90257_cov_8.083302||full_60			PF01832.24	Mannosyl-glycoprotein endo-beta-N-acetylglucosaminidase [PF01832.24]
VIBRANT	vOTU2210	05V_250_length_34450_cov_10.196075||full_12	K00390	cysH; phosphoadenosine phosphosulfate reductase [EC:1.8.4.8 1.8.4.10]	PF01507.19	Phosphoadenosine phosphosulfate reductase family
DRAMv	vOTU2219	05V_260_length_34006_cov_7.493594||full_14			PF00535.30, PF13641.10	Glycosyl transferase family 2 [PF00535.30]; Glycosyltransferase like family 2 [PF13641.10]	GT2_Glycos_transf_2	GT2 cellulose synthase (EC 2.4.1.12); chitin synthase (EC 2.4.1.16); dolichyl-phosphate beta-D-mannosyltransferase (EC 2.4.1.83); dolichyl-phosphate beta-glucosyltransferase (EC 2.4.1.117); N-acetylglucosaminyltransferase (EC 2.4.1.-); N-acetylgalactosaminyltransferase (EC 2.4.1.-); hyaluronan synthase (EC 2.4.1.212); chitin oligosaccharide synthase (EC 2.4.1.-); beta-1,3-glucan synthase (EC 2.4.…
VIBRANT	vOTU2221	05V_264_length_33407_cov_16.658071||full_36	K03279	waaJ, rfaJ; UDP-glucose:(galactosyl)LPS alpha-1,2-glucosyltransferase [EC:2.4.1.58]	PF01501.20	Glycosyl transferase family 8
VIBRANT	vOTU2225	05V_27_length_88873_cov_59.005258||full_33	K13273	PMVK; phosphomevalonate kinase [EC:2.7.4.2]	PF04275.14	Phosphomevalonate kinase
VIBRANT	vOTU2225	05V_27_length_88873_cov_59.005258||full_59	K03275	waaO, rfaI; UDP-glucose:(glucosyl)LPS alpha-1,3-glucosyltransferase [EC:2.4.1.-]	PF01501.20	Glycosyl transferase family 8
DRAMv	vOTU2244	05V_3_length_144356_cov_30.409755||full_1_146	K01520	dUTP diphosphatase [EC:3.6.1.23]	PF00692.23	dUTPase [PF00692.23]
DRAMv	vOTU2247	05V_302_length_31435_cov_98.520172||full_37			PF03734.18	L,D-transpeptidase catalytic domain [PF03734.18]
DRAMv	vOTU2255	05V_316_length_30760_cov_6.159811||full_10	K01448	N-acetylmuramoyl-L-alanine amidase [EC:3.5.1.28]	PF01832.24, PF01520.22, PF08230.15	Mannosyl-glycoprotein endo-beta-N-acetylglucosaminidase [PF01832.24]; N-acetylmuramoyl-L-alanine amidase [PF01520.22]; CW_7 repeat [PF08230.15]	GH73	GH73 lysozyme (EC 3.2.1.17); mannosyl-glycoprotein endo-beta-N-acetylglucosaminidase (EC 3.2.1.96); peptidoglycan hydrolase with endo-beta-N-acetylglucosaminidase specificity (EC 3.2.1.-)
DRAMv	vOTU2286	05V_360_length_28531_cov_6.605949||full_38	K01448	N-acetylmuramoyl-L-alanine amidase [EC:3.5.1.28]	PF01832.24, PF01520.22, PF08230.15	Mannosyl-glycoprotein endo-beta-N-acetylglucosaminidase [PF01832.24]; N-acetylmuramoyl-L-alanine amidase [PF01520.22]; CW_7 repeat [PF08230.15]	GH73	GH73 lysozyme (EC 3.2.1.17); mannosyl-glycoprotein endo-beta-N-acetylglucosaminidase (EC 3.2.1.96); peptidoglycan hydrolase with endo-beta-N-acetylglucosaminidase specificity (EC 3.2.1.-)
DRAMv	vOTU2290	05V_37_length_79798_cov_19.723136||full_51			PF01841.23, PF04473.16	Transglutaminase-like superfamily [PF01841.23]; Transglutaminase-like domain [PF04473.16]
VIBRANT	vOTU2295	05V_38_length_79069_cov_6.175197||full_82	K00558	DNMT1, dcm; DNA (cytosine-5)-methyltransferase 1 [EC:2.1.1.37]	PF00145.17	C-5 cytosine-specific DNA methylase
DRAMv	vOTU2297	05V_383_length_27363_cov_44.110078||full_17			PF05704.16, PF04488.19	Capsular polysaccharide synthesis protein [PF05704.16]; Glycosyltransferase sugar-binding region containing DXD motif [PF04488.19]	GT32	GT32 alpha-1,6-mannosyltransferase (EC 2.4.1.-); alpha-1,4-N-acetylglucosaminyltransferase (EC 2.4.1.-); alpha-1,4-N-acetylgalactosaminyltransferase (EC 2.4.1.-); GDP-Man: inositol-phosphorylceramide transferase (EC 2.4.1.-); UDP-Gal: beta-galactoside alpha-1,4-galactosyltransferase (EC 2.4.1.-); UDP-Gal: lactose/N-acetyl-lactosamine alpha-1,4-galactosyltransferase (EC 2.4.1.-); UDP-Glc: protein …
DRAMv	vOTU2297	05V_383_length_27363_cov_44.110078||full_19			PF00534.24, PF13692.10	Glycosyl transferases group 1 [PF00534.24]; Glycosyl transferases group 1 [PF13692.10]
VIBRANT	vOTU2309	05V_40_length_76114_cov_113.926097||full_49	K03279	waaJ, rfaJ; UDP-glucose:(galactosyl)LPS alpha-1,2-glucosyltransferase [EC:2.4.1.58]	PF01501.20	Glycosyl transferase family 8
VIBRANT	vOTU2311	05V_403_length_26351_cov_12.891923||full_12	K06167	phnP; phosphoribosyl 1,2-cyclic phosphate phosphodiesterase [EC:3.1.4.55]	PF12706.7	Beta-lactamase superfamily domain
VIBRANT	vOTU2321	05V_427_length_25333_cov_5.576905||full_14	K00558	DNMT1, dcm; DNA (cytosine-5)-methyltransferase 1 [EC:2.1.1.37]	PF00145.17	C-5 cytosine-specific DNA methylase
DRAMv	vOTU2325	05V_436_length_25045_cov_6.351020||full_31	K00558	DNA (cytosine-5)-methyltransferase 1 [EC:2.1.1.37]	PF00145.21	C-5 cytosine-specific DNA methylase [PF00145.21]
VIBRANT	vOTU2325	05V_436_length_25045_cov_6.351020||full_31	K00558	DNMT1, dcm; DNA (cytosine-5)-methyltransferase 1 [EC:2.1.1.37]	PF00145.17	C-5 cytosine-specific DNA methylase
DRAMv	vOTU2330	05V_446_length_24728_cov_16.140923||full_5			PF05704.16, PF04488.19	Capsular polysaccharide synthesis protein [PF05704.16]; Glycosyltransferase sugar-binding region containing DXD motif [PF04488.19]	GT32	GT32 alpha-1,6-mannosyltransferase (EC 2.4.1.-); alpha-1,4-N-acetylglucosaminyltransferase (EC 2.4.1.-); alpha-1,4-N-acetylgalactosaminyltransferase (EC 2.4.1.-); GDP-Man: inositol-phosphorylceramide transferase (EC 2.4.1.-); UDP-Gal: beta-galactoside alpha-1,4-galactosyltransferase (EC 2.4.1.-); UDP-Gal: lactose/N-acetyl-lactosamine alpha-1,4-galactosyltransferase (EC 2.4.1.-); UDP-Glc: protein …
DRAMv	vOTU2330	05V_446_length_24728_cov_16.140923||full_6			PF00534.24, PF13692.10	Glycosyl transferases group 1 [PF00534.24]; Glycosyl transferases group 1 [PF13692.10]
VIBRANT	vOTU2331	05V_45_length_70549_cov_7.106349||full_43	K09882	cobS; cobaltochelatase CobS [EC:6.6.1.2]	PF07728.14	AAA domain (dynein-related subfamily)
DRAMv	vOTU2331	05V_45_length_70549_cov_7.106349||full_92	K00558	DNA (cytosine-5)-methyltransferase 1 [EC:2.1.1.37]	PF00145.21	C-5 cytosine-specific DNA methylase [PF00145.21]
VIBRANT	vOTU2331	05V_45_length_70549_cov_7.106349||full_92	K00558	DNMT1, dcm; DNA (cytosine-5)-methyltransferase 1 [EC:2.1.1.37]	PF00145.17	C-5 cytosine-specific DNA methylase
DRAMv	vOTU2343	05V_48_length_67964_cov_17.153146||full_93	K01520	dUTP diphosphatase [EC:3.6.1.23]	PF00692.23	dUTPase [PF00692.23]
VIBRANT	vOTU2349	05V_5_length_139184_cov_19.003860||full_46	K03275	waaO, rfaI; UDP-glucose:(glucosyl)LPS alpha-1,3-glucosyltransferase [EC:2.4.1.-]	PF01501.20	Glycosyl transferase family 8
VIBRANT	vOTU2363	05V_53_length_65524_cov_22.664941||full_9	K21029	moeB; molybdopterin-synthase adenylyltransferase [EC:2.7.7.80]	PF00899.21	ThiF family
DRAMv	vOTU2367	05V_544_length_21371_cov_10.503753||full_32	K02395	peptidoglycan hydrolase FlgJ	PF01832.24, PF01510.29	Mannosyl-glycoprotein endo-beta-N-acetylglucosaminidase [PF01832.24]; N-acetylmuramoyl-L-alanine amidase [PF01510.29]
DRAMv	vOTU2369	05V_55_length_64809_cov_17.427881||full_30	K21636	ribonucleoside-triphosphate reductase (formate) [EC:1.1.98.6]	PF13597.10	Anaerobic ribonucleoside-triphosphate reductase [PF13597.10]
DRAMv	vOTU2369	05V_55_length_64809_cov_17.427881||full_36	K01520	dUTP diphosphatase [EC:3.6.1.23]	PF00692.23	dUTPase [PF00692.23]
DRAMv	vOTU2374	05V_6_length_139034_cov_11.954892||full_159			PF02562.20, PF13638.10	PhoH-like protein [PF02562.20]; PIN domain [PF13638.10]
VIBRANT	vOTU2379	05V_619_length_19628_cov_11.496654||full_4	K03275	waaO, rfaI; UDP-glucose:(glucosyl)LPS alpha-1,3-glucosyltransferase [EC:2.4.1.-]	PF01501.20	Glycosyl transferase family 8
VIBRANT	vOTU2380	05V_62_length_61947_cov_16.920248||full_19	K01771	plc; 1-phosphatidylinositol phosphodiesterase [EC:4.6.1.13]
VIBRANT	vOTU2381	05V_63_length_61035_cov_17.661332||full_57	K01218	gmuG; mannan endo-1,4-beta-mannosidase [EC:3.2.1.78]	PF13895.6	Immunoglobulin domain
DRAMv	vOTU2397	05V_7_length_135424_cov_73.824029||full_63	K01520	dUTP diphosphatase [EC:3.6.1.23]	PF00692.23	dUTPase [PF00692.23]
DRAMv	vOTU2397	05V_7_length_135424_cov_73.824029||full_72	K21636	ribonucleoside-triphosphate reductase (formate) [EC:1.1.98.6]	PF13597.10, PF03477.20	Anaerobic ribonucleoside-triphosphate reductase [PF13597.10]; ATP cone domain [PF03477.20]
VIBRANT	vOTU2405	05V_748_length_17039_cov_5.687000||full_17	K00390	cysH; phosphoadenosine phosphosulfate reductase [EC:1.8.4.8 1.8.4.10]	PF01507.19	Phosphoadenosine phosphosulfate reductase family
DRAMv	vOTU2408	05V_76_length_56122_cov_6.911071||full_18	K01520	dUTP diphosphatase [EC:3.6.1.23]	PF00692.23	dUTPase [PF00692.23]
DRAMv	vOTU2416	05V_8_length_134975_cov_18.840557||full_198			PF02562.20	PhoH-like protein [PF02562.20]
DRAMv	vOTU2416	05V_8_length_134975_cov_18.840557||full_88	K21636	ribonucleoside-triphosphate reductase (formate) [EC:1.1.98.6]	PF13597.10	Anaerobic ribonucleoside-triphosphate reductase [PF13597.10]
DRAMv	vOTU2416	05V_8_length_134975_cov_18.840557||full_96	K01520	dUTP diphosphatase [EC:3.6.1.23]	PF00692.23	dUTPase [PF00692.23]
VIBRANT	vOTU2417	05V_81_length_55255_cov_22.287373||full_67	K00390	cysH; phosphoadenosine phosphosulfate reductase [EC:1.8.4.8 1.8.4.10]	PF01507.19	Phosphoadenosine phosphosulfate reductase family
DRAMv	vOTU2425	05V_89_length_53364_cov_5.948433||full_24	K21636	ribonucleoside-triphosphate reductase (formate) [EC:1.1.98.6]	PF13597.10, PF03477.20	Anaerobic ribonucleoside-triphosphate reductase [PF13597.10]; ATP cone domain [PF03477.20]
VIBRANT	vOTU2425	05V_89_length_53364_cov_5.948433||full_34	K21029	moeB; molybdopterin-synthase adenylyltransferase [EC:2.7.7.80]	PF00899.21	ThiF family
DRAMv	vOTU2431	05V_9_length_121978_cov_17.492467||full_125	K01737	6-pyruvoyltetrahydropterin/6-carboxytetrahydropterin synthase [EC:4.2.3.12 4.1.2.50]	PF01242.23	6-pyruvoyl tetrahydropterin synthase [PF01242.23]
VIBRANT	vOTU2431	05V_9_length_121978_cov_17.492467||full_125	K01737	queD, ptpS, PTS; 6-pyruvoyltetrahydropterin/6-carboxytetrahydropterin synthase [EC:4.2.3.12 4.1.2.50]	PF01242.19	6-pyruvoyl tetrahydropterin synthase
DRAMv	vOTU2435	05V_93_length_52873_cov_43.417812||full_74	K02990	small subunit ribosomal protein S6	PF01250.21	Ribosomal protein S6 [PF01250.21]
VIBRANT	vOTU2436	05V_94_length_52251_cov_88.866944||full_83	K17398	DNMT3A; DNA (cytosine-5)-methyltransferase 3A [EC:2.1.1.37]	PF00145.17	C-5 cytosine-specific DNA methylase
DRAMv	vOTU2444	08V_10_length_137412_cov_22.826889||full_108			PF00534.24, PF13692.10	Glycosyl transferases group 1 [PF00534.24]; Glycosyl transferases group 1 [PF13692.10]
DRAMv	vOTU2444	08V_10_length_137412_cov_22.826889||full_72	K21636	ribonucleoside-triphosphate reductase (formate) [EC:1.1.98.6]	PF13597.10, PF03477.20	Anaerobic ribonucleoside-triphosphate reductase [PF13597.10]; ATP cone domain [PF03477.20]
DRAMv	vOTU2444	08V_10_length_137412_cov_22.826889||full_96			PF02562.20	PhoH-like protein [PF02562.20]
DRAMv	vOTU2472	08V_117_length_56185_cov_77.990077||full_24	K01520	dUTP diphosphatase [EC:3.6.1.23]	PF00692.23	dUTPase [PF00692.23]
DRAMv	vOTU2476	08V_1198_length_15776_cov_58.000063||full_9			PF04616.18	Glycosyl hydrolases family 43 [PF04616.18]
VIBRANT	vOTU2478	08V_12_length_127372_cov_8.978008||full_23	K02843	waaF, rfaF; heptosyltransferase II [EC:2.4.-.-]
DRAMv	vOTU2484	08V_125_length_54788_cov_12.823817||full_48	K01495	GTP cyclohydrolase IA [EC:3.5.4.16]	PF01227.26	GTP cyclohydrolase I [PF01227.26]
VIBRANT	vOTU2484	08V_125_length_54788_cov_12.823817||full_48	K01495	GCH1, folE; GTP cyclohydrolase IA [EC:3.5.4.16]	PF01227.22	GTP cyclohydrolase I
DRAMv	vOTU2484	08V_125_length_54788_cov_12.823817||full_50	K01737	6-pyruvoyltetrahydropterin/6-carboxytetrahydropterin synthase [EC:4.2.3.12 4.1.2.50]	PF01242.23	6-pyruvoyl tetrahydropterin synthase [PF01242.23]
VIBRANT	vOTU2484	08V_125_length_54788_cov_12.823817||full_50	K01737	queD, ptpS, PTS; 6-pyruvoyltetrahydropterin/6-carboxytetrahydropterin synthase [EC:4.2.3.12 4.1.2.50]	PF01242.19	6-pyruvoyl tetrahydropterin synthase
DRAMv	vOTU2484	08V_125_length_54788_cov_12.823817||full_54	K06920	7-cyano-7-deazaguanine synthase [EC:6.3.4.20]	PF06508.17	Queuosine biosynthesis protein QueC [PF06508.17]
VIBRANT	vOTU2484	08V_125_length_54788_cov_12.823817||full_54	K06920	queC; 7-cyano-7-deazaguanine synthase [EC:6.3.4.20]	PF06508.13	Queuosine biosynthesis protein QueC
VIBRANT	vOTU2488	08V_129_length_54276_cov_7.398019||full_8	K00390	cysH; phosphoadenosine phosphosulfate reductase [EC:1.8.4.8 1.8.4.10]
DRAMv	vOTU2490	08V_130_length_54018_cov_32.467228||full_65	K01520	dUTP diphosphatase [EC:3.6.1.23]	PF00692.23	dUTPase [PF00692.23]
VIBRANT	vOTU2490	08V_130_length_54018_cov_32.467228||full_74	K00558	DNMT1, dcm; DNA (cytosine-5)-methyltransferase 1 [EC:2.1.1.37]	PF00145.17	C-5 cytosine-specific DNA methylase
VIBRANT	vOTU2512	08V_147_length_50334_cov_45.706001||full_25	K00789	metK; S-adenosylmethionine synthetase [EC:2.5.1.6]	PF00438.20	S-adenosylmethionine synthetase, N-terminal domain
DRAMv	vOTU2513	08V_149_length_50011_cov_292.866843||full_41	K00560	thymidylate synthase [EC:2.1.1.45]	PF00303.23	Thymidylate synthase [PF00303.23]
VIBRANT	vOTU2513	08V_149_length_50011_cov_292.866843||full_56	K09882	cobS; cobaltochelatase CobS [EC:6.6.1.2]
DRAMv	vOTU2514	08V_15_length_121373_cov_14.041626||full_19			PF21349.1, PF02915.21	Rubrerythrin, rubredoxin-like domain [PF21349.1]; Rubrerythrin [PF02915.21]
DRAMv	vOTU2514	08V_15_length_121373_cov_14.041626||full_22	K21636	ribonucleoside-triphosphate reductase (formate) [EC:1.1.98.6]	PF13597.10	Anaerobic ribonucleoside-triphosphate reductase [PF13597.10]
VIBRANT	vOTU2515	08V_150_length_49689_cov_500.045513||full_47	K06167	phnP; phosphoribosyl 1,2-cyclic phosphate phosphodiesterase [EC:3.1.4.55]
VIBRANT	vOTU2517	08V_151_length_49480_cov_218.671118||full_19	K00287	DHFR, folA; dihydrofolate reductase [EC:1.5.1.3]	PF00186.19	Dihydrofolate reductase
DRAMv	vOTU2517	08V_151_length_49480_cov_218.671118||full_49	K01520	dUTP diphosphatase [EC:3.6.1.23]	PF00692.23	dUTPase [PF00692.23]
DRAMv	vOTU2522	08V_157_length_48842_cov_7.034927||full_30			PF06508.17	Queuosine biosynthesis protein QueC [PF06508.17]
VIBRANT	vOTU2522	08V_157_length_48842_cov_7.034927||full_30	K06920	queC; 7-cyano-7-deazaguanine synthase [EC:6.3.4.20]	PF06508.13	Queuosine biosynthesis protein QueC
VIBRANT	vOTU2523	08V_158_length_48738_cov_33.893392||full_39	K00390	cysH; phosphoadenosine phosphosulfate reductase [EC:1.8.4.8 1.8.4.10]	PF01507.19	Phosphoadenosine phosphosulfate reductase family
VIBRANT	vOTU2534	08V_167_length_47706_cov_24.211412||full_63	K17398	DNMT3A; DNA (cytosine-5)-methyltransferase 3A [EC:2.1.1.37]	PF00145.17	C-5 cytosine-specific DNA methylase
DRAMv	vOTU2543	08V_172_length_47372_cov_33.325676||full_47	K21636	ribonucleoside-triphosphate reductase (formate) [EC:1.1.98.6]	PF13597.10	Anaerobic ribonucleoside-triphosphate reductase [PF13597.10]
DRAMv	vOTU2543	08V_172_length_47372_cov_33.325676||full_49	K01520	dUTP diphosphatase [EC:3.6.1.23]	PF00692.23	dUTPase [PF00692.23]
DRAMv	vOTU2548	08V_18_length_113796_cov_9.259177||full_86	K21636	ribonucleoside-triphosphate reductase (formate) [EC:1.1.98.6]	PF13597.10	Anaerobic ribonucleoside-triphosphate reductase [PF13597.10]
DRAMv	vOTU2557	08V_186_length_45273_cov_9.423637||full_57	K00789	S-adenosylmethionine synthetase [EC:2.5.1.6]	PF00438.24, PF02773.20	S-adenosylmethionine synthetase, N-terminal domain [PF00438.24]; S-adenosylmethionine synthetase, C-terminal domain [PF02773.20]
VIBRANT	vOTU2557	08V_186_length_45273_cov_9.423637||full_57	K00789	metK; S-adenosylmethionine synthetase [EC:2.5.1.6]	PF00438.20	S-adenosylmethionine synthetase, N-terminal domain
DRAMv	vOTU2568	08V_2_length_254870_cov_41.905422||full_137	K21636	ribonucleoside-triphosphate reductase (formate) [EC:1.1.98.6]	PF13597.10	Anaerobic ribonucleoside-triphosphate reductase [PF13597.10]
DRAMv	vOTU2568	08V_2_length_254870_cov_41.905422||full_194			PF13385.10	Concanavalin A-like lectin/glucanases superfamily [PF13385.10]
VIBRANT	vOTU2568	08V_2_length_254870_cov_41.905422||full_70	K09953	lpxR; lipid A 3-O-deacylase [EC:3.1.1.-]	PF09982.9	Uncharacterized protein conserved in bacteria (DUF2219)
DRAMv	vOTU2568	08V_2_length_254870_cov_41.905422||full_91			PF04321.21, PF02719.19, PF01370.25, PF16363.9, PF01073.23	RmlD substrate binding domain [PF04321.21]; Polysaccharide biosynthesis protein [PF02719.19]; NAD dependent epimerase/dehydratase family [PF01370.25]; GDP-mannose 4,6 dehydratase [PF16363.9]; 3-beta hydroxysteroid dehydrogenase/isomerase family [PF01073.23]
VIBRANT	vOTU2568	08V_2_length_254870_cov_41.905422||full_91	K00067	rfbD, rmlD; dTDP-4-dehydrorhamnose reductase [EC:1.1.1.133]	PF04321.17	RmlD substrate binding domain
VIBRANT	vOTU2569	08V_20_length_110417_cov_16.838513||full_149	K07173	luxS; S-ribosylhomocysteine lyase [EC:4.4.1.21]	PF02664.15	S-Ribosylhomocysteinase (LuxS)
DRAMv	vOTU2581	08V_22_length_103997_cov_39.038348||full_32	K01520	dUTP diphosphatase [EC:3.6.1.23]	PF00692.23	dUTPase [PF00692.23]
DRAMv	vOTU2581	08V_22_length_103997_cov_39.038348||full_35	K21636	ribonucleoside-triphosphate reductase (formate) [EC:1.1.98.6]	PF13597.10, PF03477.20	Anaerobic ribonucleoside-triphosphate reductase [PF13597.10]; ATP cone domain [PF03477.20]
DRAMv	vOTU2581	08V_22_length_103997_cov_39.038348||full_56			PF01832.24	Mannosyl-glycoprotein endo-beta-N-acetylglucosaminidase [PF01832.24]
VIBRANT	vOTU2595	08V_24_length_99285_cov_35.958541||full_86	K00558	DNMT1, dcm; DNA (cytosine-5)-methyltransferase 1 [EC:2.1.1.37]
DRAMv	vOTU2601	08V_248_length_39689_cov_8.509714||full_46			PF05704.16, PF04488.19	Capsular polysaccharide synthesis protein [PF05704.16]; Glycosyltransferase sugar-binding region containing DXD motif [PF04488.19]	GT32	GT32 alpha-1,6-mannosyltransferase (EC 2.4.1.-); alpha-1,4-N-acetylglucosaminyltransferase (EC 2.4.1.-); alpha-1,4-N-acetylgalactosaminyltransferase (EC 2.4.1.-); GDP-Man: inositol-phosphorylceramide transferase (EC 2.4.1.-); UDP-Gal: beta-galactoside alpha-1,4-galactosyltransferase (EC 2.4.1.-); UDP-Gal: lactose/N-acetyl-lactosamine alpha-1,4-galactosyltransferase (EC 2.4.1.-); UDP-Glc: protein …
DRAMv	vOTU2601	08V_248_length_39689_cov_8.509714||full_47			PF00534.24	Glycosyl transferases group 1 [PF00534.24]
DRAMv	vOTU2607	08V_26_length_98183_cov_17.180366||full_55			PF00293.32, PF01467.30	NUDIX domain [PF00293.32]; Cytidylyltransferase-like [PF01467.30]
DRAMv	vOTU2609	08V_265_length_38649_cov_66.270612||full_21	K01520	dUTP diphosphatase [EC:3.6.1.23]	PF00692.23	dUTPase [PF00692.23]
DRAMv	vOTU2611	08V_27_length_98023_cov_57.570390||full_4			PF01832.24	Mannosyl-glycoprotein endo-beta-N-acetylglucosaminidase [PF01832.24]
VIBRANT	vOTU2614	08V_276_length_38065_cov_10.484557||full_11	K00390	cysH; phosphoadenosine phosphosulfate reductase [EC:1.8.4.8 1.8.4.10]	PF01507.19	Phosphoadenosine phosphosulfate reductase family
DRAMv	vOTU2614	08V_276_length_38065_cov_10.484557||full_14	K00789	S-adenosylmethionine synthetase [EC:2.5.1.6]	PF00438.24	S-adenosylmethionine synthetase, N-terminal domain [PF00438.24]
VIBRANT	vOTU2614	08V_276_length_38065_cov_10.484557||full_14	K00789	metK; S-adenosylmethionine synthetase [EC:2.5.1.6]	PF00438.20	S-adenosylmethionine synthetase, N-terminal domain
DRAMv	vOTU2625	08V_29_length_97723_cov_147.743396||full_50	K01520	dUTP diphosphatase [EC:3.6.1.23]	PF00692.23	dUTPase [PF00692.23]
VIBRANT	vOTU2630	08V_296_length_36944_cov_35.162000||full_37	K00390	cysH; phosphoadenosine phosphosulfate reductase [EC:1.8.4.8 1.8.4.10]	PF11922.8	Domain of unknown function (DUF3440)
VIBRANT	vOTU2630	08V_296_length_36944_cov_35.162000||full_40	K17398	DNMT3A; DNA (cytosine-5)-methyltransferase 3A [EC:2.1.1.37]	PF00145.17	C-5 cytosine-specific DNA methylase
DRAMv	vOTU2632	08V_299_length_36838_cov_4.920507||full_16	K00789	S-adenosylmethionine synthetase [EC:2.5.1.6]	PF00438.24	S-adenosylmethionine synthetase, N-terminal domain [PF00438.24]
VIBRANT	vOTU2632	08V_299_length_36838_cov_4.920507||full_16	K00789	metK; S-adenosylmethionine synthetase [EC:2.5.1.6]	PF00438.20	S-adenosylmethionine synthetase, N-terminal domain
DRAMv	vOTU2633	08V_3_length_224730_cov_28.013219||full_114	K21636	ribonucleoside-triphosphate reductase (formate) [EC:1.1.98.6]	PF13597.10, PF00462.28	Anaerobic ribonucleoside-triphosphate reductase [PF13597.10]; Glutaredoxin [PF00462.28]
DRAMv	vOTU2633	08V_3_length_224730_cov_28.013219||full_142			PF00535.30, PF13641.10	Glycosyl transferase family 2 [PF00535.30]; Glycosyltransferase like family 2 [PF13641.10]	GT2_Glycos_transf_2	GT2 cellulose synthase (EC 2.4.1.12); chitin synthase (EC 2.4.1.16); dolichyl-phosphate beta-D-mannosyltransferase (EC 2.4.1.83); dolichyl-phosphate beta-glucosyltransferase (EC 2.4.1.117); N-acetylglucosaminyltransferase (EC 2.4.1.-); N-acetylgalactosaminyltransferase (EC 2.4.1.-); hyaluronan synthase (EC 2.4.1.212); chitin oligosaccharide synthase (EC 2.4.1.-); beta-1,3-glucan synthase (EC 2.4.…
DRAMv	vOTU2633	08V_3_length_224730_cov_28.013219||full_143			PF00984.23, PF03721.18	UDP-glucose/GDP-mannose dehydrogenase family, central domain [PF00984.23]; UDP-glucose/GDP-mannose dehydrogenase family, NAD binding domain [PF03721.18]
VIBRANT	vOTU2633	08V_3_length_224730_cov_28.013219||full_143	K00012	UGDH, ugd; UDPglucose 6-dehydrogenase [EC:1.1.1.22]	PF00984.19	UDP-glucose/GDP-mannose dehydrogenase family, central domain
DRAMv	vOTU2633	08V_3_length_224730_cov_28.013219||full_148	K00980	glycerol-3-phosphate cytidylyltransferase [EC:2.7.7.39]	PF01467.30	Cytidylyltransferase-like [PF01467.30]
DRAMv	vOTU2633	08V_3_length_224730_cov_28.013219||full_152	K00763	nicotinate phosphoribosyltransferase [EC:6.3.4.21]	PF04095.20, PF17767.5	Nicotinate phosphoribosyltransferase (NAPRTase) family [PF04095.20]; Nicotinate phosphoribosyltransferase (NAPRTase) N-terminal domain [PF17767.5]
VIBRANT	vOTU2633	08V_3_length_224730_cov_28.013219||full_152	K00763	pncB, NAPRT1; nicotinate phosphoribosyltransferase [EC:6.3.4.21]	PF04095.16	Nicotinate phosphoribosyltransferase (NAPRTase) family
DRAMv	vOTU2633	08V_3_length_224730_cov_28.013219||full_233			PF02800.24, PF00044.28	Glyceraldehyde 3-phosphate dehydrogenase, C-terminal domain [PF02800.24]; Glyceraldehyde 3-phosphate dehydrogenase, NAD binding domain [PF00044.28]
VIBRANT	vOTU2633	08V_3_length_224730_cov_28.013219||full_233	K00134	GAPDH, gapA; glyceraldehyde 3-phosphate dehydrogenase [EC:1.2.1.12]	PF02800.20	Glyceraldehyde 3-phosphate dehydrogenase, C-terminal domain
DRAMv	vOTU2633	08V_3_length_224730_cov_28.013219||full_83	K01495	GTP cyclohydrolase IA [EC:3.5.4.16]	PF01227.26	GTP cyclohydrolase I [PF01227.26]
VIBRANT	vOTU2633	08V_3_length_224730_cov_28.013219||full_83	K01495	GCH1, folE; GTP cyclohydrolase IA [EC:3.5.4.16]	PF01227.22	GTP cyclohydrolase I
DRAMv	vOTU2633	08V_3_length_224730_cov_28.013219||full_88	K01737	6-pyruvoyltetrahydropterin/6-carboxytetrahydropterin synthase [EC:4.2.3.12 4.1.2.50]	PF01242.23	6-pyruvoyl tetrahydropterin synthase [PF01242.23]
VIBRANT	vOTU2633	08V_3_length_224730_cov_28.013219||full_88	K01737	queD, ptpS, PTS; 6-pyruvoyltetrahydropterin/6-carboxytetrahydropterin synthase [EC:4.2.3.12 4.1.2.50]	PF01242.19	6-pyruvoyl tetrahydropterin synthase
VIBRANT	vOTU2636	08V_306_length_36365_cov_67.192096||full_36	K00390	cysH; phosphoadenosine phosphosulfate reductase [EC:1.8.4.8 1.8.4.10]	PF01507.19	Phosphoadenosine phosphosulfate reductase family
VIBRANT	vOTU2650	08V_326_length_35511_cov_8.722163||full_41	K00390	cysH; phosphoadenosine phosphosulfate reductase [EC:1.8.4.8 1.8.4.10]	PF01507.19	Phosphoadenosine phosphosulfate reductase family
DRAMv	vOTU2652	08V_33_length_96775_cov_108.430304||full_31			PF00535.30, PF13641.10	Glycosyl transferase family 2 [PF00535.30]; Glycosyltransferase like family 2 [PF13641.10]	GT2_Glycos_transf_2	GT2 cellulose synthase (EC 2.4.1.12); chitin synthase (EC 2.4.1.16); dolichyl-phosphate beta-D-mannosyltransferase (EC 2.4.1.83); dolichyl-phosphate beta-glucosyltransferase (EC 2.4.1.117); N-acetylglucosaminyltransferase (EC 2.4.1.-); N-acetylgalactosaminyltransferase (EC 2.4.1.-); hyaluronan synthase (EC 2.4.1.212); chitin oligosaccharide synthase (EC 2.4.1.-); beta-1,3-glucan synthase (EC 2.4.…
DRAMv	vOTU2652	08V_33_length_96775_cov_108.430304||full_60	K21636	ribonucleoside-triphosphate reductase (formate) [EC:1.1.98.6]	PF13597.10, PF03477.20	Anaerobic ribonucleoside-triphosphate reductase [PF13597.10]; ATP cone domain [PF03477.20]
DRAMv	vOTU2652	08V_33_length_96775_cov_108.430304||full_64	K21636	ribonucleoside-triphosphate reductase (formate) [EC:1.1.98.6]	PF13597.10	Anaerobic ribonucleoside-triphosphate reductase [PF13597.10]
DRAMv	vOTU2652	08V_33_length_96775_cov_108.430304||full_69	K01520	dUTP diphosphatase [EC:3.6.1.23]	PF00692.23	dUTPase [PF00692.23]
DRAMv	vOTU2669	08V_350_length_34633_cov_6.111198||full_36	K01520	dUTP diphosphatase [EC:3.6.1.23]	PF00692.23	dUTPase [PF00692.23]
VIBRANT	vOTU2671	08V_353_length_34550_cov_238.296507||full_32	K03275	waaO, rfaI; UDP-glucose:(glucosyl)LPS alpha-1,3-glucosyltransferase [EC:2.4.1.-]	PF01501.20	Glycosyl transferase family 8
DRAMv	vOTU2676	08V_363_length_34140_cov_11.320111||full_28	K00789	S-adenosylmethionine synthetase [EC:2.5.1.6]	PF00438.24	S-adenosylmethionine synthetase, N-terminal domain [PF00438.24]
VIBRANT	vOTU2676	08V_363_length_34140_cov_11.320111||full_28	K00789	metK; S-adenosylmethionine synthetase [EC:2.5.1.6]	PF00438.20	S-adenosylmethionine synthetase, N-terminal domain
DRAMv	vOTU2679	08V_366_length_34086_cov_27.445241||full_48	K01520	dUTP diphosphatase [EC:3.6.1.23]	PF00692.23	dUTPase [PF00692.23]
DRAMv	vOTU2682	08V_37_length_93939_cov_255.187945||full_43	K04487	cysteine desulfurase [EC:2.8.1.7]	PF00266.23, PF00282.23	Aminotransferase class-V [PF00266.23]; Pyridoxal-dependent decarboxylase conserved domain [PF00282.23]
VIBRANT	vOTU2682	08V_37_length_93939_cov_255.187945||full_43	K04487	iscS, NFS1; cysteine desulfurase [EC:2.8.1.7]	PF00266.19	Aminotransferase class-V
DRAMv	vOTU2688	08V_374_length_33683_cov_11.598757||full_24			PF01832.24	Mannosyl-glycoprotein endo-beta-N-acetylglucosaminidase [PF01832.24]
DRAMv	vOTU2703	08V_40_length_92160_cov_7.034613||full_13	K21636	ribonucleoside-triphosphate reductase (formate) [EC:1.1.98.6]	PF13597.10	Anaerobic ribonucleoside-triphosphate reductase [PF13597.10]
DRAMv	vOTU2703	08V_40_length_92160_cov_7.034613||full_15	K21636	ribonucleoside-triphosphate reductase (formate) [EC:1.1.98.6]	PF13597.10, PF03477.20	Anaerobic ribonucleoside-triphosphate reductase [PF13597.10]; ATP cone domain [PF03477.20]
DRAMv	vOTU2703	08V_40_length_92160_cov_7.034613||full_5	K01520	dUTP diphosphatase [EC:3.6.1.23]	PF00692.23	dUTPase [PF00692.23]
DRAMv	vOTU2710	08V_41_length_91627_cov_12.328932||full_38			PF00625.25	Guanylate kinase [PF00625.25]
VIBRANT	vOTU2715	08V_416_length_31840_cov_14.790908||full_30	K01854	glf; UDP-galactopyranose mutase [EC:5.4.99.9]	PF03275.13	UDP-galactopyranose mutase
VIBRANT	vOTU2721	08V_426_length_31528_cov_12.214025||full_18	K06167	phnP; phosphoribosyl 1,2-cyclic phosphate phosphodiesterase [EC:3.1.4.55]
DRAMv	vOTU2732	08V_446_length_30871_cov_18.431399||full_47	K00789	S-adenosylmethionine synthetase [EC:2.5.1.6]	PF00438.24, PF02773.20	S-adenosylmethionine synthetase, N-terminal domain [PF00438.24]; S-adenosylmethionine synthetase, C-terminal domain [PF02773.20]
VIBRANT	vOTU2732	08V_446_length_30871_cov_18.431399||full_47	K00789	metK; S-adenosylmethionine synthetase [EC:2.5.1.6]	PF00438.20	S-adenosylmethionine synthetase, N-terminal domain
DRAMv	vOTU2735	08V_45_length_87391_cov_23.686326||full_45	K02406	flagellin	PF00669.24, PF00700.25, PF12613.12	Bacterial flagellin N-terminal helical region [PF00669.24]; Bacterial flagellin C-terminal helical region [PF00700.25]; Flagellin, D2 domain [PF12613.12]
DRAMv	vOTU2735	08V_45_length_87391_cov_23.686326||full_50	K21636	ribonucleoside-triphosphate reductase (formate) [EC:1.1.98.6]	PF13597.10, PF03477.20	Anaerobic ribonucleoside-triphosphate reductase [PF13597.10]; ATP cone domain [PF03477.20]
DRAMv	vOTU2735	08V_45_length_87391_cov_23.686326||full_52	K21636	ribonucleoside-triphosphate reductase (formate) [EC:1.1.98.6]	PF13597.10	Anaerobic ribonucleoside-triphosphate reductase [PF13597.10]
DRAMv	vOTU2735	08V_45_length_87391_cov_23.686326||full_56	K01520	dUTP diphosphatase [EC:3.6.1.23]	PF00692.23	dUTPase [PF00692.23]
DRAMv	vOTU2746	08V_470_length_30029_cov_33.647795||full_18	K01520	dUTP diphosphatase [EC:3.6.1.23]	PF00692.23	dUTPase [PF00692.23]
VIBRANT	vOTU2753	08V_49_length_82681_cov_7.113282||full_87	K04487	iscS, NFS1; cysteine desulfurase [EC:2.8.1.7]	PF00266.19	Aminotransferase class-V
DRAMv	vOTU2760	08V_51_length_81949_cov_414.067917||full_80	K21636	ribonucleoside-triphosphate reductase (formate) [EC:1.1.98.6]	PF13597.10	Anaerobic ribonucleoside-triphosphate reductase [PF13597.10]
DRAMv	vOTU2760	08V_51_length_81949_cov_414.067917||full_82	K21636	ribonucleoside-triphosphate reductase (formate) [EC:1.1.98.6]	PF13597.10	Anaerobic ribonucleoside-triphosphate reductase [PF13597.10]
DRAMv	vOTU2760	08V_51_length_81949_cov_414.067917||full_84			PF02562.20	PhoH-like protein [PF02562.20]
DRAMv	vOTU2764	08V_52_length_81251_cov_77.615289||full_72			PF06508.17	Queuosine biosynthesis protein QueC [PF06508.17]
VIBRANT	vOTU2764	08V_52_length_81251_cov_77.615289||full_72	K06920	queC; 7-cyano-7-deazaguanine synthase [EC:6.3.4.20]	PF06508.13	Queuosine biosynthesis protein QueC
VIBRANT	vOTU2788	08V_6_length_189400_cov_21.892265||full_159	K00558	DNMT1, dcm; DNA (cytosine-5)-methyltransferase 1 [EC:2.1.1.37]	PF00145.17	C-5 cytosine-specific DNA methylase
DRAMv	vOTU2789	08V_60_length_75905_cov_5.608279||full_51	K01520	dUTP diphosphatase [EC:3.6.1.23]	PF00692.23	dUTPase [PF00692.23]
VIBRANT	vOTU2797	08V_64_length_73678_cov_108.677927||full_31	K09882	cobS; cobaltochelatase CobS [EC:6.6.1.2]
DRAMv	vOTU2797	08V_64_length_73678_cov_108.677927||full_79	K01495	GTP cyclohydrolase IA [EC:3.5.4.16]	PF01227.26	GTP cyclohydrolase I [PF01227.26]
VIBRANT	vOTU2797	08V_64_length_73678_cov_108.677927||full_79	K01495	GCH1, folE; GTP cyclohydrolase IA [EC:3.5.4.16]	PF01227.22	GTP cyclohydrolase I
DRAMv	vOTU2797	08V_64_length_73678_cov_108.677927||full_81	K01737	6-pyruvoyltetrahydropterin/6-carboxytetrahydropterin synthase [EC:4.2.3.12 4.1.2.50]	PF01242.23	6-pyruvoyl tetrahydropterin synthase [PF01242.23]
VIBRANT	vOTU2797	08V_64_length_73678_cov_108.677927||full_81	K01737	queD, ptpS, PTS; 6-pyruvoyltetrahydropterin/6-carboxytetrahydropterin synthase [EC:4.2.3.12 4.1.2.50]	PF01242.19	6-pyruvoyl tetrahydropterin synthase
DRAMv	vOTU2797	08V_64_length_73678_cov_108.677927||full_82	K06920	7-cyano-7-deazaguanine synthase [EC:6.3.4.20]	PF06508.17	Queuosine biosynthesis protein QueC [PF06508.17]
VIBRANT	vOTU2797	08V_64_length_73678_cov_108.677927||full_82	K06920	queC; 7-cyano-7-deazaguanine synthase [EC:6.3.4.20]	PF06508.13	Queuosine biosynthesis protein QueC
DRAMv	vOTU2797	08V_64_length_73678_cov_108.677927||full_94	K01520	dUTP diphosphatase [EC:3.6.1.23]	PF00692.23	dUTPase [PF00692.23]
VIBRANT	vOTU2808	08V_69_length_72443_cov_8.107697||full_42	K21029	moeB; molybdopterin-synthase adenylyltransferase [EC:2.7.7.80]	PF00899.21	ThiF family
VIBRANT	vOTU2810	08V_7_length_171482_cov_20.985154||full_60	K14170	pheA; chorismate mutase / prephenate dehydratase [EC:5.4.99.5 4.2.1.51]	PF01817.21	Chorismate mutase type II
DRAMv	vOTU2811	08V_70_length_71911_cov_22.075359||full_58	K01520	dUTP diphosphatase [EC:3.6.1.23]	PF00692.23	dUTPase [PF00692.23]
DRAMv	vOTU2829	08V_76_length_68352_cov_28.462685||full_8	K01520	dUTP diphosphatase [EC:3.6.1.23]	PF00692.23	dUTPase [PF00692.23]
VIBRANT	vOTU2845	08V_8_length_164019_cov_17.217798||full_137	K08281	pncA; nicotinamidase/pyrazinamidase [EC:3.5.1.19 3.5.1.-]	PF00857.20	Isochorismatase family
DRAMv	vOTU2845	08V_8_length_164019_cov_17.217798||full_140	K00763	nicotinate phosphoribosyltransferase [EC:6.3.4.21]	PF04095.20, PF17767.5	Nicotinate phosphoribosyltransferase (NAPRTase) family [PF04095.20]; Nicotinate phosphoribosyltransferase (NAPRTase) N-terminal domain [PF17767.5]
VIBRANT	vOTU2845	08V_8_length_164019_cov_17.217798||full_140	K00763	pncB, NAPRT1; nicotinate phosphoribosyltransferase [EC:6.3.4.21]	PF04095.16	Nicotinate phosphoribosyltransferase (NAPRTase) family
DRAMv	vOTU2845	08V_8_length_164019_cov_17.217798||full_141	K00969	nicotinate-nucleotide adenylyltransferase [EC:2.7.7.18]	PF01467.30	Cytidylyltransferase-like [PF01467.30]
VIBRANT	vOTU2845	08V_8_length_164019_cov_17.217798||full_141	K00969	nadD; nicotinate-nucleotide adenylyltransferase [EC:2.7.7.18]	PF01467.26	Cytidylyltransferase-like
DRAMv	vOTU2845	08V_8_length_164019_cov_17.217798||full_24	K21636	ribonucleoside-triphosphate reductase (formate) [EC:1.1.98.6]	PF13597.10	Anaerobic ribonucleoside-triphosphate reductase [PF13597.10]
VIBRANT	vOTU2858	08V_87_length_64898_cov_36.806687||full_39	K00390	cysH; phosphoadenosine phosphosulfate reductase [EC:1.8.4.8 1.8.4.10]	PF01507.19	Phosphoadenosine phosphosulfate reductase family
VIBRANT	vOTU2862	08V_9_length_152522_cov_6.605547||full_126	K08281	pncA; nicotinamidase/pyrazinamidase [EC:3.5.1.19 3.5.1.-]	PF00857.20	Isochorismatase family
VIBRANT	vOTU2862	08V_9_length_152522_cov_6.605547||full_208	K00012	UGDH, ugd; UDPglucose 6-dehydrogenase [EC:1.1.1.22]	PF00984.19	UDP-glucose/GDP-mannose dehydrogenase family, central domain
DRAMv	vOTU2863	08V_90_length_64271_cov_22.607901||full_22			PF06508.17	Queuosine biosynthesis protein QueC [PF06508.17]
DRAMv	vOTU2863	08V_90_length_64271_cov_22.607901||full_70			PF00291.29	Pyridoxal-phosphate dependent enzyme [PF00291.29]
VIBRANT	vOTU2863	08V_90_length_64271_cov_22.607901||full_70	K05396	dcyD; D-cysteine desulfhydrase [EC:4.4.1.15]
DRAMv	vOTU2864	08V_91_length_64173_cov_17.169438||full_43	K01939	adenylosuccinate synthase [EC:6.3.4.4]	PF00709.25	Adenylosuccinate synthetase [PF00709.25]
VIBRANT	vOTU2864	08V_91_length_64173_cov_17.169438||full_43	K01939	purA, ADSS; adenylosuccinate synthase [EC:6.3.4.4]	PF00709.21	Adenylosuccinate synthetase
DRAMv	vOTU2864	08V_91_length_64173_cov_17.169438||full_56			PF00406.26, PF13207.10	Adenylate kinase [PF00406.26]; AAA domain [PF13207.10]
DRAMv	vOTU2864	08V_91_length_64173_cov_17.169438||full_58	K21636	ribonucleoside-triphosphate reductase (formate) [EC:1.1.98.6]	PF13597.10	Anaerobic ribonucleoside-triphosphate reductase [PF13597.10]
DRAMv	vOTU2864	08V_91_length_64173_cov_17.169438||full_59	K01520	dUTP diphosphatase [EC:3.6.1.23]	PF00692.23, PF06559.15	dUTPase [PF00692.23]; 2'-deoxycytidine 5'-triphosphate deaminase (DCD) [PF06559.15]
DRAMv	vOTU2876	08V_97_length_62382_cov_25.567651||full_77			PF00535.30, PF13641.10	Glycosyl transferase family 2 [PF00535.30]; Glycosyltransferase like family 2 [PF13641.10]	GT2_Glycos_transf_2	GT2 cellulose synthase (EC 2.4.1.12); chitin synthase (EC 2.4.1.16); dolichyl-phosphate beta-D-mannosyltransferase (EC 2.4.1.83); dolichyl-phosphate beta-glucosyltransferase (EC 2.4.1.117); N-acetylglucosaminyltransferase (EC 2.4.1.-); N-acetylgalactosaminyltransferase (EC 2.4.1.-); hyaluronan synthase (EC 2.4.1.212); chitin oligosaccharide synthase (EC 2.4.1.-); beta-1,3-glucan synthase (EC 2.4.…
VIBRANT	vOTU2883	141001V_1_length_332277_cov_9.366475||full_103	K00287	DHFR, folA; dihydrofolate reductase [EC:1.5.1.3]	PF00186.19	Dihydrofolate reductase
DRAMv	vOTU2884	141001V_10_length_201578_cov_11.560646||full_153	K21636	ribonucleoside-triphosphate reductase (formate) [EC:1.1.98.6]	PF13597.10	Anaerobic ribonucleoside-triphosphate reductase [PF13597.10]
DRAMv	vOTU2884	141001V_10_length_201578_cov_11.560646||full_36			PF02562.20	PhoH-like protein [PF02562.20]
DRAMv	vOTU2901	141001V_103_length_85516_cov_71.051099||full_69	K21636	ribonucleoside-triphosphate reductase (formate) [EC:1.1.98.6]	PF13597.10, PF03477.20	Anaerobic ribonucleoside-triphosphate reductase [PF13597.10]; ATP cone domain [PF03477.20]
VIBRANT	vOTU2903	141001V_1034_length_24470_cov_528.882572||full_34	K03275	waaO, rfaI; UDP-glucose:(glucosyl)LPS alpha-1,3-glucosyltransferase [EC:2.4.1.-]	PF01501.20	Glycosyl transferase family 8
DRAMv	vOTU2909	141001V_1051_length_24183_cov_138.145764||full_23			PF00535.30, PF13641.10	Glycosyl transferase family 2 [PF00535.30]; Glycosyltransferase like family 2 [PF13641.10]	GT2_Glycos_transf_2	GT2 cellulose synthase (EC 2.4.1.12); chitin synthase (EC 2.4.1.16); dolichyl-phosphate beta-D-mannosyltransferase (EC 2.4.1.83); dolichyl-phosphate beta-glucosyltransferase (EC 2.4.1.117); N-acetylglucosaminyltransferase (EC 2.4.1.-); N-acetylgalactosaminyltransferase (EC 2.4.1.-); hyaluronan synthase (EC 2.4.1.212); chitin oligosaccharide synthase (EC 2.4.1.-); beta-1,3-glucan synthase (EC 2.4.…
VIBRANT	vOTU2910	141001V_1056_length_24054_cov_28.241593||full_11	K03275	waaO, rfaI; UDP-glucose:(glucosyl)LPS alpha-1,3-glucosyltransferase [EC:2.4.1.-]	PF01501.20	Glycosyl transferase family 8
VIBRANT	vOTU2919	141001V_109_length_82585_cov_110.509003||full_87	K03275	waaO, rfaI; UDP-glucose:(glucosyl)LPS alpha-1,3-glucosyltransferase [EC:2.4.1.-]	PF01501.20	Glycosyl transferase family 8
DRAMv	vOTU2923	141001V_11_length_186767_cov_14.696800||full_130	K21636	ribonucleoside-triphosphate reductase (formate) [EC:1.1.98.6]	PF13597.10, PF03477.20	Anaerobic ribonucleoside-triphosphate reductase [PF13597.10]; ATP cone domain [PF03477.20]
DRAMv	vOTU2923	141001V_11_length_186767_cov_14.696800||full_191			PF16363.9, PF01370.25, PF01073.23, PF04321.21, PF02719.19, PF07993.16, PF00106.29	GDP-mannose 4,6 dehydratase [PF16363.9]; NAD dependent epimerase/dehydratase family [PF01370.25]; 3-beta hydroxysteroid dehydrogenase/isomerase family [PF01073.23]; RmlD substrate binding domain [PF04321.21]; Polysaccharide biosynthesis protein [PF02719.19]; Male sterility protein [PF07993.16]; short chain dehydrogenase [PF00106.29]
VIBRANT	vOTU2923	141001V_11_length_186767_cov_14.696800||full_191	K01710	E4.2.1.46, rfbB, rffG; dTDP-glucose 4,6-dehydratase [EC:4.2.1.46]	PF16363.5	GDP-mannose 4,6 dehydratase
DRAMv	vOTU2923	141001V_11_length_186767_cov_14.696800||full_7	K07173	S-ribosylhomocysteine lyase [EC:4.4.1.21]	PF02664.19	S-Ribosylhomocysteinase (LuxS) [PF02664.19]
VIBRANT	vOTU2923	141001V_11_length_186767_cov_14.696800||full_7	K07173	luxS; S-ribosylhomocysteine lyase [EC:4.4.1.21]	PF02664.15	S-Ribosylhomocysteinase (LuxS)
DRAMv	vOTU2926	141001V_111_length_82193_cov_30.807008||full_29	K21636	ribonucleoside-triphosphate reductase (formate) [EC:1.1.98.6]	PF13597.10	Anaerobic ribonucleoside-triphosphate reductase [PF13597.10]
DRAMv	vOTU2932	141001V_1126_length_22881_cov_6.739727||full_9			PF01841.23	Transglutaminase-like superfamily [PF01841.23]
DRAMv	vOTU2938	141001V_115_length_81186_cov_8.112127||full_68	K01520	dUTP diphosphatase [EC:3.6.1.23]	PF00692.23	dUTPase [PF00692.23]
VIBRANT	vOTU2940	141001V_116_length_81138_cov_47.700036||full_11	K00558	DNMT1, dcm; DNA (cytosine-5)-methyltransferase 1 [EC:2.1.1.37]	PF00145.17	C-5 cytosine-specific DNA methylase
VIBRANT	vOTU2940	141001V_116_length_81138_cov_47.700036||full_53	K15634	gpmB; probable phosphoglycerate mutase [EC:5.4.2.12]	PF00300.22	Histidine phosphatase superfamily (branch 1)
VIBRANT	vOTU2941	141001V_1161_length_22328_cov_22.469717||full_28	K00390	cysH; phosphoadenosine phosphosulfate reductase [EC:1.8.4.8 1.8.4.10]	PF01507.19	Phosphoadenosine phosphosulfate reductase family
VIBRANT	vOTU2954	141001V_12_length_185754_cov_16.763655||full_137	K09882	cobS; cobaltochelatase CobS [EC:6.6.1.2]
VIBRANT	vOTU2954	141001V_12_length_185754_cov_16.763655||full_243	K03279	waaJ, rfaJ; UDP-glucose:(galactosyl)LPS alpha-1,2-glucosyltransferase [EC:2.4.1.58]	PF01501.20	Glycosyl transferase family 8
DRAMv	vOTU2954	141001V_12_length_185754_cov_16.763655||full_298			PF02562.20	PhoH-like protein [PF02562.20]
VIBRANT	vOTU2960	141001V_121_length_79676_cov_49.348953||full_22	K00390	cysH; phosphoadenosine phosphosulfate reductase [EC:1.8.4.8 1.8.4.10]
DRAMv	vOTU2962	141001V_1213_length_21614_cov_6.131732||full_19			PF00150.22	Cellulase (glycosyl hydrolase family 5) [PF00150.22]	GH5; GH5_2	GH5 endo-beta-1,4-glucanase / cellulase (EC 3.2.1.4); endo-beta-1,4-xylanase (EC 3.2.1.8); beta-glucosidase (EC 3.2.1.21); beta-mannosidase (EC 3.2.1.25); beta-glucosylceramidase (EC 3.2.1.45); glucan beta-1,3-glucosidase (EC 3.2.1.58); exo-beta-1,4-glucanase / cellodextrinase (EC 3.2.1.74); glucan endo-1,6-beta-glucosidase (EC 3.2.1.75); mannan endo-beta-1,4-mannosidase (EC 3.2.1.78); cellulose …
VIBRANT	vOTU2968	141001V_123_length_79336_cov_437.607333||full_31	K01784	galE, GALE; UDP-glucose 4-epimerase [EC:5.1.3.2]
DRAMv	vOTU2970	141001V_1237_length_21169_cov_5.261533||full_14			PF00535.30, PF13641.10	Glycosyl transferase family 2 [PF00535.30]; Glycosyltransferase like family 2 [PF13641.10]	GT2_Glycos_transf_2	GT2 cellulose synthase (EC 2.4.1.12); chitin synthase (EC 2.4.1.16); dolichyl-phosphate beta-D-mannosyltransferase (EC 2.4.1.83); dolichyl-phosphate beta-glucosyltransferase (EC 2.4.1.117); N-acetylglucosaminyltransferase (EC 2.4.1.-); N-acetylgalactosaminyltransferase (EC 2.4.1.-); hyaluronan synthase (EC 2.4.1.212); chitin oligosaccharide synthase (EC 2.4.1.-); beta-1,3-glucan synthase (EC 2.4.…
VIBRANT	vOTU2973	141001V_1248_length_20929_cov_88.653301||full_21	K00558	DNMT1, dcm; DNA (cytosine-5)-methyltransferase 1 [EC:2.1.1.37]	PF00145.17	C-5 cytosine-specific DNA methylase
VIBRANT	vOTU2974	141001V_125_length_78570_cov_39.730701||full_5	K00390	cysH; phosphoadenosine phosphosulfate reductase [EC:1.8.4.8 1.8.4.10]	PF01507.19	Phosphoadenosine phosphosulfate reductase family
VIBRANT	vOTU2974	141001V_125_length_78570_cov_39.730701||full_75	K00390	cysH; phosphoadenosine phosphosulfate reductase [EC:1.8.4.8 1.8.4.10]	PF01507.19	Phosphoadenosine phosphosulfate reductase family
VIBRANT	vOTU2978	141001V_126_length_77958_cov_21.173896||full_100	K03275	waaO, rfaI; UDP-glucose:(glucosyl)LPS alpha-1,3-glucosyltransferase [EC:2.4.1.-]	PF01501.20	Glycosyl transferase family 8
DRAMv	vOTU2989	141001V_130_length_77342_cov_160.404583||full_55			PF00534.24, PF13692.10	Glycosyl transferases group 1 [PF00534.24]; Glycosyl transferases group 1 [PF13692.10]
VIBRANT	vOTU2990	141001V_131_length_77019_cov_11.060054||full_61	K00558	DNMT1, dcm; DNA (cytosine-5)-methyltransferase 1 [EC:2.1.1.37]	PF00145.17	C-5 cytosine-specific DNA methylase
DRAMv	vOTU2991	141001V_132_length_76771_cov_7.947443||full_27	K01520	dUTP diphosphatase [EC:3.6.1.23]	PF00692.23	dUTPase [PF00692.23]
DRAMv	vOTU2996	141001V_134_length_76282_cov_26.224264||full_26	K01520	dUTP diphosphatase [EC:3.6.1.23]	PF00692.23	dUTPase [PF00692.23]
DRAMv	vOTU3006	141001V_139_length_74867_cov_52.168462||full_40	K21636	ribonucleoside-triphosphate reductase (formate) [EC:1.1.98.6]	PF13597.10	Anaerobic ribonucleoside-triphosphate reductase [PF13597.10]
DRAMv	vOTU3006	141001V_139_length_74867_cov_52.168462||full_44	K01520	dUTP diphosphatase [EC:3.6.1.23]	PF00692.23	dUTPase [PF00692.23]
DRAMv	vOTU3010	141001V_140_length_74787_cov_9.210258||full_84	K21636	ribonucleoside-triphosphate reductase (formate) [EC:1.1.98.6]	PF13597.10	Anaerobic ribonucleoside-triphosphate reductase [PF13597.10]
DRAMv	vOTU3015	141001V_145_length_73164_cov_15.483743||full_25	K01520	dUTP diphosphatase [EC:3.6.1.23]	PF00692.23	dUTPase [PF00692.23]
VIBRANT	vOTU3015	141001V_145_length_73164_cov_15.483743||full_71	K09882	cobS; cobaltochelatase CobS [EC:6.6.1.2]
VIBRANT	vOTU3016	141001V_147_length_71920_cov_59.752466||full_55	K17398	DNMT3A; DNA (cytosine-5)-methyltransferase 3A [EC:2.1.1.37]	PF00145.17	C-5 cytosine-specific DNA methylase
VIBRANT	vOTU3018	141001V_148_length_71573_cov_62.528748||full_45	K06167	phnP; phosphoribosyl 1,2-cyclic phosphate phosphodiesterase [EC:3.1.4.55]
VIBRANT	vOTU3018	141001V_148_length_71573_cov_62.528748||full_90	K22227	ahbD; heme synthase	PF04055.21	Radical SAM superfamily
VIBRANT	vOTU3018	141001V_148_length_71573_cov_62.528748||full_99	K03279	waaJ, rfaJ; UDP-glucose:(galactosyl)LPS alpha-1,2-glucosyltransferase [EC:2.4.1.58]	PF01501.20	Glycosyl transferase family 8
DRAMv	vOTU3022	141001V_150_length_70287_cov_170.767072||full_93	K01520	dUTP diphosphatase [EC:3.6.1.23]	PF00692.23	dUTPase [PF00692.23]
DRAMv	vOTU3022	141001V_150_length_70287_cov_170.767072||full_98	K21636	ribonucleoside-triphosphate reductase (formate) [EC:1.1.98.6]	PF13597.10	Anaerobic ribonucleoside-triphosphate reductase [PF13597.10]
DRAMv	vOTU3035	141001V_155_length_69201_cov_149.386530||full_31			PF13385.10	Concanavalin A-like lectin/glucanases superfamily [PF13385.10]
DRAMv	vOTU3039	141001V_157_length_68690_cov_20.507744||full_55	K01520	dUTP diphosphatase [EC:3.6.1.23]	PF00692.23	dUTPase [PF00692.23]
VIBRANT	vOTU3040	141001V_158_length_68489_cov_18.807464||full_62	K00390	cysH; phosphoadenosine phosphosulfate reductase [EC:1.8.4.8 1.8.4.10]
DRAMv	vOTU3041	141001V_159_length_68466_cov_29.274868||full_28	K00560	thymidylate synthase [EC:2.1.1.45]	PF00303.23	Thymidylate synthase [PF00303.23]
VIBRANT	vOTU3047	141001V_1621_length_16467_cov_18.777724||full_15	K03275	waaO, rfaI; UDP-glucose:(glucosyl)LPS alpha-1,3-glucosyltransferase [EC:2.4.1.-]	PF01501.20	Glycosyl transferase family 8
DRAMv	vOTU3049	141001V_165_length_66790_cov_39.642706||full_22	K02395	peptidoglycan hydrolase FlgJ	PF01832.24, PF01471.22	Mannosyl-glycoprotein endo-beta-N-acetylglucosaminidase [PF01832.24]; Putative peptidoglycan binding domain [PF01471.22]	GH73	GH73 lysozyme (EC 3.2.1.17); mannosyl-glycoprotein endo-beta-N-acetylglucosaminidase (EC 3.2.1.96); peptidoglycan hydrolase with endo-beta-N-acetylglucosaminidase specificity (EC 3.2.1.-)
DRAMv	vOTU3050	141001V_167_length_66222_cov_10.392567||full_111	K02395	peptidoglycan hydrolase FlgJ	PF01832.24, PF01476.24, PF08230.15	Mannosyl-glycoprotein endo-beta-N-acetylglucosaminidase [PF01832.24]; LysM domain [PF01476.24]; CW_7 repeat [PF08230.15]
DRAMv	vOTU3054	141001V_169_length_66053_cov_7.780084||full_48	K02990	small subunit ribosomal protein S6	PF01250.21	Ribosomal protein S6 [PF01250.21]
DRAMv	vOTU3059	141001V_171_length_65459_cov_12.657330||full_33			PF00535.30, PF13641.10, PF10111.13	Glycosyl transferase family 2 [PF00535.30]; Glycosyltransferase like family 2 [PF13641.10]; Glycosyltransferase like family 2 [PF10111.13]	GT2_Glycos_transf_2	GT2 cellulose synthase (EC 2.4.1.12); chitin synthase (EC 2.4.1.16); dolichyl-phosphate beta-D-mannosyltransferase (EC 2.4.1.83); dolichyl-phosphate beta-glucosyltransferase (EC 2.4.1.117); N-acetylglucosaminyltransferase (EC 2.4.1.-); N-acetylgalactosaminyltransferase (EC 2.4.1.-); hyaluronan synthase (EC 2.4.1.212); chitin oligosaccharide synthase (EC 2.4.1.-); beta-1,3-glucan synthase (EC 2.4.…
DRAMv	vOTU3059	141001V_171_length_65459_cov_12.657330||full_76			PF01471.22, PF01832.24	Putative peptidoglycan binding domain [PF01471.22]; Mannosyl-glycoprotein endo-beta-N-acetylglucosaminidase [PF01832.24]
DRAMv	vOTU3062	141001V_173_length_65369_cov_32.962933||full_45	K00558	DNA (cytosine-5)-methyltransferase 1 [EC:2.1.1.37]	PF00145.21	C-5 cytosine-specific DNA methylase [PF00145.21]
VIBRANT	vOTU3062	141001V_173_length_65369_cov_32.962933||full_45	K00558	DNMT1, dcm; DNA (cytosine-5)-methyltransferase 1 [EC:2.1.1.37]	PF00145.17	C-5 cytosine-specific DNA methylase
DRAMv	vOTU3062	141001V_173_length_65369_cov_32.962933||full_5			PF01734.26	Patatin-like phospholipase [PF01734.26]
DRAMv	vOTU3062	141001V_173_length_65369_cov_32.962933||full_73	K01520	dUTP diphosphatase [EC:3.6.1.23]	PF00692.23	dUTPase [PF00692.23]
VIBRANT	vOTU3063	141001V_174_length_65119_cov_125.082196||full_40	K00390	cysH; phosphoadenosine phosphosulfate reductase [EC:1.8.4.8 1.8.4.10]	PF01507.19	Phosphoadenosine phosphosulfate reductase family
DRAMv	vOTU3064	141001V_175_length_64828_cov_49.801105||full_79			PF13385.10	Concanavalin A-like lectin/glucanases superfamily [PF13385.10]
VIBRANT	vOTU3069	141001V_180_length_64188_cov_6.940483||full_46	K21029	moeB; molybdopterin-synthase adenylyltransferase [EC:2.7.7.80]	PF00899.21	ThiF family
DRAMv	vOTU3087	141001V_191_length_62185_cov_6.087446||full_51	K01447	N-acetylmuramoyl-L-alanine amidase [EC:3.5.1.28]	PF01832.24, PF01510.29, PF05036.17	Mannosyl-glycoprotein endo-beta-N-acetylglucosaminidase [PF01832.24]; N-acetylmuramoyl-L-alanine amidase [PF01510.29]; SPOR domain [PF05036.17]	GH73	GH73 lysozyme (EC 3.2.1.17); mannosyl-glycoprotein endo-beta-N-acetylglucosaminidase (EC 3.2.1.96); peptidoglycan hydrolase with endo-beta-N-acetylglucosaminidase specificity (EC 3.2.1.-)
DRAMv	vOTU3091	141001V_193_length_61917_cov_15.005254||full_34	K02395	peptidoglycan hydrolase FlgJ	PF01832.24	Mannosyl-glycoprotein endo-beta-N-acetylglucosaminidase [PF01832.24]	GH73	GH73 lysozyme (EC 3.2.1.17); mannosyl-glycoprotein endo-beta-N-acetylglucosaminidase (EC 3.2.1.96); peptidoglycan hydrolase with endo-beta-N-acetylglucosaminidase specificity (EC 3.2.1.-)
DRAMv	vOTU3100	141001V_2_length_306160_cov_12.946424||full_179			PF01467.30	Cytidylyltransferase-like [PF01467.30]
VIBRANT	vOTU3100	141001V_2_length_306160_cov_12.946424||full_179	K00969	nadD; nicotinate-nucleotide adenylyltransferase [EC:2.7.7.18]
DRAMv	vOTU3100	141001V_2_length_306160_cov_12.946424||full_183	K00763	nicotinate phosphoribosyltransferase [EC:6.3.4.21]	PF04095.20, PF17767.5	Nicotinate phosphoribosyltransferase (NAPRTase) family [PF04095.20]; Nicotinate phosphoribosyltransferase (NAPRTase) N-terminal domain [PF17767.5]
VIBRANT	vOTU3100	141001V_2_length_306160_cov_12.946424||full_183	K00763	pncB, NAPRT1; nicotinate phosphoribosyltransferase [EC:6.3.4.21]	PF04095.16	Nicotinate phosphoribosyltransferase (NAPRTase) family
DRAMv	vOTU3100	141001V_2_length_306160_cov_12.946424||full_329	K00954	pantetheine-phosphate adenylyltransferase [EC:2.7.7.3]	PF01467.30	Cytidylyltransferase-like [PF01467.30]
VIBRANT	vOTU3100	141001V_2_length_306160_cov_12.946424||full_329	K00954	E2.7.7.3A, coaD, kdtB; pantetheine-phosphate adenylyltransferase [EC:2.7.7.3]
VIBRANT	vOTU3100	141001V_2_length_306160_cov_12.946424||full_442	K22227	ahbD; heme synthase
VIBRANT	vOTU3101	141001V_20_length_159823_cov_18.106141||full_21	K00789	metK; S-adenosylmethionine synthetase [EC:2.5.1.6]	PF02773.16	S-adenosylmethionine synthetase, C-terminal domain
VIBRANT	vOTU3106	141001V_203_length_59055_cov_10.368763||full_72	K03275	waaO, rfaI; UDP-glucose:(glucosyl)LPS alpha-1,3-glucosyltransferase [EC:2.4.1.-]	PF01501.20	Glycosyl transferase family 8
DRAMv	vOTU3112	141001V_205_length_58909_cov_21.791059||full_30	K01520	dUTP diphosphatase [EC:3.6.1.23]	PF00692.23	dUTPase [PF00692.23]
DRAMv	vOTU3114	141001V_207_length_58152_cov_29.057920||full_29			PF03734.18	L,D-transpeptidase catalytic domain [PF03734.18]
DRAMv	vOTU3136	141001V_22_length_155141_cov_28.097933||full_112			PF00625.25	Guanylate kinase [PF00625.25]
DRAMv	vOTU3136	141001V_22_length_155141_cov_28.097933||full_113	K21636	ribonucleoside-triphosphate reductase (formate) [EC:1.1.98.6]	PF13597.10, PF03477.20	Anaerobic ribonucleoside-triphosphate reductase [PF13597.10]; ATP cone domain [PF03477.20]
DRAMv	vOTU3136	141001V_22_length_155141_cov_28.097933||full_116	K21636	ribonucleoside-triphosphate reductase (formate) [EC:1.1.98.6]	PF13597.10	Anaerobic ribonucleoside-triphosphate reductase [PF13597.10]
DRAMv	vOTU3136	141001V_22_length_155141_cov_28.097933||full_122	K01520	dUTP diphosphatase [EC:3.6.1.23]	PF00692.23	dUTPase [PF00692.23]
DRAMv	vOTU3136	141001V_22_length_155141_cov_28.097933||full_85			PF02562.20	PhoH-like protein [PF02562.20]
VIBRANT	vOTU3148	141001V_226_length_55726_cov_63.748900||full_46	K06167	phnP; phosphoribosyl 1,2-cyclic phosphate phosphodiesterase [EC:3.1.4.55]
DRAMv	vOTU3148	141001V_226_length_55726_cov_63.748900||full_6	K01520	dUTP diphosphatase [EC:3.6.1.23]	PF00692.23	dUTPase [PF00692.23]
VIBRANT	vOTU3148	141001V_226_length_55726_cov_63.748900||full_63	K17398	DNMT3A; DNA (cytosine-5)-methyltransferase 3A [EC:2.1.1.37]	PF00145.17	C-5 cytosine-specific DNA methylase
DRAMv	vOTU3151	141001V_227_length_55597_cov_21.655162||full_27			PF01832.24	Mannosyl-glycoprotein endo-beta-N-acetylglucosaminidase [PF01832.24]
DRAMv	vOTU3151	141001V_227_length_55597_cov_21.655162||full_50	K01520	dUTP diphosphatase [EC:3.6.1.23]	PF00692.23	dUTPase [PF00692.23]
VIBRANT	vOTU3151	141001V_227_length_55597_cov_21.655162||full_57	K09882	cobS; cobaltochelatase CobS [EC:6.6.1.2]	PF07728.14	AAA domain (dynein-related subfamily)
VIBRANT	vOTU3155	141001V_23_length_151307_cov_22.207270||full_169	K04487	iscS, NFS1; cysteine desulfurase [EC:2.8.1.7]	PF00266.19	Aminotransferase class-V
DRAMv	vOTU3156	141001V_230_length_55531_cov_59.445652||full_70	K01520	dUTP diphosphatase [EC:3.6.1.23]	PF00692.23	dUTPase [PF00692.23]
DRAMv	vOTU3159	141001V_231_length_55381_cov_42.659274||full_6	K02395	peptidoglycan hydrolase FlgJ	PF01832.24, PF01510.29, PF01471.22	Mannosyl-glycoprotein endo-beta-N-acetylglucosaminidase [PF01832.24]; N-acetylmuramoyl-L-alanine amidase [PF01510.29]; Putative peptidoglycan binding domain [PF01471.22]
DRAMv	vOTU3161	141001V_233_length_55262_cov_25.057601||full_27	K01520	dUTP diphosphatase [EC:3.6.1.23]	PF00692.23	dUTPase [PF00692.23]
DRAMv	vOTU3164	141001V_237_length_54665_cov_6.933346||full_25	K02990	small subunit ribosomal protein S6	PF01250.21	Ribosomal protein S6 [PF01250.21]
DRAMv	vOTU3164	141001V_237_length_54665_cov_6.933346||full_39	K00558	DNA (cytosine-5)-methyltransferase 1 [EC:2.1.1.37]	PF00145.21	C-5 cytosine-specific DNA methylase [PF00145.21]
VIBRANT	vOTU3164	141001V_237_length_54665_cov_6.933346||full_39	K00558	DNMT1, dcm; DNA (cytosine-5)-methyltransferase 1 [EC:2.1.1.37]	PF00145.17	C-5 cytosine-specific DNA methylase
DRAMv	vOTU3168	141001V_239_length_54280_cov_8.918193||full_30	K01520	dUTP diphosphatase [EC:3.6.1.23]	PF00692.23	dUTPase [PF00692.23]
DRAMv	vOTU3170	141001V_24_length_151143_cov_34.007532||full_104			PF02562.20	PhoH-like protein [PF02562.20]
VIBRANT	vOTU3170	141001V_24_length_151143_cov_34.007532||full_109	K13273	PMVK; phosphomevalonate kinase [EC:2.7.4.2]	PF04275.14	Phosphomevalonate kinase
DRAMv	vOTU3170	141001V_24_length_151143_cov_34.007532||full_58	K21636	ribonucleoside-triphosphate reductase (formate) [EC:1.1.98.6]	PF13597.10	Anaerobic ribonucleoside-triphosphate reductase [PF13597.10]
VIBRANT	vOTU3176	141001V_243_length_54050_cov_24.623484||full_17	K03275	waaO, rfaI; UDP-glucose:(glucosyl)LPS alpha-1,3-glucosyltransferase [EC:2.4.1.-]	PF01501.20	Glycosyl transferase family 8
DRAMv	vOTU3178	141001V_244_length_53957_cov_44.257170||full_14	K01520	dUTP diphosphatase [EC:3.6.1.23]	PF00692.23	dUTPase [PF00692.23]
VIBRANT	vOTU3178	141001V_244_length_53957_cov_44.257170||full_31	K06167	phnP; phosphoribosyl 1,2-cyclic phosphate phosphodiesterase [EC:3.1.4.55]	PF12706.7	Beta-lactamase superfamily domain
DRAMv	vOTU3181	141001V_246_length_53775_cov_60.354133||full_65	K06920	7-cyano-7-deazaguanine synthase [EC:6.3.4.20]	PF06508.17	Queuosine biosynthesis protein QueC [PF06508.17]
VIBRANT	vOTU3181	141001V_246_length_53775_cov_60.354133||full_65	K06920	queC; 7-cyano-7-deazaguanine synthase [EC:6.3.4.20]	PF06508.13	Queuosine biosynthesis protein QueC
DRAMv	vOTU3181	141001V_246_length_53775_cov_60.354133||full_66	K01737	6-pyruvoyltetrahydropterin/6-carboxytetrahydropterin synthase [EC:4.2.3.12 4.1.2.50]	PF01242.23	6-pyruvoyl tetrahydropterin synthase [PF01242.23]
VIBRANT	vOTU3181	141001V_246_length_53775_cov_60.354133||full_66	K01737	queD, ptpS, PTS; 6-pyruvoyltetrahydropterin/6-carboxytetrahydropterin synthase [EC:4.2.3.12 4.1.2.50]	PF01242.19	6-pyruvoyl tetrahydropterin synthase
DRAMv	vOTU3181	141001V_246_length_53775_cov_60.354133||full_68	K01495	GTP cyclohydrolase IA [EC:3.5.4.16]	PF01227.26	GTP cyclohydrolase I [PF01227.26]
VIBRANT	vOTU3181	141001V_246_length_53775_cov_60.354133||full_68	K01495	GCH1, folE; GTP cyclohydrolase IA [EC:3.5.4.16]	PF01227.22	GTP cyclohydrolase I
DRAMv	vOTU3187	141001V_25_length_150826_cov_13.071725||full_172	K01520	dUTP diphosphatase [EC:3.6.1.23]	PF00692.23	dUTPase [PF00692.23]
DRAMv	vOTU3187	141001V_25_length_150826_cov_13.071725||full_68	K01520	dUTP diphosphatase [EC:3.6.1.23]	PF00692.23	dUTPase [PF00692.23]
DRAMv	vOTU3187	141001V_25_length_150826_cov_13.071725||full_95	K00789	S-adenosylmethionine synthetase [EC:2.5.1.6]	PF00438.24	S-adenosylmethionine synthetase, N-terminal domain [PF00438.24]
VIBRANT	vOTU3187	141001V_25_length_150826_cov_13.071725||full_95	K00789	metK; S-adenosylmethionine synthetase [EC:2.5.1.6]
VIBRANT	vOTU3191	141001V_256_length_52567_cov_26.102129||full_32	K00390	cysH; phosphoadenosine phosphosulfate reductase [EC:1.8.4.8 1.8.4.10]
VIBRANT	vOTU3191	141001V_256_length_52567_cov_26.102129||full_55	K06167	phnP; phosphoribosyl 1,2-cyclic phosphate phosphodiesterase [EC:3.1.4.55]	PF12706.7	Beta-lactamase superfamily domain
VIBRANT	vOTU3191	141001V_256_length_52567_cov_26.102129||full_64	K03279	waaJ, rfaJ; UDP-glucose:(galactosyl)LPS alpha-1,2-glucosyltransferase [EC:2.4.1.58]	PF01501.20	Glycosyl transferase family 8
DRAMv	vOTU3197	141001V_264_length_51947_cov_31.303785||full_25	K00560	thymidylate synthase [EC:2.1.1.45]	PF00303.23	Thymidylate synthase [PF00303.23]
DRAMv	vOTU3199	141001V_265_length_51826_cov_23.432887||full_51	K01520	dUTP diphosphatase [EC:3.6.1.23]	PF00692.23	dUTPase [PF00692.23]
VIBRANT	vOTU3202	141001V_27_length_147384_cov_21.756070||full_31	K22227	ahbD; heme synthase
DRAMv	vOTU3206	141001V_272_length_51068_cov_11.065395||full_30	K00560	thymidylate synthase [EC:2.1.1.45]	PF00303.23	Thymidylate synthase [PF00303.23]
DRAMv	vOTU3208	141001V_274_length_51040_cov_12.644876||full_44	K00560	thymidylate synthase [EC:2.1.1.45]	PF00303.23	Thymidylate synthase [PF00303.23]
VIBRANT	vOTU3209	141001V_275_length_50996_cov_13.397852||full_31	K00390	cysH; phosphoadenosine phosphosulfate reductase [EC:1.8.4.8 1.8.4.10]
DRAMv	vOTU3209	141001V_275_length_50996_cov_13.397852||full_58	K01520	dUTP diphosphatase [EC:3.6.1.23]	PF00692.23	dUTPase [PF00692.23]
DRAMv	vOTU3214	141001V_28_length_144002_cov_22.756709||full_76	K01494	dCTP deaminase [EC:3.5.4.13]	PF06559.15	2'-deoxycytidine 5'-triphosphate deaminase (DCD) [PF06559.15]
DRAMv	vOTU3221	141001V_285_length_50439_cov_105.415727||full_54	K01520	dUTP diphosphatase [EC:3.6.1.23]	PF00692.23	dUTPase [PF00692.23]
DRAMv	vOTU3225	141001V_289_length_49886_cov_13.800124||full_34			PF00625.25	Guanylate kinase [PF00625.25]
DRAMv	vOTU3229	141001V_29_length_142955_cov_13.744192||full_230	K01520	dUTP diphosphatase [EC:3.6.1.23]	PF00692.23, PF14359.10	dUTPase [PF00692.23]; Domain of unknown function (DUF4406) [PF14359.10]
VIBRANT	vOTU3234	141001V_293_length_49782_cov_31.577795||full_30	K09882	cobS; cobaltochelatase CobS [EC:6.6.1.2]
VIBRANT	vOTU3238	141001V_296_length_49317_cov_13.120864||full_60	K06167	phnP; phosphoribosyl 1,2-cyclic phosphate phosphodiesterase [EC:3.1.4.55]
DRAMv	vOTU3239	141001V_297_length_49227_cov_39.499919||full_17	K01520	dUTP diphosphatase [EC:3.6.1.23]	PF00692.23	dUTPase [PF00692.23]
VIBRANT	vOTU3242	141001V_3_length_261338_cov_9.842841||full_140	K00287	DHFR, folA; dihydrofolate reductase [EC:1.5.1.3]	PF00186.19	Dihydrofolate reductase
VIBRANT	vOTU3243	141001V_30_length_142224_cov_11.751486||full_30	K22227	ahbD; heme synthase
DRAMv	vOTU3243	141001V_30_length_142224_cov_11.751486||full_89			PF00625.25	Guanylate kinase [PF00625.25]
DRAMv	vOTU3243	141001V_30_length_142224_cov_11.751486||full_91	K21636	ribonucleoside-triphosphate reductase (formate) [EC:1.1.98.6]	PF13597.10, PF03477.20	Anaerobic ribonucleoside-triphosphate reductase [PF13597.10]; ATP cone domain [PF03477.20]
DRAMv	vOTU3243	141001V_30_length_142224_cov_11.751486||full_94	K21636	ribonucleoside-triphosphate reductase (formate) [EC:1.1.98.6]	PF13597.10	Anaerobic ribonucleoside-triphosphate reductase [PF13597.10]
DRAMv	vOTU3243	141001V_30_length_142224_cov_11.751486||full_96	K01520	dUTP diphosphatase [EC:3.6.1.23]	PF00692.23	dUTPase [PF00692.23]
DRAMv	vOTU3246	141001V_303_length_48591_cov_40.187242||full_66	K06920	7-cyano-7-deazaguanine synthase [EC:6.3.4.20]	PF06508.17	Queuosine biosynthesis protein QueC [PF06508.17]
VIBRANT	vOTU3246	141001V_303_length_48591_cov_40.187242||full_66	K06920	queC; 7-cyano-7-deazaguanine synthase [EC:6.3.4.20]	PF06508.13	Queuosine biosynthesis protein QueC
VIBRANT	vOTU3250	141001V_31_length_141878_cov_68.020244||full_68	K00983	neuA; N-acylneuraminate cytidylyltransferase [EC:2.7.7.43]
VIBRANT	vOTU3252	141001V_313_length_47683_cov_21.699693||full_72	K22227	ahbD; heme synthase	PF04055.21	Radical SAM superfamily
DRAMv	vOTU3253	141001V_315_length_47641_cov_7.392321||full_5	K00558	DNA (cytosine-5)-methyltransferase 1 [EC:2.1.1.37]	PF00145.21	C-5 cytosine-specific DNA methylase [PF00145.21]
VIBRANT	vOTU3253	141001V_315_length_47641_cov_7.392321||full_5	K17398	DNMT3A; DNA (cytosine-5)-methyltransferase 3A [EC:2.1.1.37]	PF00145.17	C-5 cytosine-specific DNA methylase
VIBRANT	vOTU3254	141001V_317_length_47584_cov_6.721475||full_23	K00390	cysH; phosphoadenosine phosphosulfate reductase [EC:1.8.4.8 1.8.4.10]	PF01507.19	Phosphoadenosine phosphosulfate reductase family
DRAMv	vOTU3256	141001V_32_length_141546_cov_57.478002||full_42	K01520	dUTP diphosphatase [EC:3.6.1.23]	PF00692.23	dUTPase [PF00692.23]
DRAMv	vOTU3264	141001V_332_length_46490_cov_233.719134||full_50	K21636	ribonucleoside-triphosphate reductase (formate) [EC:1.1.98.6]	PF13597.10	Anaerobic ribonucleoside-triphosphate reductase [PF13597.10]
DRAMv	vOTU3264	141001V_332_length_46490_cov_233.719134||full_52	K01520	dUTP diphosphatase [EC:3.6.1.23]	PF00692.23	dUTPase [PF00692.23]
VIBRANT	vOTU3265	141001V_333_length_46473_cov_1292.583157||full_27	K00558	DNMT1, dcm; DNA (cytosine-5)-methyltransferase 1 [EC:2.1.1.37]	PF00145.17	C-5 cytosine-specific DNA methylase
DRAMv	vOTU3272	141001V_34_length_136978_cov_33.768644||full_147			PF02882.23	Tetrahydrofolate dehydrogenase/cyclohydrolase, NAD(P)-binding domain [PF02882.23]
VIBRANT	vOTU3272	141001V_34_length_136978_cov_33.768644||full_147	K01491	folD; methylenetetrahydrofolate dehydrogenase (NADP+) / methenyltetrahydrofolate cyclohydrolase [EC:1.5.1.5 3.5.4.9]	PF02882.19	Tetrahydrofolate dehydrogenase/cyclohydrolase, NAD(P)-binding domain
VIBRANT	vOTU3273	141001V_340_length_45751_cov_10.739780||full_28	K00558	DNMT1, dcm; DNA (cytosine-5)-methyltransferase 1 [EC:2.1.1.37]	PF00145.17	C-5 cytosine-specific DNA methylase
VIBRANT	vOTU3280	141001V_348_length_44997_cov_116.800498||full_39	K00390	cysH; phosphoadenosine phosphosulfate reductase [EC:1.8.4.8 1.8.4.10]	PF01507.19	Phosphoadenosine phosphosulfate reductase family
DRAMv	vOTU3281	141001V_35_length_136466_cov_10.517026||full_116			PF02675.19	S-adenosylmethionine decarboxylase [PF02675.19]
DRAMv	vOTU3281	141001V_35_length_136466_cov_10.517026||full_126	K21636	ribonucleoside-triphosphate reductase (formate) [EC:1.1.98.6]	PF13597.10	Anaerobic ribonucleoside-triphosphate reductase [PF13597.10]
DRAMv	vOTU3290	141001V_36_length_134930_cov_27.147403||full_12	K01520	dUTP diphosphatase [EC:3.6.1.23]	PF00692.23	dUTPase [PF00692.23]
DRAMv	vOTU3294	141001V_363_length_44188_cov_127.727188||full_30	K00789	S-adenosylmethionine synthetase [EC:2.5.1.6]	PF00438.24	S-adenosylmethionine synthetase, N-terminal domain [PF00438.24]
VIBRANT	vOTU3294	141001V_363_length_44188_cov_127.727188||full_30	K00789	metK; S-adenosylmethionine synthetase [EC:2.5.1.6]	PF00438.20	S-adenosylmethionine synthetase, N-terminal domain
DRAMv	vOTU3298	141001V_367_length_44000_cov_11.350142||full_19	K00789	S-adenosylmethionine synthetase [EC:2.5.1.6]	PF00438.24	S-adenosylmethionine synthetase, N-terminal domain [PF00438.24]
VIBRANT	vOTU3298	141001V_367_length_44000_cov_11.350142||full_19	K00789	metK; S-adenosylmethionine synthetase [EC:2.5.1.6]
DRAMv	vOTU3299	141001V_368_length_43929_cov_8.572959||full_32	K01520	dUTP diphosphatase [EC:3.6.1.23]	PF00692.23	dUTPase [PF00692.23]
DRAMv	vOTU3299	141001V_368_length_43929_cov_8.572959||full_68			PF00984.23, PF00535.30, PF03721.18	UDP-glucose/GDP-mannose dehydrogenase family, central domain [PF00984.23]; Glycosyl transferase family 2 [PF00535.30]; UDP-glucose/GDP-mannose dehydrogenase family, NAD binding domain [PF03721.18]
VIBRANT	vOTU3299	141001V_368_length_43929_cov_8.572959||full_68	K00012	UGDH, ugd; UDPglucose 6-dehydrogenase [EC:1.1.1.22]	PF00984.19	UDP-glucose/GDP-mannose dehydrogenase family, central domain
VIBRANT	vOTU3301	141001V_369_length_43713_cov_9.522333||full_6	K00390	cysH; phosphoadenosine phosphosulfate reductase [EC:1.8.4.8 1.8.4.10]	PF01507.19	Phosphoadenosine phosphosulfate reductase family
DRAMv	vOTU3308	141001V_376_length_43438_cov_32.764424||full_61	K01520	dUTP diphosphatase [EC:3.6.1.23]	PF00692.23	dUTPase [PF00692.23]
DRAMv	vOTU3322	141001V_39_length_131585_cov_8.140097||full_1_81	K01520	dUTP diphosphatase [EC:3.6.1.23]	PF00692.23	dUTPase [PF00692.23]
DRAMv	vOTU3324	141001V_391_length_42595_cov_784.687800||full_35	K01520	dUTP diphosphatase [EC:3.6.1.23]	PF00692.23	dUTPase [PF00692.23]
VIBRANT	vOTU3327	141001V_394_length_42518_cov_14.727127||full_35	K00390	cysH; phosphoadenosine phosphosulfate reductase [EC:1.8.4.8 1.8.4.10]	PF01507.19	Phosphoadenosine phosphosulfate reductase family
DRAMv	vOTU3332	141001V_399_length_42242_cov_761.589518||full_35	K21636	ribonucleoside-triphosphate reductase (formate) [EC:1.1.98.6]	PF13597.10	Anaerobic ribonucleoside-triphosphate reductase [PF13597.10]
VIBRANT	vOTU3344	141001V_411_length_41732_cov_166.091153||full_19	K00390	cysH; phosphoadenosine phosphosulfate reductase [EC:1.8.4.8 1.8.4.10]	PF01507.19	Phosphoadenosine phosphosulfate reductase family
DRAMv	vOTU3352	141001V_42_length_130133_cov_18.844578||full_154			PF02562.20, PF13638.10	PhoH-like protein [PF02562.20]; PIN domain [PF13638.10]
DRAMv	vOTU3352	141001V_42_length_130133_cov_18.844578||full_156			PF02562.20	PhoH-like protein [PF02562.20]
DRAMv	vOTU3361	141001V_43_length_129295_cov_89.735709||full_137			PF00266.23	Aminotransferase class-V [PF00266.23]
VIBRANT	vOTU3361	141001V_43_length_129295_cov_89.735709||full_137	K04487	iscS, NFS1; cysteine desulfurase [EC:2.8.1.7]	PF00266.19	Aminotransferase class-V
DRAMv	vOTU3361	141001V_43_length_129295_cov_89.735709||full_155	K21636	ribonucleoside-triphosphate reductase (formate) [EC:1.1.98.6]	PF13597.10, PF03477.20	Anaerobic ribonucleoside-triphosphate reductase [PF13597.10]; ATP cone domain [PF03477.20]
DRAMv	vOTU3361	141001V_43_length_129295_cov_89.735709||full_161	K01520	dUTP diphosphatase [EC:3.6.1.23]	PF00692.23	dUTPase [PF00692.23]
VIBRANT	vOTU3365	141001V_432_length_40882_cov_2479.501163||full_35	K00558	DNMT1, dcm; DNA (cytosine-5)-methyltransferase 1 [EC:2.1.1.37]	PF13392.6	HNH endonuclease
DRAMv	vOTU3368	141001V_435_length_40744_cov_17.171865||full_29			PF13385.10	Concanavalin A-like lectin/glucanases superfamily [PF13385.10]
DRAMv	vOTU3371	141001V_437_length_40561_cov_27.742088||full_44	K01520	dUTP diphosphatase [EC:3.6.1.23]	PF00692.23	dUTPase [PF00692.23]
DRAMv	vOTU3372	141001V_438_length_40518_cov_73.556854||full_38	K01520	dUTP diphosphatase [EC:3.6.1.23]	PF00692.23	dUTPase [PF00692.23]
DRAMv	vOTU3374	141001V_44_length_128848_cov_18.587990||full_156			PF02562.20	PhoH-like protein [PF02562.20]
DRAMv	vOTU3374	141001V_44_length_128848_cov_18.587990||full_26			PF00625.25	Guanylate kinase [PF00625.25]
DRAMv	vOTU3374	141001V_44_length_128848_cov_18.587990||full_28	K21636	ribonucleoside-triphosphate reductase (formate) [EC:1.1.98.6]	PF13597.10	Anaerobic ribonucleoside-triphosphate reductase [PF13597.10]
DRAMv	vOTU3379	141001V_45_length_128609_cov_14.633734||full_129			PF02882.23	Tetrahydrofolate dehydrogenase/cyclohydrolase, NAD(P)-binding domain [PF02882.23]
VIBRANT	vOTU3379	141001V_45_length_128609_cov_14.633734||full_129	K01491	folD; methylenetetrahydrofolate dehydrogenase (NADP+) / methenyltetrahydrofolate cyclohydrolase [EC:1.5.1.5 3.5.4.9]
DRAMv	vOTU3379	141001V_45_length_128609_cov_14.633734||full_138	K21636	ribonucleoside-triphosphate reductase (formate) [EC:1.1.98.6]	PF13597.10, PF03477.20	Anaerobic ribonucleoside-triphosphate reductase [PF13597.10]; ATP cone domain [PF03477.20]
DRAMv	vOTU3379	141001V_45_length_128609_cov_14.633734||full_143	K01520	dUTP diphosphatase [EC:3.6.1.23]	PF00692.23	dUTPase [PF00692.23]
DRAMv	vOTU3379	141001V_45_length_128609_cov_14.633734||full_30	K04487	cysteine desulfurase [EC:2.8.1.7]	PF00266.23, PF00282.23	Aminotransferase class-V [PF00266.23]; Pyridoxal-dependent decarboxylase conserved domain [PF00282.23]
VIBRANT	vOTU3379	141001V_45_length_128609_cov_14.633734||full_30	K04487	iscS, NFS1; cysteine desulfurase [EC:2.8.1.7]	PF00266.19	Aminotransferase class-V
VIBRANT	vOTU3386	141001V_462_length_39518_cov_19.532347||full_40	K00390	cysH; phosphoadenosine phosphosulfate reductase [EC:1.8.4.8 1.8.4.10]	PF01507.19	Phosphoadenosine phosphosulfate reductase family
VIBRANT	vOTU3389	141001V_465_length_39368_cov_6.035841||full_42	K00390	cysH; phosphoadenosine phosphosulfate reductase [EC:1.8.4.8 1.8.4.10]	PF01507.19	Phosphoadenosine phosphosulfate reductase family
DRAMv	vOTU3389	141001V_465_length_39368_cov_6.035841||full_45	K00789	S-adenosylmethionine synthetase [EC:2.5.1.6]	PF00438.24	S-adenosylmethionine synthetase, N-terminal domain [PF00438.24]
VIBRANT	vOTU3389	141001V_465_length_39368_cov_6.035841||full_45	K00789	metK; S-adenosylmethionine synthetase [EC:2.5.1.6]	PF00438.20	S-adenosylmethionine synthetase, N-terminal domain
VIBRANT	vOTU3390	141001V_467_length_39343_cov_45.670128||full_42	K00558	DNMT1, dcm; DNA (cytosine-5)-methyltransferase 1 [EC:2.1.1.37]	PF00145.17	C-5 cytosine-specific DNA methylase
DRAMv	vOTU3391	141001V_468_length_39249_cov_66.582538||full_16	K01520	dUTP diphosphatase [EC:3.6.1.23]	PF00692.23	dUTPase [PF00692.23]
DRAMv	vOTU3395	141001V_471_length_39083_cov_9.655094||full_8	K00789	S-adenosylmethionine synthetase [EC:2.5.1.6]	PF00438.24	S-adenosylmethionine synthetase, N-terminal domain [PF00438.24]
VIBRANT	vOTU3395	141001V_471_length_39083_cov_9.655094||full_8	K00789	metK; S-adenosylmethionine synthetase [EC:2.5.1.6]
VIBRANT	vOTU3397	141001V_474_length_38953_cov_188.068178||full_16	K09882	cobS; cobaltochelatase CobS [EC:6.6.1.2]	PF07728.14	AAA domain (dynein-related subfamily)
DRAMv	vOTU3399	141001V_476_length_38942_cov_28.109214||full_23			PF00535.30, PF13641.10	Glycosyl transferase family 2 [PF00535.30]; Glycosyltransferase like family 2 [PF13641.10]	GT2_Glycos_transf_2	GT2 cellulose synthase (EC 2.4.1.12); chitin synthase (EC 2.4.1.16); dolichyl-phosphate beta-D-mannosyltransferase (EC 2.4.1.83); dolichyl-phosphate beta-glucosyltransferase (EC 2.4.1.117); N-acetylglucosaminyltransferase (EC 2.4.1.-); N-acetylgalactosaminyltransferase (EC 2.4.1.-); hyaluronan synthase (EC 2.4.1.212); chitin oligosaccharide synthase (EC 2.4.1.-); beta-1,3-glucan synthase (EC 2.4.…
DRAMv	vOTU3399	141001V_476_length_38942_cov_28.109214||full_25	K15894	UDP-N-acetylglucosamine 4,6-dehydratase/5-epimerase [EC:4.2.1.115 5.1.3.-]	PF02719.19, PF01370.25, PF01073.23, PF16363.9, PF04321.21, PF05368.17	Polysaccharide biosynthesis protein [PF02719.19]; NAD dependent epimerase/dehydratase family [PF01370.25]; 3-beta hydroxysteroid dehydrogenase/isomerase family [PF01073.23]; GDP-mannose 4,6 dehydratase [PF16363.9]; RmlD substrate binding domain [PF04321.21]; NmrA-like family [PF05368.17]
VIBRANT	vOTU3402	141001V_48_length_124352_cov_81.273088||full_126	K02433	gatA, QRSL1; aspartyl-tRNA(Asn)/glutamyl-tRNA(Gln) amidotransferase subunit A [EC:6.3.5.6 6.3.5.7]	PF01425.21	Amidase
DRAMv	vOTU3406	141001V_485_length_38579_cov_13.924385||full_64	K03796	Bax protein	PF01832.24	Mannosyl-glycoprotein endo-beta-N-acetylglucosaminidase [PF01832.24]	GH73	GH73 lysozyme (EC 3.2.1.17); mannosyl-glycoprotein endo-beta-N-acetylglucosaminidase (EC 3.2.1.96); peptidoglycan hydrolase with endo-beta-N-acetylglucosaminidase specificity (EC 3.2.1.-)
DRAMv	vOTU3410	141001V_49_length_124073_cov_23.313575||full_37			PF02562.20	PhoH-like protein [PF02562.20]
DRAMv	vOTU3410	141001V_49_length_124073_cov_23.313575||full_38			PF02562.20	PhoH-like protein [PF02562.20]
DRAMv	vOTU3410	141001V_49_length_124073_cov_23.313575||full_71			PF00625.25	Guanylate kinase [PF00625.25]
DRAMv	vOTU3410	141001V_49_length_124073_cov_23.313575||full_73	K21636	ribonucleoside-triphosphate reductase (formate) [EC:1.1.98.6]	PF13597.10	Anaerobic ribonucleoside-triphosphate reductase [PF13597.10]
DRAMv	vOTU3410	141001V_49_length_124073_cov_23.313575||full_78	K01520	dUTP diphosphatase [EC:3.6.1.23]	PF00692.23	dUTPase [PF00692.23]
DRAMv	vOTU3411	141001V_490_length_38439_cov_12.246978||full_15	K01520	dUTP diphosphatase [EC:3.6.1.23]	PF00692.23	dUTPase [PF00692.23]
VIBRANT	vOTU3411	141001V_490_length_38439_cov_12.246978||full_32	K00390	cysH; phosphoadenosine phosphosulfate reductase [EC:1.8.4.8 1.8.4.10]	PF01507.19	Phosphoadenosine phosphosulfate reductase family
DRAMv	vOTU3414	141001V_496_length_38306_cov_19.580089||full_8	K01520	dUTP diphosphatase [EC:3.6.1.23]	PF00692.23	dUTPase [PF00692.23]
DRAMv	vOTU3417	141001V_5_length_227504_cov_13.766449||full_214			PF02836.21, PF02837.22, PF00703.25	Glycosyl hydrolases family 2, TIM barrel domain [PF02836.21]; Glycosyl hydrolases family 2, sugar binding domain [PF02837.22]; Glycosyl hydrolases family 2 [PF00703.25]	GH2	GH2 beta-galactosidase (EC 3.2.1.23) ; beta-mannosidase (EC 3.2.1.25); beta-glucuronidase (EC 3.2.1.31); alpha-L-arabinofuranosidase (EC 3.2.1.55); mannosylglycoprotein endo-beta-mannosidase (EC 3.2.1.152); exo-beta-glucosaminidase (EC 3.2.1.165); alpha-L-arabinopyranosidase (EC 3.2.1.-); beta-galacturonidase (EC 3.2.1.-); beta-xylosidase (EC 3.2.1.37); beta-D-galactofuranosidase (EC 3.2.1.146); …
VIBRANT	vOTU3417	141001V_5_length_227504_cov_13.766449||full_214	K01195	uidA, GUSB; beta-glucuronidase [EC:3.2.1.31]	PF02836.17	Glycosyl hydrolases family 2, TIM barrel domain
VIBRANT	vOTU3423	141001V_505_length_37923_cov_64.411667||full_16	K06167	phnP; phosphoribosyl 1,2-cyclic phosphate phosphodiesterase [EC:3.1.4.55]	PF12706.7	Beta-lactamase superfamily domain
DRAMv	vOTU3427	141001V_509_length_37823_cov_27.961952||full_40	K06920	7-cyano-7-deazaguanine synthase [EC:6.3.4.20]	PF06508.17, PF02540.21	Queuosine biosynthesis protein QueC [PF06508.17]; NAD synthase [PF02540.21]
VIBRANT	vOTU3427	141001V_509_length_37823_cov_27.961952||full_40	K06920	queC; 7-cyano-7-deazaguanine synthase [EC:6.3.4.20]	PF06508.13	Queuosine biosynthesis protein QueC
VIBRANT	vOTU3428	141001V_51_length_123452_cov_10.097587||full_150	K06167	phnP; phosphoribosyl 1,2-cyclic phosphate phosphodiesterase [EC:3.1.4.55]
VIBRANT	vOTU3429	141001V_510_length_37813_cov_7.606335||full_29	K10026	queE; 7-carboxy-7-deazaguanine synthase [EC:4.3.99.3]
DRAMv	vOTU3438	141001V_52_length_122571_cov_19.264431||full_94	K00789	S-adenosylmethionine synthetase [EC:2.5.1.6]	PF02773.20, PF02772.20, PF00438.24	S-adenosylmethionine synthetase, C-terminal domain [PF02773.20]; S-adenosylmethionine synthetase, central domain [PF02772.20]; S-adenosylmethionine synthetase, N-terminal domain [PF00438.24]
VIBRANT	vOTU3438	141001V_52_length_122571_cov_19.264431||full_94	K00789	metK; S-adenosylmethionine synthetase [EC:2.5.1.6]	PF02773.16	S-adenosylmethionine synthetase, C-terminal domain
VIBRANT	vOTU3439	141001V_523_length_37217_cov_113.589742||full_34	K00558	DNMT1, dcm; DNA (cytosine-5)-methyltransferase 1 [EC:2.1.1.37]	PF00145.17	C-5 cytosine-specific DNA methylase
DRAMv	vOTU3442	141001V_528_length_36964_cov_24.523721||full_24	K00558	DNA (cytosine-5)-methyltransferase 1 [EC:2.1.1.37]	PF00145.21	C-5 cytosine-specific DNA methylase [PF00145.21]
VIBRANT	vOTU3442	141001V_528_length_36964_cov_24.523721||full_24	K00558	DNMT1, dcm; DNA (cytosine-5)-methyltransferase 1 [EC:2.1.1.37]	PF00145.17	C-5 cytosine-specific DNA methylase
VIBRANT	vOTU3443	141001V_53_length_122242_cov_13.450097||full_40	K03273	gmhB; D-glycero-D-manno-heptose 1,7-bisphosphate phosphatase [EC:3.1.3.82 3.1.3.83]	PF08645.11	Polynucleotide kinase 3 phosphatase
VIBRANT	vOTU3452	141001V_546_length_36361_cov_13.742412||full_35	K00558	DNMT1, dcm; DNA (cytosine-5)-methyltransferase 1 [EC:2.1.1.37]	PF00145.17	C-5 cytosine-specific DNA methylase
DRAMv	vOTU3458	141001V_556_length_35938_cov_44.173285||full_54			PF00534.24, PF13692.10	Glycosyl transferases group 1 [PF00534.24]; Glycosyl transferases group 1 [PF13692.10]
DRAMv	vOTU3461	141001V_56_length_119115_cov_11.726827||full_101			PF00535.30, PF13641.10	Glycosyl transferase family 2 [PF00535.30]; Glycosyltransferase like family 2 [PF13641.10]	GT2	GT2 cellulose synthase (EC 2.4.1.12); chitin synthase (EC 2.4.1.16); dolichyl-phosphate beta-D-mannosyltransferase (EC 2.4.1.83); dolichyl-phosphate beta-glucosyltransferase (EC 2.4.1.117); N-acetylglucosaminyltransferase (EC 2.4.1.-); N-acetylgalactosaminyltransferase (EC 2.4.1.-); hyaluronan synthase (EC 2.4.1.212); chitin oligosaccharide synthase (EC 2.4.1.-); beta-1,3-glucan synthase (EC 2.4.…
DRAMv	vOTU3461	141001V_56_length_119115_cov_11.726827||full_53	K01520	dUTP diphosphatase [EC:3.6.1.23]	PF00692.23	dUTPase [PF00692.23]
DRAMv	vOTU3461	141001V_56_length_119115_cov_11.726827||full_60	K21636	ribonucleoside-triphosphate reductase (formate) [EC:1.1.98.6]	PF13597.10	Anaerobic ribonucleoside-triphosphate reductase [PF13597.10]
VIBRANT	vOTU3471	141001V_57_length_118956_cov_10.142127||full_121	K17398	DNMT3A; DNA (cytosine-5)-methyltransferase 3A [EC:2.1.1.37]	PF00145.17	C-5 cytosine-specific DNA methylase
VIBRANT	vOTU3471	141001V_57_length_118956_cov_10.142127||full_42	K03275	waaO, rfaI; UDP-glucose:(glucosyl)LPS alpha-1,3-glucosyltransferase [EC:2.4.1.-]	PF01501.20	Glycosyl transferase family 8
DRAMv	vOTU3476	141001V_576_length_35526_cov_23.156522||full_52	K00558	DNA (cytosine-5)-methyltransferase 1 [EC:2.1.1.37]	PF00145.21	C-5 cytosine-specific DNA methylase [PF00145.21]		0
VIBRANT	vOTU3476	141001V_576_length_35526_cov_23.156522||full_52	K00558	DNMT1, dcm; DNA (cytosine-5)-methyltransferase 1 [EC:2.1.1.37]	PF00145.17	C-5 cytosine-specific DNA methylase
DRAMv	vOTU3482	141001V_581_length_35406_cov_17.184860||full_16	K01520	dUTP diphosphatase [EC:3.6.1.23]	PF00692.23	dUTPase [PF00692.23]		0
VIBRANT	vOTU3496	141001V_60_length_118012_cov_81.844231||full_48	K01495	GCH1, folE; GTP cyclohydrolase IA [EC:3.5.4.16]	PF01227.22	GTP cyclohydrolase I
VIBRANT	vOTU3496	141001V_60_length_118012_cov_81.844231||full_49	K01495	GCH1, folE; GTP cyclohydrolase IA [EC:3.5.4.16]	PF01227.22	GTP cyclohydrolase I
VIBRANT	vOTU3496	141001V_60_length_118012_cov_81.844231||full_72	K01737	queD, ptpS, PTS; 6-pyruvoyltetrahydropterin/6-carboxytetrahydropterin synthase [EC:4.2.3.12 4.1.2.50]	PF01242.19	6-pyruvoyl tetrahydropterin synthase
VIBRANT	vOTU3498	141001V_602_length_34831_cov_19.357775||full_28	K00390	cysH; phosphoadenosine phosphosulfate reductase [EC:1.8.4.8 1.8.4.10]	PF01507.19	Phosphoadenosine phosphosulfate reductase family
VIBRANT	vOTU3498	141001V_602_length_34831_cov_19.357775||full_8	K00390	cysH; phosphoadenosine phosphosulfate reductase [EC:1.8.4.8 1.8.4.10]
VIBRANT	vOTU3502	141001V_61_length_115501_cov_10.187421||full_173	K04487	iscS, NFS1; cysteine desulfurase [EC:2.8.1.7]	PF00266.19	Aminotransferase class-V
DRAMv	vOTU3508	141001V_62_length_114265_cov_21.657114||full_113	K21000	polysaccharide biosynthesis protein PslG	PF01229.21, PF00150.22	Glycosyl hydrolases family 39 [PF01229.21]; Cellulase (glycosyl hydrolase family 5) [PF00150.22]	GH39	GH39 alpha-L-iduronidase (EC 3.2.1.76); beta-xylosidase (EC 3.2.1.37); alpha-L-arabinofuranosidase (EC 3.2.1.55); beta-glucosidase (EC 3.2.1.21); beta-galactosidase (EC 3.2.1.23); exo-beta-1,4-glucanase / cellodextrinase (EC 3.2.1.74); 3-O-alpha-D-galactosyl-alpha-L-arabinofuranosidase (EC 3.2.1.215)
DRAMv	vOTU3515	141001V_629_length_34020_cov_8.470219||full_11			PF00984.23	UDP-glucose/GDP-mannose dehydrogenase family, central domain [PF00984.23]
VIBRANT	vOTU3515	141001V_629_length_34020_cov_8.470219||full_11	K00012	UGDH, ugd; UDPglucose 6-dehydrogenase [EC:1.1.1.22]	PF00984.19	UDP-glucose/GDP-mannose dehydrogenase family, central domain
DRAMv	vOTU3516	141001V_63_length_111299_cov_27.799684||full_65			PF00535.30, PF13641.10	Glycosyl transferase family 2 [PF00535.30]; Glycosyltransferase like family 2 [PF13641.10]	GT2_Glycos_transf_2	GT2 cellulose synthase (EC 2.4.1.12); chitin synthase (EC 2.4.1.16); dolichyl-phosphate beta-D-mannosyltransferase (EC 2.4.1.83); dolichyl-phosphate beta-glucosyltransferase (EC 2.4.1.117); N-acetylglucosaminyltransferase (EC 2.4.1.-); N-acetylgalactosaminyltransferase (EC 2.4.1.-); hyaluronan synthase (EC 2.4.1.212); chitin oligosaccharide synthase (EC 2.4.1.-); beta-1,3-glucan synthase (EC 2.4.…
DRAMv	vOTU3525	141001V_64_length_110925_cov_8.208993||full_128			PF02562.20	PhoH-like protein [PF02562.20]
DRAMv	vOTU3532	141001V_65_length_110648_cov_58.098641||full_130	K04487	cysteine desulfurase [EC:2.8.1.7]	PF00266.23	Aminotransferase class-V [PF00266.23]
VIBRANT	vOTU3532	141001V_65_length_110648_cov_58.098641||full_130	K04487	iscS, NFS1; cysteine desulfurase [EC:2.8.1.7]	PF00266.19	Aminotransferase class-V
VIBRANT	vOTU3544	141001V_668_length_32973_cov_65.483687||full_42	K03275	waaO, rfaI; UDP-glucose:(glucosyl)LPS alpha-1,3-glucosyltransferase [EC:2.4.1.-]	PF01501.20	Glycosyl transferase family 8
DRAMv	vOTU3546	141001V_67_length_110500_cov_10.826212||full_88			PF00625.25	Guanylate kinase [PF00625.25]
VIBRANT	vOTU3547	141001V_670_length_32928_cov_12.711161||full_20	K00558	DNMT1, dcm; DNA (cytosine-5)-methyltransferase 1 [EC:2.1.1.37]	PF00145.17	C-5 cytosine-specific DNA methylase
VIBRANT	vOTU3553	141001V_678_length_32727_cov_7.044227||full_35	K06167	phnP; phosphoribosyl 1,2-cyclic phosphate phosphodiesterase [EC:3.1.4.55]	PF12706.7	Beta-lactamase superfamily domain
DRAMv	vOTU3555	141001V_68_length_109321_cov_20.878791||full_42	K01520	dUTP diphosphatase [EC:3.6.1.23]	PF00692.23	dUTPase [PF00692.23]
DRAMv	vOTU3555	141001V_68_length_109321_cov_20.878791||full_46	K21636	ribonucleoside-triphosphate reductase (formate) [EC:1.1.98.6]	PF13597.10	Anaerobic ribonucleoside-triphosphate reductase [PF13597.10]
VIBRANT	vOTU3556	141001V_684_length_32658_cov_32.672760||full_21	K00390	cysH; phosphoadenosine phosphosulfate reductase [EC:1.8.4.8 1.8.4.10]	PF01507.19	Phosphoadenosine phosphosulfate reductase family
DRAMv	vOTU3565	141001V_7_length_215224_cov_8.558710||full_108	K21636	ribonucleoside-triphosphate reductase (formate) [EC:1.1.98.6]	PF13597.10	Anaerobic ribonucleoside-triphosphate reductase [PF13597.10]
DRAMv	vOTU3565	141001V_7_length_215224_cov_8.558710||full_47	K00560	thymidylate synthase [EC:2.1.1.45]	PF00303.23	Thymidylate synthase [PF00303.23]
DRAMv	vOTU3566	141001V_70_length_108181_cov_16.644600||full_49	K01520	dUTP diphosphatase [EC:3.6.1.23]	PF00692.23	dUTPase [PF00692.23]
VIBRANT	vOTU3566	141001V_70_length_108181_cov_16.644600||full_58	K00558	DNMT1, dcm; DNA (cytosine-5)-methyltransferase 1 [EC:2.1.1.37]	PF00145.17	C-5 cytosine-specific DNA methylase
VIBRANT	vOTU3578	141001V_72_length_106922_cov_6.384281||full_126	K04487	iscS, NFS1; cysteine desulfurase [EC:2.8.1.7]	PF00266.19	Aminotransferase class-V
DRAMv	vOTU3585	141001V_73_length_104508_cov_6.504476||full_57	K00789	S-adenosylmethionine synthetase [EC:2.5.1.6]	PF00438.24	S-adenosylmethionine synthetase, N-terminal domain [PF00438.24]
VIBRANT	vOTU3585	141001V_73_length_104508_cov_6.504476||full_57	K00789	metK; S-adenosylmethionine synthetase [EC:2.5.1.6]
DRAMv	vOTU3585	141001V_73_length_104508_cov_6.504476||full_59	K00558	DNA (cytosine-5)-methyltransferase 1 [EC:2.1.1.37]	PF00145.21	C-5 cytosine-specific DNA methylase [PF00145.21]
VIBRANT	vOTU3585	141001V_73_length_104508_cov_6.504476||full_59	K00558	DNMT1, dcm; DNA (cytosine-5)-methyltransferase 1 [EC:2.1.1.37]	PF00145.17	C-5 cytosine-specific DNA methylase
DRAMv	vOTU3588	141001V_732_length_31353_cov_10.786632||full_40			PF00150.22	Cellulase (glycosyl hydrolase family 5) [PF00150.22]	GH5; GH5_2	GH5 endo-beta-1,4-glucanase / cellulase (EC 3.2.1.4); endo-beta-1,4-xylanase (EC 3.2.1.8); beta-glucosidase (EC 3.2.1.21); beta-mannosidase (EC 3.2.1.25); beta-glucosylceramidase (EC 3.2.1.45); glucan beta-1,3-glucosidase (EC 3.2.1.58); exo-beta-1,4-glucanase / cellodextrinase (EC 3.2.1.74); glucan endo-1,6-beta-glucosidase (EC 3.2.1.75); mannan endo-beta-1,4-mannosidase (EC 3.2.1.78); cellulose …
VIBRANT	vOTU3590	141001V_734_length_31329_cov_4.975123||full_24	K00558	DNMT1, dcm; DNA (cytosine-5)-methyltransferase 1 [EC:2.1.1.37]	PF00145.17	C-5 cytosine-specific DNA methylase
DRAMv	vOTU3607	141001V_757_length_30664_cov_4.523670||full_25	K02395	peptidoglycan hydrolase FlgJ	PF01832.24, PF01471.22	Mannosyl-glycoprotein endo-beta-N-acetylglucosaminidase [PF01832.24]; Putative peptidoglycan binding domain [PF01471.22]	GH73	GH73 lysozyme (EC 3.2.1.17); mannosyl-glycoprotein endo-beta-N-acetylglucosaminidase (EC 3.2.1.96); peptidoglycan hydrolase with endo-beta-N-acetylglucosaminidase specificity (EC 3.2.1.-)
DRAMv	vOTU3609	141001V_761_length_30483_cov_22.478507||full_36	K01520	dUTP diphosphatase [EC:3.6.1.23]	PF00692.23	dUTPase [PF00692.23]
DRAMv	vOTU3621	141001V_78_length_100189_cov_43.970929||full_107	K01520	dUTP diphosphatase [EC:3.6.1.23]	PF00692.23	dUTPase [PF00692.23]
DRAMv	vOTU3621	141001V_78_length_100189_cov_43.970929||full_113			PF02562.20	PhoH-like protein [PF02562.20]
VIBRANT	vOTU3621	141001V_78_length_100189_cov_43.970929||full_59	K21029	moeB; molybdopterin-synthase adenylyltransferase [EC:2.7.7.80]	PF00899.21	ThiF family
DRAMv	vOTU3621	141001V_78_length_100189_cov_43.970929||full_94	K00525	ribonucleoside-diphosphate reductase alpha chain [EC:1.17.4.1]	PF02867.19	Ribonucleotide reductase, barrel domain [PF02867.19]
DRAMv	vOTU3626	141001V_79_length_99133_cov_18.314035||full_51			PF00722.25	Glycosyl hydrolases family 16 [PF00722.25]	GH16_3	GH16 xyloglucan:xyloglucosyltransferase (EC 2.4.1.207); keratan-sulfate endo-1,4-beta-galactosidase (EC 3.2.1.103); endo-1,3-beta-glucanase / laminarinase (EC 3.2.1.39); endo-1,3(4)-beta-glucanase (EC 3.2.1.6); licheninase (EC 3.2.1.73); beta-agarase (EC 3.2.1.81); kappa;-carrageenase (EC 3.2.1.83); xyloglucanase (EC 3.2.1.151); endo-beta-1,3-galactanase (EC 3.2.1.181); [retaining] beta-porphyran…
DRAMv	vOTU3626	141001V_79_length_99133_cov_18.314035||full_93			PF02867.19	Ribonucleotide reductase, barrel domain [PF02867.19]
DRAMv	vOTU3626	141001V_79_length_99133_cov_18.314035||full_95			PF02867.19	Ribonucleotide reductase, barrel domain [PF02867.19]
DRAMv	vOTU3628	141001V_791_length_29969_cov_7.764157||full_16			PF00534.24	Glycosyl transferases group 1 [PF00534.24]
DRAMv	vOTU3628	141001V_791_length_29969_cov_7.764157||full_23	K00789	S-adenosylmethionine synthetase [EC:2.5.1.6]	PF00438.24	S-adenosylmethionine synthetase, N-terminal domain [PF00438.24]
VIBRANT	vOTU3628	141001V_791_length_29969_cov_7.764157||full_23	K00789	metK; S-adenosylmethionine synthetase [EC:2.5.1.6]	PF00438.20	S-adenosylmethionine synthetase, N-terminal domain
DRAMv	vOTU3632	141001V_798_length_29886_cov_60.246690||full_25	K02395	peptidoglycan hydrolase FlgJ	PF01832.24, PF01471.22	Mannosyl-glycoprotein endo-beta-N-acetylglucosaminidase [PF01832.24]; Putative peptidoglycan binding domain [PF01471.22]	GH73	GH73 lysozyme (EC 3.2.1.17); mannosyl-glycoprotein endo-beta-N-acetylglucosaminidase (EC 3.2.1.96); peptidoglycan hydrolase with endo-beta-N-acetylglucosaminidase specificity (EC 3.2.1.-)
VIBRANT	vOTU3633	141001V_8_length_214650_cov_8.142170||full_113	K06718	ectA; L-2,4-diaminobutyric acid acetyltransferase [EC:2.3.1.178]	PF00583.25	Acetyltransferase (GNAT) family
DRAMv	vOTU3633	141001V_8_length_214650_cov_8.142170||full_171			PF00301.24	Rubredoxin [PF00301.24]
DRAMv	vOTU3633	141001V_8_length_214650_cov_8.142170||full_95			PF02882.23	Tetrahydrofolate dehydrogenase/cyclohydrolase, NAD(P)-binding domain [PF02882.23]
VIBRANT	vOTU3633	141001V_8_length_214650_cov_8.142170||full_95	K01491	folD; methylenetetrahydrofolate dehydrogenase (NADP+) / methenyltetrahydrofolate cyclohydrolase [EC:1.5.1.5 3.5.4.9]	PF02882.19	Tetrahydrofolate dehydrogenase/cyclohydrolase, NAD(P)-binding domain
VIBRANT	vOTU3640	141001V_816_length_29314_cov_182.776342||full_9	K06167	phnP; phosphoribosyl 1,2-cyclic phosphate phosphodiesterase [EC:3.1.4.55]	PF12706.7	Beta-lactamase superfamily domain
DRAMv	vOTU3648	141001V_831_length_28793_cov_8.349189||full_35	K00558	DNA (cytosine-5)-methyltransferase 1 [EC:2.1.1.37]	PF00145.21	C-5 cytosine-specific DNA methylase [PF00145.21]
VIBRANT	vOTU3648	141001V_831_length_28793_cov_8.349189||full_35	K00558	DNMT1, dcm; DNA (cytosine-5)-methyltransferase 1 [EC:2.1.1.37]	PF00145.17	C-5 cytosine-specific DNA methylase
DRAMv	vOTU3653	141001V_85_length_94784_cov_45.705402||full_49	K21636	ribonucleoside-triphosphate reductase (formate) [EC:1.1.98.6]	PF13597.10	Anaerobic ribonucleoside-triphosphate reductase [PF13597.10]
DRAMv	vOTU3653	141001V_85_length_94784_cov_45.705402||full_55	K01520	dUTP diphosphatase [EC:3.6.1.23]	PF00692.23	dUTPase [PF00692.23]
DRAMv	vOTU3655	141001V_853_length_28150_cov_9.116604||full_24	K02395	peptidoglycan hydrolase FlgJ	PF01832.24, PF01471.22	Mannosyl-glycoprotein endo-beta-N-acetylglucosaminidase [PF01832.24]; Putative peptidoglycan binding domain [PF01471.22]	GH73	GH73 lysozyme (EC 3.2.1.17); mannosyl-glycoprotein endo-beta-N-acetylglucosaminidase (EC 3.2.1.96); peptidoglycan hydrolase with endo-beta-N-acetylglucosaminidase specificity (EC 3.2.1.-)
VIBRANT	vOTU3658	141001V_858_length_27934_cov_6.749417||full_15	K00390	cysH; phosphoadenosine phosphosulfate reductase [EC:1.8.4.8 1.8.4.10]
VIBRANT	vOTU3665	141001V_875_length_27489_cov_65.047496||full_30	K03275	waaO, rfaI; UDP-glucose:(glucosyl)LPS alpha-1,3-glucosyltransferase [EC:2.4.1.-]	PF01501.20	Glycosyl transferase family 8
DRAMv	vOTU3672	141001V_888_length_27192_cov_8.043041||full_6			PF00535.30, PF13641.10	Glycosyl transferase family 2 [PF00535.30]; Glycosyltransferase like family 2 [PF13641.10]	GT2_Glycos_transf_2	GT2 cellulose synthase (EC 2.4.1.12); chitin synthase (EC 2.4.1.16); dolichyl-phosphate beta-D-mannosyltransferase (EC 2.4.1.83); dolichyl-phosphate beta-glucosyltransferase (EC 2.4.1.117); N-acetylglucosaminyltransferase (EC 2.4.1.-); N-acetylgalactosaminyltransferase (EC 2.4.1.-); hyaluronan synthase (EC 2.4.1.212); chitin oligosaccharide synthase (EC 2.4.1.-); beta-1,3-glucan synthase (EC 2.4.…
DRAMv	vOTU3678	141001V_9_length_207391_cov_33.797667||full_131			PF13385.10	Concanavalin A-like lectin/glucanases superfamily [PF13385.10]
DRAMv	vOTU3678	141001V_9_length_207391_cov_33.797667||full_164			PF06508.17	Queuosine biosynthesis protein QueC [PF06508.17]
VIBRANT	vOTU3678	141001V_9_length_207391_cov_33.797667||full_164	K06920	queC; 7-cyano-7-deazaguanine synthase [EC:6.3.4.20]
DRAMv	vOTU3678	141001V_9_length_207391_cov_33.797667||full_45	K01520	dUTP diphosphatase [EC:3.6.1.23]	PF00692.23	dUTPase [PF00692.23]
DRAMv	vOTU3678	141001V_9_length_207391_cov_33.797667||full_63	K21636	ribonucleoside-triphosphate reductase (formate) [EC:1.1.98.6]	PF13597.10	Anaerobic ribonucleoside-triphosphate reductase [PF13597.10]
DRAMv	vOTU3678	141001V_9_length_207391_cov_33.797667||full_79			PF01734.26	Patatin-like phospholipase [PF01734.26]
DRAMv	vOTU3678	141001V_9_length_207391_cov_33.797667||full_96			PF13385.10	Concanavalin A-like lectin/glucanases superfamily [PF13385.10]
VIBRANT	vOTU3679	141001V_90_length_91941_cov_21.561957||full_26	K17398	DNMT3A; DNA (cytosine-5)-methyltransferase 3A [EC:2.1.1.37]
DRAMv	vOTU3695	141001V_921_length_26432_cov_13.751829||full_38	K00789	S-adenosylmethionine synthetase [EC:2.5.1.6]	PF00438.24	S-adenosylmethionine synthetase, N-terminal domain [PF00438.24]
VIBRANT	vOTU3695	141001V_921_length_26432_cov_13.751829||full_38	K00789	metK; S-adenosylmethionine synthetase [EC:2.5.1.6]	PF00438.20	S-adenosylmethionine synthetase, N-terminal domain
DRAMv	vOTU3704	141001V_94_length_90002_cov_74.241709||full_120	K01520	dUTP diphosphatase [EC:3.6.1.23]	PF00692.23	dUTPase [PF00692.23]
DRAMv	vOTU3714	141001V_96_length_89615_cov_13.633631||full_38			PF02562.20	PhoH-like protein [PF02562.20]
DRAMv	vOTU3714	141001V_96_length_89615_cov_13.633631||full_77	K21636	ribonucleoside-triphosphate reductase (formate) [EC:1.1.98.6]	PF13597.10, PF03477.20	Anaerobic ribonucleoside-triphosphate reductase [PF13597.10]; ATP cone domain [PF03477.20]
DRAMv	vOTU3717	141001V_965_length_25699_cov_5.944041||full_22			PF01832.24, PF01471.22	Mannosyl-glycoprotein endo-beta-N-acetylglucosaminidase [PF01832.24]; Putative peptidoglycan binding domain [PF01471.22]
VIBRANT	vOTU3723	141001V_978_length_25413_cov_8.499211||full_24	K03279	waaJ, rfaJ; UDP-glucose:(galactosyl)LPS alpha-1,2-glucosyltransferase [EC:2.4.1.58]	PF01501.20	Glycosyl transferase family 8
DRAMv	vOTU3724	141001V_98_length_87750_cov_17.071475||full_54	K21636	ribonucleoside-triphosphate reductase (formate) [EC:1.1.98.6]	PF13597.10	Anaerobic ribonucleoside-triphosphate reductase [PF13597.10]
DRAMv	vOTU3724	141001V_98_length_87750_cov_17.071475||full_65	K01520	dUTP diphosphatase [EC:3.6.1.23]	PF00692.23	dUTPase [PF00692.23]
DRAMv	vOTU3732	141002V_1_length_233997_cov_7.741932||full_124	K01520	dUTP diphosphatase [EC:3.6.1.23]	PF00692.23	dUTPase [PF00692.23]
DRAMv	vOTU3732	141002V_1_length_233997_cov_7.741932||full_63	K00525	ribonucleoside-diphosphate reductase alpha chain [EC:1.17.4.1]	PF02867.19, PF07591.15, PF14890.10	Ribonucleotide reductase, barrel domain [PF02867.19]; Pretoxin HINT domain [PF07591.15]; Intein splicing domain [PF14890.10]
DRAMv	vOTU3734	141002V_1006_length_16603_cov_11.091431||full_9	K02395	peptidoglycan hydrolase FlgJ	PF01832.24, PF08230.15	Mannosyl-glycoprotein endo-beta-N-acetylglucosaminidase [PF01832.24]; CW_7 repeat [PF08230.15]	GH73	GH73 lysozyme (EC 3.2.1.17); mannosyl-glycoprotein endo-beta-N-acetylglucosaminidase (EC 3.2.1.96); peptidoglycan hydrolase with endo-beta-N-acetylglucosaminidase specificity (EC 3.2.1.-)
DRAMv	vOTU3735	141002V_101_length_57641_cov_12.480117||full_29	K02395	peptidoglycan hydrolase FlgJ	PF01832.24, PF01471.22	Mannosyl-glycoprotein endo-beta-N-acetylglucosaminidase [PF01832.24]; Putative peptidoglycan binding domain [PF01471.22]	GH73	GH73 lysozyme (EC 3.2.1.17); mannosyl-glycoprotein endo-beta-N-acetylglucosaminidase (EC 3.2.1.96); peptidoglycan hydrolase with endo-beta-N-acetylglucosaminidase specificity (EC 3.2.1.-)
VIBRANT	vOTU3737	141002V_102_length_56412_cov_34.213461||full_35	K22227	ahbD; heme synthase
VIBRANT	vOTU3737	141002V_102_length_56412_cov_34.213461||full_53	K09882	cobS; cobaltochelatase CobS [EC:6.6.1.2]
DRAMv	vOTU3741	141002V_105_length_56210_cov_47.419393||full_43	K00558	DNA (cytosine-5)-methyltransferase 1 [EC:2.1.1.37]	PF00145.21	C-5 cytosine-specific DNA methylase [PF00145.21]
VIBRANT	vOTU3741	141002V_105_length_56210_cov_47.419393||full_43	K00558	DNMT1, dcm; DNA (cytosine-5)-methyltransferase 1 [EC:2.1.1.37]	PF00145.17	C-5 cytosine-specific DNA methylase
VIBRANT	vOTU3745	141002V_107_length_55959_cov_31.077615||full_28	K09882	cobS; cobaltochelatase CobS [EC:6.6.1.2]
VIBRANT	vOTU3749	141002V_109_length_55733_cov_22.964223||full_33	K00390	cysH; phosphoadenosine phosphosulfate reductase [EC:1.8.4.8 1.8.4.10]	PF01507.19	Phosphoadenosine phosphosulfate reductase family
VIBRANT	vOTU3754	141002V_114_length_54966_cov_16.128335||full_26	K06167	phnP; phosphoribosyl 1,2-cyclic phosphate phosphodiesterase [EC:3.1.4.55]	PF12706.7	Beta-lactamase superfamily domain
DRAMv	vOTU3764	141002V_12_length_150900_cov_35.370732||full_45	K09457	7-cyano-7-deazaguanine reductase [EC:1.7.1.13]	PF14489.10	QueF-like protein [PF14489.10]
VIBRANT	vOTU3764	141002V_12_length_150900_cov_35.370732||full_45	K09457	queF; 7-cyano-7-deazaguanine reductase [EC:1.7.1.13]	PF14489.6	QueF-like protein
DRAMv	vOTU3764	141002V_12_length_150900_cov_35.370732||full_47	K06920	7-cyano-7-deazaguanine synthase [EC:6.3.4.20]	PF06508.17	Queuosine biosynthesis protein QueC [PF06508.17]
VIBRANT	vOTU3764	141002V_12_length_150900_cov_35.370732||full_47	K06920	queC; 7-cyano-7-deazaguanine synthase [EC:6.3.4.20]	PF06508.13	Queuosine biosynthesis protein QueC
DRAMv	vOTU3764	141002V_12_length_150900_cov_35.370732||full_48	K01737	6-pyruvoyltetrahydropterin/6-carboxytetrahydropterin synthase [EC:4.2.3.12 4.1.2.50]	PF01242.23	6-pyruvoyl tetrahydropterin synthase [PF01242.23]
VIBRANT	vOTU3764	141002V_12_length_150900_cov_35.370732||full_48	K01737	queD, ptpS, PTS; 6-pyruvoyltetrahydropterin/6-carboxytetrahydropterin synthase [EC:4.2.3.12 4.1.2.50]	PF01242.19	6-pyruvoyl tetrahydropterin synthase
DRAMv	vOTU3764	141002V_12_length_150900_cov_35.370732||full_50	K01495	GTP cyclohydrolase IA [EC:3.5.4.16]	PF01227.26	GTP cyclohydrolase I [PF01227.26]
VIBRANT	vOTU3764	141002V_12_length_150900_cov_35.370732||full_50	K01495	GCH1, folE; GTP cyclohydrolase IA [EC:3.5.4.16]	PF01227.22	GTP cyclohydrolase I
DRAMv	vOTU3764	141002V_12_length_150900_cov_35.370732||full_69	K01737	6-pyruvoyltetrahydropterin/6-carboxytetrahydropterin synthase [EC:4.2.3.12 4.1.2.50]	PF01242.23	6-pyruvoyl tetrahydropterin synthase [PF01242.23]
VIBRANT	vOTU3764	141002V_12_length_150900_cov_35.370732||full_69	K01737	queD, ptpS, PTS; 6-pyruvoyltetrahydropterin/6-carboxytetrahydropterin synthase [EC:4.2.3.12 4.1.2.50]	PF01242.19	6-pyruvoyl tetrahydropterin synthase
DRAMv	vOTU3767	141002V_122_length_54296_cov_119.401007||full_22	K01520	dUTP diphosphatase [EC:3.6.1.23]	PF00692.23	dUTPase [PF00692.23]
DRAMv	vOTU3767	141002V_122_length_54296_cov_119.401007||full_33	K02395	peptidoglycan hydrolase FlgJ	PF01832.24	Mannosyl-glycoprotein endo-beta-N-acetylglucosaminidase [PF01832.24]	GH73	GH73 lysozyme (EC 3.2.1.17); mannosyl-glycoprotein endo-beta-N-acetylglucosaminidase (EC 3.2.1.96); peptidoglycan hydrolase with endo-beta-N-acetylglucosaminidase specificity (EC 3.2.1.-)
DRAMv	vOTU3774	141002V_127_length_53742_cov_10.373945||full_17	K01520	dUTP diphosphatase [EC:3.6.1.23]	PF00692.23	dUTPase [PF00692.23]
DRAMv	vOTU3783	141002V_130_length_53389_cov_8.869145||full_30	K21636	ribonucleoside-triphosphate reductase (formate) [EC:1.1.98.6]	PF13597.10	Anaerobic ribonucleoside-triphosphate reductase [PF13597.10]
DRAMv	vOTU3787	141002V_134_length_52924_cov_39.617602||full_28	K01520	dUTP diphosphatase [EC:3.6.1.23]	PF00692.23	dUTPase [PF00692.23]
VIBRANT	vOTU3790	141002V_137_length_52545_cov_15.592132||full_64	K01854	glf; UDP-galactopyranose mutase [EC:5.4.99.9]	PF03275.13	UDP-galactopyranose mutase
DRAMv	vOTU3802	141002V_142_length_51779_cov_5.867663||full_66	K00558	DNA (cytosine-5)-methyltransferase 1 [EC:2.1.1.37]	PF00145.21	C-5 cytosine-specific DNA methylase [PF00145.21]
VIBRANT	vOTU3802	141002V_142_length_51779_cov_5.867663||full_66	K00558	DNMT1, dcm; DNA (cytosine-5)-methyltransferase 1 [EC:2.1.1.37]	PF00145.17	C-5 cytosine-specific DNA methylase
DRAMv	vOTU3816	141002V_15_length_143011_cov_20.910168||full_110			PF00535.30, PF13641.10	Glycosyl transferase family 2 [PF00535.30]; Glycosyltransferase like family 2 [PF13641.10]	GT2_Glycos_transf_2	GT2 cellulose synthase (EC 2.4.1.12); chitin synthase (EC 2.4.1.16); dolichyl-phosphate beta-D-mannosyltransferase (EC 2.4.1.83); dolichyl-phosphate beta-glucosyltransferase (EC 2.4.1.117); N-acetylglucosaminyltransferase (EC 2.4.1.-); N-acetylgalactosaminyltransferase (EC 2.4.1.-); hyaluronan synthase (EC 2.4.1.212); chitin oligosaccharide synthase (EC 2.4.1.-); beta-1,3-glucan synthase (EC 2.4.…
DRAMv	vOTU3816	141002V_15_length_143011_cov_20.910168||full_28	K01520	dUTP diphosphatase [EC:3.6.1.23]	PF00692.23	dUTPase [PF00692.23]
DRAMv	vOTU3816	141002V_15_length_143011_cov_20.910168||full_33	K21636	ribonucleoside-triphosphate reductase (formate) [EC:1.1.98.6]	PF13597.10	Anaerobic ribonucleoside-triphosphate reductase [PF13597.10]
DRAMv	vOTU3816	141002V_15_length_143011_cov_20.910168||full_37	K21636	ribonucleoside-triphosphate reductase (formate) [EC:1.1.98.6]	PF13597.10, PF03477.20	Anaerobic ribonucleoside-triphosphate reductase [PF13597.10]; ATP cone domain [PF03477.20]
DRAMv	vOTU3820	141002V_153_length_49512_cov_9.648867||full_58	K02395	peptidoglycan hydrolase FlgJ	PF01832.24, PF01471.22	Mannosyl-glycoprotein endo-beta-N-acetylglucosaminidase [PF01832.24]; Putative peptidoglycan binding domain [PF01471.22]	GH73	GH73 lysozyme (EC 3.2.1.17); mannosyl-glycoprotein endo-beta-N-acetylglucosaminidase (EC 3.2.1.96); peptidoglycan hydrolase with endo-beta-N-acetylglucosaminidase specificity (EC 3.2.1.-)
VIBRANT	vOTU3824	141002V_157_length_49135_cov_7.071740||full_59	K03275	waaO, rfaI; UDP-glucose:(glucosyl)LPS alpha-1,3-glucosyltransferase [EC:2.4.1.-]	PF01501.20	Glycosyl transferase family 8
DRAMv	vOTU3827	141002V_159_length_49058_cov_16.442422||full_26	K02395	peptidoglycan hydrolase FlgJ	PF01832.24, PF01471.22	Mannosyl-glycoprotein endo-beta-N-acetylglucosaminidase [PF01832.24]; Putative peptidoglycan binding domain [PF01471.22]	GH73	GH73 lysozyme (EC 3.2.1.17); mannosyl-glycoprotein endo-beta-N-acetylglucosaminidase (EC 3.2.1.96); peptidoglycan hydrolase with endo-beta-N-acetylglucosaminidase specificity (EC 3.2.1.-)
DRAMv	vOTU3829	141002V_16_length_139388_cov_7.695772||full_13	K01520	dUTP diphosphatase [EC:3.6.1.23]	PF00692.23	dUTPase [PF00692.23]
DRAMv	vOTU3829	141002V_16_length_139388_cov_7.695772||full_17	K21636	ribonucleoside-triphosphate reductase (formate) [EC:1.1.98.6]	PF13597.10	Anaerobic ribonucleoside-triphosphate reductase [PF13597.10]
DRAMv	vOTU3829	141002V_16_length_139388_cov_7.695772||full_21	K21636	ribonucleoside-triphosphate reductase (formate) [EC:1.1.98.6]	PF13597.10, PF03477.20	Anaerobic ribonucleoside-triphosphate reductase [PF13597.10]; ATP cone domain [PF03477.20]
DRAMv	vOTU3829	141002V_16_length_139388_cov_7.695772||full_25	K02406	flagellin	PF00669.24, PF00700.25	Bacterial flagellin N-terminal helical region [PF00669.24]; Bacterial flagellin C-terminal helical region [PF00700.25]
DRAMv	vOTU3829	141002V_16_length_139388_cov_7.695772||full_43	K02422	flagellar secretion chaperone FliS	PF02561.18	Flagellar protein FliS [PF02561.18]
DRAMv	vOTU3829	141002V_16_length_139388_cov_7.695772||full_64			PF01832.24, PF01510.29	Mannosyl-glycoprotein endo-beta-N-acetylglucosaminidase [PF01832.24]; N-acetylmuramoyl-L-alanine amidase [PF01510.29]
DRAMv	vOTU3829	141002V_16_length_139388_cov_7.695772||full_66			PF02562.20	PhoH-like protein [PF02562.20]
VIBRANT	vOTU3832	141002V_163_length_48559_cov_24.025317||full_17	K02078	acpP; acyl carrier protein
DRAMv	vOTU3834	141002V_165_length_48375_cov_8.793046||full_19			PF00534.24	Glycosyl transferases group 1 [PF00534.24]
DRAMv	vOTU3838	141002V_169_length_47880_cov_92.434208||full_50			PF13561.10, PF00106.29	Enoyl-(Acyl carrier protein) reductase [PF13561.10]; short chain dehydrogenase [PF00106.29]
VIBRANT	vOTU3838	141002V_169_length_47880_cov_92.434208||full_50	K00059	fabG, OAR1; 3-oxoacyl-[acyl-carrier protein] reductase [EC:1.1.1.100]	PF13561.6	Enoyl-(Acyl carrier protein) reductase
DRAMv	vOTU3840	141002V_17_length_137632_cov_13.041017||full_140	K21636	ribonucleoside-triphosphate reductase (formate) [EC:1.1.98.6]	PF13597.10, PF03477.20	Anaerobic ribonucleoside-triphosphate reductase [PF13597.10]; ATP cone domain [PF03477.20]
DRAMv	vOTU3844	141002V_174_length_47050_cov_6.453921||full_50	K01520	dUTP diphosphatase [EC:3.6.1.23]	PF00692.23	dUTPase [PF00692.23]
DRAMv	vOTU3850	141002V_181_length_45779_cov_6.600604||full_31	K00789	S-adenosylmethionine synthetase [EC:2.5.1.6]	PF00438.24	S-adenosylmethionine synthetase, N-terminal domain [PF00438.24]
VIBRANT	vOTU3850	141002V_181_length_45779_cov_6.600604||full_31	K00789	metK; S-adenosylmethionine synthetase [EC:2.5.1.6]
VIBRANT	vOTU3857	141002V_189_length_45056_cov_34.433879||full_30	K09882	cobS; cobaltochelatase CobS [EC:6.6.1.2]	PF07728.14	AAA domain (dynein-related subfamily)
VIBRANT	vOTU3860	141002V_190_length_45049_cov_11.845424||full_21	K00390	cysH; phosphoadenosine phosphosulfate reductase [EC:1.8.4.8 1.8.4.10]	PF01507.19	Phosphoadenosine phosphosulfate reductase family
DRAMv	vOTU3865	141002V_195_length_44706_cov_181.928199||full_21	K01520	dUTP diphosphatase [EC:3.6.1.23]	PF00692.23	dUTPase [PF00692.23]
VIBRANT	vOTU3869	141002V_2_length_224414_cov_12.983535||full_113	K01491	folD; methylenetetrahydrofolate dehydrogenase (NADP+) / methenyltetrahydrofolate cyclohydrolase [EC:1.5.1.5 3.5.4.9]	PF02882.19	Tetrahydrofolate dehydrogenase/cyclohydrolase, NAD(P)-binding domain
VIBRANT	vOTU3869	141002V_2_length_224414_cov_12.983535||full_124	K09953	lpxR; lipid A 3-O-deacylase [EC:3.1.1.-]	PF09982.9	Uncharacterized protein conserved in bacteria (DUF2219)
VIBRANT	vOTU3869	141002V_2_length_224414_cov_12.983535||full_62	K00558	DNMT1, dcm; DNA (cytosine-5)-methyltransferase 1 [EC:2.1.1.37]	PF00145.17	C-5 cytosine-specific DNA methylase
DRAMv	vOTU3870	141002V_20_length_132229_cov_41.052726||full_49	K01520	dUTP diphosphatase [EC:3.6.1.23]	PF00692.23	dUTPase [PF00692.23]
DRAMv	vOTU3870	141002V_20_length_132229_cov_41.052726||full_67			PF02562.20	PhoH-like protein [PF02562.20]
DRAMv	vOTU3871	141002V_200_length_43765_cov_60.804850||full_44	K01520	dUTP diphosphatase [EC:3.6.1.23]	PF00692.23	dUTPase [PF00692.23]
VIBRANT	vOTU3875	141002V_204_length_43416_cov_14.484629||full_22	K00390	cysH; phosphoadenosine phosphosulfate reductase [EC:1.8.4.8 1.8.4.10]	PF01507.19	Phosphoadenosine phosphosulfate reductase family
DRAMv	vOTU3888	141002V_22_length_131111_cov_9.953196||full_120			PF02562.20	PhoH-like protein [PF02562.20]
DRAMv	vOTU3888	141002V_22_length_131111_cov_9.953196||full_90	K01520	dUTP diphosphatase [EC:3.6.1.23]	PF00692.23	dUTPase [PF00692.23]
DRAMv	vOTU3888	141002V_22_length_131111_cov_9.953196||full_95	K00525	ribonucleoside-diphosphate reductase alpha chain [EC:1.17.4.1]	PF02867.19	Ribonucleotide reductase, barrel domain [PF02867.19]
DRAMv	vOTU3888	141002V_22_length_131111_cov_9.953196||full_96			PF00625.25	Guanylate kinase [PF00625.25]
DRAMv	vOTU3889	141002V_220_length_42350_cov_8.016078||full_48			PF05704.16, PF04488.19	Capsular polysaccharide synthesis protein [PF05704.16]; Glycosyltransferase sugar-binding region containing DXD motif [PF04488.19]	GT32	GT32 alpha-1,6-mannosyltransferase (EC 2.4.1.-); alpha-1,4-N-acetylglucosaminyltransferase (EC 2.4.1.-); alpha-1,4-N-acetylgalactosaminyltransferase (EC 2.4.1.-); GDP-Man: inositol-phosphorylceramide transferase (EC 2.4.1.-); UDP-Gal: beta-galactoside alpha-1,4-galactosyltransferase (EC 2.4.1.-); UDP-Gal: lactose/N-acetyl-lactosamine alpha-1,4-galactosyltransferase (EC 2.4.1.-); UDP-Glc: protein …
DRAMv	vOTU3889	141002V_220_length_42350_cov_8.016078||full_50			PF00534.24, PF13692.10	Glycosyl transferases group 1 [PF00534.24]; Glycosyl transferases group 1 [PF13692.10]
VIBRANT	vOTU3895	141002V_229_length_41577_cov_27.938972||full_9	K03279	waaJ, rfaJ; UDP-glucose:(galactosyl)LPS alpha-1,2-glucosyltransferase [EC:2.4.1.58]	PF01501.20	Glycosyl transferase family 8
DRAMv	vOTU3896	141002V_23_length_127078_cov_8.597640||full_141	K01939	adenylosuccinate synthase [EC:6.3.4.4]	PF00709.25	Adenylosuccinate synthetase [PF00709.25]
VIBRANT	vOTU3896	141002V_23_length_127078_cov_8.597640||full_141	K01939	purA, ADSS; adenylosuccinate synthase [EC:6.3.4.4]	PF00709.21	Adenylosuccinate synthetase
DRAMv	vOTU3899	141002V_233_length_41427_cov_31.242604||full_29			PF00984.23, PF03721.18	UDP-glucose/GDP-mannose dehydrogenase family, central domain [PF00984.23]; UDP-glucose/GDP-mannose dehydrogenase family, NAD binding domain [PF03721.18]
VIBRANT	vOTU3899	141002V_233_length_41427_cov_31.242604||full_29	K00012	UGDH, ugd; UDPglucose 6-dehydrogenase [EC:1.1.1.22]	PF00984.19	UDP-glucose/GDP-mannose dehydrogenase family, central domain
VIBRANT	vOTU3899	141002V_233_length_41427_cov_31.242604||full_51	K09882	cobS; cobaltochelatase CobS [EC:6.6.1.2]	PF07728.14	AAA domain (dynein-related subfamily)
DRAMv	vOTU3901	141002V_236_length_41142_cov_6.050892||full_22			PF02585.21	GlcNAc-PI de-N-acetylase [PF02585.21]
DRAMv	vOTU3905	141002V_24_length_122813_cov_15.784356||full_113	K01520	dUTP diphosphatase [EC:3.6.1.23]	PF00692.23	dUTPase [PF00692.23]
DRAMv	vOTU3905	141002V_24_length_122813_cov_15.784356||full_116			PF00248.25	Aldo/keto reductase family [PF00248.25]
VIBRANT	vOTU3906	141002V_240_length_41036_cov_14.928821||full_61	K00390	cysH; phosphoadenosine phosphosulfate reductase [EC:1.8.4.8 1.8.4.10]	PF01507.19	Phosphoadenosine phosphosulfate reductase family
DRAMv	vOTU3915	141002V_249_length_40676_cov_13.182541||full_4	K01448	N-acetylmuramoyl-L-alanine amidase [EC:3.5.1.28]	PF01832.24, PF01520.22, PF08230.15	Mannosyl-glycoprotein endo-beta-N-acetylglucosaminidase [PF01832.24]; N-acetylmuramoyl-L-alanine amidase [PF01520.22]; CW_7 repeat [PF08230.15]	GH73	GH73 lysozyme (EC 3.2.1.17); mannosyl-glycoprotein endo-beta-N-acetylglucosaminidase (EC 3.2.1.96); peptidoglycan hydrolase with endo-beta-N-acetylglucosaminidase specificity (EC 3.2.1.-)
DRAMv	vOTU3920	141002V_26_length_112814_cov_14.266302||full_16	K21636	ribonucleoside-triphosphate reductase (formate) [EC:1.1.98.6]	PF13597.10	Anaerobic ribonucleoside-triphosphate reductase [PF13597.10]
DRAMv	vOTU3920	141002V_26_length_112814_cov_14.266302||full_87	K04487	cysteine desulfurase [EC:2.8.1.7]	PF00266.23	Aminotransferase class-V [PF00266.23]
VIBRANT	vOTU3920	141002V_26_length_112814_cov_14.266302||full_87	K04487	iscS, NFS1; cysteine desulfurase [EC:2.8.1.7]	PF00266.19	Aminotransferase class-V
DRAMv	vOTU3920	141002V_26_length_112814_cov_14.266302||full_90	K01520	dUTP diphosphatase [EC:3.6.1.23]	PF00692.23	dUTPase [PF00692.23]
DRAMv	vOTU3926	141002V_267_length_39683_cov_10.849601||full_27			PF13385.10	Concanavalin A-like lectin/glucanases superfamily [PF13385.10]
DRAMv	vOTU3929	141002V_27_length_109256_cov_8.779837||full_67			PF02562.20	PhoH-like protein [PF02562.20]
DRAMv	vOTU3929	141002V_27_length_109256_cov_8.779837||full_74	K00789	S-adenosylmethionine synthetase [EC:2.5.1.6]	PF02773.20, PF02772.20, PF00438.24	S-adenosylmethionine synthetase, C-terminal domain [PF02773.20]; S-adenosylmethionine synthetase, central domain [PF02772.20]; S-adenosylmethionine synthetase, N-terminal domain [PF00438.24]
VIBRANT	vOTU3929	141002V_27_length_109256_cov_8.779837||full_74	K00789	metK; S-adenosylmethionine synthetase [EC:2.5.1.6]	PF02773.16	S-adenosylmethionine synthetase, C-terminal domain
DRAMv	vOTU3944	141002V_29_length_101821_cov_34.293910||full_59			PF00109.30, PF02801.26	Beta-ketoacyl synthase, N-terminal domain [PF00109.30]; Beta-ketoacyl synthase, C-terminal domain [PF02801.26]
VIBRANT	vOTU3944	141002V_29_length_101821_cov_34.293910||full_59	K09458	fabF, OXSM, CEM1; 3-oxoacyl-[acyl-carrier-protein] synthase II [EC:2.3.1.179]	PF00109.26	Beta-ketoacyl synthase, N-terminal domain
VIBRANT	vOTU3945	141002V_290_length_38405_cov_75.441095||full_46	K00390	cysH; phosphoadenosine phosphosulfate reductase [EC:1.8.4.8 1.8.4.10]
VIBRANT	vOTU3947	141002V_292_length_38323_cov_10.883976||full_43	K03279	waaJ, rfaJ; UDP-glucose:(galactosyl)LPS alpha-1,2-glucosyltransferase [EC:2.4.1.58]	PF01501.20	Glycosyl transferase family 8
DRAMv	vOTU3952	141002V_3_length_213879_cov_8.149978||full_142	K01520	dUTP diphosphatase [EC:3.6.1.23]	PF00692.23	dUTPase [PF00692.23]
DRAMv	vOTU3952	141002V_3_length_213879_cov_8.149978||full_144			PF00625.25	Guanylate kinase [PF00625.25]
DRAMv	vOTU3952	141002V_3_length_213879_cov_8.149978||full_165	K21636	ribonucleoside-triphosphate reductase (formate) [EC:1.1.98.6]	PF13597.10	Anaerobic ribonucleoside-triphosphate reductase [PF13597.10]
DRAMv	vOTU3952	141002V_3_length_213879_cov_8.149978||full_73	K00067	dTDP-4-dehydrorhamnose reductase [EC:1.1.1.133]	PF04321.21, PF01370.25, PF16363.9, PF02719.19	RmlD substrate binding domain [PF04321.21]; NAD dependent epimerase/dehydratase family [PF01370.25]; GDP-mannose 4,6 dehydratase [PF16363.9]; Polysaccharide biosynthesis protein [PF02719.19]
VIBRANT	vOTU3952	141002V_3_length_213879_cov_8.149978||full_73	K00067	rfbD, rmlD; dTDP-4-dehydrorhamnose reductase [EC:1.1.1.133]	PF04321.17	RmlD substrate binding domain
DRAMv	vOTU3952	141002V_3_length_213879_cov_8.149978||full_76			PF02562.20	PhoH-like protein [PF02562.20]
VIBRANT	vOTU3953	141002V_300_length_37906_cov_8.748937||full_46	K09882	cobS; cobaltochelatase CobS [EC:6.6.1.2]	PF07728.14	AAA domain (dynein-related subfamily)
DRAMv	vOTU3954	141002V_301_length_37887_cov_10.447293||full_27	K00558	DNA (cytosine-5)-methyltransferase 1 [EC:2.1.1.37]	PF00145.21	C-5 cytosine-specific DNA methylase [PF00145.21]
VIBRANT	vOTU3954	141002V_301_length_37887_cov_10.447293||full_27	K00558	DNMT1, dcm; DNA (cytosine-5)-methyltransferase 1 [EC:2.1.1.37]	PF00145.17	C-5 cytosine-specific DNA methylase
DRAMv	vOTU3957	141002V_305_length_37744_cov_16.432805||full_27	K06920	7-cyano-7-deazaguanine synthase [EC:6.3.4.20]	PF06508.17, PF02540.21	Queuosine biosynthesis protein QueC [PF06508.17]; NAD synthase [PF02540.21]
VIBRANT	vOTU3957	141002V_305_length_37744_cov_16.432805||full_27	K06920	queC; 7-cyano-7-deazaguanine synthase [EC:6.3.4.20]	PF06508.13	Queuosine biosynthesis protein QueC
VIBRANT	vOTU3959	141002V_307_length_37699_cov_116.782143||full_49	K03275	waaO, rfaI; UDP-glucose:(glucosyl)LPS alpha-1,3-glucosyltransferase [EC:2.4.1.-]	PF01501.20	Glycosyl transferase family 8
DRAMv	vOTU3960	141002V_308_length_37668_cov_23.622790||full_39			PF03721.18, PF00984.23	UDP-glucose/GDP-mannose dehydrogenase family, NAD binding domain [PF03721.18]; UDP-glucose/GDP-mannose dehydrogenase family, central domain [PF00984.23]
VIBRANT	vOTU3960	141002V_308_length_37668_cov_23.622790||full_39	K00012	UGDH, ugd; UDPglucose 6-dehydrogenase [EC:1.1.1.22]	PF00984.19	UDP-glucose/GDP-mannose dehydrogenase family, central domain
DRAMv	vOTU3963	141002V_313_length_37291_cov_652.515388||full_13			PF00535.30, PF13641.10	Glycosyl transferase family 2 [PF00535.30]; Glycosyltransferase like family 2 [PF13641.10]	GT2_Glycos_transf_2	GT2 cellulose synthase (EC 2.4.1.12); chitin synthase (EC 2.4.1.16); dolichyl-phosphate beta-D-mannosyltransferase (EC 2.4.1.83); dolichyl-phosphate beta-glucosyltransferase (EC 2.4.1.117); N-acetylglucosaminyltransferase (EC 2.4.1.-); N-acetylgalactosaminyltransferase (EC 2.4.1.-); hyaluronan synthase (EC 2.4.1.212); chitin oligosaccharide synthase (EC 2.4.1.-); beta-1,3-glucan synthase (EC 2.4.…
VIBRANT	vOTU3972	141002V_326_length_36602_cov_6.727283||full_38	K03275	waaO, rfaI; UDP-glucose:(glucosyl)LPS alpha-1,3-glucosyltransferase [EC:2.4.1.-]	PF01501.20	Glycosyl transferase family 8
VIBRANT	vOTU3972	141002V_326_length_36602_cov_6.727283||full_62	K00390	cysH; phosphoadenosine phosphosulfate reductase [EC:1.8.4.8 1.8.4.10]	PF01507.19	Phosphoadenosine phosphosulfate reductase family
DRAMv	vOTU3988	141002V_351_length_35316_cov_12.877910||full_40	K02395	peptidoglycan hydrolase FlgJ	PF01832.24	Mannosyl-glycoprotein endo-beta-N-acetylglucosaminidase [PF01832.24]	GH73	GH73 lysozyme (EC 3.2.1.17); mannosyl-glycoprotein endo-beta-N-acetylglucosaminidase (EC 3.2.1.96); peptidoglycan hydrolase with endo-beta-N-acetylglucosaminidase specificity (EC 3.2.1.-)
VIBRANT	vOTU3989	141002V_352_length_35188_cov_89.097942||full_19	K03279	waaJ, rfaJ; UDP-glucose:(galactosyl)LPS alpha-1,2-glucosyltransferase [EC:2.4.1.58]	PF01501.20	Glycosyl transferase family 8
VIBRANT	vOTU3994	141002V_36_length_96306_cov_263.046306||full_41	K01771	plc; 1-phosphatidylinositol phosphodiesterase [EC:4.6.1.13]
VIBRANT	vOTU4001	141002V_37_length_95538_cov_9.178849||full_122	K21140	mec; [CysO sulfur-carrier protein]-S-L-cysteine hydrolase [EC:3.13.1.6]
DRAMv	vOTU4016	141002V_391_length_33513_cov_42.939775||full_20	K06920	7-cyano-7-deazaguanine synthase [EC:6.3.4.20]	PF06508.17, PF02540.21	Queuosine biosynthesis protein QueC [PF06508.17]; NAD synthase [PF02540.21]
VIBRANT	vOTU4016	141002V_391_length_33513_cov_42.939775||full_20	K06920	queC; 7-cyano-7-deazaguanine synthase [EC:6.3.4.20]	PF06508.13	Queuosine biosynthesis protein QueC
DRAMv	vOTU4027	141002V_406_length_32964_cov_6.280288||full_29	K02395	peptidoglycan hydrolase FlgJ	PF01832.24, PF01471.22	Mannosyl-glycoprotein endo-beta-N-acetylglucosaminidase [PF01832.24]; Putative peptidoglycan binding domain [PF01471.22]	GH73	GH73 lysozyme (EC 3.2.1.17); mannosyl-glycoprotein endo-beta-N-acetylglucosaminidase (EC 3.2.1.96); peptidoglycan hydrolase with endo-beta-N-acetylglucosaminidase specificity (EC 3.2.1.-)
DRAMv	vOTU4029	141002V_409_length_32837_cov_29.968428||full_25			PF01832.24	Mannosyl-glycoprotein endo-beta-N-acetylglucosaminidase [PF01832.24]
DRAMv	vOTU4041	141002V_43_length_87231_cov_38.756355||full_20	K01520	dUTP diphosphatase [EC:3.6.1.23]	PF00692.23	dUTPase [PF00692.23]
DRAMv	vOTU4041	141002V_43_length_87231_cov_38.756355||full_27	K21636	ribonucleoside-triphosphate reductase (formate) [EC:1.1.98.6]	PF13597.10, PF03477.20	Anaerobic ribonucleoside-triphosphate reductase [PF13597.10]; ATP cone domain [PF03477.20]
VIBRANT	vOTU4041	141002V_43_length_87231_cov_38.756355||full_46	K01270	pepD; dipeptidase D [EC:3.4.13.-]
VIBRANT	vOTU4048	141002V_440_length_31185_cov_6.670190||full_3	K03275	waaO, rfaI; UDP-glucose:(glucosyl)LPS alpha-1,3-glucosyltransferase [EC:2.4.1.-]	PF01501.20	Glycosyl transferase family 8
DRAMv	vOTU4053	141002V_449_length_30714_cov_6.018657||full_31	K00558	DNA (cytosine-5)-methyltransferase 1 [EC:2.1.1.37]	PF00145.21	C-5 cytosine-specific DNA methylase [PF00145.21]
VIBRANT	vOTU4053	141002V_449_length_30714_cov_6.018657||full_31	K00558	DNMT1, dcm; DNA (cytosine-5)-methyltransferase 1 [EC:2.1.1.37]	PF00145.17	C-5 cytosine-specific DNA methylase
DRAMv	vOTU4056	141002V_455_length_30503_cov_5.617939||full_21			PF00534.24, PF13692.10	Glycosyl transferases group 1 [PF00534.24]; Glycosyl transferases group 1 [PF13692.10]
VIBRANT	vOTU4060	141002V_46_length_84682_cov_12.525541||full_58	K00390	cysH; phosphoadenosine phosphosulfate reductase [EC:1.8.4.8 1.8.4.10]	PF01507.19	Phosphoadenosine phosphosulfate reductase family
DRAMv	vOTU4073	141002V_48_length_82812_cov_34.480721||full_29	K21636	ribonucleoside-triphosphate reductase (formate) [EC:1.1.98.6]	PF13597.10	Anaerobic ribonucleoside-triphosphate reductase [PF13597.10]
DRAMv	vOTU4083	141002V_490_length_29134_cov_46.851680||full_31			PF01832.24, PF01471.22	Mannosyl-glycoprotein endo-beta-N-acetylglucosaminidase [PF01832.24]; Putative peptidoglycan binding domain [PF01471.22]
VIBRANT	vOTU4084	141002V_492_length_28952_cov_18.431775||full_34	K00390	cysH; phosphoadenosine phosphosulfate reductase [EC:1.8.4.8 1.8.4.10]	PF01507.19	Phosphoadenosine phosphosulfate reductase family
VIBRANT	vOTU4087	141002V_5_length_183614_cov_34.073769||full_10	K02843	waaF, rfaF; heptosyltransferase II [EC:2.4.-.-]
VIBRANT	vOTU4087	141002V_5_length_183614_cov_34.073769||full_58	K09882	cobS; cobaltochelatase CobS [EC:6.6.1.2]	PF07728.14	AAA domain (dynein-related subfamily)
DRAMv	vOTU4094	141002V_517_length_27764_cov_14.374355||full_46			PF00535.30, PF13641.10	Glycosyl transferase family 2 [PF00535.30]; Glycosyltransferase like family 2 [PF13641.10]	GT2_Glycos_transf_2	GT2 cellulose synthase (EC 2.4.1.12); chitin synthase (EC 2.4.1.16); dolichyl-phosphate beta-D-mannosyltransferase (EC 2.4.1.83); dolichyl-phosphate beta-glucosyltransferase (EC 2.4.1.117); N-acetylglucosaminyltransferase (EC 2.4.1.-); N-acetylgalactosaminyltransferase (EC 2.4.1.-); hyaluronan synthase (EC 2.4.1.212); chitin oligosaccharide synthase (EC 2.4.1.-); beta-1,3-glucan synthase (EC 2.4.…
DRAMv	vOTU4102	141002V_53_length_81214_cov_25.296726||full_30	K00558	DNA (cytosine-5)-methyltransferase 1 [EC:2.1.1.37]	PF00145.21	C-5 cytosine-specific DNA methylase [PF00145.21]
VIBRANT	vOTU4102	141002V_53_length_81214_cov_25.296726||full_30	K00558	DNMT1, dcm; DNA (cytosine-5)-methyltransferase 1 [EC:2.1.1.37]	PF00145.17	C-5 cytosine-specific DNA methylase
VIBRANT	vOTU4129	141002V_597_length_25298_cov_236.084855||full_21	K03279	waaJ, rfaJ; UDP-glucose:(galactosyl)LPS alpha-1,2-glucosyltransferase [EC:2.4.1.58]	PF01501.20	Glycosyl transferase family 8
DRAMv	vOTU4146	141002V_637_length_24312_cov_44.659727||full_25	K06920	7-cyano-7-deazaguanine synthase [EC:6.3.4.20]	PF06508.17	Queuosine biosynthesis protein QueC [PF06508.17]
VIBRANT	vOTU4146	141002V_637_length_24312_cov_44.659727||full_25	K06920	queC; 7-cyano-7-deazaguanine synthase [EC:6.3.4.20]	PF06508.13	Queuosine biosynthesis protein QueC
DRAMv	vOTU4151	141002V_664_length_23443_cov_5.598170||full_24			PF00534.24, PF13692.10	Glycosyl transferases group 1 [PF00534.24]; Glycosyl transferases group 1 [PF13692.10]
DRAMv	vOTU4151	141002V_664_length_23443_cov_5.598170||full_25			PF00535.30, PF13641.10	Glycosyl transferase family 2 [PF00535.30]; Glycosyltransferase like family 2 [PF13641.10]	GT2_Glycos_transf_2; GT2_Glyco_tranf_2_3	GT2 cellulose synthase (EC 2.4.1.12); chitin synthase (EC 2.4.1.16); dolichyl-phosphate beta-D-mannosyltransferase (EC 2.4.1.83); dolichyl-phosphate beta-glucosyltransferase (EC 2.4.1.117); N-acetylglucosaminyltransferase (EC 2.4.1.-); N-acetylgalactosaminyltransferase (EC 2.4.1.-); hyaluronan synthase (EC 2.4.1.212); chitin oligosaccharide synthase (EC 2.4.1.-); beta-1,3-glucan synthase (EC 2.4.…
VIBRANT	vOTU4159	141002V_69_length_67141_cov_10.696673||full_57	K03275	waaO, rfaI; UDP-glucose:(glucosyl)LPS alpha-1,3-glucosyltransferase [EC:2.4.1.-]	PF01501.20	Glycosyl transferase family 8
DRAMv	vOTU4164	141002V_7_length_163007_cov_41.545504||full_145	K20276	large repetitive protein	PF02836.21, PF02837.22, PF13290.10, PF00703.25	Glycosyl hydrolases family 2, TIM barrel domain [PF02836.21]; Glycosyl hydrolases family 2, sugar binding domain [PF02837.22]; Chitobiase/beta-hexosaminidase C-terminal domain [PF13290.10]; Glycosyl hydrolases family 2 [PF00703.25]	GH2	GH2 beta-galactosidase (EC 3.2.1.23) ; beta-mannosidase (EC 3.2.1.25); beta-glucuronidase (EC 3.2.1.31); alpha-L-arabinofuranosidase (EC 3.2.1.55); mannosylglycoprotein endo-beta-mannosidase (EC 3.2.1.152); exo-beta-glucosaminidase (EC 3.2.1.165); alpha-L-arabinopyranosidase (EC 3.2.1.-); beta-galacturonidase (EC 3.2.1.-); beta-xylosidase (EC 3.2.1.37); beta-D-galactofuranosidase (EC 3.2.1.146); …
VIBRANT	vOTU4164	141002V_7_length_163007_cov_41.545504||full_145	K01195	uidA, GUSB; beta-glucuronidase [EC:3.2.1.31]	PF02836.17	Glycosyl hydrolases family 2, TIM barrel domain
VIBRANT	vOTU4164	141002V_7_length_163007_cov_41.545504||full_53	K01270	pepD; dipeptidase D [EC:3.4.13.-]
VIBRANT	vOTU4171	141002V_71_length_65623_cov_115.914608||full_26	K00558	DNMT1, dcm; DNA (cytosine-5)-methyltransferase 1 [EC:2.1.1.37]	PF00145.17	C-5 cytosine-specific DNA methylase
VIBRANT	vOTU4178	141002V_73_length_65194_cov_35.029675||full_44	K06167	phnP; phosphoribosyl 1,2-cyclic phosphate phosphodiesterase [EC:3.1.4.55]
DRAMv	vOTU4178	141002V_73_length_65194_cov_35.029675||full_53	K01520	dUTP diphosphatase [EC:3.6.1.23]	PF00692.23	dUTPase [PF00692.23]
DRAMv	vOTU4182	141002V_75_length_64461_cov_13.761668||full_69	K00560	thymidylate synthase [EC:2.1.1.45]	PF00303.23	Thymidylate synthase [PF00303.23]
VIBRANT	vOTU4182	141002V_75_length_64461_cov_13.761668||full_70	K03275	waaO, rfaI; UDP-glucose:(glucosyl)LPS alpha-1,3-glucosyltransferase [EC:2.4.1.-]	PF01501.20	Glycosyl transferase family 8
DRAMv	vOTU4184	141002V_76_length_64400_cov_8.460813||full_23			PF01734.26	Patatin-like phospholipase [PF01734.26]
DRAMv	vOTU4199	141002V_8_length_161798_cov_8.399275||full_55			PF02562.20	PhoH-like protein [PF02562.20]
DRAMv	vOTU4200	141002V_80_length_62989_cov_10.825595||full_56	K01520	dUTP diphosphatase [EC:3.6.1.23]	PF00692.23	dUTPase [PF00692.23]
DRAMv	vOTU4202	141002V_81_length_62860_cov_26.651238||full_66			PF00534.24	Glycosyl transferases group 1 [PF00534.24]
DRAMv	vOTU4202	141002V_81_length_62860_cov_26.651238||full_67			PF00535.30, PF13641.10	Glycosyl transferase family 2 [PF00535.30]; Glycosyltransferase like family 2 [PF13641.10]	GT2	GT2 cellulose synthase (EC 2.4.1.12); chitin synthase (EC 2.4.1.16); dolichyl-phosphate beta-D-mannosyltransferase (EC 2.4.1.83); dolichyl-phosphate beta-glucosyltransferase (EC 2.4.1.117); N-acetylglucosaminyltransferase (EC 2.4.1.-); N-acetylgalactosaminyltransferase (EC 2.4.1.-); hyaluronan synthase (EC 2.4.1.212); chitin oligosaccharide synthase (EC 2.4.1.-); beta-1,3-glucan synthase (EC 2.4.…
DRAMv	vOTU4204	141002V_83_length_62726_cov_6.754942||full_79			PF13385.10	Concanavalin A-like lectin/glucanases superfamily [PF13385.10]
DRAMv	vOTU4205	141002V_84_length_62538_cov_4.383784||full_56	K06920	7-cyano-7-deazaguanine synthase [EC:6.3.4.20]	PF06508.17	Queuosine biosynthesis protein QueC [PF06508.17]
VIBRANT	vOTU4205	141002V_84_length_62538_cov_4.383784||full_56	K06920	queC; 7-cyano-7-deazaguanine synthase [EC:6.3.4.20]	PF06508.13	Queuosine biosynthesis protein QueC
DRAMv	vOTU4218	141002V_9_length_161643_cov_7.929271||full_21	K00980	glycerol-3-phosphate cytidylyltransferase [EC:2.7.7.39]	PF01467.30	Cytidylyltransferase-like [PF01467.30]
DRAMv	vOTU4218	141002V_9_length_161643_cov_7.929271||full_29	K00789	S-adenosylmethionine synthetase [EC:2.5.1.6]	PF00438.24	S-adenosylmethionine synthetase, N-terminal domain [PF00438.24]
VIBRANT	vOTU4218	141002V_9_length_161643_cov_7.929271||full_29	K00789	metK; S-adenosylmethionine synthetase [EC:2.5.1.6]	PF00438.20	S-adenosylmethionine synthetase, N-terminal domain
DRAMv	vOTU4218	141002V_9_length_161643_cov_7.929271||full_82	K01520	dUTP diphosphatase [EC:3.6.1.23]	PF00692.23	dUTPase [PF00692.23]
VIBRANT	vOTU4225	141002V_95_length_58612_cov_12.103284||full_61	K22227	ahbD; heme synthase	PF04055.21	Radical SAM superfamily
VIBRANT	vOTU4229	141002V_96_length_58316_cov_20.358679||full_42	K00657	speG, SAT; diamine N-acetyltransferase [EC:2.3.1.57]	PF00583.25	Acetyltransferase (GNAT) family
DRAMv	vOTU4230	141002V_97_length_57977_cov_27.088533||full_24			PF13385.10	Concanavalin A-like lectin/glucanases superfamily [PF13385.10]
DRAMv	vOTU4232	141002V_973_length_17043_cov_15.762244||full_9	K02395	peptidoglycan hydrolase FlgJ	PF01832.24	Mannosyl-glycoprotein endo-beta-N-acetylglucosaminidase [PF01832.24]	GH73	GH73 lysozyme (EC 3.2.1.17); mannosyl-glycoprotein endo-beta-N-acetylglucosaminidase (EC 3.2.1.96); peptidoglycan hydrolase with endo-beta-N-acetylglucosaminidase specificity (EC 3.2.1.-)
VIBRANT	vOTU4234	141002V_987_length_16911_cov_25.510256||full_15	K00390	cysH; phosphoadenosine phosphosulfate reductase [EC:1.8.4.8 1.8.4.10]	PF01507.19	Phosphoadenosine phosphosulfate reductase family
DRAMv	vOTU4238	141003V_10_length_173304_cov_9.453226||full_153	K01520	dUTP diphosphatase [EC:3.6.1.23]	PF00692.23	dUTPase [PF00692.23]
DRAMv	vOTU4238	141003V_10_length_173304_cov_9.453226||full_163	K21636	ribonucleoside-triphosphate reductase (formate) [EC:1.1.98.6]	PF13597.10	Anaerobic ribonucleoside-triphosphate reductase [PF13597.10]
DRAMv	vOTU4238	141003V_10_length_173304_cov_9.453226||full_216			PF02562.20	PhoH-like protein [PF02562.20]
VIBRANT	vOTU4251	141003V_1057_length_18535_cov_21.183550||full_2	K03279	waaJ, rfaJ; UDP-glucose:(galactosyl)LPS alpha-1,2-glucosyltransferase [EC:2.4.1.58]	PF01501.20	Glycosyl transferase family 8
VIBRANT	vOTU4255	141003V_1069_length_18355_cov_4.080710||full_21	K06167	phnP; phosphoribosyl 1,2-cyclic phosphate phosphodiesterase [EC:3.1.4.55]	PF12706.7	Beta-lactamase superfamily domain
VIBRANT	vOTU4256	141003V_107_length_65379_cov_154.268952||full_22	K22227	ahbD; heme synthase	PF04055.21	Radical SAM superfamily
DRAMv	vOTU4263	141003V_11_length_172184_cov_21.033940||full_28	K21636	ribonucleoside-triphosphate reductase (formate) [EC:1.1.98.6]	PF03477.20, PF13597.10	ATP cone domain [PF03477.20]; Anaerobic ribonucleoside-triphosphate reductase [PF13597.10]
DRAMv	vOTU4263	141003V_11_length_172184_cov_21.033940||full_33	K21636	ribonucleoside-triphosphate reductase (formate) [EC:1.1.98.6]	PF13597.10	Anaerobic ribonucleoside-triphosphate reductase [PF13597.10]
DRAMv	vOTU4264	141003V_110_length_65041_cov_16.220017||full_19	K01520	dUTP diphosphatase [EC:3.6.1.23]	PF00692.23	dUTPase [PF00692.23]
DRAMv	vOTU4265	141003V_111_length_64734_cov_9.624608||full_62	K01448	N-acetylmuramoyl-L-alanine amidase [EC:3.5.1.28]	PF01520.22, PF01832.24	N-acetylmuramoyl-L-alanine amidase [PF01520.22]; Mannosyl-glycoprotein endo-beta-N-acetylglucosaminidase [PF01832.24]	GH73	GH73 lysozyme (EC 3.2.1.17); mannosyl-glycoprotein endo-beta-N-acetylglucosaminidase (EC 3.2.1.96); peptidoglycan hydrolase with endo-beta-N-acetylglucosaminidase specificity (EC 3.2.1.-)
DRAMv	vOTU4283	141003V_120_length_63158_cov_139.390726||full_56	K01520	dUTP diphosphatase [EC:3.6.1.23]	PF00692.23	dUTPase [PF00692.23]
VIBRANT	vOTU4290	141003V_129_length_61265_cov_9.798089||full_68	K09882	cobS; cobaltochelatase CobS [EC:6.6.1.2]	PF07728.14	AAA domain (dynein-related subfamily)
VIBRANT	vOTU4302	141003V_139_length_58226_cov_7.483781||full_17	K03275	waaO, rfaI; UDP-glucose:(glucosyl)LPS alpha-1,3-glucosyltransferase [EC:2.4.1.-]	PF01501.20	Glycosyl transferase family 8
VIBRANT	vOTU4302	141003V_139_length_58226_cov_7.483781||full_48	K00558	DNMT1, dcm; DNA (cytosine-5)-methyltransferase 1 [EC:2.1.1.37]	PF00145.17	C-5 cytosine-specific DNA methylase
DRAMv	vOTU4306	141003V_141_length_57827_cov_42.575365||full_33			PF00535.30, PF13641.10	Glycosyl transferase family 2 [PF00535.30]; Glycosyltransferase like family 2 [PF13641.10]	GT2_Glycos_transf_2	GT2 cellulose synthase (EC 2.4.1.12); chitin synthase (EC 2.4.1.16); dolichyl-phosphate beta-D-mannosyltransferase (EC 2.4.1.83); dolichyl-phosphate beta-glucosyltransferase (EC 2.4.1.117); N-acetylglucosaminyltransferase (EC 2.4.1.-); N-acetylgalactosaminyltransferase (EC 2.4.1.-); hyaluronan synthase (EC 2.4.1.212); chitin oligosaccharide synthase (EC 2.4.1.-); beta-1,3-glucan synthase (EC 2.4.…
DRAMv	vOTU4306	141003V_141_length_57827_cov_42.575365||full_45	K01520	dUTP diphosphatase [EC:3.6.1.23]	PF00692.23	dUTPase [PF00692.23]
DRAMv	vOTU4317	141003V_148_length_57558_cov_32.758343||full_25	K00558	DNA (cytosine-5)-methyltransferase 1 [EC:2.1.1.37]	PF00145.21	C-5 cytosine-specific DNA methylase [PF00145.21]
VIBRANT	vOTU4317	141003V_148_length_57558_cov_32.758343||full_25	K00558	DNMT1, dcm; DNA (cytosine-5)-methyltransferase 1 [EC:2.1.1.37]	PF00145.17	C-5 cytosine-specific DNA methylase
VIBRANT	vOTU4325	141003V_154_length_57026_cov_101.917642||full_88	K00390	cysH; phosphoadenosine phosphosulfate reductase [EC:1.8.4.8 1.8.4.10]	PF01507.19	Phosphoadenosine phosphosulfate reductase family
DRAMv	vOTU4339	141003V_162_length_55906_cov_26.983259||full_41	K02395	peptidoglycan hydrolase FlgJ	PF01832.24, PF19127.4, PF01471.22	Mannosyl-glycoprotein endo-beta-N-acetylglucosaminidase [PF01832.24]; Choline-binding repeat [PF19127.4]; Putative peptidoglycan binding domain [PF01471.22]	GH73	GH73 lysozyme (EC 3.2.1.17); mannosyl-glycoprotein endo-beta-N-acetylglucosaminidase (EC 3.2.1.96); peptidoglycan hydrolase with endo-beta-N-acetylglucosaminidase specificity (EC 3.2.1.-)
VIBRANT	vOTU4341	141003V_163_length_55862_cov_12.957192||full_34	K09882	cobS; cobaltochelatase CobS [EC:6.6.1.2]
VIBRANT	vOTU4353	141003V_169_length_55295_cov_17.028385||full_77	K00558	DNMT1, dcm; DNA (cytosine-5)-methyltransferase 1 [EC:2.1.1.37]	PF00145.17	C-5 cytosine-specific DNA methylase
VIBRANT	vOTU4354	141003V_17_length_154439_cov_19.599596||full_161	K00390	cysH; phosphoadenosine phosphosulfate reductase [EC:1.8.4.8 1.8.4.10]	PF01507.19	Phosphoadenosine phosphosulfate reductase family
VIBRANT	vOTU4355	141003V_170_length_55281_cov_20.841162||full_10	K09882	cobS; cobaltochelatase CobS [EC:6.6.1.2]
DRAMv	vOTU4361	141003V_176_length_54450_cov_41.858682||full_45	K00560	thymidylate synthase [EC:2.1.1.45]	PF00303.23	Thymidylate synthase [PF00303.23]
DRAMv	vOTU4377	141003V_190_length_52527_cov_7.193303||full_18	K00525	ribonucleoside-diphosphate reductase alpha chain [EC:1.17.4.1]	PF02867.19	Ribonucleotide reductase, barrel domain [PF02867.19]
DRAMv	vOTU4377	141003V_190_length_52527_cov_7.193303||full_42	K01520	dUTP diphosphatase [EC:3.6.1.23]	PF00692.23	dUTPase [PF00692.23]
VIBRANT	vOTU4378	141003V_191_length_52195_cov_8.376659||full_29	K06167	phnP; phosphoribosyl 1,2-cyclic phosphate phosphodiesterase [EC:3.1.4.55]	PF12706.7	Beta-lactamase superfamily domain
VIBRANT	vOTU4378	141003V_191_length_52195_cov_8.376659||full_3	K22227	ahbD; heme synthase	PF04055.21	Radical SAM superfamily
DRAMv	vOTU4380	141003V_195_length_51818_cov_11.933466||full_15	K00558	DNA (cytosine-5)-methyltransferase 1 [EC:2.1.1.37]	PF00145.21	C-5 cytosine-specific DNA methylase [PF00145.21]
VIBRANT	vOTU4380	141003V_195_length_51818_cov_11.933466||full_15	K00558	DNMT1, dcm; DNA (cytosine-5)-methyltransferase 1 [EC:2.1.1.37]	PF00145.17	C-5 cytosine-specific DNA methylase
VIBRANT	vOTU4382	141003V_197_length_51454_cov_45.466176||full_39	K09882	cobS; cobaltochelatase CobS [EC:6.6.1.2]	PF07728.14	AAA domain (dynein-related subfamily)
VIBRANT	vOTU4382	141003V_197_length_51454_cov_45.466176||full_43	K22227	ahbD; heme synthase	PF04055.21	Radical SAM superfamily
DRAMv	vOTU4388	141003V_2_length_278931_cov_29.160785||full_129	K21636	ribonucleoside-triphosphate reductase (formate) [EC:1.1.98.6]	PF13597.10, PF03477.20	Anaerobic ribonucleoside-triphosphate reductase [PF13597.10]; ATP cone domain [PF03477.20]
DRAMv	vOTU4388	141003V_2_length_278931_cov_29.160785||full_135	K21636	ribonucleoside-triphosphate reductase (formate) [EC:1.1.98.6]	PF13597.10	Anaerobic ribonucleoside-triphosphate reductase [PF13597.10]
DRAMv	vOTU4388	141003V_2_length_278931_cov_29.160785||full_179			PF00535.30, PF13641.10	Glycosyl transferase family 2 [PF00535.30]; Glycosyltransferase like family 2 [PF13641.10]	GT2_Glycos_transf_2	GT2 cellulose synthase (EC 2.4.1.12); chitin synthase (EC 2.4.1.16); dolichyl-phosphate beta-D-mannosyltransferase (EC 2.4.1.83); dolichyl-phosphate beta-glucosyltransferase (EC 2.4.1.117); N-acetylglucosaminyltransferase (EC 2.4.1.-); N-acetylgalactosaminyltransferase (EC 2.4.1.-); hyaluronan synthase (EC 2.4.1.212); chitin oligosaccharide synthase (EC 2.4.1.-); beta-1,3-glucan synthase (EC 2.4.…
DRAMv	vOTU4397	141003V_205_length_50923_cov_26.632736||full_45			PF13385.10	Concanavalin A-like lectin/glucanases superfamily [PF13385.10]
VIBRANT	vOTU4397	141003V_205_length_50923_cov_26.632736||full_9	K00558	DNMT1, dcm; DNA (cytosine-5)-methyltransferase 1 [EC:2.1.1.37]	PF00145.17	C-5 cytosine-specific DNA methylase
DRAMv	vOTU4403	141003V_21_length_141571_cov_105.438933||full_1_108	K21636	ribonucleoside-triphosphate reductase (formate) [EC:1.1.98.6]	PF13597.10	Anaerobic ribonucleoside-triphosphate reductase [PF13597.10]
DRAMv	vOTU4403	141003V_21_length_141571_cov_105.438933||full_1_132	K01737	6-pyruvoyltetrahydropterin/6-carboxytetrahydropterin synthase [EC:4.2.3.12 4.1.2.50]	PF01242.23	6-pyruvoyl tetrahydropterin synthase [PF01242.23]
VIBRANT	vOTU4403	141003V_21_length_141571_cov_105.438933||full_1_132	K01737	queD, ptpS, PTS; 6-pyruvoyltetrahydropterin/6-carboxytetrahydropterin synthase [EC:4.2.3.12 4.1.2.50]	PF01242.19	6-pyruvoyl tetrahydropterin synthase
DRAMv	vOTU4403	141003V_21_length_141571_cov_105.438933||full_1_135	K01495	GTP cyclohydrolase IA [EC:3.5.4.16]	PF01227.26	GTP cyclohydrolase I [PF01227.26]
VIBRANT	vOTU4403	141003V_21_length_141571_cov_105.438933||full_1_135	K01495	GCH1, folE; GTP cyclohydrolase IA [EC:3.5.4.16]	PF01227.22	GTP cyclohydrolase I
DRAMv	vOTU4403	141003V_21_length_141571_cov_105.438933||full_1_47			PF00535.30, PF13641.10	Glycosyl transferase family 2 [PF00535.30]; Glycosyltransferase like family 2 [PF13641.10]	GT2_Glycos_transf_2	GT2 cellulose synthase (EC 2.4.1.12); chitin synthase (EC 2.4.1.16); dolichyl-phosphate beta-D-mannosyltransferase (EC 2.4.1.83); dolichyl-phosphate beta-glucosyltransferase (EC 2.4.1.117); N-acetylglucosaminyltransferase (EC 2.4.1.-); N-acetylgalactosaminyltransferase (EC 2.4.1.-); hyaluronan synthase (EC 2.4.1.212); chitin oligosaccharide synthase (EC 2.4.1.-); beta-1,3-glucan synthase (EC 2.4.…
VIBRANT	vOTU4410	141003V_216_length_48837_cov_74.551392||full_35	K03275	waaO, rfaI; UDP-glucose:(glucosyl)LPS alpha-1,3-glucosyltransferase [EC:2.4.1.-]	PF01501.20	Glycosyl transferase family 8
VIBRANT	vOTU4432	141003V_239_length_46399_cov_10.872993||full_38	K03275	waaO, rfaI; UDP-glucose:(glucosyl)LPS alpha-1,3-glucosyltransferase [EC:2.4.1.-]	PF01501.20	Glycosyl transferase family 8
DRAMv	vOTU4434	141003V_24_length_140398_cov_12.060744||full_152	K02970	small subunit ribosomal protein S21
VIBRANT	vOTU4438	141003V_243_length_46044_cov_9.335145||full_51	K00558	DNMT1, dcm; DNA (cytosine-5)-methyltransferase 1 [EC:2.1.1.37]	PF00145.17	C-5 cytosine-specific DNA methylase
VIBRANT	vOTU4449	141003V_254_length_45331_cov_60.465766||full_42	K00390	cysH; phosphoadenosine phosphosulfate reductase [EC:1.8.4.8 1.8.4.10]	PF01507.19	Phosphoadenosine phosphosulfate reductase family
VIBRANT	vOTU4451	141003V_255_length_45314_cov_59.099074||full_3	K21140	mec; [CysO sulfur-carrier protein]-S-L-cysteine hydrolase [EC:3.13.1.6]	PF00877.19	NlpC/P60 family
DRAMv	vOTU4452	141003V_256_length_45169_cov_141.195992||full_42	K00560	thymidylate synthase [EC:2.1.1.45]	PF00303.23	Thymidylate synthase [PF00303.23]
DRAMv	vOTU4454	141003V_260_length_44915_cov_8.539634||full_52			PF00722.25	Glycosyl hydrolases family 16 [PF00722.25]	GH16_24	GH16 xyloglucan:xyloglucosyltransferase (EC 2.4.1.207); keratan-sulfate endo-1,4-beta-galactosidase (EC 3.2.1.103); endo-1,3-beta-glucanase / laminarinase (EC 3.2.1.39); endo-1,3(4)-beta-glucanase (EC 3.2.1.6); licheninase (EC 3.2.1.73); beta-agarase (EC 3.2.1.81); kappa;-carrageenase (EC 3.2.1.83); xyloglucanase (EC 3.2.1.151); endo-beta-1,3-galactanase (EC 3.2.1.181); [retaining] beta-porphyran…
DRAMv	vOTU4455	141003V_262_length_44864_cov_80.407619||full_42			PF00534.24, PF13692.10	Glycosyl transferases group 1 [PF00534.24]; Glycosyl transferases group 1 [PF13692.10]
DRAMv	vOTU4459	141003V_267_length_44355_cov_7.446659||full_40	K02395	peptidoglycan hydrolase FlgJ	PF01832.24, PF08230.15	Mannosyl-glycoprotein endo-beta-N-acetylglucosaminidase [PF01832.24]; CW_7 repeat [PF08230.15]	GH73	GH73 lysozyme (EC 3.2.1.17); mannosyl-glycoprotein endo-beta-N-acetylglucosaminidase (EC 3.2.1.96); peptidoglycan hydrolase with endo-beta-N-acetylglucosaminidase specificity (EC 3.2.1.-)
DRAMv	vOTU4461	141003V_269_length_44268_cov_7.583923||full_27			PF00535.30, PF13641.10	Glycosyl transferase family 2 [PF00535.30]; Glycosyltransferase like family 2 [PF13641.10]	GT2_Glycos_transf_2	GT2 cellulose synthase (EC 2.4.1.12); chitin synthase (EC 2.4.1.16); dolichyl-phosphate beta-D-mannosyltransferase (EC 2.4.1.83); dolichyl-phosphate beta-glucosyltransferase (EC 2.4.1.117); N-acetylglucosaminyltransferase (EC 2.4.1.-); N-acetylgalactosaminyltransferase (EC 2.4.1.-); hyaluronan synthase (EC 2.4.1.212); chitin oligosaccharide synthase (EC 2.4.1.-); beta-1,3-glucan synthase (EC 2.4.…
VIBRANT	vOTU4464	141003V_271_length_44093_cov_41.076139||full_27	K00390	cysH; phosphoadenosine phosphosulfate reductase [EC:1.8.4.8 1.8.4.10]
DRAMv	vOTU4466	141003V_273_length_43760_cov_69.807047||full_44			PF00535.30, PF13641.10, PF00534.24	Glycosyl transferase family 2 [PF00535.30]; Glycosyltransferase like family 2 [PF13641.10]; Glycosyl transferases group 1 [PF00534.24]	GT2_Glycos_transf_2	GT2 cellulose synthase (EC 2.4.1.12); chitin synthase (EC 2.4.1.16); dolichyl-phosphate beta-D-mannosyltransferase (EC 2.4.1.83); dolichyl-phosphate beta-glucosyltransferase (EC 2.4.1.117); N-acetylglucosaminyltransferase (EC 2.4.1.-); N-acetylgalactosaminyltransferase (EC 2.4.1.-); hyaluronan synthase (EC 2.4.1.212); chitin oligosaccharide synthase (EC 2.4.1.-); beta-1,3-glucan synthase (EC 2.4.…
VIBRANT	vOTU4468	141003V_275_length_43590_cov_30.149788||full_45	K00390	cysH; phosphoadenosine phosphosulfate reductase [EC:1.8.4.8 1.8.4.10]	PF01507.19	Phosphoadenosine phosphosulfate reductase family
DRAMv	vOTU4472	141003V_279_length_43474_cov_50.628296||full_22	K21636	ribonucleoside-triphosphate reductase (formate) [EC:1.1.98.6]	PF13597.10	Anaerobic ribonucleoside-triphosphate reductase [PF13597.10]
DRAMv	vOTU4473	141003V_28_length_135339_cov_20.958761||full_10			PF00625.25	Guanylate kinase [PF00625.25]
VIBRANT	vOTU4473	141003V_28_length_135339_cov_20.958761||full_37	K08281	pncA; nicotinamidase/pyrazinamidase [EC:3.5.1.19 3.5.1.-]	PF00857.20	Isochorismatase family
DRAMv	vOTU4473	141003V_28_length_135339_cov_20.958761||full_46			PF02562.20	PhoH-like protein [PF02562.20]
VIBRANT	vOTU4474	141003V_280_length_43394_cov_9.253790||full_38	K09882	cobS; cobaltochelatase CobS [EC:6.6.1.2]	PF07728.14	AAA domain (dynein-related subfamily)
DRAMv	vOTU4482	141003V_292_length_42011_cov_12.133545||full_40	K01520	dUTP diphosphatase [EC:3.6.1.23]	PF00692.23	dUTPase [PF00692.23]
DRAMv	vOTU4484	141003V_294_length_41892_cov_41.086407||full_14	K00789	S-adenosylmethionine synthetase [EC:2.5.1.6]	PF00438.24	S-adenosylmethionine synthetase, N-terminal domain [PF00438.24]
VIBRANT	vOTU4484	141003V_294_length_41892_cov_41.086407||full_14	K00789	metK; S-adenosylmethionine synthetase [EC:2.5.1.6]	PF00438.20	S-adenosylmethionine synthetase, N-terminal domain
VIBRANT	vOTU4494	141003V_303_length_41346_cov_16.942021||full_27	K00390	cysH; phosphoadenosine phosphosulfate reductase [EC:1.8.4.8 1.8.4.10]	PF01507.19	Phosphoadenosine phosphosulfate reductase family
DRAMv	vOTU4506	141003V_316_length_40487_cov_9.275747||full_42			PF00926.23	3,4-dihydroxy-2-butanone 4-phosphate synthase [PF00926.23]
VIBRANT	vOTU4506	141003V_316_length_40487_cov_9.275747||full_42	K14652	ribBA; 3,4-dihydroxy 2-butanone 4-phosphate synthase / GTP cyclohydrolase II [EC:4.1.99.12 3.5.4.25]	PF00926.19	3,4-dihydroxy-2-butanone 4-phosphate synthase
VIBRANT	vOTU4507	141003V_317_length_40398_cov_7.424138||full_41	K00558	DNMT1, dcm; DNA (cytosine-5)-methyltransferase 1 [EC:2.1.1.37]	PF00145.17	C-5 cytosine-specific DNA methylase
DRAMv	vOTU4508	141003V_318_length_40356_cov_84.346790||full_20	K06920	7-cyano-7-deazaguanine synthase [EC:6.3.4.20]	PF06508.17, PF03819.21	Queuosine biosynthesis protein QueC [PF06508.17]; MazG nucleotide pyrophosphohydrolase domain [PF03819.21]
VIBRANT	vOTU4508	141003V_318_length_40356_cov_84.346790||full_20	K06920	queC; 7-cyano-7-deazaguanine synthase [EC:6.3.4.20]	PF06508.13	Queuosine biosynthesis protein QueC
DRAMv	vOTU4518	141003V_327_length_39903_cov_28.161388||full_13	K06920	7-cyano-7-deazaguanine synthase [EC:6.3.4.20]	PF06508.17, PF03819.21	Queuosine biosynthesis protein QueC [PF06508.17]; MazG nucleotide pyrophosphohydrolase domain [PF03819.21]
VIBRANT	vOTU4518	141003V_327_length_39903_cov_28.161388||full_13	K06920	queC; 7-cyano-7-deazaguanine synthase [EC:6.3.4.20]	PF06508.13	Queuosine biosynthesis protein QueC
VIBRANT	vOTU4520	141003V_329_length_39752_cov_214.904048||full_36	K03275	waaO, rfaI; UDP-glucose:(glucosyl)LPS alpha-1,3-glucosyltransferase [EC:2.4.1.-]	PF01501.20	Glycosyl transferase family 8
VIBRANT	vOTU4523	141003V_332_length_39425_cov_9.231267||full_36	K06167	phnP; phosphoribosyl 1,2-cyclic phosphate phosphodiesterase [EC:3.1.4.55]	PF12706.7	Beta-lactamase superfamily domain
VIBRANT	vOTU4524	141003V_333_length_39330_cov_26.781489||full_21	K00390	cysH; phosphoadenosine phosphosulfate reductase [EC:1.8.4.8 1.8.4.10]	PF01507.19	Phosphoadenosine phosphosulfate reductase family
DRAMv	vOTU4524	141003V_333_length_39330_cov_26.781489||full_28	K00789	S-adenosylmethionine synthetase [EC:2.5.1.6]	PF02773.20, PF00438.24, PF02772.20	S-adenosylmethionine synthetase, C-terminal domain [PF02773.20]; S-adenosylmethionine synthetase, N-terminal domain [PF00438.24]; S-adenosylmethionine synthetase, central domain [PF02772.20]
VIBRANT	vOTU4524	141003V_333_length_39330_cov_26.781489||full_28	K00789	metK; S-adenosylmethionine synthetase [EC:2.5.1.6]	PF02773.16	S-adenosylmethionine synthetase, C-terminal domain
DRAMv	vOTU4526	141003V_337_length_39262_cov_6.809779||full_15	K00558	DNA (cytosine-5)-methyltransferase 1 [EC:2.1.1.37]	PF00145.21	C-5 cytosine-specific DNA methylase [PF00145.21]
VIBRANT	vOTU4526	141003V_337_length_39262_cov_6.809779||full_15	K00558	DNMT1, dcm; DNA (cytosine-5)-methyltransferase 1 [EC:2.1.1.37]	PF00145.17	C-5 cytosine-specific DNA methylase
VIBRANT	vOTU4528	141003V_34_length_120659_cov_17.793730||full_100	K22227	ahbD; heme synthase	PF13186.6	Iron-sulfur cluster-binding domain
DRAMv	vOTU4528	141003V_34_length_120659_cov_17.793730||full_118	K00560	thymidylate synthase [EC:2.1.1.45]	PF00303.23	Thymidylate synthase [PF00303.23]
VIBRANT	vOTU4529	141003V_340_length_39003_cov_12.058950||full_63	K00390	cysH; phosphoadenosine phosphosulfate reductase [EC:1.8.4.8 1.8.4.10]	PF01507.19	Phosphoadenosine phosphosulfate reductase family
VIBRANT	vOTU4535	141003V_347_length_38727_cov_14.741363||full_19	K06167	phnP; phosphoribosyl 1,2-cyclic phosphate phosphodiesterase [EC:3.1.4.55]	PF12706.7	Beta-lactamase superfamily domain
DRAMv	vOTU4535	141003V_347_length_38727_cov_14.741363||full_29	K01520	dUTP diphosphatase [EC:3.6.1.23]	PF00692.23	dUTPase [PF00692.23]
VIBRANT	vOTU4539	141003V_353_length_38623_cov_19.217590||full_1_13	K00390	cysH; phosphoadenosine phosphosulfate reductase [EC:1.8.4.8 1.8.4.10]	PF01507.19	Phosphoadenosine phosphosulfate reductase family
DRAMv	vOTU4541	141003V_356_length_38480_cov_48.903266||full_24	K00558	DNA (cytosine-5)-methyltransferase 1 [EC:2.1.1.37]	PF00145.21	C-5 cytosine-specific DNA methylase [PF00145.21]
VIBRANT	vOTU4541	141003V_356_length_38480_cov_48.903266||full_24	K00558	DNMT1, dcm; DNA (cytosine-5)-methyltransferase 1 [EC:2.1.1.37]	PF00145.17	C-5 cytosine-specific DNA methylase
VIBRANT	vOTU4543	141003V_36_length_114699_cov_26.668208||full_70	K08281	pncA; nicotinamidase/pyrazinamidase [EC:3.5.1.19 3.5.1.-]	PF00857.20	Isochorismatase family
DRAMv	vOTU4551	141003V_37_length_112736_cov_8.687205||full_110	K04487	cysteine desulfurase [EC:2.8.1.7]	PF00266.23	Aminotransferase class-V [PF00266.23]
VIBRANT	vOTU4551	141003V_37_length_112736_cov_8.687205||full_110	K04487	iscS, NFS1; cysteine desulfurase [EC:2.8.1.7]	PF00266.19	Aminotransferase class-V
DRAMv	vOTU4551	141003V_37_length_112736_cov_8.687205||full_113	K01520	dUTP diphosphatase [EC:3.6.1.23]	PF00692.23	dUTPase [PF00692.23]
DRAMv	vOTU4551	141003V_37_length_112736_cov_8.687205||full_39	K21636	ribonucleoside-triphosphate reductase (formate) [EC:1.1.98.6]	PF13597.10	Anaerobic ribonucleoside-triphosphate reductase [PF13597.10]
DRAMv	vOTU4554	141003V_373_length_38029_cov_19.113367||full_25			PF00535.30, PF13641.10	Glycosyl transferase family 2 [PF00535.30]; Glycosyltransferase like family 2 [PF13641.10]	GT2_Glycos_transf_2	GT2 cellulose synthase (EC 2.4.1.12); chitin synthase (EC 2.4.1.16); dolichyl-phosphate beta-D-mannosyltransferase (EC 2.4.1.83); dolichyl-phosphate beta-glucosyltransferase (EC 2.4.1.117); N-acetylglucosaminyltransferase (EC 2.4.1.-); N-acetylgalactosaminyltransferase (EC 2.4.1.-); hyaluronan synthase (EC 2.4.1.212); chitin oligosaccharide synthase (EC 2.4.1.-); beta-1,3-glucan synthase (EC 2.4.…
VIBRANT	vOTU4556	141003V_377_length_37740_cov_6.925461||full_34	K09882	cobS; cobaltochelatase CobS [EC:6.6.1.2]	PF07728.14	AAA domain (dynein-related subfamily)
DRAMv	vOTU4564	141003V_39_length_110592_cov_178.002036||full_116			PF13385.10	Concanavalin A-like lectin/glucanases superfamily [PF13385.10]
DRAMv	vOTU4564	141003V_39_length_110592_cov_178.002036||full_117			PF13385.10	Concanavalin A-like lectin/glucanases superfamily [PF13385.10]
DRAMv	vOTU4571	141003V_4_length_258339_cov_11.066992||full_115			PF00535.30, PF13641.10	Glycosyl transferase family 2 [PF00535.30]; Glycosyltransferase like family 2 [PF13641.10]	GT2_Glycos_transf_2	GT2 cellulose synthase (EC 2.4.1.12); chitin synthase (EC 2.4.1.16); dolichyl-phosphate beta-D-mannosyltransferase (EC 2.4.1.83); dolichyl-phosphate beta-glucosyltransferase (EC 2.4.1.117); N-acetylglucosaminyltransferase (EC 2.4.1.-); N-acetylgalactosaminyltransferase (EC 2.4.1.-); hyaluronan synthase (EC 2.4.1.212); chitin oligosaccharide synthase (EC 2.4.1.-); beta-1,3-glucan synthase (EC 2.4.…
DRAMv	vOTU4571	141003V_4_length_258339_cov_11.066992||full_126	K21636	ribonucleoside-triphosphate reductase (formate) [EC:1.1.98.6]	PF13597.10	Anaerobic ribonucleoside-triphosphate reductase [PF13597.10]
DRAMv	vOTU4571	141003V_4_length_258339_cov_11.066992||full_182			PF02562.20	PhoH-like protein [PF02562.20]
DRAMv	vOTU4571	141003V_4_length_258339_cov_11.066992||full_249	K01520	dUTP diphosphatase [EC:3.6.1.23]	PF00692.23	dUTPase [PF00692.23]
DRAMv	vOTU4571	141003V_4_length_258339_cov_11.066992||full_252			PF00625.25	Guanylate kinase [PF00625.25]
VIBRANT	vOTU4571	141003V_4_length_258339_cov_11.066992||full_41	K08281	pncA; nicotinamidase/pyrazinamidase [EC:3.5.1.19 3.5.1.-]
VIBRANT	vOTU4573	141003V_402_length_36323_cov_295.580787||full_23	K03279	waaJ, rfaJ; UDP-glucose:(galactosyl)LPS alpha-1,2-glucosyltransferase [EC:2.4.1.58]	PF01501.20	Glycosyl transferase family 8
DRAMv	vOTU4579	141003V_409_length_36006_cov_9.294957||full_39	K01611	S-adenosylmethionine decarboxylase [EC:4.1.1.50]	PF02675.19	S-adenosylmethionine decarboxylase [PF02675.19]
VIBRANT	vOTU4582	141003V_413_length_35823_cov_140.982666||full_39	K03279	waaJ, rfaJ; UDP-glucose:(galactosyl)LPS alpha-1,2-glucosyltransferase [EC:2.4.1.58]	PF01501.20	Glycosyl transferase family 8
DRAMv	vOTU4584	141003V_416_length_35805_cov_9.079329||full_32	K00789	S-adenosylmethionine synthetase [EC:2.5.1.6]	PF00438.24	S-adenosylmethionine synthetase, N-terminal domain [PF00438.24]
VIBRANT	vOTU4584	141003V_416_length_35805_cov_9.079329||full_32	K00789	metK; S-adenosylmethionine synthetase [EC:2.5.1.6]	PF00438.20	S-adenosylmethionine synthetase, N-terminal domain
VIBRANT	vOTU4587	141003V_420_length_35742_cov_30.217222||full_28	K00390	cysH; phosphoadenosine phosphosulfate reductase [EC:1.8.4.8 1.8.4.10]	PF01507.19	Phosphoadenosine phosphosulfate reductase family
DRAMv	vOTU4591	141003V_427_length_35291_cov_254.604467||full_24	K00558	DNA (cytosine-5)-methyltransferase 1 [EC:2.1.1.37]	PF00145.21	C-5 cytosine-specific DNA methylase [PF00145.21]
VIBRANT	vOTU4591	141003V_427_length_35291_cov_254.604467||full_24	K00558	DNMT1, dcm; DNA (cytosine-5)-methyltransferase 1 [EC:2.1.1.37]	PF00145.17	C-5 cytosine-specific DNA methylase
VIBRANT	vOTU4594	141003V_431_length_35259_cov_68.233496||full_13	K00390	cysH; phosphoadenosine phosphosulfate reductase [EC:1.8.4.8 1.8.4.10]	PF01507.19	Phosphoadenosine phosphosulfate reductase family
DRAMv	vOTU4600	141003V_44_length_104813_cov_9.233968||full_1_34			PF00625.25	Guanylate kinase [PF00625.25]
DRAMv	vOTU4600	141003V_44_length_104813_cov_9.233968||full_1_35	K21636	ribonucleoside-triphosphate reductase (formate) [EC:1.1.98.6]	PF13597.10, PF03477.20	Anaerobic ribonucleoside-triphosphate reductase [PF13597.10]; ATP cone domain [PF03477.20]
DRAMv	vOTU4600	141003V_44_length_104813_cov_9.233968||full_1_40	K01520	dUTP diphosphatase [EC:3.6.1.23]	PF00692.23	dUTPase [PF00692.23]
DRAMv	vOTU4600	141003V_44_length_104813_cov_9.233968||full_1_45	K01190	beta-galactosidase [EC:3.2.1.23]	PF02836.21, PF02837.22, PF18565.5, PF16355.9	Glycosyl hydrolases family 2, TIM barrel domain [PF02836.21]; Glycosyl hydrolases family 2, sugar binding domain [PF02837.22]; Glycoside hydrolase family 2 C-terminal domain 5 [PF18565.5]; Domain of unknown function (DUF4982) [PF16355.9]	GH2	GH2 beta-galactosidase (EC 3.2.1.23) ; beta-mannosidase (EC 3.2.1.25); beta-glucuronidase (EC 3.2.1.31); alpha-L-arabinofuranosidase (EC 3.2.1.55); mannosylglycoprotein endo-beta-mannosidase (EC 3.2.1.152); exo-beta-glucosaminidase (EC 3.2.1.165); alpha-L-arabinopyranosidase (EC 3.2.1.-); beta-galacturonidase (EC 3.2.1.-); beta-xylosidase (EC 3.2.1.37); beta-D-galactofuranosidase (EC 3.2.1.146); …
VIBRANT	vOTU4600	141003V_44_length_104813_cov_9.233968||full_1_45	K01190	lacZ; beta-galactosidase [EC:3.2.1.23]	PF02836.17	Glycosyl hydrolases family 2, TIM barrel domain
VIBRANT	vOTU4601	141003V_441_length_34886_cov_222.101949||full_6	K03275	waaO, rfaI; UDP-glucose:(glucosyl)LPS alpha-1,3-glucosyltransferase [EC:2.4.1.-]	PF01501.20	Glycosyl transferase family 8
DRAMv	vOTU4603	141003V_443_length_34797_cov_184.634362||full_33			PF00535.30, PF13641.10	Glycosyl transferase family 2 [PF00535.30]; Glycosyltransferase like family 2 [PF13641.10]	GT2	GT2 cellulose synthase (EC 2.4.1.12); chitin synthase (EC 2.4.1.16); dolichyl-phosphate beta-D-mannosyltransferase (EC 2.4.1.83); dolichyl-phosphate beta-glucosyltransferase (EC 2.4.1.117); N-acetylglucosaminyltransferase (EC 2.4.1.-); N-acetylgalactosaminyltransferase (EC 2.4.1.-); hyaluronan synthase (EC 2.4.1.212); chitin oligosaccharide synthase (EC 2.4.1.-); beta-1,3-glucan synthase (EC 2.4.…
DRAMv	vOTU4608	141003V_45_length_104754_cov_10.269391||full_57	K00525	ribonucleoside-diphosphate reductase alpha chain [EC:1.17.4.1]	PF02867.19	Ribonucleotide reductase, barrel domain [PF02867.19]
VIBRANT	vOTU4610	141003V_452_length_34563_cov_10.925235||full_20	K00390	cysH; phosphoadenosine phosphosulfate reductase [EC:1.8.4.8 1.8.4.10]	PF01507.19	Phosphoadenosine phosphosulfate reductase family
VIBRANT	vOTU4620	141003V_47_length_103185_cov_74.663541||full_53	K17398	DNMT3A; DNA (cytosine-5)-methyltransferase 3A [EC:2.1.1.37]	PF00145.17	C-5 cytosine-specific DNA methylase
DRAMv	vOTU4625	141003V_479_length_33442_cov_72.902866||full_29	K00560	thymidylate synthase [EC:2.1.1.45]	PF00303.23	Thymidylate synthase [PF00303.23]
DRAMv	vOTU4628	141003V_482_length_33306_cov_25.597937||full_14	K01520	dUTP diphosphatase [EC:3.6.1.23]	PF00692.23	dUTPase [PF00692.23]
VIBRANT	vOTU4633	141003V_490_length_33209_cov_6.005851||full_42	K03275	waaO, rfaI; UDP-glucose:(glucosyl)LPS alpha-1,3-glucosyltransferase [EC:2.4.1.-]	PF01501.20	Glycosyl transferase family 8
DRAMv	vOTU4634	141003V_491_length_33208_cov_16.218472||full_28	K02395	peptidoglycan hydrolase FlgJ	PF01832.24, PF01471.22	Mannosyl-glycoprotein endo-beta-N-acetylglucosaminidase [PF01832.24]; Putative peptidoglycan binding domain [PF01471.22]	GH73	GH73 lysozyme (EC 3.2.1.17); mannosyl-glycoprotein endo-beta-N-acetylglucosaminidase (EC 3.2.1.96); peptidoglycan hydrolase with endo-beta-N-acetylglucosaminidase specificity (EC 3.2.1.-)
DRAMv	vOTU4640	141003V_5_length_228506_cov_8.913636||full_1_103	K01520	dUTP diphosphatase [EC:3.6.1.23]	PF00692.23	dUTPase [PF00692.23]
DRAMv	vOTU4640	141003V_5_length_228506_cov_8.913636||full_1_121	K00012	UDPglucose 6-dehydrogenase [EC:1.1.1.22]	PF03721.18, PF03720.19, PF00984.23	UDP-glucose/GDP-mannose dehydrogenase family, NAD binding domain [PF03721.18]; UDP-glucose/GDP-mannose dehydrogenase family, UDP binding domain [PF03720.19]; UDP-glucose/GDP-mannose dehydrogenase family, central domain [PF00984.23]
VIBRANT	vOTU4640	141003V_5_length_228506_cov_8.913636||full_1_121	K00012	UGDH, ugd; UDPglucose 6-dehydrogenase [EC:1.1.1.22]	PF03721.14	UDP-glucose/GDP-mannose dehydrogenase family, NAD binding domain
DRAMv	vOTU4640	141003V_5_length_228506_cov_8.913636||full_1_42	K21636	ribonucleoside-triphosphate reductase (formate) [EC:1.1.98.6]	PF13597.10, PF03477.20	Anaerobic ribonucleoside-triphosphate reductase [PF13597.10]; ATP cone domain [PF03477.20]
DRAMv	vOTU4640	141003V_5_length_228506_cov_8.913636||full_1_44			PF16363.9, PF01370.25, PF01073.23, PF04321.21, PF02719.19, PF07993.16	GDP-mannose 4,6 dehydratase [PF16363.9]; NAD dependent epimerase/dehydratase family [PF01370.25]; 3-beta hydroxysteroid dehydrogenase/isomerase family [PF01073.23]; RmlD substrate binding domain [PF04321.21]; Polysaccharide biosynthesis protein [PF02719.19]; Male sterility protein [PF07993.16]
VIBRANT	vOTU4640	141003V_5_length_228506_cov_8.913636||full_1_44	K01710	E4.2.1.46, rfbB, rffG; dTDP-glucose 4,6-dehydratase [EC:4.2.1.46]	PF01370.21	NAD dependent epimerase/dehydratase family
DRAMv	vOTU4640	141003V_5_length_228506_cov_8.913636||full_1_49			PF00535.30, PF13641.10	Glycosyl transferase family 2 [PF00535.30]; Glycosyltransferase like family 2 [PF13641.10]	GT2_Glycos_transf_2	GT2 cellulose synthase (EC 2.4.1.12); chitin synthase (EC 2.4.1.16); dolichyl-phosphate beta-D-mannosyltransferase (EC 2.4.1.83); dolichyl-phosphate beta-glucosyltransferase (EC 2.4.1.117); N-acetylglucosaminyltransferase (EC 2.4.1.-); N-acetylgalactosaminyltransferase (EC 2.4.1.-); hyaluronan synthase (EC 2.4.1.212); chitin oligosaccharide synthase (EC 2.4.1.-); beta-1,3-glucan synthase (EC 2.4.…
DRAMv	vOTU4640	141003V_5_length_228506_cov_8.913636||full_1_55			PF04321.21, PF01370.25, PF16363.9, PF02719.19	RmlD substrate binding domain [PF04321.21]; NAD dependent epimerase/dehydratase family [PF01370.25]; GDP-mannose 4,6 dehydratase [PF16363.9]; Polysaccharide biosynthesis protein [PF02719.19]
VIBRANT	vOTU4640	141003V_5_length_228506_cov_8.913636||full_1_55	K00067	rfbD, rmlD; dTDP-4-dehydrorhamnose reductase [EC:1.1.1.133]	PF04321.17	RmlD substrate binding domain
DRAMv	vOTU4640	141003V_5_length_228506_cov_8.913636||full_1_56	K01710	dTDP-glucose 4,6-dehydratase [EC:4.2.1.46]	PF16363.9, PF01370.25, PF01073.23, PF04321.21, PF02719.19, PF07993.16	GDP-mannose 4,6 dehydratase [PF16363.9]; NAD dependent epimerase/dehydratase family [PF01370.25]; 3-beta hydroxysteroid dehydrogenase/isomerase family [PF01073.23]; RmlD substrate binding domain [PF04321.21]; Polysaccharide biosynthesis protein [PF02719.19]; Male sterility protein [PF07993.16]
VIBRANT	vOTU4640	141003V_5_length_228506_cov_8.913636||full_1_56	K01710	E4.2.1.46, rfbB, rffG; dTDP-glucose 4,6-dehydratase [EC:4.2.1.46]	PF16363.5	GDP-mannose 4,6 dehydratase
DRAMv	vOTU4640	141003V_5_length_228506_cov_8.913636||full_1_67			PF00535.30, PF13641.10	Glycosyl transferase family 2 [PF00535.30]; Glycosyltransferase like family 2 [PF13641.10]	GT2_Glycos_transf_2	GT2 cellulose synthase (EC 2.4.1.12); chitin synthase (EC 2.4.1.16); dolichyl-phosphate beta-D-mannosyltransferase (EC 2.4.1.83); dolichyl-phosphate beta-glucosyltransferase (EC 2.4.1.117); N-acetylglucosaminyltransferase (EC 2.4.1.-); N-acetylgalactosaminyltransferase (EC 2.4.1.-); hyaluronan synthase (EC 2.4.1.212); chitin oligosaccharide synthase (EC 2.4.1.-); beta-1,3-glucan synthase (EC 2.4.…
DRAMv	vOTU4641	141003V_50_length_100580_cov_22.295499||full_68	K21636	ribonucleoside-triphosphate reductase (formate) [EC:1.1.98.6]	PF13597.10	Anaerobic ribonucleoside-triphosphate reductase [PF13597.10]
DRAMv	vOTU4648	141003V_51_length_100451_cov_35.233954||full_2	K21636	ribonucleoside-triphosphate reductase (formate) [EC:1.1.98.6]	PF13597.10, PF03477.20	Anaerobic ribonucleoside-triphosphate reductase [PF13597.10]; ATP cone domain [PF03477.20]
DRAMv	vOTU4648	141003V_51_length_100451_cov_35.233954||full_29			PF00535.30, PF13641.10	Glycosyl transferase family 2 [PF00535.30]; Glycosyltransferase like family 2 [PF13641.10]	GT2_Glycos_transf_2	GT2 cellulose synthase (EC 2.4.1.12); chitin synthase (EC 2.4.1.16); dolichyl-phosphate beta-D-mannosyltransferase (EC 2.4.1.83); dolichyl-phosphate beta-glucosyltransferase (EC 2.4.1.117); N-acetylglucosaminyltransferase (EC 2.4.1.-); N-acetylgalactosaminyltransferase (EC 2.4.1.-); hyaluronan synthase (EC 2.4.1.212); chitin oligosaccharide synthase (EC 2.4.1.-); beta-1,3-glucan synthase (EC 2.4.…
VIBRANT	vOTU4649	141003V_510_length_32604_cov_34.332791||full_48	K03275	waaO, rfaI; UDP-glucose:(glucosyl)LPS alpha-1,3-glucosyltransferase [EC:2.4.1.-]	PF01501.20	Glycosyl transferase family 8
DRAMv	vOTU4667	141003V_54_length_98254_cov_370.356154||full_52	K21636	ribonucleoside-triphosphate reductase (formate) [EC:1.1.98.6]	PF13597.10	Anaerobic ribonucleoside-triphosphate reductase [PF13597.10]
DRAMv	vOTU4671	141003V_547_length_31337_cov_10.481075||full_31			PF00535.30, PF13641.10	Glycosyl transferase family 2 [PF00535.30]; Glycosyltransferase like family 2 [PF13641.10]	GT2_Glycos_transf_2	GT2 cellulose synthase (EC 2.4.1.12); chitin synthase (EC 2.4.1.16); dolichyl-phosphate beta-D-mannosyltransferase (EC 2.4.1.83); dolichyl-phosphate beta-glucosyltransferase (EC 2.4.1.117); N-acetylglucosaminyltransferase (EC 2.4.1.-); N-acetylgalactosaminyltransferase (EC 2.4.1.-); hyaluronan synthase (EC 2.4.1.212); chitin oligosaccharide synthase (EC 2.4.1.-); beta-1,3-glucan synthase (EC 2.4.…
DRAMv	vOTU4674	141003V_55_length_97087_cov_11.468856||full_55	K00558	DNA (cytosine-5)-methyltransferase 1 [EC:2.1.1.37]	PF00145.21	C-5 cytosine-specific DNA methylase [PF00145.21]
VIBRANT	vOTU4674	141003V_55_length_97087_cov_11.468856||full_55	K00558	DNMT1, dcm; DNA (cytosine-5)-methyltransferase 1 [EC:2.1.1.37]	PF00145.17	C-5 cytosine-specific DNA methylase
DRAMv	vOTU4674	141003V_55_length_97087_cov_11.468856||full_85	K00558	DNA (cytosine-5)-methyltransferase 1 [EC:2.1.1.37]	PF00145.21	C-5 cytosine-specific DNA methylase [PF00145.21]
VIBRANT	vOTU4674	141003V_55_length_97087_cov_11.468856||full_85	K00558	DNMT1, dcm; DNA (cytosine-5)-methyltransferase 1 [EC:2.1.1.37]	PF00145.17	C-5 cytosine-specific DNA methylase
VIBRANT	vOTU4687	141003V_57_length_95309_cov_21.827850||full_77	K21029	moeB; molybdopterin-synthase adenylyltransferase [EC:2.7.7.80]	PF00899.21	ThiF family
DRAMv	vOTU4688	141003V_571_length_30655_cov_105.069641||full_25			PF00535.30, PF13641.10, PF00534.24	Glycosyl transferase family 2 [PF00535.30]; Glycosyltransferase like family 2 [PF13641.10]; Glycosyl transferases group 1 [PF00534.24]	GT2_Glycos_transf_2	GT2 cellulose synthase (EC 2.4.1.12); chitin synthase (EC 2.4.1.16); dolichyl-phosphate beta-D-mannosyltransferase (EC 2.4.1.83); dolichyl-phosphate beta-glucosyltransferase (EC 2.4.1.117); N-acetylglucosaminyltransferase (EC 2.4.1.-); N-acetylgalactosaminyltransferase (EC 2.4.1.-); hyaluronan synthase (EC 2.4.1.212); chitin oligosaccharide synthase (EC 2.4.1.-); beta-1,3-glucan synthase (EC 2.4.…
VIBRANT	vOTU4697	141003V_586_length_29995_cov_11.017635||full_50	K03275	waaO, rfaI; UDP-glucose:(glucosyl)LPS alpha-1,3-glucosyltransferase [EC:2.4.1.-]	PF01501.20	Glycosyl transferase family 8
DRAMv	vOTU4705	141003V_597_length_29720_cov_18.381055||full_35	K01520	dUTP diphosphatase [EC:3.6.1.23]	PF00692.23	dUTPase [PF00692.23]
DRAMv	vOTU4706	141003V_6_length_199858_cov_20.772746||full_106	K21636	ribonucleoside-triphosphate reductase (formate) [EC:1.1.98.6]	PF13597.10, PF03477.20	Anaerobic ribonucleoside-triphosphate reductase [PF13597.10]; ATP cone domain [PF03477.20]
DRAMv	vOTU4706	141003V_6_length_199858_cov_20.772746||full_63			PF00535.30, PF13641.10	Glycosyl transferase family 2 [PF00535.30]; Glycosyltransferase like family 2 [PF13641.10]	GT2_Glycos_transf_2	GT2 cellulose synthase (EC 2.4.1.12); chitin synthase (EC 2.4.1.16); dolichyl-phosphate beta-D-mannosyltransferase (EC 2.4.1.83); dolichyl-phosphate beta-glucosyltransferase (EC 2.4.1.117); N-acetylglucosaminyltransferase (EC 2.4.1.-); N-acetylgalactosaminyltransferase (EC 2.4.1.-); hyaluronan synthase (EC 2.4.1.212); chitin oligosaccharide synthase (EC 2.4.1.-); beta-1,3-glucan synthase (EC 2.4.…
DRAMv	vOTU4707	141003V_60_length_93984_cov_25.943298||full_79	K21636	ribonucleoside-triphosphate reductase (formate) [EC:1.1.98.6]	PF13597.10, PF03477.20	Anaerobic ribonucleoside-triphosphate reductase [PF13597.10]; ATP cone domain [PF03477.20]
DRAMv	vOTU4709	141003V_602_length_29502_cov_6.847523||full_16	K00789	S-adenosylmethionine synthetase [EC:2.5.1.6]	PF00438.24	S-adenosylmethionine synthetase, N-terminal domain [PF00438.24]
VIBRANT	vOTU4709	141003V_602_length_29502_cov_6.847523||full_16	K00789	metK; S-adenosylmethionine synthetase [EC:2.5.1.6]	PF00438.20	S-adenosylmethionine synthetase, N-terminal domain
DRAMv	vOTU4710	141003V_603_length_29492_cov_5.746781||full_24	K00560	thymidylate synthase [EC:2.1.1.45]	PF00303.23	Thymidylate synthase [PF00303.23]
VIBRANT	vOTU4721	141003V_626_length_28664_cov_17.559230||full_21	K00390	cysH; phosphoadenosine phosphosulfate reductase [EC:1.8.4.8 1.8.4.10]	PF01507.19	Phosphoadenosine phosphosulfate reductase family
VIBRANT	vOTU4721	141003V_626_length_28664_cov_17.559230||full_50	K03275	waaO, rfaI; UDP-glucose:(glucosyl)LPS alpha-1,3-glucosyltransferase [EC:2.4.1.-]	PF01501.20	Glycosyl transferase family 8
DRAMv	vOTU4738	141003V_66_length_90177_cov_12.625397||full_101	K00560	thymidylate synthase [EC:2.1.1.45]	PF00303.23	Thymidylate synthase [PF00303.23]
VIBRANT	vOTU4742	141003V_67_length_89989_cov_10.817499||full_64	K00558	DNMT1, dcm; DNA (cytosine-5)-methyltransferase 1 [EC:2.1.1.37]
DRAMv	vOTU4747	141003V_68_length_89002_cov_25.311376||full_10	K21636	ribonucleoside-triphosphate reductase (formate) [EC:1.1.98.6]	PF13597.10, PF03477.20	Anaerobic ribonucleoside-triphosphate reductase [PF13597.10]; ATP cone domain [PF03477.20]
DRAMv	vOTU4747	141003V_68_length_89002_cov_25.311376||full_35			PF02882.23	Tetrahydrofolate dehydrogenase/cyclohydrolase, NAD(P)-binding domain [PF02882.23]
VIBRANT	vOTU4747	141003V_68_length_89002_cov_25.311376||full_35	K01491	folD; methylenetetrahydrofolate dehydrogenase (NADP+) / methenyltetrahydrofolate cyclohydrolase [EC:1.5.1.5 3.5.4.9]
VIBRANT	vOTU4751	141003V_688_length_26327_cov_5.135467||full_27	K09882	cobS; cobaltochelatase CobS [EC:6.6.1.2]	PF07728.14	AAA domain (dynein-related subfamily)
DRAMv	vOTU4752	141003V_69_length_88577_cov_16.749034||full_64	K00558	DNA (cytosine-5)-methyltransferase 1 [EC:2.1.1.37]	PF00145.21	C-5 cytosine-specific DNA methylase [PF00145.21]
VIBRANT	vOTU4752	141003V_69_length_88577_cov_16.749034||full_64	K00558	DNMT1, dcm; DNA (cytosine-5)-methyltransferase 1 [EC:2.1.1.37]	PF00145.17	C-5 cytosine-specific DNA methylase
VIBRANT	vOTU4755	141003V_7_length_182029_cov_9.879598||full_164	K01939	purA, ADSS; adenylosuccinate synthase [EC:6.3.4.4]	PF00709.21	Adenylosuccinate synthetase
VIBRANT	vOTU4755	141003V_7_length_182029_cov_9.879598||full_59	K01790	rfbC, rmlC; dTDP-4-dehydrorhamnose 3,5-epimerase [EC:5.1.3.13]	PF00908.17	dTDP-4-dehydrorhamnose 3,5-epimerase
DRAMv	vOTU4771	141003V_735_length_25205_cov_6.590378||full_16	K01520	dUTP diphosphatase [EC:3.6.1.23]	PF00692.23	dUTPase [PF00692.23]
DRAMv	vOTU4771	141003V_735_length_25205_cov_6.590378||full_17	K01939	adenylosuccinate synthase [EC:6.3.4.4]	PF00709.25	Adenylosuccinate synthetase [PF00709.25]
VIBRANT	vOTU4771	141003V_735_length_25205_cov_6.590378||full_17	K01939	purA, ADSS; adenylosuccinate synthase [EC:6.3.4.4]	PF00709.21	Adenylosuccinate synthetase
VIBRANT	vOTU4774	141003V_74_length_85772_cov_14.800670||full_90	K03279	waaJ, rfaJ; UDP-glucose:(galactosyl)LPS alpha-1,2-glucosyltransferase [EC:2.4.1.58]	PF01501.20	Glycosyl transferase family 8
DRAMv	vOTU4800	141003V_795_length_24021_cov_9.855545||full_5	K02395	peptidoglycan hydrolase FlgJ	PF01832.24	Mannosyl-glycoprotein endo-beta-N-acetylglucosaminidase [PF01832.24]	GH73	GH73 lysozyme (EC 3.2.1.17); mannosyl-glycoprotein endo-beta-N-acetylglucosaminidase (EC 3.2.1.96); peptidoglycan hydrolase with endo-beta-N-acetylglucosaminidase specificity (EC 3.2.1.-)
DRAMv	vOTU4803	141003V_8_length_179712_cov_41.297868||full_126			PF02562.20	PhoH-like protein [PF02562.20]
DRAMv	vOTU4803	141003V_8_length_179712_cov_41.297868||full_157			PF00625.25	Guanylate kinase [PF00625.25]
VIBRANT	vOTU4803	141003V_8_length_179712_cov_41.297868||full_33	K01939	purA, ADSS; adenylosuccinate synthase [EC:6.3.4.4]	PF00709.21	Adenylosuccinate synthetase
DRAMv	vOTU4804	141003V_80_length_80277_cov_31.503839||full_55	K21636	ribonucleoside-triphosphate reductase (formate) [EC:1.1.98.6]	PF13597.10, PF03477.20	Anaerobic ribonucleoside-triphosphate reductase [PF13597.10]; ATP cone domain [PF03477.20]
DRAMv	vOTU4804	141003V_80_length_80277_cov_31.503839||full_58			PF00625.25	Guanylate kinase [PF00625.25]
DRAMv	vOTU4804	141003V_80_length_80277_cov_31.503839||full_73	K04487	cysteine desulfurase [EC:2.8.1.7]	PF00266.23, PF00282.23	Aminotransferase class-V [PF00266.23]; Pyridoxal-dependent decarboxylase conserved domain [PF00282.23]
VIBRANT	vOTU4804	141003V_80_length_80277_cov_31.503839||full_73	K04487	iscS, NFS1; cysteine desulfurase [EC:2.8.1.7]	PF00266.19	Aminotransferase class-V
VIBRANT	vOTU4807	141003V_807_length_23893_cov_53.204547||full_30	K03275	waaO, rfaI; UDP-glucose:(glucosyl)LPS alpha-1,3-glucosyltransferase [EC:2.4.1.-]	PF01501.20	Glycosyl transferase family 8
DRAMv	vOTU4809	141003V_81_length_79950_cov_6.910182||full_113	K01737	6-pyruvoyltetrahydropterin/6-carboxytetrahydropterin synthase [EC:4.2.3.12 4.1.2.50]	PF01242.23	6-pyruvoyl tetrahydropterin synthase [PF01242.23]
VIBRANT	vOTU4809	141003V_81_length_79950_cov_6.910182||full_113	K01737	queD, ptpS, PTS; 6-pyruvoyltetrahydropterin/6-carboxytetrahydropterin synthase [EC:4.2.3.12 4.1.2.50]	PF01242.19	6-pyruvoyl tetrahydropterin synthase
DRAMv	vOTU4809	141003V_81_length_79950_cov_6.910182||full_72	K01520	dUTP diphosphatase [EC:3.6.1.23]	PF00692.23	dUTPase [PF00692.23]
DRAMv	vOTU4820	141003V_85_length_77610_cov_37.987209||full_61			PF02368.22	Bacterial Ig-like domain (group 2) [PF02368.22]
DRAMv	vOTU4838	141003V_91_length_73811_cov_133.012568||full_61	K02395	peptidoglycan hydrolase FlgJ	PF01832.24	Mannosyl-glycoprotein endo-beta-N-acetylglucosaminidase [PF01832.24]	GH73	GH73 lysozyme (EC 3.2.1.17); mannosyl-glycoprotein endo-beta-N-acetylglucosaminidase (EC 3.2.1.96); peptidoglycan hydrolase with endo-beta-N-acetylglucosaminidase specificity (EC 3.2.1.-)
DRAMv	vOTU4838	141003V_91_length_73811_cov_133.012568||full_72	K01520	dUTP diphosphatase [EC:3.6.1.23]	PF00692.23	dUTPase [PF00692.23]
DRAMv	vOTU4846	141003V_95_length_71057_cov_13.103490||full_57	K01520	dUTP diphosphatase [EC:3.6.1.23]	PF00692.23	dUTPase [PF00692.23]
VIBRANT	vOTU4854	141003V_98_length_70389_cov_13.484360||full_78	K01939	purA, ADSS; adenylosuccinate synthase [EC:6.3.4.4]	PF00709.21	Adenylosuccinate synthetase
VIBRANT	vOTU4859	141004V_1_length_334743_cov_20.143205||full_349	K01195	uidA, GUSB; beta-glucuronidase [EC:3.2.1.31]	PF02836.17	Glycosyl hydrolases family 2, TIM barrel domain
VIBRANT	vOTU4861	141004V_100_length_79215_cov_9.800505||full_44	K00558	DNMT1, dcm; DNA (cytosine-5)-methyltransferase 1 [EC:2.1.1.37]	PF00145.17	C-5 cytosine-specific DNA methylase
VIBRANT	vOTU4861	141004V_100_length_79215_cov_9.800505||full_96	K04487	iscS, NFS1; cysteine desulfurase [EC:2.8.1.7]	PF00266.19	Aminotransferase class-V
VIBRANT	vOTU4875	141004V_108_length_76123_cov_44.961666||full_66	K00390	cysH; phosphoadenosine phosphosulfate reductase [EC:1.8.4.8 1.8.4.10]	PF01507.19	Phosphoadenosine phosphosulfate reductase family
DRAMv	vOTU4878	141004V_11_length_174382_cov_300.682826||full_120	K01520	dUTP diphosphatase [EC:3.6.1.23]	PF00692.23	dUTPase [PF00692.23]
DRAMv	vOTU4878	141004V_11_length_174382_cov_300.682826||full_124			PF02867.19, PF12637.11	Ribonucleotide reductase, barrel domain [PF02867.19]; TSCPD domain [PF12637.11]
DRAMv	vOTU4878	141004V_11_length_174382_cov_300.682826||full_126			PF02867.19	Ribonucleotide reductase, barrel domain [PF02867.19]
DRAMv	vOTU4878	141004V_11_length_174382_cov_300.682826||full_127			PF02867.19	Ribonucleotide reductase, barrel domain [PF02867.19]
DRAMv	vOTU4878	141004V_11_length_174382_cov_300.682826||full_166			PF02562.20	PhoH-like protein [PF02562.20]
DRAMv	vOTU4878	141004V_11_length_174382_cov_300.682826||full_182			PF03734.18	L,D-transpeptidase catalytic domain [PF03734.18]
DRAMv	vOTU4885	141004V_113_length_73917_cov_26.179659||full_25	K02990	small subunit ribosomal protein S6	PF01250.21	Ribosomal protein S6 [PF01250.21]
DRAMv	vOTU4886	141004V_1134_length_16588_cov_340.572249||full_10			PF01832.24, PF08230.15	Mannosyl-glycoprotein endo-beta-N-acetylglucosaminidase [PF01832.24]; CW_7 repeat [PF08230.15]	GH73	GH73 lysozyme (EC 3.2.1.17); mannosyl-glycoprotein endo-beta-N-acetylglucosaminidase (EC 3.2.1.96); peptidoglycan hydrolase with endo-beta-N-acetylglucosaminidase specificity (EC 3.2.1.-)
DRAMv	vOTU4888	141004V_1142_length_16495_cov_275.930474||full_13			PF01832.24, PF08230.15	Mannosyl-glycoprotein endo-beta-N-acetylglucosaminidase [PF01832.24]; CW_7 repeat [PF08230.15]	GH73	GH73 lysozyme (EC 3.2.1.17); mannosyl-glycoprotein endo-beta-N-acetylglucosaminidase (EC 3.2.1.96); peptidoglycan hydrolase with endo-beta-N-acetylglucosaminidase specificity (EC 3.2.1.-)
VIBRANT	vOTU4899	141004V_12_length_171925_cov_41.700029||full_206	K00012	UGDH, ugd; UDPglucose 6-dehydrogenase [EC:1.1.1.22]	PF00984.19	UDP-glucose/GDP-mannose dehydrogenase family, central domain
VIBRANT	vOTU4901	141004V_121_length_69878_cov_117.885281||full_69	K00390	cysH; phosphoadenosine phosphosulfate reductase [EC:1.8.4.8 1.8.4.10]	PF01507.19	Phosphoadenosine phosphosulfate reductase family
DRAMv	vOTU4915	141004V_13_length_167818_cov_72.263586||full_111	K00763	nicotinate phosphoribosyltransferase [EC:6.3.4.21]	PF04095.20, PF17767.5	Nicotinate phosphoribosyltransferase (NAPRTase) family [PF04095.20]; Nicotinate phosphoribosyltransferase (NAPRTase) N-terminal domain [PF17767.5]
VIBRANT	vOTU4915	141004V_13_length_167818_cov_72.263586||full_111	K00763	pncB, NAPRT1; nicotinate phosphoribosyltransferase [EC:6.3.4.21]	PF04095.16	Nicotinate phosphoribosyltransferase (NAPRTase) family
DRAMv	vOTU4915	141004V_13_length_167818_cov_72.263586||full_115			PF01841.23, PF04473.16	Transglutaminase-like superfamily [PF01841.23]; Transglutaminase-like domain [PF04473.16]
DRAMv	vOTU4915	141004V_13_length_167818_cov_72.263586||full_120	K00969	nicotinate-nucleotide adenylyltransferase [EC:2.7.7.18]	PF01467.30	Cytidylyltransferase-like [PF01467.30]
VIBRANT	vOTU4915	141004V_13_length_167818_cov_72.263586||full_120	K00969	nadD; nicotinate-nucleotide adenylyltransferase [EC:2.7.7.18]	PF01467.26	Cytidylyltransferase-like
DRAMv	vOTU4915	141004V_13_length_167818_cov_72.263586||full_215			PF02562.20	PhoH-like protein [PF02562.20]
DRAMv	vOTU4915	141004V_13_length_167818_cov_72.263586||full_24	K21636	ribonucleoside-triphosphate reductase (formate) [EC:1.1.98.6]	PF13597.10	Anaerobic ribonucleoside-triphosphate reductase [PF13597.10]
DRAMv	vOTU4916	141004V_130_length_66539_cov_227.928990||full_84	K06920	7-cyano-7-deazaguanine synthase [EC:6.3.4.20]	PF06508.17	Queuosine biosynthesis protein QueC [PF06508.17]
VIBRANT	vOTU4916	141004V_130_length_66539_cov_227.928990||full_84	K06920	queC; 7-cyano-7-deazaguanine synthase [EC:6.3.4.20]	PF06508.13	Queuosine biosynthesis protein QueC
DRAMv	vOTU4916	141004V_130_length_66539_cov_227.928990||full_85	K01737	6-pyruvoyltetrahydropterin/6-carboxytetrahydropterin synthase [EC:4.2.3.12 4.1.2.50]	PF01242.23	6-pyruvoyl tetrahydropterin synthase [PF01242.23]
VIBRANT	vOTU4916	141004V_130_length_66539_cov_227.928990||full_85	K01737	queD, ptpS, PTS; 6-pyruvoyltetrahydropterin/6-carboxytetrahydropterin synthase [EC:4.2.3.12 4.1.2.50]	PF01242.19	6-pyruvoyl tetrahydropterin synthase
VIBRANT	vOTU4916	141004V_130_length_66539_cov_227.928990||full_87	K01495	GCH1, folE; GTP cyclohydrolase IA [EC:3.5.4.16]	PF01227.22	GTP cyclohydrolase I
DRAMv	vOTU4918	141004V_136_length_65446_cov_29.526831||full_38			PF01471.22, PF01832.24	Putative peptidoglycan binding domain [PF01471.22]; Mannosyl-glycoprotein endo-beta-N-acetylglucosaminidase [PF01832.24]
DRAMv	vOTU4940	141004V_148_length_62325_cov_37.717553||full_89			PF00535.30, PF13641.10	Glycosyl transferase family 2 [PF00535.30]; Glycosyltransferase like family 2 [PF13641.10]	GT2_Glycos_transf_2	GT2 cellulose synthase (EC 2.4.1.12); chitin synthase (EC 2.4.1.16); dolichyl-phosphate beta-D-mannosyltransferase (EC 2.4.1.83); dolichyl-phosphate beta-glucosyltransferase (EC 2.4.1.117); N-acetylglucosaminyltransferase (EC 2.4.1.-); N-acetylgalactosaminyltransferase (EC 2.4.1.-); hyaluronan synthase (EC 2.4.1.212); chitin oligosaccharide synthase (EC 2.4.1.-); beta-1,3-glucan synthase (EC 2.4.…
DRAMv	vOTU4951	141004V_153_length_61764_cov_19.175242||full_89	K01520	dUTP diphosphatase [EC:3.6.1.23]	PF00692.23	dUTPase [PF00692.23]
DRAMv	vOTU4969	141004V_162_length_59839_cov_148.134200||full_31	K02395	peptidoglycan hydrolase FlgJ	PF01832.24, PF05036.17	Mannosyl-glycoprotein endo-beta-N-acetylglucosaminidase [PF01832.24]; SPOR domain [PF05036.17]	GH73	GH73 lysozyme (EC 3.2.1.17); mannosyl-glycoprotein endo-beta-N-acetylglucosaminidase (EC 3.2.1.96); peptidoglycan hydrolase with endo-beta-N-acetylglucosaminidase specificity (EC 3.2.1.-)
VIBRANT	vOTU4976	141004V_166_length_58417_cov_25.259381||full_47	K22227	ahbD; heme synthase	PF04055.21	Radical SAM superfamily
DRAMv	vOTU5004	141004V_186_length_54273_cov_13.244365||full_49	K21636	ribonucleoside-triphosphate reductase (formate) [EC:1.1.98.6]	PF13597.10, PF03477.20	Anaerobic ribonucleoside-triphosphate reductase [PF13597.10]; ATP cone domain [PF03477.20]
VIBRANT	vOTU5013	141004V_194_length_52379_cov_22.337952||full_24	K02078	acpP; acyl carrier protein	PF00550.25	Phosphopantetheine attachment site
DRAMv	vOTU5014	141004V_195_length_52214_cov_12.812707||full_22			PF02368.22	Bacterial Ig-like domain (group 2) [PF02368.22]
VIBRANT	vOTU5015	141004V_196_length_52108_cov_309.830154||full_45	K00390	cysH; phosphoadenosine phosphosulfate reductase [EC:1.8.4.8 1.8.4.10]	PF01507.19	Phosphoadenosine phosphosulfate reductase family
DRAMv	vOTU5018	141004V_199_length_51876_cov_177.798499||full_72			PF00535.30	Glycosyl transferase family 2 [PF00535.30]	GT2_Glycos_transf_2	GT2 cellulose synthase (EC 2.4.1.12); chitin synthase (EC 2.4.1.16); dolichyl-phosphate beta-D-mannosyltransferase (EC 2.4.1.83); dolichyl-phosphate beta-glucosyltransferase (EC 2.4.1.117); N-acetylglucosaminyltransferase (EC 2.4.1.-); N-acetylgalactosaminyltransferase (EC 2.4.1.-); hyaluronan synthase (EC 2.4.1.212); chitin oligosaccharide synthase (EC 2.4.1.-); beta-1,3-glucan synthase (EC 2.4.…
DRAMv	vOTU5019	141004V_2_length_259260_cov_8.814687||full_148			PF21711.1, PF00132.28, PF14602.10	Dynactin subunit 5 [PF21711.1]; Bacterial transferase hexapeptide (six repeats) [PF00132.28]; Hexapeptide repeat of succinyl-transferase [PF14602.10]
DRAMv	vOTU5019	141004V_2_length_259260_cov_8.814687||full_163			PF13712.10	Glycosyltransferase like family [PF13712.10]	GT2_Glyco_tranf_2_5	GT2 cellulose synthase (EC 2.4.1.12); chitin synthase (EC 2.4.1.16); dolichyl-phosphate beta-D-mannosyltransferase (EC 2.4.1.83); dolichyl-phosphate beta-glucosyltransferase (EC 2.4.1.117); N-acetylglucosaminyltransferase (EC 2.4.1.-); N-acetylgalactosaminyltransferase (EC 2.4.1.-); hyaluronan synthase (EC 2.4.1.212); chitin oligosaccharide synthase (EC 2.4.1.-); beta-1,3-glucan synthase (EC 2.4.…
DRAMv	vOTU5019	141004V_2_length_259260_cov_8.814687||full_175			PF02562.20	PhoH-like protein [PF02562.20]
VIBRANT	vOTU5019	141004V_2_length_259260_cov_8.814687||full_75	K06211	nadR; HTH-type transcriptional regulator, transcriptional repressor of NAD biosynthesis genes [EC:2.7.7.1 2.7.1.22]	PF13521.6	AAA domain
DRAMv	vOTU5019	141004V_2_length_259260_cov_8.814687||full_89	K21636	ribonucleoside-triphosphate reductase (formate) [EC:1.1.98.6]	PF13597.10, PF03477.20	Anaerobic ribonucleoside-triphosphate reductase [PF13597.10]; ATP cone domain [PF03477.20]
VIBRANT	vOTU5020	141004V_20_length_139390_cov_10.424000||full_143	K00558	DNMT1, dcm; DNA (cytosine-5)-methyltransferase 1 [EC:2.1.1.37]	PF00145.17	C-5 cytosine-specific DNA methylase
DRAMv	vOTU5027	141004V_205_length_51222_cov_137.520629||full_56	K01520	dUTP diphosphatase [EC:3.6.1.23]	PF00692.23	dUTPase [PF00692.23]
DRAMv	vOTU5030	141004V_21_length_135751_cov_494.241164||full_63	K21636	ribonucleoside-triphosphate reductase (formate) [EC:1.1.98.6]	PF13597.10	Anaerobic ribonucleoside-triphosphate reductase [PF13597.10]
DRAMv	vOTU5030	141004V_21_length_135751_cov_494.241164||full_65			PF00625.25	Guanylate kinase [PF00625.25]
DRAMv	vOTU5032	141004V_213_length_50532_cov_15.232898||full_16	K00558	DNA (cytosine-5)-methyltransferase 1 [EC:2.1.1.37]	PF00145.21	C-5 cytosine-specific DNA methylase [PF00145.21]
VIBRANT	vOTU5032	141004V_213_length_50532_cov_15.232898||full_16	K00558	DNMT1, dcm; DNA (cytosine-5)-methyltransferase 1 [EC:2.1.1.37]	PF00145.17	C-5 cytosine-specific DNA methylase
DRAMv	vOTU5040	141004V_23_length_131799_cov_39.032138||full_114			PF02562.20	PhoH-like protein [PF02562.20]
DRAMv	vOTU5040	141004V_23_length_131799_cov_39.032138||full_134	K21636	ribonucleoside-triphosphate reductase (formate) [EC:1.1.98.6]	PF13597.10	Anaerobic ribonucleoside-triphosphate reductase [PF13597.10]
VIBRANT	vOTU5045	141004V_236_length_47841_cov_18.223685||full_61	K00689	E2.4.1.5; dextransucrase [EC:2.4.1.5]	PF01473.20	Putative cell wall binding repeat
VIBRANT	vOTU5047	141004V_24_length_130591_cov_14.427131||full_1_37	K00558	DNMT1, dcm; DNA (cytosine-5)-methyltransferase 1 [EC:2.1.1.37]	PF00145.17	C-5 cytosine-specific DNA methylase
VIBRANT	vOTU5048	141004V_240_length_47146_cov_71.869338||full_58	K09882	cobS; cobaltochelatase CobS [EC:6.6.1.2]
DRAMv	vOTU5049	141004V_241_length_46943_cov_93.520986||full_35	K00558	DNA (cytosine-5)-methyltransferase 1 [EC:2.1.1.37]	PF00145.21	C-5 cytosine-specific DNA methylase [PF00145.21]
VIBRANT	vOTU5049	141004V_241_length_46943_cov_93.520986||full_35	K00558	DNMT1, dcm; DNA (cytosine-5)-methyltransferase 1 [EC:2.1.1.37]	PF00145.17	C-5 cytosine-specific DNA methylase
VIBRANT	vOTU5050	141004V_243_length_46590_cov_39.725841||full_55	K00390	cysH; phosphoadenosine phosphosulfate reductase [EC:1.8.4.8 1.8.4.10]
VIBRANT	vOTU5053	141004V_248_length_46080_cov_46.187854||full_51	K00390	cysH; phosphoadenosine phosphosulfate reductase [EC:1.8.4.8 1.8.4.10]	PF01507.19	Phosphoadenosine phosphosulfate reductase family
DRAMv	vOTU5055	141004V_25_length_130500_cov_10.825045||full_54	K21636	ribonucleoside-triphosphate reductase (formate) [EC:1.1.98.6]	PF13597.10	Anaerobic ribonucleoside-triphosphate reductase [PF13597.10]
VIBRANT	vOTU5059	141004V_254_length_45652_cov_11.106871||full_20	K00558	DNMT1, dcm; DNA (cytosine-5)-methyltransferase 1 [EC:2.1.1.37]	PF00145.17	C-5 cytosine-specific DNA methylase
DRAMv	vOTU5065	141004V_26_length_129692_cov_7.354320||full_96			PF07993.16, PF00501.32, PF01073.23, PF01370.25, PF16363.9	Male sterility protein [PF07993.16]; AMP-binding enzyme [PF00501.32]; 3-beta hydroxysteroid dehydrogenase/isomerase family [PF01073.23]; NAD dependent epimerase/dehydratase family [PF01370.25]; GDP-mannose 4,6 dehydratase [PF16363.9]
DRAMv	vOTU5066	141004V_261_length_45155_cov_16.609978||full_47	K02395	peptidoglycan hydrolase FlgJ	PF01832.24, PF01471.22	Mannosyl-glycoprotein endo-beta-N-acetylglucosaminidase [PF01832.24]; Putative peptidoglycan binding domain [PF01471.22]	GH73	GH73 lysozyme (EC 3.2.1.17); mannosyl-glycoprotein endo-beta-N-acetylglucosaminidase (EC 3.2.1.96); peptidoglycan hydrolase with endo-beta-N-acetylglucosaminidase specificity (EC 3.2.1.-)
DRAMv	vOTU5072	141004V_27_length_128557_cov_135.256066||full_54	K21636	ribonucleoside-triphosphate reductase (formate) [EC:1.1.98.6]	PF13597.10, PF03477.20	Anaerobic ribonucleoside-triphosphate reductase [PF13597.10]; ATP cone domain [PF03477.20]
DRAMv	vOTU5072	141004V_27_length_128557_cov_135.256066||full_61	K01520	dUTP diphosphatase [EC:3.6.1.23]	PF00692.23	dUTPase [PF00692.23]
VIBRANT	vOTU5079	141004V_28_length_127441_cov_34.568257||full_158	K09882	cobS; cobaltochelatase CobS [EC:6.6.1.2]	PF07728.14	AAA domain (dynein-related subfamily)
VIBRANT	vOTU5082	141004V_282_length_43207_cov_81.233940||full_31	K09882	cobS; cobaltochelatase CobS [EC:6.6.1.2]	PF01624.20	MutS domain I
VIBRANT	vOTU5085	141004V_29_length_126992_cov_8.982881||full_44	K00558	DNMT1, dcm; DNA (cytosine-5)-methyltransferase 1 [EC:2.1.1.37]	PF00145.17	C-5 cytosine-specific DNA methylase
VIBRANT	vOTU5087	141004V_292_length_42803_cov_42.633784||full_36	K09882	cobS; cobaltochelatase CobS [EC:6.6.1.2]	PF07728.14	AAA domain (dynein-related subfamily)
DRAMv	vOTU5092	141004V_298_length_42396_cov_28.304220||full_25	K00558	DNA (cytosine-5)-methyltransferase 1 [EC:2.1.1.37]	PF00145.21	C-5 cytosine-specific DNA methylase [PF00145.21]
VIBRANT	vOTU5092	141004V_298_length_42396_cov_28.304220||full_25	K00558	DNMT1, dcm; DNA (cytosine-5)-methyltransferase 1 [EC:2.1.1.37]	PF00145.17	C-5 cytosine-specific DNA methylase
VIBRANT	vOTU5093	141004V_3_length_243582_cov_13.752052||full_120	K01710	E4.2.1.46, rfbB, rffG; dTDP-glucose 4,6-dehydratase [EC:4.2.1.46]	PF16363.5	GDP-mannose 4,6 dehydratase
VIBRANT	vOTU5097	141004V_303_length_42239_cov_6.207069||full_22	K00390	cysH; phosphoadenosine phosphosulfate reductase [EC:1.8.4.8 1.8.4.10]
DRAMv	vOTU5099	141004V_305_length_42083_cov_30.289355||full_12			PF00534.24	Glycosyl transferases group 1 [PF00534.24]
VIBRANT	vOTU5099	141004V_305_length_42083_cov_30.289355||full_40	K09882	cobS; cobaltochelatase CobS [EC:6.6.1.2]	PF07728.14	AAA domain (dynein-related subfamily)
DRAMv	vOTU5099	141004V_305_length_42083_cov_30.289355||full_53	K06920	7-cyano-7-deazaguanine synthase [EC:6.3.4.20]	PF06508.17	Queuosine biosynthesis protein QueC [PF06508.17]
VIBRANT	vOTU5099	141004V_305_length_42083_cov_30.289355||full_53	K06920	queC; 7-cyano-7-deazaguanine synthase [EC:6.3.4.20]	PF06508.13	Queuosine biosynthesis protein QueC
DRAMv	vOTU5099	141004V_305_length_42083_cov_30.289355||full_55	K01737	6-pyruvoyltetrahydropterin/6-carboxytetrahydropterin synthase [EC:4.2.3.12 4.1.2.50]	PF01242.23	6-pyruvoyl tetrahydropterin synthase [PF01242.23]
VIBRANT	vOTU5099	141004V_305_length_42083_cov_30.289355||full_55	K01737	queD, ptpS, PTS; 6-pyruvoyltetrahydropterin/6-carboxytetrahydropterin synthase [EC:4.2.3.12 4.1.2.50]	PF01242.19	6-pyruvoyl tetrahydropterin synthase
DRAMv	vOTU5099	141004V_305_length_42083_cov_30.289355||full_57	K01495	GTP cyclohydrolase IA [EC:3.5.4.16]	PF01227.26	GTP cyclohydrolase I [PF01227.26]
VIBRANT	vOTU5099	141004V_305_length_42083_cov_30.289355||full_57	K01495	GCH1, folE; GTP cyclohydrolase IA [EC:3.5.4.16]	PF01227.22	GTP cyclohydrolase I
DRAMv	vOTU5100	141004V_307_length_41980_cov_8.904639||full_60	K01520	dUTP diphosphatase [EC:3.6.1.23]	PF00692.23	dUTPase [PF00692.23]
VIBRANT	vOTU5106	141004V_313_length_41640_cov_8.609210||full_51	K00390	cysH; phosphoadenosine phosphosulfate reductase [EC:1.8.4.8 1.8.4.10]	PF01507.19	Phosphoadenosine phosphosulfate reductase family
DRAMv	vOTU5108	141004V_315_length_41559_cov_10.298718||full_9			PF01832.24, PF08230.15	Mannosyl-glycoprotein endo-beta-N-acetylglucosaminidase [PF01832.24]; CW_7 repeat [PF08230.15]	GH73	GH73 lysozyme (EC 3.2.1.17); mannosyl-glycoprotein endo-beta-N-acetylglucosaminidase (EC 3.2.1.96); peptidoglycan hydrolase with endo-beta-N-acetylglucosaminidase specificity (EC 3.2.1.-)
DRAMv	vOTU5120	141004V_33_length_122055_cov_12.022287||full_81	K02935	large subunit ribosomal protein L7/L12	PF00542.23, PF13248.10	Ribosomal protein L7/L12 C-terminal domain [PF00542.23]; zinc-ribbon domain [PF13248.10]
DRAMv	vOTU5128	141004V_34_length_121447_cov_159.211727||full_37	K21636	ribonucleoside-triphosphate reductase (formate) [EC:1.1.98.6]	PF13597.10	Anaerobic ribonucleoside-triphosphate reductase [PF13597.10]
DRAMv	vOTU5128	141004V_34_length_121447_cov_159.211727||full_38	K21636	ribonucleoside-triphosphate reductase (formate) [EC:1.1.98.6]	PF13597.10, PF03477.20	Anaerobic ribonucleoside-triphosphate reductase [PF13597.10]; ATP cone domain [PF03477.20]
DRAMv	vOTU5128	141004V_34_length_121447_cov_159.211727||full_54			PF00625.25	Guanylate kinase [PF00625.25]
DRAMv	vOTU5128	141004V_34_length_121447_cov_159.211727||full_60	K04487	cysteine desulfurase [EC:2.8.1.7]	PF00266.23	Aminotransferase class-V [PF00266.23]
VIBRANT	vOTU5128	141004V_34_length_121447_cov_159.211727||full_60	K04487	iscS, NFS1; cysteine desulfurase [EC:2.8.1.7]	PF00266.19	Aminotransferase class-V
VIBRANT	vOTU5128	141004V_34_length_121447_cov_159.211727||full_73	K06211	nadR; HTH-type transcriptional regulator, transcriptional repressor of NAD biosynthesis genes [EC:2.7.7.1 2.7.1.22]	PF13521.6	AAA domain
VIBRANT	vOTU5132	141004V_346_length_39824_cov_7.036159||full_22	K03275	waaO, rfaI; UDP-glucose:(glucosyl)LPS alpha-1,3-glucosyltransferase [EC:2.4.1.-]	PF01501.20	Glycosyl transferase family 8
DRAMv	vOTU5134	141004V_348_length_39664_cov_7.417935||full_45	K00789	S-adenosylmethionine synthetase [EC:2.5.1.6]	PF00438.24	S-adenosylmethionine synthetase, N-terminal domain [PF00438.24]
VIBRANT	vOTU5134	141004V_348_length_39664_cov_7.417935||full_45	K00789	metK; S-adenosylmethionine synthetase [EC:2.5.1.6]
DRAMv	vOTU5136	141004V_351_length_39459_cov_17.628134||full_14			PF00551.23	Formyl transferase [PF00551.23]
VIBRANT	vOTU5136	141004V_351_length_39459_cov_17.628134||full_14	K00601	E2.1.2.2; phosphoribosylglycinamide formyltransferase [EC:2.1.2.2]	PF00551.19	Formyl transferase
VIBRANT	vOTU5138	141004V_353_length_39199_cov_129.740292||full_23	K19221	cobA, btuR; cob(I)alamin adenosyltransferase [EC:2.5.1.17]	PF02572.15	ATP:corrinoid adenosyltransferase BtuR/CobO/CobP
VIBRANT	vOTU5144	141004V_363_length_38340_cov_20.256785||full_39	K03279	waaJ, rfaJ; UDP-glucose:(galactosyl)LPS alpha-1,2-glucosyltransferase [EC:2.4.1.58]	PF01501.20	Glycosyl transferase family 8
VIBRANT	vOTU5145	141004V_364_length_38329_cov_86.652061||full_41	K17398	DNMT3A; DNA (cytosine-5)-methyltransferase 3A [EC:2.1.1.37]	PF00145.17	C-5 cytosine-specific DNA methylase
DRAMv	vOTU5148	141004V_368_length_38219_cov_168.605623||full_25	K01447	N-acetylmuramoyl-L-alanine amidase [EC:3.5.1.28]	PF01510.29, PF01832.24, PF01471.22	N-acetylmuramoyl-L-alanine amidase [PF01510.29]; Mannosyl-glycoprotein endo-beta-N-acetylglucosaminidase [PF01832.24]; Putative peptidoglycan binding domain [PF01471.22]
DRAMv	vOTU5150	141004V_37_length_121234_cov_7.496332||full_107	K00789	S-adenosylmethionine synthetase [EC:2.5.1.6]	PF00438.24	S-adenosylmethionine synthetase, N-terminal domain [PF00438.24]
VIBRANT	vOTU5150	141004V_37_length_121234_cov_7.496332||full_107	K00789	metK; S-adenosylmethionine synthetase [EC:2.5.1.6]	PF00438.20	S-adenosylmethionine synthetase, N-terminal domain
VIBRANT	vOTU5150	141004V_37_length_121234_cov_7.496332||full_43	K22227	ahbD; heme synthase	PF13186.6	Iron-sulfur cluster-binding domain
DRAMv	vOTU5150	141004V_37_length_121234_cov_7.496332||full_61	K00560	thymidylate synthase [EC:2.1.1.45]	PF00303.23	Thymidylate synthase [PF00303.23]
VIBRANT	vOTU5156	141004V_381_length_37602_cov_9597.065012||full_32	K03275	waaO, rfaI; UDP-glucose:(glucosyl)LPS alpha-1,3-glucosyltransferase [EC:2.4.1.-]	PF01501.20	Glycosyl transferase family 8
DRAMv	vOTU5161	141004V_39_length_117864_cov_8.498731||full_97	K04487	cysteine desulfurase [EC:2.8.1.7]	PF00266.23	Aminotransferase class-V [PF00266.23]
VIBRANT	vOTU5161	141004V_39_length_117864_cov_8.498731||full_97	K04487	iscS, NFS1; cysteine desulfurase [EC:2.8.1.7]	PF00266.19	Aminotransferase class-V
DRAMv	vOTU5162	141004V_390_length_37344_cov_9.997077||full_14			PF13385.10	Concanavalin A-like lectin/glucanases superfamily [PF13385.10]
DRAMv	vOTU5163	141004V_391_length_37341_cov_463.490881||full_22			PF13385.10	Concanavalin A-like lectin/glucanases superfamily [PF13385.10]
VIBRANT	vOTU5170	141004V_4_length_237527_cov_37.816896||full_183	K08281	pncA; nicotinamidase/pyrazinamidase [EC:3.5.1.19 3.5.1.-]	PF00857.20	Isochorismatase family
VIBRANT	vOTU5170	141004V_4_length_237527_cov_37.816896||full_249	K01790	rfbC, rmlC; dTDP-4-dehydrorhamnose 3,5-epimerase [EC:5.1.3.13]	PF00908.17	dTDP-4-dehydrorhamnose 3,5-epimerase
DRAMv	vOTU5170	141004V_4_length_237527_cov_37.816896||full_56	K21000	polysaccharide biosynthesis protein PslG	PF00150.22, PF01229.21	Cellulase (glycosyl hydrolase family 5) [PF00150.22]; Glycosyl hydrolases family 39 [PF01229.21]	GH39	GH39 alpha-L-iduronidase (EC 3.2.1.76); beta-xylosidase (EC 3.2.1.37); alpha-L-arabinofuranosidase (EC 3.2.1.55); beta-glucosidase (EC 3.2.1.21); beta-galactosidase (EC 3.2.1.23); exo-beta-1,4-glucanase / cellodextrinase (EC 3.2.1.74); 3-O-alpha-D-galactosyl-alpha-L-arabinofuranosidase (EC 3.2.1.215)
DRAMv	vOTU5170	141004V_4_length_237527_cov_37.816896||full_67			PF04321.21, PF16363.9	RmlD substrate binding domain [PF04321.21]; GDP-mannose 4,6 dehydratase [PF16363.9]
VIBRANT	vOTU5170	141004V_4_length_237527_cov_37.816896||full_67	K00067	rfbD, rmlD; dTDP-4-dehydrorhamnose reductase [EC:1.1.1.133]	PF04321.17	RmlD substrate binding domain
DRAMv	vOTU5171	141004V_40_length_114936_cov_96.383736||full_50	K21636	ribonucleoside-triphosphate reductase (formate) [EC:1.1.98.6]	PF13597.10, PF03477.20	Anaerobic ribonucleoside-triphosphate reductase [PF13597.10]; ATP cone domain [PF03477.20]
VIBRANT	vOTU5175	141004V_406_length_36669_cov_256.446496||full_18	K00390	cysH; phosphoadenosine phosphosulfate reductase [EC:1.8.4.8 1.8.4.10]	PF01507.19	Phosphoadenosine phosphosulfate reductase family
DRAMv	vOTU5182	141004V_418_length_36031_cov_7.842423||full_21			PF01832.24, PF01471.22	Mannosyl-glycoprotein endo-beta-N-acetylglucosaminidase [PF01832.24]; Putative peptidoglycan binding domain [PF01471.22]
DRAMv	vOTU5186	141004V_421_length_35880_cov_44.511040||full_57	K00558	DNA (cytosine-5)-methyltransferase 1 [EC:2.1.1.37]	PF00145.21	C-5 cytosine-specific DNA methylase [PF00145.21]
VIBRANT	vOTU5186	141004V_421_length_35880_cov_44.511040||full_57	K00558	DNMT1, dcm; DNA (cytosine-5)-methyltransferase 1 [EC:2.1.1.37]	PF00145.17	C-5 cytosine-specific DNA methylase
DRAMv	vOTU5187	141004V_424_length_35795_cov_14.794880||full_33	K00558	DNA (cytosine-5)-methyltransferase 1 [EC:2.1.1.37]	PF00145.21	C-5 cytosine-specific DNA methylase [PF00145.21]
VIBRANT	vOTU5187	141004V_424_length_35795_cov_14.794880||full_33	K00558	DNMT1, dcm; DNA (cytosine-5)-methyltransferase 1 [EC:2.1.1.37]	PF00145.17	C-5 cytosine-specific DNA methylase
DRAMv	vOTU5188	141004V_425_length_35746_cov_20.653050||full_14	K01520	dUTP diphosphatase [EC:3.6.1.23]	PF00692.23	dUTPase [PF00692.23]
DRAMv	vOTU5193	141004V_43_length_112339_cov_20.926900||full_74	K21636	ribonucleoside-triphosphate reductase (formate) [EC:1.1.98.6]	PF13597.10	Anaerobic ribonucleoside-triphosphate reductase [PF13597.10]
VIBRANT	vOTU5199	141004V_436_length_35185_cov_41.225078||full_31	K00390	cysH; phosphoadenosine phosphosulfate reductase [EC:1.8.4.8 1.8.4.10]	PF01507.19	Phosphoadenosine phosphosulfate reductase family
VIBRANT	vOTU5200	141004V_438_length_35096_cov_57.224508||full_53	K00390	cysH; phosphoadenosine phosphosulfate reductase [EC:1.8.4.8 1.8.4.10]	PF01507.19	Phosphoadenosine phosphosulfate reductase family
DRAMv	vOTU5201	141004V_44_length_110282_cov_21.994956||full_101	K01491	methylenetetrahydrofolate dehydrogenase (NADP+) / methenyltetrahydrofolate cyclohydrolase [EC:1.5.1.5 3.5.4.9]	PF02882.23, PF00763.27	Tetrahydrofolate dehydrogenase/cyclohydrolase, NAD(P)-binding domain [PF02882.23]; Tetrahydrofolate dehydrogenase/cyclohydrolase, catalytic domain [PF00763.27]
VIBRANT	vOTU5201	141004V_44_length_110282_cov_21.994956||full_101	K01491	folD; methylenetetrahydrofolate dehydrogenase (NADP+) / methenyltetrahydrofolate cyclohydrolase [EC:1.5.1.5 3.5.4.9]	PF02882.19	Tetrahydrofolate dehydrogenase/cyclohydrolase, NAD(P)-binding domain
DRAMv	vOTU5201	141004V_44_length_110282_cov_21.994956||full_114	K01520	dUTP diphosphatase [EC:3.6.1.23]	PF00692.23	dUTPase [PF00692.23]
DRAMv	vOTU5201	141004V_44_length_110282_cov_21.994956||full_120	K21636	ribonucleoside-triphosphate reductase (formate) [EC:1.1.98.6]	PF13597.10	Anaerobic ribonucleoside-triphosphate reductase [PF13597.10]
DRAMv	vOTU5201	141004V_44_length_110282_cov_21.994956||full_132			PF02562.20	PhoH-like protein [PF02562.20]
DRAMv	vOTU5201	141004V_44_length_110282_cov_21.994956||full_138			PF01467.30	Cytidylyltransferase-like [PF01467.30]
VIBRANT	vOTU5201	141004V_44_length_110282_cov_21.994956||full_138	K00969	nadD; nicotinate-nucleotide adenylyltransferase [EC:2.7.7.18]	PF01467.26	Cytidylyltransferase-like
VIBRANT	vOTU5208	141004V_449_length_34776_cov_283.227701||full_18	K00657	speG, SAT; diamine N-acetyltransferase [EC:2.3.1.57]	PF00583.25	Acetyltransferase (GNAT) family
DRAMv	vOTU5215	141004V_46_length_107850_cov_10.071497||full_110	K01520	dUTP diphosphatase [EC:3.6.1.23]	PF00692.23	dUTPase [PF00692.23]
DRAMv	vOTU5215	141004V_46_length_107850_cov_10.071497||full_112	K21636	ribonucleoside-triphosphate reductase (formate) [EC:1.1.98.6]	PF13597.10	Anaerobic ribonucleoside-triphosphate reductase [PF13597.10]
DRAMv	vOTU5215	141004V_46_length_107850_cov_10.071497||full_114	K21636	ribonucleoside-triphosphate reductase (formate) [EC:1.1.98.6]	PF13597.10, PF03477.20	Anaerobic ribonucleoside-triphosphate reductase [PF13597.10]; ATP cone domain [PF03477.20]
VIBRANT	vOTU5222	141004V_474_length_33828_cov_49.401060||full_57	K00558	DNMT1, dcm; DNA (cytosine-5)-methyltransferase 1 [EC:2.1.1.37]	PF00145.17	C-5 cytosine-specific DNA methylase
DRAMv	vOTU5226	141004V_48_length_107168_cov_154.616993||full_134			PF02562.20	PhoH-like protein [PF02562.20]
VIBRANT	vOTU5226	141004V_48_length_107168_cov_154.616993||full_149	K06211	nadR; HTH-type transcriptional regulator, transcriptional repressor of NAD biosynthesis genes [EC:2.7.7.1 2.7.1.22]
DRAMv	vOTU5226	141004V_48_length_107168_cov_154.616993||full_60	K01520	dUTP diphosphatase [EC:3.6.1.23]	PF00692.23	dUTPase [PF00692.23]
DRAMv	vOTU5226	141004V_48_length_107168_cov_154.616993||full_70	K21636	ribonucleoside-triphosphate reductase (formate) [EC:1.1.98.6]	PF13597.10	Anaerobic ribonucleoside-triphosphate reductase [PF13597.10]
DRAMv	vOTU5227	141004V_480_length_33643_cov_15.596225||full_8			PF01832.24, PF01510.29	Mannosyl-glycoprotein endo-beta-N-acetylglucosaminidase [PF01832.24]; N-acetylmuramoyl-L-alanine amidase [PF01510.29]
DRAMv	vOTU5231	141004V_49_length_105030_cov_46.207973||full_35			PF02562.20	PhoH-like protein [PF02562.20]
DRAMv	vOTU5239	141004V_499_length_32808_cov_166.957836||full_28	K02395	peptidoglycan hydrolase FlgJ	PF01832.24, PF01471.22	Mannosyl-glycoprotein endo-beta-N-acetylglucosaminidase [PF01832.24]; Putative peptidoglycan binding domain [PF01471.22]	GH73	GH73 lysozyme (EC 3.2.1.17); mannosyl-glycoprotein endo-beta-N-acetylglucosaminidase (EC 3.2.1.96); peptidoglycan hydrolase with endo-beta-N-acetylglucosaminidase specificity (EC 3.2.1.-)
VIBRANT	vOTU5240	141004V_5_length_204720_cov_21.240960||full_96	K02433	gatA, QRSL1; aspartyl-tRNA(Asn)/glutamyl-tRNA(Gln) amidotransferase subunit A [EC:6.3.5.6 6.3.5.7]	PF01425.21	Amidase
VIBRANT	vOTU5241	141004V_50_length_103610_cov_4788.735522||full_49	K17398	DNMT3A; DNA (cytosine-5)-methyltransferase 3A [EC:2.1.1.37]	PF00145.17	C-5 cytosine-specific DNA methylase
DRAMv	vOTU5247	141004V_51_length_102784_cov_85.283114||full_49			PF00625.25	Guanylate kinase [PF00625.25]
DRAMv	vOTU5247	141004V_51_length_102784_cov_85.283114||full_52			PF02562.20	PhoH-like protein [PF02562.20]
DRAMv	vOTU5247	141004V_51_length_102784_cov_85.283114||full_58	K01520	dUTP diphosphatase [EC:3.6.1.23]	PF00692.23	dUTPase [PF00692.23]
DRAMv	vOTU5247	141004V_51_length_102784_cov_85.283114||full_61	K21636	ribonucleoside-triphosphate reductase (formate) [EC:1.1.98.6]	PF13597.10, PF03477.20	Anaerobic ribonucleoside-triphosphate reductase [PF13597.10]; ATP cone domain [PF03477.20]
DRAMv	vOTU5247	141004V_51_length_102784_cov_85.283114||full_87	K04487	cysteine desulfurase [EC:2.8.1.7]	PF00266.23, PF00282.23	Aminotransferase class-V [PF00266.23]; Pyridoxal-dependent decarboxylase conserved domain [PF00282.23]
VIBRANT	vOTU5247	141004V_51_length_102784_cov_85.283114||full_87	K04487	iscS, NFS1; cysteine desulfurase [EC:2.8.1.7]	PF00266.19	Aminotransferase class-V
DRAMv	vOTU5248	141004V_511_length_32456_cov_110.708188||full_15	K01448	N-acetylmuramoyl-L-alanine amidase [EC:3.5.1.28]	PF01832.24, PF01520.22, PF08230.15	Mannosyl-glycoprotein endo-beta-N-acetylglucosaminidase [PF01832.24]; N-acetylmuramoyl-L-alanine amidase [PF01520.22]; CW_7 repeat [PF08230.15]	GH73	GH73 lysozyme (EC 3.2.1.17); mannosyl-glycoprotein endo-beta-N-acetylglucosaminidase (EC 3.2.1.96); peptidoglycan hydrolase with endo-beta-N-acetylglucosaminidase specificity (EC 3.2.1.-)
VIBRANT	vOTU5251	141004V_515_length_32291_cov_1518.845669||full_19	K03279	waaJ, rfaJ; UDP-glucose:(galactosyl)LPS alpha-1,2-glucosyltransferase [EC:2.4.1.58]	PF01501.20	Glycosyl transferase family 8
DRAMv	vOTU5255	141004V_52_length_102335_cov_11.034572||full_102			PF13385.10	Concanavalin A-like lectin/glucanases superfamily [PF13385.10]
VIBRANT	vOTU5255	141004V_52_length_102335_cov_11.034572||full_136	K00390	cysH; phosphoadenosine phosphosulfate reductase [EC:1.8.4.8 1.8.4.10]	PF01507.19	Phosphoadenosine phosphosulfate reductase family
VIBRANT	vOTU5256	141004V_520_length_32202_cov_45.751361||full_3	K05396	dcyD; D-cysteine desulfhydrase [EC:4.4.1.15]	PF00291.25	Pyridoxal-phosphate dependent enzyme
VIBRANT	vOTU5261	141004V_528_length_31776_cov_160.327732||full_28	K03279	waaJ, rfaJ; UDP-glucose:(galactosyl)LPS alpha-1,2-glucosyltransferase [EC:2.4.1.58]	PF01501.20	Glycosyl transferase family 8
DRAMv	vOTU5268	141004V_538_length_31376_cov_50.136809||full_39	K00558	DNA (cytosine-5)-methyltransferase 1 [EC:2.1.1.37]	PF00145.21	C-5 cytosine-specific DNA methylase [PF00145.21]
VIBRANT	vOTU5268	141004V_538_length_31376_cov_50.136809||full_39	K00558	DNMT1, dcm; DNA (cytosine-5)-methyltransferase 1 [EC:2.1.1.37]	PF00145.17	C-5 cytosine-specific DNA methylase
DRAMv	vOTU5277	141004V_55_length_100249_cov_42.787802||full_112			PF02562.20	PhoH-like protein [PF02562.20]
VIBRANT	vOTU5277	141004V_55_length_100249_cov_42.787802||full_154	K00568	ubiG; 2-polyprenyl-6-hydroxyphenyl methylase / 3-demethylubiquinone-9 3-methyltransferase [EC:2.1.1.222 2.1.1.64]
VIBRANT	vOTU5279	141004V_553_length_31011_cov_145.787343||full_21	K03279	waaJ, rfaJ; UDP-glucose:(galactosyl)LPS alpha-1,2-glucosyltransferase [EC:2.4.1.58]	PF01501.20	Glycosyl transferase family 8
VIBRANT	vOTU5284	141004V_566_length_30484_cov_1027.385816||full_47	K00558	DNMT1, dcm; DNA (cytosine-5)-methyltransferase 1 [EC:2.1.1.37]	PF00145.17	C-5 cytosine-specific DNA methylase
DRAMv	vOTU5291	141004V_578_length_29935_cov_24.506693||full_26	K06920	7-cyano-7-deazaguanine synthase [EC:6.3.4.20]	PF06508.17	Queuosine biosynthesis protein QueC [PF06508.17]
VIBRANT	vOTU5291	141004V_578_length_29935_cov_24.506693||full_26	K06920	queC; 7-cyano-7-deazaguanine synthase [EC:6.3.4.20]	PF06508.13	Queuosine biosynthesis protein QueC
DRAMv	vOTU5293	141004V_58_length_98138_cov_94.402384||full_34	K00560	thymidylate synthase [EC:2.1.1.45]	PF00303.23	Thymidylate synthase [PF00303.23]
DRAMv	vOTU5293	141004V_58_length_98138_cov_94.402384||full_93	K01520	dUTP diphosphatase [EC:3.6.1.23]	PF00692.23	dUTPase [PF00692.23]
DRAMv	vOTU5305	141004V_6_length_189606_cov_26.886210||full_158			PF02562.20	PhoH-like protein [PF02562.20]
DRAMv	vOTU5305	141004V_6_length_189606_cov_26.886210||full_202	K21636	ribonucleoside-triphosphate reductase (formate) [EC:1.1.98.6]	PF13597.10, PF03477.20	Anaerobic ribonucleoside-triphosphate reductase [PF13597.10]; ATP cone domain [PF03477.20]
DRAMv	vOTU5305	141004V_6_length_189606_cov_26.886210||full_204	K21636	ribonucleoside-triphosphate reductase (formate) [EC:1.1.98.6]	PF13597.10	Anaerobic ribonucleoside-triphosphate reductase [PF13597.10]
DRAMv	vOTU5305	141004V_6_length_189606_cov_26.886210||full_213	K01520	dUTP diphosphatase [EC:3.6.1.23]	PF00692.23	dUTPase [PF00692.23]
DRAMv	vOTU5309	141004V_607_length_28959_cov_6.836182||full_3			PF01841.23	Transglutaminase-like superfamily [PF01841.23]
VIBRANT	vOTU5316	141004V_622_length_28326_cov_26.587174||full_38	K00390	cysH; phosphoadenosine phosphosulfate reductase [EC:1.8.4.8 1.8.4.10]	PF01507.19	Phosphoadenosine phosphosulfate reductase family
DRAMv	vOTU5319	141004V_63_length_95664_cov_8.032884||full_27	K01520	dUTP diphosphatase [EC:3.6.1.23]	PF00692.23	dUTPase [PF00692.23]
DRAMv	vOTU5319	141004V_63_length_95664_cov_8.032884||full_42	K02078	acyl carrier protein	PF00550.29, PF14573.10	Phosphopantetheine attachment site [PF00550.29]; Acyl-carrier [PF14573.10]
VIBRANT	vOTU5319	141004V_63_length_95664_cov_8.032884||full_42	K02078	acpP; acyl carrier protein	PF00550.25	Phosphopantetheine attachment site
DRAMv	vOTU5330	141004V_646_length_27334_cov_8.623373||full_28	K00789	S-adenosylmethionine synthetase [EC:2.5.1.6]	PF00438.24	S-adenosylmethionine synthetase, N-terminal domain [PF00438.24]
VIBRANT	vOTU5330	141004V_646_length_27334_cov_8.623373||full_28	K00789	metK; S-adenosylmethionine synthetase [EC:2.5.1.6]	PF00438.20	S-adenosylmethionine synthetase, N-terminal domain
DRAMv	vOTU5343	141004V_68_length_94100_cov_110.326152||full_63	K01520	dUTP diphosphatase [EC:3.6.1.23]	PF00692.23	dUTPase [PF00692.23]
DRAMv	vOTU5346	141004V_696_length_25448_cov_5.436104||full_24	K02395	peptidoglycan hydrolase FlgJ	PF01832.24	Mannosyl-glycoprotein endo-beta-N-acetylglucosaminidase [PF01832.24]	GH73	GH73 lysozyme (EC 3.2.1.17); mannosyl-glycoprotein endo-beta-N-acetylglucosaminidase (EC 3.2.1.96); peptidoglycan hydrolase with endo-beta-N-acetylglucosaminidase specificity (EC 3.2.1.-)
DRAMv	vOTU5349	141004V_7_length_183069_cov_41.268296||full_114			PF02562.20	PhoH-like protein [PF02562.20]
DRAMv	vOTU5349	141004V_7_length_183069_cov_41.268296||full_165	K21636	ribonucleoside-triphosphate reductase (formate) [EC:1.1.98.6]	PF03477.20, PF13597.10	ATP cone domain [PF03477.20]; Anaerobic ribonucleoside-triphosphate reductase [PF13597.10]
DRAMv	vOTU5349	141004V_7_length_183069_cov_41.268296||full_170	K21636	ribonucleoside-triphosphate reductase (formate) [EC:1.1.98.6]	PF13597.10	Anaerobic ribonucleoside-triphosphate reductase [PF13597.10]
DRAMv	vOTU5350	141004V_70_length_93811_cov_44.789400||full_29	K01520	dUTP diphosphatase [EC:3.6.1.23]	PF00692.23	dUTPase [PF00692.23]
DRAMv	vOTU5350	141004V_70_length_93811_cov_44.789400||full_38	K21636	ribonucleoside-triphosphate reductase (formate) [EC:1.1.98.6]	PF13597.10	Anaerobic ribonucleoside-triphosphate reductase [PF13597.10]
VIBRANT	vOTU5352	141004V_702_length_25171_cov_84.439680||full_27	K00390	cysH; phosphoadenosine phosphosulfate reductase [EC:1.8.4.8 1.8.4.10]
DRAMv	vOTU5353	141004V_71_length_93400_cov_21.442070||full_42	K01520	dUTP diphosphatase [EC:3.6.1.23]	PF00692.23	dUTPase [PF00692.23]
DRAMv	vOTU5356	141004V_72_length_93026_cov_9.626292||full_65	K00558	DNA (cytosine-5)-methyltransferase 1 [EC:2.1.1.37]	PF00145.21	C-5 cytosine-specific DNA methylase [PF00145.21]
VIBRANT	vOTU5356	141004V_72_length_93026_cov_9.626292||full_65	K00558	DNMT1, dcm; DNA (cytosine-5)-methyltransferase 1 [EC:2.1.1.37]	PF00145.17	C-5 cytosine-specific DNA methylase
VIBRANT	vOTU5360	141004V_733_length_24233_cov_5.276326||full_12	K02536	lpxD; UDP-3-O-[3-hydroxymyristoyl] glucosamine N-acyltransferase [EC:2.3.1.191]	PF00132.24	Bacterial transferase hexapeptide (six repeats)
VIBRANT	vOTU5361	141004V_735_length_24158_cov_38.810356||full_46	K03275	waaO, rfaI; UDP-glucose:(glucosyl)LPS alpha-1,3-glucosyltransferase [EC:2.4.1.-]	PF01501.20	Glycosyl transferase family 8
DRAMv	vOTU5362	141004V_74_length_92836_cov_61.963085||full_36			PF00109.30, PF02801.26	Beta-ketoacyl synthase, N-terminal domain [PF00109.30]; Beta-ketoacyl synthase, C-terminal domain [PF02801.26]
VIBRANT	vOTU5362	141004V_74_length_92836_cov_61.963085||full_36	K09458	fabF, OXSM, CEM1; 3-oxoacyl-[acyl-carrier-protein] synthase II [EC:2.3.1.179]	PF00109.26	Beta-ketoacyl synthase, N-terminal domain
DRAMv	vOTU5375	141004V_8_length_181759_cov_6.951982||full_42	K21636	ribonucleoside-triphosphate reductase (formate) [EC:1.1.98.6]	PF13597.10, PF03477.20	Anaerobic ribonucleoside-triphosphate reductase [PF13597.10]; ATP cone domain [PF03477.20]
DRAMv	vOTU5375	141004V_8_length_181759_cov_6.951982||full_43	K21636	ribonucleoside-triphosphate reductase (formate) [EC:1.1.98.6]	PF13597.10, PF14890.10	Anaerobic ribonucleoside-triphosphate reductase [PF13597.10]; Intein splicing domain [PF14890.10]
DRAMv	vOTU5375	141004V_8_length_181759_cov_6.951982||full_45	K21636	ribonucleoside-triphosphate reductase (formate) [EC:1.1.98.6]	PF13597.10	Anaerobic ribonucleoside-triphosphate reductase [PF13597.10]
DRAMv	vOTU5377	141004V_81_length_90494_cov_28.814626||full_104	K01520	dUTP diphosphatase [EC:3.6.1.23]	PF00692.23	dUTPase [PF00692.23]
DRAMv	vOTU5377	141004V_81_length_90494_cov_28.814626||full_51	K00558	DNA (cytosine-5)-methyltransferase 1 [EC:2.1.1.37]	PF00145.21	C-5 cytosine-specific DNA methylase [PF00145.21]
VIBRANT	vOTU5377	141004V_81_length_90494_cov_28.814626||full_51	K00558	DNMT1, dcm; DNA (cytosine-5)-methyltransferase 1 [EC:2.1.1.37]	PF00145.17	C-5 cytosine-specific DNA methylase
DRAMv	vOTU5377	141004V_81_length_90494_cov_28.814626||full_53			PF16363.9, PF01370.25, PF00106.29	GDP-mannose 4,6 dehydratase [PF16363.9]; NAD dependent epimerase/dehydratase family [PF01370.25]; short chain dehydrogenase [PF00106.29]
VIBRANT	vOTU5377	141004V_81_length_90494_cov_28.814626||full_53	K01784	galE, GALE; UDP-glucose 4-epimerase [EC:5.1.3.2]	PF01370.21	NAD dependent epimerase/dehydratase family
DRAMv	vOTU5377	141004V_81_length_90494_cov_28.814626||full_56	K21636	ribonucleoside-triphosphate reductase (formate) [EC:1.1.98.6]	PF13597.10, PF03477.20	Anaerobic ribonucleoside-triphosphate reductase [PF13597.10]; ATP cone domain [PF03477.20]
VIBRANT	vOTU5377	141004V_81_length_90494_cov_28.814626||full_77	K00287	DHFR, folA; dihydrofolate reductase [EC:1.5.1.3]	PF00186.19	Dihydrofolate reductase
VIBRANT	vOTU5383	141004V_826_length_22247_cov_385.872837||full_4	K00390	cysH; phosphoadenosine phosphosulfate reductase [EC:1.8.4.8 1.8.4.10]	PF01507.19	Phosphoadenosine phosphosulfate reductase family
DRAMv	vOTU5389	141004V_85_length_89475_cov_11.083203||full_56			PF00109.30, PF02801.26	Beta-ketoacyl synthase, N-terminal domain [PF00109.30]; Beta-ketoacyl synthase, C-terminal domain [PF02801.26]
VIBRANT	vOTU5389	141004V_85_length_89475_cov_11.083203||full_56	K09458	fabF, OXSM, CEM1; 3-oxoacyl-[acyl-carrier-protein] synthase II [EC:2.3.1.179]	PF00109.26	Beta-ketoacyl synthase, N-terminal domain
DRAMv	vOTU5400	141004V_94_length_83386_cov_8.933266||full_76	K21636	ribonucleoside-triphosphate reductase (formate) [EC:1.1.98.6]	PF13597.10	Anaerobic ribonucleoside-triphosphate reductase [PF13597.10]
DRAMv	vOTU5405	141004V_96_length_81800_cov_14.305120||full_58	K21636	ribonucleoside-triphosphate reductase (formate) [EC:1.1.98.6]	PF13597.10, PF03477.20	Anaerobic ribonucleoside-triphosphate reductase [PF13597.10]; ATP cone domain [PF03477.20]
VIBRANT	vOTU5412	141007V_1_length_364858_cov_9.031535||full_105	K00952	nadM; nicotinamide-nucleotide adenylyltransferase [EC:2.7.7.1]
DRAMv	vOTU5412	141007V_1_length_364858_cov_9.031535||full_18	K01939	adenylosuccinate synthase [EC:6.3.4.4]	PF00709.25	Adenylosuccinate synthetase [PF00709.25]
VIBRANT	vOTU5412	141007V_1_length_364858_cov_9.031535||full_18	K01939	purA, ADSS; adenylosuccinate synthase [EC:6.3.4.4]	PF00709.21	Adenylosuccinate synthetase
DRAMv	vOTU5412	141007V_1_length_364858_cov_9.031535||full_234			PF00478.29, PF01070.22	IMP dehydrogenase / GMP reductase domain [PF00478.29]; FMN-dependent dehydrogenase [PF01070.22]
DRAMv	vOTU5412	141007V_1_length_364858_cov_9.031535||full_251			PF00535.30	Glycosyl transferase family 2 [PF00535.30]	GT2_Glycos_transf_2	GT2 cellulose synthase (EC 2.4.1.12); chitin synthase (EC 2.4.1.16); dolichyl-phosphate beta-D-mannosyltransferase (EC 2.4.1.83); dolichyl-phosphate beta-glucosyltransferase (EC 2.4.1.117); N-acetylglucosaminyltransferase (EC 2.4.1.-); N-acetylgalactosaminyltransferase (EC 2.4.1.-); hyaluronan synthase (EC 2.4.1.212); chitin oligosaccharide synthase (EC 2.4.1.-); beta-1,3-glucan synthase (EC 2.4.…
DRAMv	vOTU5412	141007V_1_length_364858_cov_9.031535||full_266	K00616	transaldolase [EC:2.2.1.2]	PF00923.23	Transaldolase/Fructose-6-phosphate aldolase [PF00923.23]
DRAMv	vOTU5412	141007V_1_length_364858_cov_9.031535||full_287			PF02867.19, PF00317.25	Ribonucleotide reductase, barrel domain [PF02867.19]; Ribonucleotide reductase, all-alpha domain [PF00317.25]
DRAMv	vOTU5412	141007V_1_length_364858_cov_9.031535||full_289			PF02867.19	Ribonucleotide reductase, barrel domain [PF02867.19]
DRAMv	vOTU5412	141007V_1_length_364858_cov_9.031535||full_42	K00763	nicotinate phosphoribosyltransferase [EC:6.3.4.21]	PF04095.20, PF17767.5	Nicotinate phosphoribosyltransferase (NAPRTase) family [PF04095.20]; Nicotinate phosphoribosyltransferase (NAPRTase) N-terminal domain [PF17767.5]
VIBRANT	vOTU5412	141007V_1_length_364858_cov_9.031535||full_42	K00763	pncB, NAPRT1; nicotinate phosphoribosyltransferase [EC:6.3.4.21]	PF04095.16	Nicotinate phosphoribosyltransferase (NAPRTase) family
DRAMv	vOTU5413	141007V_10_length_182015_cov_16.357342||full_137			PF13385.10	Concanavalin A-like lectin/glucanases superfamily [PF13385.10]
DRAMv	vOTU5413	141007V_10_length_182015_cov_16.357342||full_261	K21636	ribonucleoside-triphosphate reductase (formate) [EC:1.1.98.6]	PF13597.10	Anaerobic ribonucleoside-triphosphate reductase [PF13597.10]
VIBRANT	vOTU5415	141007V_1004_length_27100_cov_26.113182||full_7	K03275	waaO, rfaI; UDP-glucose:(glucosyl)LPS alpha-1,3-glucosyltransferase [EC:2.4.1.-]	PF01501.20	Glycosyl transferase family 8
DRAMv	vOTU5418	141007V_101_length_82547_cov_13.844518||full_1_84	K01520	dUTP diphosphatase [EC:3.6.1.23]	PF00692.23	dUTPase [PF00692.23]
DRAMv	vOTU5425	141007V_1027_length_26790_cov_49.793267||full_38	K00789	S-adenosylmethionine synthetase [EC:2.5.1.6]	PF00438.24	S-adenosylmethionine synthetase, N-terminal domain [PF00438.24]
VIBRANT	vOTU5425	141007V_1027_length_26790_cov_49.793267||full_38	K00789	metK; S-adenosylmethionine synthetase [EC:2.5.1.6]	PF00438.20	S-adenosylmethionine synthetase, N-terminal domain
DRAMv	vOTU5429	141007V_1036_length_26719_cov_8.338284||full_40			PF00534.24	Glycosyl transferases group 1 [PF00534.24]
DRAMv	vOTU5457	141007V_11_length_180545_cov_17.176198||full_77			PF02562.20	PhoH-like protein [PF02562.20]
DRAMv	vOTU5478	141007V_1153_length_24953_cov_12.803679||full_8			PF00535.30, PF13641.10	Glycosyl transferase family 2 [PF00535.30]; Glycosyltransferase like family 2 [PF13641.10]	GT2_Glycos_transf_2	GT2 cellulose synthase (EC 2.4.1.12); chitin synthase (EC 2.4.1.16); dolichyl-phosphate beta-D-mannosyltransferase (EC 2.4.1.83); dolichyl-phosphate beta-glucosyltransferase (EC 2.4.1.117); N-acetylglucosaminyltransferase (EC 2.4.1.-); N-acetylgalactosaminyltransferase (EC 2.4.1.-); hyaluronan synthase (EC 2.4.1.212); chitin oligosaccharide synthase (EC 2.4.1.-); beta-1,3-glucan synthase (EC 2.4.…
DRAMv	vOTU5492	141007V_118_length_76433_cov_7.702192||full_58	K01520	dUTP diphosphatase [EC:3.6.1.23]	PF00692.23	dUTPase [PF00692.23]
DRAMv	vOTU5500	141007V_12_length_176870_cov_9.354167||full_101	K01520	dUTP diphosphatase [EC:3.6.1.23]	PF00692.23	dUTPase [PF00692.23]
DRAMv	vOTU5500	141007V_12_length_176870_cov_9.354167||full_42			PF02562.20	PhoH-like protein [PF02562.20]
VIBRANT	vOTU5500	141007V_12_length_176870_cov_9.354167||full_65	K00657	speG, SAT; diamine N-acetyltransferase [EC:2.3.1.57]
DRAMv	vOTU5500	141007V_12_length_176870_cov_9.354167||full_95	K00525	ribonucleoside-diphosphate reductase alpha chain [EC:1.17.4.1]	PF02867.19, PF12637.11	Ribonucleotide reductase, barrel domain [PF02867.19]; TSCPD domain [PF12637.11]
DRAMv	vOTU5506	141007V_1214_length_24087_cov_10.037325||full_9			PF01841.23	Transglutaminase-like superfamily [PF01841.23]
DRAMv	vOTU5509	141007V_122_length_75479_cov_17.997202||full_10	K21636	ribonucleoside-triphosphate reductase (formate) [EC:1.1.98.6]	PF13597.10	Anaerobic ribonucleoside-triphosphate reductase [PF13597.10]
DRAMv	vOTU5509	141007V_122_length_75479_cov_17.997202||full_56	K01520	dUTP diphosphatase [EC:3.6.1.23]	PF00692.23	dUTPase [PF00692.23]
DRAMv	vOTU5513	141007V_123_length_75368_cov_6.732437||full_52	K00560	thymidylate synthase [EC:2.1.1.45]	PF00303.23	Thymidylate synthase [PF00303.23]
DRAMv	vOTU5516	141007V_1244_length_23639_cov_77.062288||full_17			PF00535.30, PF13641.10	Glycosyl transferase family 2 [PF00535.30]; Glycosyltransferase like family 2 [PF13641.10]	GT2_Glycos_transf_2	GT2 cellulose synthase (EC 2.4.1.12); chitin synthase (EC 2.4.1.16); dolichyl-phosphate beta-D-mannosyltransferase (EC 2.4.1.83); dolichyl-phosphate beta-glucosyltransferase (EC 2.4.1.117); N-acetylglucosaminyltransferase (EC 2.4.1.-); N-acetylgalactosaminyltransferase (EC 2.4.1.-); hyaluronan synthase (EC 2.4.1.212); chitin oligosaccharide synthase (EC 2.4.1.-); beta-1,3-glucan synthase (EC 2.4.…
VIBRANT	vOTU5523	141007V_1269_length_23383_cov_6.083376||full_9	K00390	cysH; phosphoadenosine phosphosulfate reductase [EC:1.8.4.8 1.8.4.10]	PF01507.19	Phosphoadenosine phosphosulfate reductase family
VIBRANT	vOTU5527	141007V_1287_length_23088_cov_5.764034||full_11	K00390	cysH; phosphoadenosine phosphosulfate reductase [EC:1.8.4.8 1.8.4.10]	PF01507.19	Phosphoadenosine phosphosulfate reductase family
VIBRANT	vOTU5534	141007V_1314_length_22879_cov_60.086444||full_26	K03279	waaJ, rfaJ; UDP-glucose:(galactosyl)LPS alpha-1,2-glucosyltransferase [EC:2.4.1.58]	PF01501.20	Glycosyl transferase family 8
DRAMv	vOTU5534	141007V_1314_length_22879_cov_60.086444||full_7	K00558	DNA (cytosine-5)-methyltransferase 1 [EC:2.1.1.37]	PF00145.21	C-5 cytosine-specific DNA methylase [PF00145.21]
VIBRANT	vOTU5534	141007V_1314_length_22879_cov_60.086444||full_7	K00558	DNMT1, dcm; DNA (cytosine-5)-methyltransferase 1 [EC:2.1.1.37]	PF00145.17	C-5 cytosine-specific DNA methylase
DRAMv	vOTU5545	141007V_135_length_72448_cov_7.520313||full_47	K01520	dUTP diphosphatase [EC:3.6.1.23]	PF00692.23	dUTPase [PF00692.23]
DRAMv	vOTU5548	141007V_137_length_72195_cov_15.334683||full_101	K01520	dUTP diphosphatase [EC:3.6.1.23]	PF00692.23	dUTPase [PF00692.23]
DRAMv	vOTU5548	141007V_137_length_72195_cov_15.334683||full_70	K02395	peptidoglycan hydrolase FlgJ	PF01832.24, PF08230.15	Mannosyl-glycoprotein endo-beta-N-acetylglucosaminidase [PF01832.24]; CW_7 repeat [PF08230.15]	GH73	GH73 lysozyme (EC 3.2.1.17); mannosyl-glycoprotein endo-beta-N-acetylglucosaminidase (EC 3.2.1.96); peptidoglycan hydrolase with endo-beta-N-acetylglucosaminidase specificity (EC 3.2.1.-)
DRAMv	vOTU5548	141007V_137_length_72195_cov_15.334683||full_90			PF00535.30, PF13641.10	Glycosyl transferase family 2 [PF00535.30]; Glycosyltransferase like family 2 [PF13641.10]	GT2_Glycos_transf_2	GT2 cellulose synthase (EC 2.4.1.12); chitin synthase (EC 2.4.1.16); dolichyl-phosphate beta-D-mannosyltransferase (EC 2.4.1.83); dolichyl-phosphate beta-glucosyltransferase (EC 2.4.1.117); N-acetylglucosaminyltransferase (EC 2.4.1.-); N-acetylgalactosaminyltransferase (EC 2.4.1.-); hyaluronan synthase (EC 2.4.1.212); chitin oligosaccharide synthase (EC 2.4.1.-); beta-1,3-glucan synthase (EC 2.4.…
DRAMv	vOTU5553	141007V_1375_length_22006_cov_23.957496||full_9			PF01841.23	Transglutaminase-like superfamily [PF01841.23]
VIBRANT	vOTU5554	141007V_138_length_71207_cov_48.004610||full_86	K01854	glf; UDP-galactopyranose mutase [EC:5.4.99.9]	PF03275.13	UDP-galactopyranose mutase
DRAMv	vOTU5558	141007V_139_length_71200_cov_17.143960||full_61	K01520	dUTP diphosphatase [EC:3.6.1.23]	PF00692.23	dUTPase [PF00692.23]
DRAMv	vOTU5564	141007V_14_length_159361_cov_32.304998||full_115	K00789	S-adenosylmethionine synthetase [EC:2.5.1.6]	PF00438.24	S-adenosylmethionine synthetase, N-terminal domain [PF00438.24]
VIBRANT	vOTU5564	141007V_14_length_159361_cov_32.304998||full_115	K00789	metK; S-adenosylmethionine synthetase [EC:2.5.1.6]	PF00438.20	S-adenosylmethionine synthetase, N-terminal domain
DRAMv	vOTU5564	141007V_14_length_159361_cov_32.304998||full_15			PF02562.20	PhoH-like protein [PF02562.20]
DRAMv	vOTU5564	141007V_14_length_159361_cov_32.304998||full_259			PF00625.25	Guanylate kinase [PF00625.25]
VIBRANT	vOTU5570	141007V_1427_length_21361_cov_26.152117||full_22	K00558	DNMT1, dcm; DNA (cytosine-5)-methyltransferase 1 [EC:2.1.1.37]	PF00145.17	C-5 cytosine-specific DNA methylase
DRAMv	vOTU5573	141007V_1444_length_21170_cov_10.468482||full_15	K01520	dUTP diphosphatase [EC:3.6.1.23]	PF00692.23	dUTPase [PF00692.23]
VIBRANT	vOTU5575	141007V_145_length_70486_cov_129.340262||full_40	K00558	DNMT1, dcm; DNA (cytosine-5)-methyltransferase 1 [EC:2.1.1.37]	PF00145.17	C-5 cytosine-specific DNA methylase
VIBRANT	vOTU5584	141007V_15_length_157994_cov_13.818373||full_16	K00558	DNMT1, dcm; DNA (cytosine-5)-methyltransferase 1 [EC:2.1.1.37]	PF00145.17	C-5 cytosine-specific DNA methylase
VIBRANT	vOTU5595	141007V_1561_length_20019_cov_6.042426||full_2	K01916	nadE; NAD+ synthase [EC:6.3.1.5]
VIBRANT	vOTU5601	141007V_16_length_156639_cov_11.992643||full_189	K04487	iscS, NFS1; cysteine desulfurase [EC:2.8.1.7]	PF00266.19	Aminotransferase class-V
VIBRANT	vOTU5615	141007V_167_length_65272_cov_8.530061||full_31	K06211	nadR; HTH-type transcriptional regulator, transcriptional repressor of NAD biosynthesis genes [EC:2.7.7.1 2.7.1.22]
DRAMv	vOTU5626	141007V_172_length_64325_cov_12.005959||full_84			PF00535.30, PF10111.13, PF00534.24, PF13641.10	Glycosyl transferase family 2 [PF00535.30]; Glycosyltransferase like family 2 [PF10111.13]; Glycosyl transferases group 1 [PF00534.24]; Glycosyltransferase like family 2 [PF13641.10]	GT2_Glycos_transf_2	GT2 cellulose synthase (EC 2.4.1.12); chitin synthase (EC 2.4.1.16); dolichyl-phosphate beta-D-mannosyltransferase (EC 2.4.1.83); dolichyl-phosphate beta-glucosyltransferase (EC 2.4.1.117); N-acetylglucosaminyltransferase (EC 2.4.1.-); N-acetylgalactosaminyltransferase (EC 2.4.1.-); hyaluronan synthase (EC 2.4.1.212); chitin oligosaccharide synthase (EC 2.4.1.-); beta-1,3-glucan synthase (EC 2.4.…
VIBRANT	vOTU5633	141007V_177_length_63416_cov_12.122678||full_73	K00390	cysH; phosphoadenosine phosphosulfate reductase [EC:1.8.4.8 1.8.4.10]
VIBRANT	vOTU5638	141007V_18_length_154078_cov_8.505892||full_203	K00952	nadM; nicotinamide-nucleotide adenylyltransferase [EC:2.7.7.1]
DRAMv	vOTU5639	141007V_181_length_63043_cov_7.361815||full_20	K01607	4-carboxymuconolactone decarboxylase [EC:4.1.1.44]	PF00580.25	UvrD/REP helicase N-terminal domain [PF00580.25]
DRAMv	vOTU5643	141007V_184_length_62795_cov_6.447673||full_57			PF00534.24, PF13692.10	Glycosyl transferases group 1 [PF00534.24]; Glycosyl transferases group 1 [PF13692.10]
DRAMv	vOTU5657	141007V_19_length_150506_cov_41.626437||full_149			PF13385.10	Concanavalin A-like lectin/glucanases superfamily [PF13385.10]
DRAMv	vOTU5670	141007V_197_length_60720_cov_9.575769||full_73	K01520	dUTP diphosphatase [EC:3.6.1.23]	PF00692.23	dUTPase [PF00692.23]
VIBRANT	vOTU5672	141007V_198_length_60697_cov_7.161555||full_53	K00657	speG, SAT; diamine N-acetyltransferase [EC:2.3.1.57]	PF13508.7	Acetyltransferase (GNAT) domain
DRAMv	vOTU5675	141007V_2_length_294034_cov_9.908150||full_133	K00943	dTMP kinase [EC:2.7.4.9]	PF02223.21	Thymidylate kinase [PF02223.21]
DRAMv	vOTU5675	141007V_2_length_294034_cov_9.908150||full_183	K21636	ribonucleoside-triphosphate reductase (formate) [EC:1.1.98.6]	PF13597.10	Anaerobic ribonucleoside-triphosphate reductase [PF13597.10]
DRAMv	vOTU5675	141007V_2_length_294034_cov_9.908150||full_214	K00937	polyphosphate kinase [EC:2.7.4.1]	PF17941.5, PF13090.10	Polyphosphate kinase C-terminal domain 1 [PF17941.5]; Polyphosphate kinase C-terminal domain 2 [PF13090.10]
DRAMv	vOTU5679	141007V_2020_length_16578_cov_4.870605||full_10	K02395	peptidoglycan hydrolase FlgJ	PF01832.24, PF08230.15	Mannosyl-glycoprotein endo-beta-N-acetylglucosaminidase [PF01832.24]; CW_7 repeat [PF08230.15]	GH73	GH73 lysozyme (EC 3.2.1.17); mannosyl-glycoprotein endo-beta-N-acetylglucosaminidase (EC 3.2.1.96); peptidoglycan hydrolase with endo-beta-N-acetylglucosaminidase specificity (EC 3.2.1.-)
DRAMv	vOTU5680	141007V_2022_length_16572_cov_79.391657||full_16			PF04616.18	Glycosyl hydrolases family 43 [PF04616.18]	GH43_23	GH43 beta-xylosidase (EC 3.2.1.37); alpha-L-arabinofuranosidase (EC 3.2.1.55); xylanase (EC 3.2.1.8); alpha-1,2-L-arabinofuranosidase (EC 3.2.1.-); exo-alpha-1,5-L-arabinofuranosidase (EC 3.2.1.-); [inverting] exo-alpha-1,5-L-arabinanase (EC 3.2.1.-); beta-1,3-xylosidase (EC 3.2.1.72); [inverting] exo-alpha-1,5-L-arabinanase (EC 3.2.1.-); [inverting] endo-alpha-1,5-L-arabinanase (EC 3.2.1.99); ex…
DRAMv	vOTU5694	141007V_21_length_149127_cov_20.713548||full_141			PF02562.20	PhoH-like protein [PF02562.20]
DRAMv	vOTU5694	141007V_21_length_149127_cov_20.713548||full_166	K00600	glycine hydroxymethyltransferase [EC:2.1.2.1]	PF00464.23	Serine hydroxymethyltransferase [PF00464.23]
VIBRANT	vOTU5694	141007V_21_length_149127_cov_20.713548||full_166	K00600	glyA, SHMT; glycine hydroxymethyltransferase [EC:2.1.2.1]	PF00464.19	Serine hydroxymethyltransferase
DRAMv	vOTU5695	141007V_210_length_59555_cov_25.524336||full_72	K01520	dUTP diphosphatase [EC:3.6.1.23]	PF00692.23	dUTPase [PF00692.23]
DRAMv	vOTU5702	141007V_217_length_58366_cov_41.979661||full_62			PF01832.24, PF01471.22	Mannosyl-glycoprotein endo-beta-N-acetylglucosaminidase [PF01832.24]; Putative peptidoglycan binding domain [PF01471.22]	GH73	GH73 lysozyme (EC 3.2.1.17); mannosyl-glycoprotein endo-beta-N-acetylglucosaminidase (EC 3.2.1.96); peptidoglycan hydrolase with endo-beta-N-acetylglucosaminidase specificity (EC 3.2.1.-)
VIBRANT	vOTU5704	141007V_218_length_58239_cov_11.393493||full_25	K09882	cobS; cobaltochelatase CobS [EC:6.6.1.2]
VIBRANT	vOTU5708	141007V_219_length_58194_cov_23.851098||full_31	K00390	cysH; phosphoadenosine phosphosulfate reductase [EC:1.8.4.8 1.8.4.10]	PF01507.19	Phosphoadenosine phosphosulfate reductase family
VIBRANT	vOTU5708	141007V_219_length_58194_cov_23.851098||full_35	K17398	DNMT3A; DNA (cytosine-5)-methyltransferase 3A [EC:2.1.1.37]	PF00145.17	C-5 cytosine-specific DNA methylase
VIBRANT	vOTU5710	141007V_22_length_145775_cov_10.252601||full_84	K00657	speG, SAT; diamine N-acetyltransferase [EC:2.3.1.57]
DRAMv	vOTU5727	141007V_23_length_142809_cov_12.891275||full_54	K21636	ribonucleoside-triphosphate reductase (formate) [EC:1.1.98.6]	PF13597.10	Anaerobic ribonucleoside-triphosphate reductase [PF13597.10]
DRAMv	vOTU5728	141007V_231_length_57184_cov_111.847328||full_59			PF00535.30, PF13641.10	Glycosyl transferase family 2 [PF00535.30]; Glycosyltransferase like family 2 [PF13641.10]	GT2_Glycos_transf_2	GT2 cellulose synthase (EC 2.4.1.12); chitin synthase (EC 2.4.1.16); dolichyl-phosphate beta-D-mannosyltransferase (EC 2.4.1.83); dolichyl-phosphate beta-glucosyltransferase (EC 2.4.1.117); N-acetylglucosaminyltransferase (EC 2.4.1.-); N-acetylgalactosaminyltransferase (EC 2.4.1.-); hyaluronan synthase (EC 2.4.1.212); chitin oligosaccharide synthase (EC 2.4.1.-); beta-1,3-glucan synthase (EC 2.4.…
DRAMv	vOTU5732	141007V_233_length_57002_cov_12.143361||full_19	K02395	peptidoglycan hydrolase FlgJ	PF01832.24, PF01471.22	Mannosyl-glycoprotein endo-beta-N-acetylglucosaminidase [PF01832.24]; Putative peptidoglycan binding domain [PF01471.22]	GH73	GH73 lysozyme (EC 3.2.1.17); mannosyl-glycoprotein endo-beta-N-acetylglucosaminidase (EC 3.2.1.96); peptidoglycan hydrolase with endo-beta-N-acetylglucosaminidase specificity (EC 3.2.1.-)
DRAMv	vOTU5734	141007V_235_length_56670_cov_7.590250||full_44	K06920	7-cyano-7-deazaguanine synthase [EC:6.3.4.20]	PF06508.17	Queuosine biosynthesis protein QueC [PF06508.17]
VIBRANT	vOTU5734	141007V_235_length_56670_cov_7.590250||full_44	K06920	queC; 7-cyano-7-deazaguanine synthase [EC:6.3.4.20]	PF06508.13	Queuosine biosynthesis protein QueC
DRAMv	vOTU5734	141007V_235_length_56670_cov_7.590250||full_45	K01737	6-pyruvoyltetrahydropterin/6-carboxytetrahydropterin synthase [EC:4.2.3.12 4.1.2.50]	PF01242.23	6-pyruvoyl tetrahydropterin synthase [PF01242.23]
VIBRANT	vOTU5734	141007V_235_length_56670_cov_7.590250||full_45	K01737	queD, ptpS, PTS; 6-pyruvoyltetrahydropterin/6-carboxytetrahydropterin synthase [EC:4.2.3.12 4.1.2.50]	PF01242.19	6-pyruvoyl tetrahydropterin synthase
DRAMv	vOTU5734	141007V_235_length_56670_cov_7.590250||full_47	K01495	GTP cyclohydrolase IA [EC:3.5.4.16]	PF01227.26	GTP cyclohydrolase I [PF01227.26]
VIBRANT	vOTU5734	141007V_235_length_56670_cov_7.590250||full_47	K01495	GCH1, folE; GTP cyclohydrolase IA [EC:3.5.4.16]	PF01227.22	GTP cyclohydrolase I
DRAMv	vOTU5739	141007V_238_length_56581_cov_15.974826||full_44	K02395	peptidoglycan hydrolase FlgJ	PF01832.24, PF05382.17, PF01510.29	Mannosyl-glycoprotein endo-beta-N-acetylglucosaminidase [PF01832.24]; Bacteriophage peptidoglycan hydrolase [PF05382.17]; N-acetylmuramoyl-L-alanine amidase [PF01510.29]	GH73	GH73 lysozyme (EC 3.2.1.17); mannosyl-glycoprotein endo-beta-N-acetylglucosaminidase (EC 3.2.1.96); peptidoglycan hydrolase with endo-beta-N-acetylglucosaminidase specificity (EC 3.2.1.-)
DRAMv	vOTU5749	141007V_245_length_55933_cov_11.719281||full_15	K02395	peptidoglycan hydrolase FlgJ	PF01832.24, PF01471.22	Mannosyl-glycoprotein endo-beta-N-acetylglucosaminidase [PF01832.24]; Putative peptidoglycan binding domain [PF01471.22]	GH73	GH73 lysozyme (EC 3.2.1.17); mannosyl-glycoprotein endo-beta-N-acetylglucosaminidase (EC 3.2.1.96); peptidoglycan hydrolase with endo-beta-N-acetylglucosaminidase specificity (EC 3.2.1.-)
VIBRANT	vOTU5752	141007V_248_length_55724_cov_229.503925||full_28	K00390	cysH; phosphoadenosine phosphosulfate reductase [EC:1.8.4.8 1.8.4.10]	PF01507.19	Phosphoadenosine phosphosulfate reductase family
DRAMv	vOTU5756	141007V_25_length_137287_cov_51.626924||full_115	K01520	dUTP diphosphatase [EC:3.6.1.23]	PF00692.23	dUTPase [PF00692.23]
DRAMv	vOTU5756	141007V_25_length_137287_cov_51.626924||full_120	K21636	ribonucleoside-triphosphate reductase (formate) [EC:1.1.98.6]	PF13597.10	Anaerobic ribonucleoside-triphosphate reductase [PF13597.10]
DRAMv	vOTU5756	141007V_25_length_137287_cov_51.626924||full_124	K02406	flagellin	PF00669.24, PF00700.25	Bacterial flagellin N-terminal helical region [PF00669.24]; Bacterial flagellin C-terminal helical region [PF00700.25]
DRAMv	vOTU5757	141007V_251_length_55460_cov_38.051385||full_18	K00558	DNA (cytosine-5)-methyltransferase 1 [EC:2.1.1.37]	PF00145.21	C-5 cytosine-specific DNA methylase [PF00145.21]
VIBRANT	vOTU5757	141007V_251_length_55460_cov_38.051385||full_18	K00558	DNMT1, dcm; DNA (cytosine-5)-methyltransferase 1 [EC:2.1.1.37]	PF00145.17	C-5 cytosine-specific DNA methylase
DRAMv	vOTU5757	141007V_251_length_55460_cov_38.051385||full_21	K01520	dUTP diphosphatase [EC:3.6.1.23]	PF00692.23	dUTPase [PF00692.23]
DRAMv	vOTU5761	141007V_254_length_55260_cov_9.180328||full_48			PF01832.24, PF01510.29	Mannosyl-glycoprotein endo-beta-N-acetylglucosaminidase [PF01832.24]; N-acetylmuramoyl-L-alanine amidase [PF01510.29]	GH73	GH73 lysozyme (EC 3.2.1.17); mannosyl-glycoprotein endo-beta-N-acetylglucosaminidase (EC 3.2.1.96); peptidoglycan hydrolase with endo-beta-N-acetylglucosaminidase specificity (EC 3.2.1.-)
DRAMv	vOTU5769	141007V_26_length_136205_cov_33.180573||full_103			PF00625.25	Guanylate kinase [PF00625.25]
DRAMv	vOTU5769	141007V_26_length_136205_cov_33.180573||full_105	K21636	ribonucleoside-triphosphate reductase (formate) [EC:1.1.98.6]	PF13597.10	Anaerobic ribonucleoside-triphosphate reductase [PF13597.10]
VIBRANT	vOTU5769	141007V_26_length_136205_cov_33.180573||full_124	K00750	GYG1, GYG2; glycogenin [EC:2.4.1.186]
DRAMv	vOTU5769	141007V_26_length_136205_cov_33.180573||full_52			PF02562.20	PhoH-like protein [PF02562.20]
DRAMv	vOTU5772	141007V_261_length_54426_cov_20.170311||full_48	K02395	peptidoglycan hydrolase FlgJ	PF01832.24, PF01471.22	Mannosyl-glycoprotein endo-beta-N-acetylglucosaminidase [PF01832.24]; Putative peptidoglycan binding domain [PF01471.22]	GH73	GH73 lysozyme (EC 3.2.1.17); mannosyl-glycoprotein endo-beta-N-acetylglucosaminidase (EC 3.2.1.96); peptidoglycan hydrolase with endo-beta-N-acetylglucosaminidase specificity (EC 3.2.1.-)
DRAMv	vOTU5781	141007V_266_length_54134_cov_36.064073||full_59	K00558	DNA (cytosine-5)-methyltransferase 1 [EC:2.1.1.37]	PF00145.21	C-5 cytosine-specific DNA methylase [PF00145.21]
VIBRANT	vOTU5781	141007V_266_length_54134_cov_36.064073||full_59	K00558	DNMT1, dcm; DNA (cytosine-5)-methyltransferase 1 [EC:2.1.1.37]	PF00145.17	C-5 cytosine-specific DNA methylase
DRAMv	vOTU5787	141007V_27_length_135722_cov_9.010393||full_194	K01520	dUTP diphosphatase [EC:3.6.1.23]	PF00692.23	dUTPase [PF00692.23]
DRAMv	vOTU5787	141007V_27_length_135722_cov_9.010393||full_43			PF02562.20	PhoH-like protein [PF02562.20]
DRAMv	vOTU5794	141007V_272_length_53909_cov_16.986965||full_55			PF01832.24	Mannosyl-glycoprotein endo-beta-N-acetylglucosaminidase [PF01832.24]	GH73	GH73 lysozyme (EC 3.2.1.17); mannosyl-glycoprotein endo-beta-N-acetylglucosaminidase (EC 3.2.1.96); peptidoglycan hydrolase with endo-beta-N-acetylglucosaminidase specificity (EC 3.2.1.-)
DRAMv	vOTU5801	141007V_275_length_53632_cov_24.526345||full_59			PF01640.21, PF00404.22	Peptidase C10 family [PF01640.21]; Dockerin type I domain [PF00404.22]
DRAMv	vOTU5809	141007V_28_length_134102_cov_23.233985||full_22			PF02562.20	PhoH-like protein [PF02562.20]
DRAMv	vOTU5822	141007V_287_length_52421_cov_9.110033||full_79	K01520	dUTP diphosphatase [EC:3.6.1.23]	PF00692.23	dUTPase [PF00692.23]
DRAMv	vOTU5826	141007V_29_length_132521_cov_10.075627||full_125	K00798	cob(I)alamin adenosyltransferase [EC:2.5.1.17]	PF01923.22	Cobalamin adenosyltransferase [PF01923.22]
VIBRANT	vOTU5826	141007V_29_length_132521_cov_10.075627||full_125	K00798	MMAB, pduO; cob(I)alamin adenosyltransferase [EC:2.5.1.17]	PF01923.18	Cobalamin adenosyltransferase
DRAMv	vOTU5826	141007V_29_length_132521_cov_10.075627||full_143			PF00984.23, PF03721.18	UDP-glucose/GDP-mannose dehydrogenase family, central domain [PF00984.23]; UDP-glucose/GDP-mannose dehydrogenase family, NAD binding domain [PF03721.18]
VIBRANT	vOTU5826	141007V_29_length_132521_cov_10.075627||full_143	K00012	UGDH, ugd; UDPglucose 6-dehydrogenase [EC:1.1.1.22]	PF00984.19	UDP-glucose/GDP-mannose dehydrogenase family, central domain
DRAMv	vOTU5826	141007V_29_length_132521_cov_10.075627||full_82	K00525	ribonucleoside-diphosphate reductase alpha chain [EC:1.17.4.1]	PF02867.19, PF12637.11	Ribonucleotide reductase, barrel domain [PF02867.19]; TSCPD domain [PF12637.11]
DRAMv	vOTU5828	141007V_291_length_51889_cov_148.358510||full_44	K01520	dUTP diphosphatase [EC:3.6.1.23]	PF00692.23	dUTPase [PF00692.23]
DRAMv	vOTU5839	141007V_3_length_261318_cov_24.972193||full_136	K02395	peptidoglycan hydrolase FlgJ	PF01832.24, PF05036.17	Mannosyl-glycoprotein endo-beta-N-acetylglucosaminidase [PF01832.24]; SPOR domain [PF05036.17]	GH73	GH73 lysozyme (EC 3.2.1.17); mannosyl-glycoprotein endo-beta-N-acetylglucosaminidase (EC 3.2.1.96); peptidoglycan hydrolase with endo-beta-N-acetylglucosaminidase specificity (EC 3.2.1.-)
DRAMv	vOTU5839	141007V_3_length_261318_cov_24.972193||full_242			PF03734.18	L,D-transpeptidase catalytic domain [PF03734.18]
VIBRANT	vOTU5847	141007V_305_length_51044_cov_13.071780||full_81	K17398	DNMT3A; DNA (cytosine-5)-methyltransferase 3A [EC:2.1.1.37]	PF00145.17	C-5 cytosine-specific DNA methylase
DRAMv	vOTU5848	141007V_307_length_50887_cov_9.392528||full_45			PF13385.10	Concanavalin A-like lectin/glucanases superfamily [PF13385.10]
DRAMv	vOTU5851	141007V_31_length_132307_cov_14.321553||full_141			PF01841.23	Transglutaminase-like superfamily [PF01841.23]
DRAMv	vOTU5856	141007V_314_length_50457_cov_11.510853||full_63	K01520	dUTP diphosphatase [EC:3.6.1.23]	PF00692.23	dUTPase [PF00692.23]
VIBRANT	vOTU5866	141007V_321_length_50016_cov_190.381458||full_2	K03279	waaJ, rfaJ; UDP-glucose:(galactosyl)LPS alpha-1,2-glucosyltransferase [EC:2.4.1.58]	PF01501.20	Glycosyl transferase family 8
DRAMv	vOTU5867	141007V_322_length_49940_cov_128.026922||full_48	K01520	dUTP diphosphatase [EC:3.6.1.23]	PF00692.23	dUTPase [PF00692.23]
VIBRANT	vOTU5868	141007V_323_length_49908_cov_5.920948||full_34	K06167	phnP; phosphoribosyl 1,2-cyclic phosphate phosphodiesterase [EC:3.1.4.55]	PF12706.7	Beta-lactamase superfamily domain
DRAMv	vOTU5873	141007V_325_length_49858_cov_6.546573||full_22			PF16363.9, PF01370.25, PF04321.21, PF01073.23, PF02719.19	GDP-mannose 4,6 dehydratase [PF16363.9]; NAD dependent epimerase/dehydratase family [PF01370.25]; RmlD substrate binding domain [PF04321.21]; 3-beta hydroxysteroid dehydrogenase/isomerase family [PF01073.23]; Polysaccharide biosynthesis protein [PF02719.19]
VIBRANT	vOTU5873	141007V_325_length_49858_cov_6.546573||full_22	K08678	UXS1, uxs; UDP-glucuronate decarboxylase [EC:4.1.1.35]	PF16363.5	GDP-mannose 4,6 dehydratase
VIBRANT	vOTU5875	141007V_327_length_49629_cov_45.274700||full_74	K00390	cysH; phosphoadenosine phosphosulfate reductase [EC:1.8.4.8 1.8.4.10]	PF01507.19	Phosphoadenosine phosphosulfate reductase family
VIBRANT	vOTU5876	141007V_328_length_49345_cov_16.785778||full_21	K09882	cobS; cobaltochelatase CobS [EC:6.6.1.2]
DRAMv	vOTU5878	141007V_33_length_131446_cov_13.029964||full_109			PF00534.24, PF13692.10	Glycosyl transferases group 1 [PF00534.24]; Glycosyl transferases group 1 [PF13692.10]
DRAMv	vOTU5878	141007V_33_length_131446_cov_13.029964||full_120			PF02562.20	PhoH-like protein [PF02562.20]
DRAMv	vOTU5878	141007V_33_length_131446_cov_13.029964||full_83	K01939	adenylosuccinate synthase [EC:6.3.4.4]	PF00709.25	Adenylosuccinate synthetase [PF00709.25]
VIBRANT	vOTU5878	141007V_33_length_131446_cov_13.029964||full_83	K01939	purA, ADSS; adenylosuccinate synthase [EC:6.3.4.4]	PF00709.21	Adenylosuccinate synthetase
DRAMv	vOTU5879	141007V_330_length_49251_cov_10.573075||full_79	K02395	peptidoglycan hydrolase FlgJ	PF01832.24, PF08230.15	Mannosyl-glycoprotein endo-beta-N-acetylglucosaminidase [PF01832.24]; CW_7 repeat [PF08230.15]	GH73	GH73 lysozyme (EC 3.2.1.17); mannosyl-glycoprotein endo-beta-N-acetylglucosaminidase (EC 3.2.1.96); peptidoglycan hydrolase with endo-beta-N-acetylglucosaminidase specificity (EC 3.2.1.-)
DRAMv	vOTU5883	141007V_333_length_49080_cov_26.304742||full_29	K01520	dUTP diphosphatase [EC:3.6.1.23]	PF00692.23	dUTPase [PF00692.23]
VIBRANT	vOTU5889	141007V_343_length_48279_cov_12.469248||full_29	K22227	ahbD; heme synthase	PF04055.21	Radical SAM superfamily
DRAMv	vOTU5896	141007V_35_length_131329_cov_10.005828||full_70	K01520	dUTP diphosphatase [EC:3.6.1.23]	PF00692.23	dUTPase [PF00692.23]
DRAMv	vOTU5896	141007V_35_length_131329_cov_10.005828||full_76	K21636	ribonucleoside-triphosphate reductase (formate) [EC:1.1.98.6]	PF13597.10	Anaerobic ribonucleoside-triphosphate reductase [PF13597.10]
DRAMv	vOTU5902	141007V_358_length_47058_cov_6.306427||full_42	K01520	dUTP diphosphatase [EC:3.6.1.23]	PF00692.23	dUTPase [PF00692.23]
VIBRANT	vOTU5903	141007V_359_length_46991_cov_95.553903||full_54	K09882	cobS; cobaltochelatase CobS [EC:6.6.1.2]
DRAMv	vOTU5904	141007V_36_length_131275_cov_15.980285||full_100	K21636	ribonucleoside-triphosphate reductase (formate) [EC:1.1.98.6]	PF13597.10, PF03477.20	Anaerobic ribonucleoside-triphosphate reductase [PF13597.10]; ATP cone domain [PF03477.20]
DRAMv	vOTU5904	141007V_36_length_131275_cov_15.980285||full_102	K21636	ribonucleoside-triphosphate reductase (formate) [EC:1.1.98.6]	PF13597.10	Anaerobic ribonucleoside-triphosphate reductase [PF13597.10]
DRAMv	vOTU5904	141007V_36_length_131275_cov_15.980285||full_107	K01520	dUTP diphosphatase [EC:3.6.1.23]	PF00692.23	dUTPase [PF00692.23]
VIBRANT	vOTU5904	141007V_36_length_131275_cov_15.980285||full_20	K06211	nadR; HTH-type transcriptional regulator, transcriptional repressor of NAD biosynthesis genes [EC:2.7.7.1 2.7.1.22]	PF13521.6	AAA domain
VIBRANT	vOTU5904	141007V_36_length_131275_cov_15.980285||full_6	K03279	waaJ, rfaJ; UDP-glucose:(galactosyl)LPS alpha-1,2-glucosyltransferase [EC:2.4.1.58]	PF01501.20	Glycosyl transferase family 8
DRAMv	vOTU5904	141007V_36_length_131275_cov_15.980285||full_99			PF00625.25	Guanylate kinase [PF00625.25]
DRAMv	vOTU5912	141007V_368_length_45983_cov_7.981602||full_14			PF01832.24	Mannosyl-glycoprotein endo-beta-N-acetylglucosaminidase [PF01832.24]	GH73	GH73 lysozyme (EC 3.2.1.17); mannosyl-glycoprotein endo-beta-N-acetylglucosaminidase (EC 3.2.1.96); peptidoglycan hydrolase with endo-beta-N-acetylglucosaminidase specificity (EC 3.2.1.-)
DRAMv	vOTU5912	141007V_368_length_45983_cov_7.981602||full_50
VIBRANT	vOTU5914	141007V_369_length_45972_cov_15.562232||full_19	K17487	mptB; 7,8-dihydroneopterin 2',3'-cyclic phosphate phosphodiesterase [EC:3.1.4.56]
DRAMv	vOTU5918	141007V_374_length_45593_cov_7.545347||full_32	K01520	dUTP diphosphatase [EC:3.6.1.23]	PF00692.23	dUTPase [PF00692.23]
DRAMv	vOTU5934	141007V_387_length_44856_cov_6.792906||full_39	K00558	DNA (cytosine-5)-methyltransferase 1 [EC:2.1.1.37]	PF00145.21	C-5 cytosine-specific DNA methylase [PF00145.21]
VIBRANT	vOTU5934	141007V_387_length_44856_cov_6.792906||full_39	K00558	DNMT1, dcm; DNA (cytosine-5)-methyltransferase 1 [EC:2.1.1.37]	PF00145.17	C-5 cytosine-specific DNA methylase
DRAMv	vOTU5936	141007V_39_length_125279_cov_10.354157||full_71			PF02562.20	PhoH-like protein [PF02562.20]
DRAMv	vOTU5941	141007V_396_length_44556_cov_8.860767||full_24			PF00984.23	UDP-glucose/GDP-mannose dehydrogenase family, central domain [PF00984.23]
VIBRANT	vOTU5941	141007V_396_length_44556_cov_8.860767||full_24	K00012	UGDH, ugd; UDPglucose 6-dehydrogenase [EC:1.1.1.22]	PF00984.19	UDP-glucose/GDP-mannose dehydrogenase family, central domain
VIBRANT	vOTU5944	141007V_4_length_224739_cov_40.534707||full_49	K01195	uidA, GUSB; beta-glucuronidase [EC:3.2.1.31]	PF02836.17	Glycosyl hydrolases family 2, TIM barrel domain
DRAMv	vOTU5946	141007V_403_length_44190_cov_13.702005||full_48	K01520	dUTP diphosphatase [EC:3.6.1.23]	PF00692.23	dUTPase [PF00692.23]
VIBRANT	vOTU5950	141007V_41_length_125099_cov_12.032700||full_65	K06167	phnP; phosphoribosyl 1,2-cyclic phosphate phosphodiesterase [EC:3.1.4.55]	PF12706.7	Beta-lactamase superfamily domain
DRAMv	vOTU5958	141007V_42_length_123614_cov_26.248489||full_153	K21636	ribonucleoside-triphosphate reductase (formate) [EC:1.1.98.6]	PF13597.10	Anaerobic ribonucleoside-triphosphate reductase [PF13597.10]
DRAMv	vOTU5958	141007V_42_length_123614_cov_26.248489||full_93			PF13561.10, PF00106.29	Enoyl-(Acyl carrier protein) reductase [PF13561.10]; short chain dehydrogenase [PF00106.29]
VIBRANT	vOTU5958	141007V_42_length_123614_cov_26.248489||full_93	K00059	fabG, OAR1; 3-oxoacyl-[acyl-carrier protein] reductase [EC:1.1.1.100]	PF13561.6	Enoyl-(Acyl carrier protein) reductase
DRAMv	vOTU5964	141007V_43_length_123601_cov_32.509065||full_108	K21636	ribonucleoside-triphosphate reductase (formate) [EC:1.1.98.6]	PF13597.10, PF03477.20	Anaerobic ribonucleoside-triphosphate reductase [PF13597.10]; ATP cone domain [PF03477.20]
DRAMv	vOTU5964	141007V_43_length_123601_cov_32.509065||full_142			PF13385.10, PF00354.21	Concanavalin A-like lectin/glucanases superfamily [PF13385.10]; Pentaxin family [PF00354.21]
VIBRANT	vOTU5966	141007V_431_length_42728_cov_8.456823||full_48	K00390	cysH; phosphoadenosine phosphosulfate reductase [EC:1.8.4.8 1.8.4.10]
VIBRANT	vOTU5966	141007V_431_length_42728_cov_8.456823||full_57	K00568	ubiG; 2-polyprenyl-6-hydroxyphenyl methylase / 3-demethylubiquinone-9 3-methyltransferase [EC:2.1.1.222 2.1.1.64]	PF13489.6	Methyltransferase domain
VIBRANT	vOTU5974	141007V_438_length_42390_cov_167.194614||full_33	K00558	DNMT1, dcm; DNA (cytosine-5)-methyltransferase 1 [EC:2.1.1.37]
DRAMv	vOTU5977	141007V_44_length_122925_cov_13.792472||full_89			PF02562.20	PhoH-like protein [PF02562.20]
VIBRANT	vOTU5997	141007V_46_length_116551_cov_26.304328||full_111	K21029	moeB; molybdopterin-synthase adenylyltransferase [EC:2.7.7.80]	PF00899.21	ThiF family
DRAMv	vOTU6002	141007V_466_length_41080_cov_56.815868||full_28			PF01832.24	Mannosyl-glycoprotein endo-beta-N-acetylglucosaminidase [PF01832.24]
VIBRANT	vOTU6002	141007V_466_length_41080_cov_56.815868||full_53	K00390	cysH; phosphoadenosine phosphosulfate reductase [EC:1.8.4.8 1.8.4.10]	PF01507.19	Phosphoadenosine phosphosulfate reductase family
VIBRANT	vOTU6016	141007V_484_length_40420_cov_22.193014||full_17	K06167	phnP; phosphoribosyl 1,2-cyclic phosphate phosphodiesterase [EC:3.1.4.55]	PF12706.7	Beta-lactamase superfamily domain
VIBRANT	vOTU6016	141007V_484_length_40420_cov_22.193014||full_28	K03279	waaJ, rfaJ; UDP-glucose:(galactosyl)LPS alpha-1,2-glucosyltransferase [EC:2.4.1.58]	PF01501.20	Glycosyl transferase family 8
DRAMv	vOTU6018	141007V_487_length_40226_cov_15.321277||full_14	K01520	dUTP diphosphatase [EC:3.6.1.23]	PF00692.23	dUTPase [PF00692.23]
DRAMv	vOTU6018	141007V_487_length_40226_cov_15.321277||full_15	K00558	DNA (cytosine-5)-methyltransferase 1 [EC:2.1.1.37]	PF00145.21	C-5 cytosine-specific DNA methylase [PF00145.21]
VIBRANT	vOTU6018	141007V_487_length_40226_cov_15.321277||full_15	K00558	DNMT1, dcm; DNA (cytosine-5)-methyltransferase 1 [EC:2.1.1.37]	PF00145.17	C-5 cytosine-specific DNA methylase
VIBRANT	vOTU6024	141007V_497_length_39765_cov_9.535407||full_43	K06167	phnP; phosphoribosyl 1,2-cyclic phosphate phosphodiesterase [EC:3.1.4.55]	PF12706.7	Beta-lactamase superfamily domain
DRAMv	vOTU6027	141007V_5_length_214893_cov_7.865443||full_115	K01520	dUTP diphosphatase [EC:3.6.1.23]	PF00692.23	dUTPase [PF00692.23]
DRAMv	vOTU6027	141007V_5_length_214893_cov_7.865443||full_127	K21636	ribonucleoside-triphosphate reductase (formate) [EC:1.1.98.6]	PF13597.10, PF03477.20	Anaerobic ribonucleoside-triphosphate reductase [PF13597.10]; ATP cone domain [PF03477.20]
DRAMv	vOTU6027	141007V_5_length_214893_cov_7.865443||full_136			PF02562.20	PhoH-like protein [PF02562.20]
DRAMv	vOTU6027	141007V_5_length_214893_cov_7.865443||full_44			PF00535.30, PF13641.10	Glycosyl transferase family 2 [PF00535.30]; Glycosyltransferase like family 2 [PF13641.10]	GT2_Glycos_transf_2	GT2 cellulose synthase (EC 2.4.1.12); chitin synthase (EC 2.4.1.16); dolichyl-phosphate beta-D-mannosyltransferase (EC 2.4.1.83); dolichyl-phosphate beta-glucosyltransferase (EC 2.4.1.117); N-acetylglucosaminyltransferase (EC 2.4.1.-); N-acetylgalactosaminyltransferase (EC 2.4.1.-); hyaluronan synthase (EC 2.4.1.212); chitin oligosaccharide synthase (EC 2.4.1.-); beta-1,3-glucan synthase (EC 2.4.…
DRAMv	vOTU6028	141007V_50_length_110079_cov_19.020023||full_26	K01939	adenylosuccinate synthase [EC:6.3.4.4]	PF00709.25	Adenylosuccinate synthetase [PF00709.25]
VIBRANT	vOTU6028	141007V_50_length_110079_cov_19.020023||full_26	K01939	purA, ADSS; adenylosuccinate synthase [EC:6.3.4.4]	PF00709.21	Adenylosuccinate synthetase
DRAMv	vOTU6028	141007V_50_length_110079_cov_19.020023||full_27	K02078	acyl carrier protein	PF14573.10, PF00550.29	Acyl-carrier [PF14573.10]; Phosphopantetheine attachment site [PF00550.29]
VIBRANT	vOTU6028	141007V_50_length_110079_cov_19.020023||full_27	K02078	acpP; acyl carrier protein	PF00550.25	Phosphopantetheine attachment site
DRAMv	vOTU6035	141007V_509_length_39379_cov_6.080129||full_17			PF00535.30, PF13641.10	Glycosyl transferase family 2 [PF00535.30]; Glycosyltransferase like family 2 [PF13641.10]	GT2_Glycos_transf_2	GT2 cellulose synthase (EC 2.4.1.12); chitin synthase (EC 2.4.1.16); dolichyl-phosphate beta-D-mannosyltransferase (EC 2.4.1.83); dolichyl-phosphate beta-glucosyltransferase (EC 2.4.1.117); N-acetylglucosaminyltransferase (EC 2.4.1.-); N-acetylgalactosaminyltransferase (EC 2.4.1.-); hyaluronan synthase (EC 2.4.1.212); chitin oligosaccharide synthase (EC 2.4.1.-); beta-1,3-glucan synthase (EC 2.4.…
DRAMv	vOTU6035	141007V_509_length_39379_cov_6.080129||full_71			PF13561.10, PF00106.29	Enoyl-(Acyl carrier protein) reductase [PF13561.10]; short chain dehydrogenase [PF00106.29]
VIBRANT	vOTU6035	141007V_509_length_39379_cov_6.080129||full_71	K00059	fabG, OAR1; 3-oxoacyl-[acyl-carrier protein] reductase [EC:1.1.1.100]	PF13561.6	Enoyl-(Acyl carrier protein) reductase
DRAMv	vOTU6039	141007V_516_length_39093_cov_17.670091||full_27	K02395	peptidoglycan hydrolase FlgJ	PF01832.24, PF01471.22	Mannosyl-glycoprotein endo-beta-N-acetylglucosaminidase [PF01832.24]; Putative peptidoglycan binding domain [PF01471.22]	GH73	GH73 lysozyme (EC 3.2.1.17); mannosyl-glycoprotein endo-beta-N-acetylglucosaminidase (EC 3.2.1.96); peptidoglycan hydrolase with endo-beta-N-acetylglucosaminidase specificity (EC 3.2.1.-)
DRAMv	vOTU6043	141007V_523_length_38907_cov_12.744827||full_28	K02395	peptidoglycan hydrolase FlgJ	PF01832.24, PF01471.22, PF09374.14	Mannosyl-glycoprotein endo-beta-N-acetylglucosaminidase [PF01832.24]; Putative peptidoglycan binding domain [PF01471.22]; Predicted Peptidoglycan domain [PF09374.14]	GH73	GH73 lysozyme (EC 3.2.1.17); mannosyl-glycoprotein endo-beta-N-acetylglucosaminidase (EC 3.2.1.96); peptidoglycan hydrolase with endo-beta-N-acetylglucosaminidase specificity (EC 3.2.1.-)
DRAMv	vOTU6049	141007V_531_length_38554_cov_7.939401||full_35	K01520	dUTP diphosphatase [EC:3.6.1.23]	PF00692.23	dUTPase [PF00692.23]
DRAMv	vOTU6057	141007V_54_length_108133_cov_30.730121||full_63	K21636	ribonucleoside-triphosphate reductase (formate) [EC:1.1.98.6]	PF13597.10	Anaerobic ribonucleoside-triphosphate reductase [PF13597.10]
DRAMv	vOTU6058	141007V_540_length_38233_cov_104.462989||full_28	K00558	DNA (cytosine-5)-methyltransferase 1 [EC:2.1.1.37]	PF00145.21	C-5 cytosine-specific DNA methylase [PF00145.21]
VIBRANT	vOTU6058	141007V_540_length_38233_cov_104.462989||full_28	K00558	DNMT1, dcm; DNA (cytosine-5)-methyltransferase 1 [EC:2.1.1.37]	PF00145.17	C-5 cytosine-specific DNA methylase
DRAMv	vOTU6067	141007V_546_length_38055_cov_15.004658||full_53	K00558	DNA (cytosine-5)-methyltransferase 1 [EC:2.1.1.37]	PF00145.21	C-5 cytosine-specific DNA methylase [PF00145.21]
VIBRANT	vOTU6067	141007V_546_length_38055_cov_15.004658||full_53	K00558	DNMT1, dcm; DNA (cytosine-5)-methyltransferase 1 [EC:2.1.1.37]	PF00145.17	C-5 cytosine-specific DNA methylase
VIBRANT	vOTU6069	141007V_547_length_38043_cov_51.914552||full_47	K00657	speG, SAT; diamine N-acetyltransferase [EC:2.3.1.57]
DRAMv	vOTU6070	141007V_549_length_38023_cov_7.377660||full_18	K00789	S-adenosylmethionine synthetase [EC:2.5.1.6]	PF00438.24	S-adenosylmethionine synthetase, N-terminal domain [PF00438.24]
VIBRANT	vOTU6070	141007V_549_length_38023_cov_7.377660||full_18	K00789	metK; S-adenosylmethionine synthetase [EC:2.5.1.6]	PF00438.20	S-adenosylmethionine synthetase, N-terminal domain
VIBRANT	vOTU6071	141007V_55_length_107569_cov_16.784056||full_61	K17398	DNMT3A; DNA (cytosine-5)-methyltransferase 3A [EC:2.1.1.37]	PF00145.17	C-5 cytosine-specific DNA methylase
DRAMv	vOTU6071	141007V_55_length_107569_cov_16.784056||full_69	K21636	ribonucleoside-triphosphate reductase (formate) [EC:1.1.98.6]	PF13597.10	Anaerobic ribonucleoside-triphosphate reductase [PF13597.10]
DRAMv	vOTU6072	141007V_550_length_38018_cov_50.574191||full_37			PF01832.24, PF01471.22, PF09374.14	Mannosyl-glycoprotein endo-beta-N-acetylglucosaminidase [PF01832.24]; Putative peptidoglycan binding domain [PF01471.22]; Predicted Peptidoglycan domain [PF09374.14]
VIBRANT	vOTU6078	141007V_559_length_37661_cov_87.772909||full_20	K03279	waaJ, rfaJ; UDP-glucose:(galactosyl)LPS alpha-1,2-glucosyltransferase [EC:2.4.1.58]
VIBRANT	vOTU6081	141007V_563_length_37474_cov_6.733531||full_31	K00390	cysH; phosphoadenosine phosphosulfate reductase [EC:1.8.4.8 1.8.4.10]	PF01507.19	Phosphoadenosine phosphosulfate reductase family
DRAMv	vOTU6087	141007V_577_length_36924_cov_72.147251||full_36			PF00535.30, PF13641.10	Glycosyl transferase family 2 [PF00535.30]; Glycosyltransferase like family 2 [PF13641.10]	GT2_Glycos_transf_2	GT2 cellulose synthase (EC 2.4.1.12); chitin synthase (EC 2.4.1.16); dolichyl-phosphate beta-D-mannosyltransferase (EC 2.4.1.83); dolichyl-phosphate beta-glucosyltransferase (EC 2.4.1.117); N-acetylglucosaminyltransferase (EC 2.4.1.-); N-acetylgalactosaminyltransferase (EC 2.4.1.-); hyaluronan synthase (EC 2.4.1.212); chitin oligosaccharide synthase (EC 2.4.1.-); beta-1,3-glucan synthase (EC 2.4.…
DRAMv	vOTU6093	141007V_586_length_36722_cov_27.168135||full_22			PF00535.30, PF00534.24, PF13641.10, PF10111.13, PF13692.10	Glycosyl transferase family 2 [PF00535.30]; Glycosyl transferases group 1 [PF00534.24]; Glycosyltransferase like family 2 [PF13641.10]; Glycosyltransferase like family 2 [PF10111.13]; Glycosyl transferases group 1 [PF13692.10]	GT2_Glycos_transf_2	GT2 cellulose synthase (EC 2.4.1.12); chitin synthase (EC 2.4.1.16); dolichyl-phosphate beta-D-mannosyltransferase (EC 2.4.1.83); dolichyl-phosphate beta-glucosyltransferase (EC 2.4.1.117); N-acetylglucosaminyltransferase (EC 2.4.1.-); N-acetylgalactosaminyltransferase (EC 2.4.1.-); hyaluronan synthase (EC 2.4.1.212); chitin oligosaccharide synthase (EC 2.4.1.-); beta-1,3-glucan synthase (EC 2.4.…
VIBRANT	vOTU6096	141007V_59_length_104017_cov_40.063764||full_96	K08281	pncA; nicotinamidase/pyrazinamidase [EC:3.5.1.19 3.5.1.-]	PF00857.20	Isochorismatase family
DRAMv	vOTU6104	141007V_599_length_36402_cov_8.448785||full_11	K02395	peptidoglycan hydrolase FlgJ	PF01832.24, PF01471.22	Mannosyl-glycoprotein endo-beta-N-acetylglucosaminidase [PF01832.24]; Putative peptidoglycan binding domain [PF01471.22]	GH73	GH73 lysozyme (EC 3.2.1.17); mannosyl-glycoprotein endo-beta-N-acetylglucosaminidase (EC 3.2.1.96); peptidoglycan hydrolase with endo-beta-N-acetylglucosaminidase specificity (EC 3.2.1.-)
DRAMv	vOTU6110	141007V_605_length_36184_cov_4.593401||full_61	K06920	7-cyano-7-deazaguanine synthase [EC:6.3.4.20]	PF06508.17, PF02540.21	Queuosine biosynthesis protein QueC [PF06508.17]; NAD synthase [PF02540.21]
VIBRANT	vOTU6110	141007V_605_length_36184_cov_4.593401||full_61	K06920	queC; 7-cyano-7-deazaguanine synthase [EC:6.3.4.20]	PF06508.13	Queuosine biosynthesis protein QueC
DRAMv	vOTU6113	141007V_61_length_103627_cov_94.799531||full_59			PF00534.24	Glycosyl transferases group 1 [PF00534.24]
DRAMv	vOTU6113	141007V_61_length_103627_cov_94.799531||full_62	K01520	dUTP diphosphatase [EC:3.6.1.23]	PF00692.23	dUTPase [PF00692.23]
DRAMv	vOTU6113	141007V_61_length_103627_cov_94.799531||full_72	K21636	ribonucleoside-triphosphate reductase (formate) [EC:1.1.98.6]	PF13597.10	Anaerobic ribonucleoside-triphosphate reductase [PF13597.10]
DRAMv	vOTU6113	141007V_61_length_103627_cov_94.799531||full_74	K21636	ribonucleoside-triphosphate reductase (formate) [EC:1.1.98.6]	PF13597.10, PF03477.20	Anaerobic ribonucleoside-triphosphate reductase [PF13597.10]; ATP cone domain [PF03477.20]
DRAMv	vOTU6118	141007V_616_length_35926_cov_45.130105||full_25	K00558	DNA (cytosine-5)-methyltransferase 1 [EC:2.1.1.37]	PF00145.21	C-5 cytosine-specific DNA methylase [PF00145.21]
VIBRANT	vOTU6118	141007V_616_length_35926_cov_45.130105||full_25	K00558	DNMT1, dcm; DNA (cytosine-5)-methyltransferase 1 [EC:2.1.1.37]	PF00145.17	C-5 cytosine-specific DNA methylase
DRAMv	vOTU6120	141007V_62_length_103565_cov_8.018723||full_111			PF02585.21	GlcNAc-PI de-N-acetylase [PF02585.21]
DRAMv	vOTU6120	141007V_62_length_103565_cov_8.018723||full_116			PF00535.30, PF13641.10	Glycosyl transferase family 2 [PF00535.30]; Glycosyltransferase like family 2 [PF13641.10]	GT2_Glycos_transf_2	GT2 cellulose synthase (EC 2.4.1.12); chitin synthase (EC 2.4.1.16); dolichyl-phosphate beta-D-mannosyltransferase (EC 2.4.1.83); dolichyl-phosphate beta-glucosyltransferase (EC 2.4.1.117); N-acetylglucosaminyltransferase (EC 2.4.1.-); N-acetylgalactosaminyltransferase (EC 2.4.1.-); hyaluronan synthase (EC 2.4.1.212); chitin oligosaccharide synthase (EC 2.4.1.-); beta-1,3-glucan synthase (EC 2.4.…
DRAMv	vOTU6120	141007V_62_length_103565_cov_8.018723||full_98	K21636	ribonucleoside-triphosphate reductase (formate) [EC:1.1.98.6]	PF13597.10	Anaerobic ribonucleoside-triphosphate reductase [PF13597.10]
DRAMv	vOTU6123	141007V_623_length_35547_cov_4.975375||full_15	K02395	peptidoglycan hydrolase FlgJ	PF01832.24, PF05257.20	Mannosyl-glycoprotein endo-beta-N-acetylglucosaminidase [PF01832.24]; CHAP domain [PF05257.20]	GH73	GH73 lysozyme (EC 3.2.1.17); mannosyl-glycoprotein endo-beta-N-acetylglucosaminidase (EC 3.2.1.96); peptidoglycan hydrolase with endo-beta-N-acetylglucosaminidase specificity (EC 3.2.1.-)
DRAMv	vOTU6125	141007V_626_length_35462_cov_15.451464||full_19	K01520	dUTP diphosphatase [EC:3.6.1.23]	PF00692.23	dUTPase [PF00692.23]
DRAMv	vOTU6133	141007V_64_length_102334_cov_10.305224||full_17			PF00625.25	Guanylate kinase [PF00625.25]
VIBRANT	vOTU6134	141007V_641_length_35118_cov_7.008214||full_22	K06167	phnP; phosphoribosyl 1,2-cyclic phosphate phosphodiesterase [EC:3.1.4.55]
VIBRANT	vOTU6136	141007V_645_length_34926_cov_414.802271||full_44	K03279	waaJ, rfaJ; UDP-glucose:(galactosyl)LPS alpha-1,2-glucosyltransferase [EC:2.4.1.58]	PF01501.20	Glycosyl transferase family 8
DRAMv	vOTU6137	141007V_646_length_34883_cov_23.430343||full_31	K00789	S-adenosylmethionine synthetase [EC:2.5.1.6]	PF00438.24	S-adenosylmethionine synthetase, N-terminal domain [PF00438.24]
VIBRANT	vOTU6137	141007V_646_length_34883_cov_23.430343||full_31	K00789	metK; S-adenosylmethionine synthetase [EC:2.5.1.6]
DRAMv	vOTU6137	141007V_646_length_34883_cov_23.430343||full_36			PF00535.30, PF13641.10	Glycosyl transferase family 2 [PF00535.30]; Glycosyltransferase like family 2 [PF13641.10]	GT2_Glycos_transf_2	GT2 cellulose synthase (EC 2.4.1.12); chitin synthase (EC 2.4.1.16); dolichyl-phosphate beta-D-mannosyltransferase (EC 2.4.1.83); dolichyl-phosphate beta-glucosyltransferase (EC 2.4.1.117); N-acetylglucosaminyltransferase (EC 2.4.1.-); N-acetylgalactosaminyltransferase (EC 2.4.1.-); hyaluronan synthase (EC 2.4.1.212); chitin oligosaccharide synthase (EC 2.4.1.-); beta-1,3-glucan synthase (EC 2.4.…
DRAMv	vOTU6137	141007V_646_length_34883_cov_23.430343||full_37			PF00535.30, PF13641.10	Glycosyl transferase family 2 [PF00535.30]; Glycosyltransferase like family 2 [PF13641.10]	GT2_Glycos_transf_2	GT2 cellulose synthase (EC 2.4.1.12); chitin synthase (EC 2.4.1.16); dolichyl-phosphate beta-D-mannosyltransferase (EC 2.4.1.83); dolichyl-phosphate beta-glucosyltransferase (EC 2.4.1.117); N-acetylglucosaminyltransferase (EC 2.4.1.-); N-acetylgalactosaminyltransferase (EC 2.4.1.-); hyaluronan synthase (EC 2.4.1.212); chitin oligosaccharide synthase (EC 2.4.1.-); beta-1,3-glucan synthase (EC 2.4.…
DRAMv	vOTU6146	141007V_66_length_101061_cov_36.577599||full_38			PF00625.25	Guanylate kinase [PF00625.25]
DRAMv	vOTU6159	141007V_68_length_100408_cov_30.944048||full_114			PF00535.30, PF13641.10	Glycosyl transferase family 2 [PF00535.30]; Glycosyltransferase like family 2 [PF13641.10]	GT2_Glycos_transf_2	GT2 cellulose synthase (EC 2.4.1.12); chitin synthase (EC 2.4.1.16); dolichyl-phosphate beta-D-mannosyltransferase (EC 2.4.1.83); dolichyl-phosphate beta-glucosyltransferase (EC 2.4.1.117); N-acetylglucosaminyltransferase (EC 2.4.1.-); N-acetylgalactosaminyltransferase (EC 2.4.1.-); hyaluronan synthase (EC 2.4.1.212); chitin oligosaccharide synthase (EC 2.4.1.-); beta-1,3-glucan synthase (EC 2.4.…
DRAMv	vOTU6159	141007V_68_length_100408_cov_30.944048||full_5			PF02562.20	PhoH-like protein [PF02562.20]
DRAMv	vOTU6165	141007V_690_length_33925_cov_41.511072||full_53			PF00535.30, PF13641.10	Glycosyl transferase family 2 [PF00535.30]; Glycosyltransferase like family 2 [PF13641.10]	GT2_Glycos_transf_2	GT2 cellulose synthase (EC 2.4.1.12); chitin synthase (EC 2.4.1.16); dolichyl-phosphate beta-D-mannosyltransferase (EC 2.4.1.83); dolichyl-phosphate beta-glucosyltransferase (EC 2.4.1.117); N-acetylglucosaminyltransferase (EC 2.4.1.-); N-acetylgalactosaminyltransferase (EC 2.4.1.-); hyaluronan synthase (EC 2.4.1.212); chitin oligosaccharide synthase (EC 2.4.1.-); beta-1,3-glucan synthase (EC 2.4.…
VIBRANT	vOTU6172	141007V_699_length_33733_cov_44.897737||full_35	K03279	waaJ, rfaJ; UDP-glucose:(galactosyl)LPS alpha-1,2-glucosyltransferase [EC:2.4.1.58]	PF01501.20	Glycosyl transferase family 8
DRAMv	vOTU6179	141007V_705_length_33572_cov_195.870185||full_51	K00789	S-adenosylmethionine synthetase [EC:2.5.1.6]	PF00438.24	S-adenosylmethionine synthetase, N-terminal domain [PF00438.24]
VIBRANT	vOTU6179	141007V_705_length_33572_cov_195.870185||full_51	K00789	metK; S-adenosylmethionine synthetase [EC:2.5.1.6]	PF00438.20	S-adenosylmethionine synthetase, N-terminal domain
DRAMv	vOTU6184	141007V_72_length_98706_cov_30.962190||full_35	K21636	ribonucleoside-triphosphate reductase (formate) [EC:1.1.98.6]	PF13597.10	Anaerobic ribonucleoside-triphosphate reductase [PF13597.10]
DRAMv	vOTU6184	141007V_72_length_98706_cov_30.962190||full_37			PF00625.25	Guanylate kinase [PF00625.25]
VIBRANT	vOTU6185	141007V_725_length_33045_cov_10.779994||full_23	K00657	speG, SAT; diamine N-acetyltransferase [EC:2.3.1.57]
DRAMv	vOTU6195	141007V_76_length_94936_cov_31.511198||full_70	K02935	large subunit ribosomal protein L7/L12
DRAMv	vOTU6195	141007V_76_length_94936_cov_31.511198||full_89	K01520	dUTP diphosphatase [EC:3.6.1.23]	PF00692.23	dUTPase [PF00692.23]
DRAMv	vOTU6196	141007V_761_length_32272_cov_8.939473||full_24	K02395	peptidoglycan hydrolase FlgJ	PF01832.24, PF01471.22	Mannosyl-glycoprotein endo-beta-N-acetylglucosaminidase [PF01832.24]; Putative peptidoglycan binding domain [PF01471.22]	GH73	GH73 lysozyme (EC 3.2.1.17); mannosyl-glycoprotein endo-beta-N-acetylglucosaminidase (EC 3.2.1.96); peptidoglycan hydrolase with endo-beta-N-acetylglucosaminidase specificity (EC 3.2.1.-)
DRAMv	vOTU6196	141007V_761_length_32272_cov_8.939473||full_4			PF00535.30, PF13641.10	Glycosyl transferase family 2 [PF00535.30]; Glycosyltransferase like family 2 [PF13641.10]	GT2_Glycos_transf_2	GT2 cellulose synthase (EC 2.4.1.12); chitin synthase (EC 2.4.1.16); dolichyl-phosphate beta-D-mannosyltransferase (EC 2.4.1.83); dolichyl-phosphate beta-glucosyltransferase (EC 2.4.1.117); N-acetylglucosaminyltransferase (EC 2.4.1.-); N-acetylgalactosaminyltransferase (EC 2.4.1.-); hyaluronan synthase (EC 2.4.1.212); chitin oligosaccharide synthase (EC 2.4.1.-); beta-1,3-glucan synthase (EC 2.4.…
DRAMv	vOTU6204	141007V_77_length_93505_cov_7.893697||full_85			PF01832.24	Mannosyl-glycoprotein endo-beta-N-acetylglucosaminidase [PF01832.24]
DRAMv	vOTU6206	141007V_772_length_31954_cov_4.621054||full_1_38	K21636	ribonucleoside-triphosphate reductase (formate) [EC:1.1.98.6]	PF13597.10	Anaerobic ribonucleoside-triphosphate reductase [PF13597.10]
VIBRANT	vOTU6220	141007V_796_length_31332_cov_62.843815||full_16	K03275	waaO, rfaI; UDP-glucose:(glucosyl)LPS alpha-1,3-glucosyltransferase [EC:2.4.1.-]	PF01501.20	Glycosyl transferase family 8
DRAMv	vOTU6234	141007V_82_length_90442_cov_18.569473||full_61	K01520	dUTP diphosphatase [EC:3.6.1.23]	PF00692.23	dUTPase [PF00692.23]
DRAMv	vOTU6238	141007V_83_length_89852_cov_29.069446||full_88	K01520	dUTP diphosphatase [EC:3.6.1.23]	PF00692.23	dUTPase [PF00692.23]
DRAMv	vOTU6238	141007V_83_length_89852_cov_29.069446||full_93	K21636	ribonucleoside-triphosphate reductase (formate) [EC:1.1.98.6]	PF13597.10	Anaerobic ribonucleoside-triphosphate reductase [PF13597.10]
DRAMv	vOTU6238	141007V_83_length_89852_cov_29.069446||full_96			PF00625.25	Guanylate kinase [PF00625.25]
VIBRANT	vOTU6243	141007V_840_length_30184_cov_160.029175||full_18	K03279	waaJ, rfaJ; UDP-glucose:(galactosyl)LPS alpha-1,2-glucosyltransferase [EC:2.4.1.58]	PF01501.20	Glycosyl transferase family 8
DRAMv	vOTU6266	141007V_9_length_187662_cov_12.356927||full_24	K01520	dUTP diphosphatase [EC:3.6.1.23]	PF00692.23	dUTPase [PF00692.23]
DRAMv	vOTU6266	141007V_9_length_187662_cov_12.356927||full_45			PF02562.20	PhoH-like protein [PF02562.20]		0
DRAMv	vOTU6266	141007V_9_length_187662_cov_12.356927||full_60			PF04321.21, PF01370.25, PF16363.9, PF01073.23	RmlD substrate binding domain [PF04321.21]; NAD dependent epimerase/dehydratase family [PF01370.25]; GDP-mannose 4,6 dehydratase [PF16363.9]; 3-beta hydroxysteroid dehydrogenase/isomerase family [PF01073.23]		0
VIBRANT	vOTU6266	141007V_9_length_187662_cov_12.356927||full_60	K00067	rfbD, rmlD; dTDP-4-dehydrorhamnose reductase [EC:1.1.1.133]	PF04321.17	RmlD substrate binding domain
DRAMv	vOTU6274	141007V_919_length_28570_cov_4.727757||full_35			PF01471.22, PF01832.24	Putative peptidoglycan binding domain [PF01471.22]; Mannosyl-glycoprotein endo-beta-N-acetylglucosaminidase [PF01832.24]		0
VIBRANT	vOTU6275	141007V_92_length_85452_cov_14.144302||full_111	K03275	waaO, rfaI; UDP-glucose:(glucosyl)LPS alpha-1,3-glucosyltransferase [EC:2.4.1.-]	PF01501.20	Glycosyl transferase family 8
DRAMv	vOTU6284	141007V_940_length_28269_cov_11.745233||full_18	K00789	S-adenosylmethionine synthetase [EC:2.5.1.6]	PF00438.24	S-adenosylmethionine synthetase, N-terminal domain [PF00438.24]		0
VIBRANT	vOTU6284	141007V_940_length_28269_cov_11.745233||full_18	K00789	metK; S-adenosylmethionine synthetase [EC:2.5.1.6]
VIBRANT	vOTU6285	141007V_941_length_28266_cov_35.728829||full_33	K00558	DNMT1, dcm; DNA (cytosine-5)-methyltransferase 1 [EC:2.1.1.37]	PF00145.17	C-5 cytosine-specific DNA methylase
DRAMv	vOTU6294	141007V_977_length_27655_cov_12.675725||full_31	K00558	DNA (cytosine-5)-methyltransferase 1 [EC:2.1.1.37]	PF00145.21	C-5 cytosine-specific DNA methylase [PF00145.21]		0
VIBRANT	vOTU6294	141007V_977_length_27655_cov_12.675725||full_31	K00558	DNMT1, dcm; DNA (cytosine-5)-methyltransferase 1 [EC:2.1.1.37]	PF00145.17	C-5 cytosine-specific DNA methylase
DRAMv	vOTU6305	141008V_1_length_273437_cov_9.617144||full_159	K00600	glycine hydroxymethyltransferase [EC:2.1.2.1]	PF00464.23	Serine hydroxymethyltransferase [PF00464.23]		0
VIBRANT	vOTU6305	141008V_1_length_273437_cov_9.617144||full_159	K00600	glyA, SHMT; glycine hydroxymethyltransferase [EC:2.1.2.1]	PF00464.19	Serine hydroxymethyltransferase
DRAMv	vOTU6305	141008V_1_length_273437_cov_9.617144||full_238	K02970	small subunit ribosomal protein S21	PF01165.24	Ribosomal protein S21 [PF01165.24]		0
DRAMv	vOTU6305	141008V_1_length_273437_cov_9.617144||full_247	K02078	acyl carrier protein	PF00550.29, PF14573.10	Phosphopantetheine attachment site [PF00550.29]; Acyl-carrier [PF14573.10]		0
VIBRANT	vOTU6305	141008V_1_length_273437_cov_9.617144||full_247	K02078	acpP; acyl carrier protein	PF00550.25	Phosphopantetheine attachment site
DRAMv	vOTU6305	141008V_1_length_273437_cov_9.617144||full_248	K01520	dUTP diphosphatase [EC:3.6.1.23]	PF00692.23	dUTPase [PF00692.23]		0
VIBRANT	vOTU6305	141008V_1_length_273437_cov_9.617144||full_279	K00820	glmS, GFPT; glutamine---fructose-6-phosphate transaminase (isomerizing) [EC:2.6.1.16]
DRAMv	vOTU6305	141008V_1_length_273437_cov_9.617144||full_304			PF13385.10	Concanavalin A-like lectin/glucanases superfamily [PF13385.10]		0
VIBRANT	vOTU6305	141008V_1_length_273437_cov_9.617144||full_73	K02160	accB, bccP; acetyl-CoA carboxylase biotin carboxyl carrier protein	PF00364.22	Biotin-requiring enzyme
DRAMv	vOTU6305	141008V_1_length_273437_cov_9.617144||full_81	K21636	ribonucleoside-triphosphate reductase (formate) [EC:1.1.98.6]	PF13597.10	Anaerobic ribonucleoside-triphosphate reductase [PF13597.10]		0
DRAMv	vOTU6306	141008V_100_length_69916_cov_10.640472||full_36	K01520	dUTP diphosphatase [EC:3.6.1.23]	PF00692.23	dUTPase [PF00692.23]		0
DRAMv	vOTU6307	141008V_1002_length_23437_cov_47.439355||full_46	K02395	peptidoglycan hydrolase FlgJ	PF01832.24, PF08230.15	Mannosyl-glycoprotein endo-beta-N-acetylglucosaminidase [PF01832.24]; CW_7 repeat [PF08230.15]	GH73	GH73 lysozyme (EC 3.2.1.17); mannosyl-glycoprotein endo-beta-N-acetylglucosaminidase (EC 3.2.1.96); peptidoglycan hydrolase with endo-beta-N-acetylglucosaminidase specificity (EC 3.2.1.-)
VIBRANT	vOTU6311	141008V_1024_length_23056_cov_16.719273||full_5	K03279	waaJ, rfaJ; UDP-glucose:(galactosyl)LPS alpha-1,2-glucosyltransferase [EC:2.4.1.58]	PF01501.20	Glycosyl transferase family 8
DRAMv	vOTU6328	141008V_108_length_67986_cov_6.945607||full_57	K00980	glycerol-3-phosphate cytidylyltransferase [EC:2.7.7.39]	PF01467.30	Cytidylyltransferase-like [PF01467.30]
DRAMv	vOTU6354	141008V_117_length_65657_cov_12.210436||full_66	K01520	dUTP diphosphatase [EC:3.6.1.23]	PF00692.23	dUTPase [PF00692.23]
VIBRANT	vOTU6366	141008V_1209_length_20332_cov_38.416482||full_25	K00390	cysH; phosphoadenosine phosphosulfate reductase [EC:1.8.4.8 1.8.4.10]	PF01507.19	Phosphoadenosine phosphosulfate reductase family
DRAMv	vOTU6370	141008V_1221_length_20042_cov_23.690999||full_16			PF01832.24, PF01510.29, PF05036.17, PF01471.22	Mannosyl-glycoprotein endo-beta-N-acetylglucosaminidase [PF01832.24]; N-acetylmuramoyl-L-alanine amidase [PF01510.29]; SPOR domain [PF05036.17]; Putative peptidoglycan binding domain [PF01471.22]
DRAMv	vOTU6381	141008V_128_length_61332_cov_22.878176||full_42	K01520	dUTP diphosphatase [EC:3.6.1.23]	PF00692.23	dUTPase [PF00692.23]
DRAMv	vOTU6386	141008V_13_length_161818_cov_56.302232||full_138	K00937	polyphosphate kinase [EC:2.7.4.1]	PF17941.5, PF13090.10, PF02503.21, PF13089.10, PF13091.10	Polyphosphate kinase C-terminal domain 1 [PF17941.5]; Polyphosphate kinase C-terminal domain 2 [PF13090.10]; Polyphosphate kinase middle domain [PF02503.21]; Polyphosphate kinase N-terminal domain [PF13089.10]; PLD-like domain [PF13091.10]
DRAMv	vOTU6386	141008V_13_length_161818_cov_56.302232||full_67	K21636	ribonucleoside-triphosphate reductase (formate) [EC:1.1.98.6]	PF13597.10	Anaerobic ribonucleoside-triphosphate reductase [PF13597.10]
DRAMv	vOTU6386	141008V_13_length_161818_cov_56.302232||full_70	K21636	ribonucleoside-triphosphate reductase (formate) [EC:1.1.98.6]	PF13597.10, PF03477.20	Anaerobic ribonucleoside-triphosphate reductase [PF13597.10]; ATP cone domain [PF03477.20]
VIBRANT	vOTU6387	141008V_130_length_61161_cov_33.927192||full_77	K03275	waaO, rfaI; UDP-glucose:(glucosyl)LPS alpha-1,3-glucosyltransferase [EC:2.4.1.-]	PF01501.20	Glycosyl transferase family 8
DRAMv	vOTU6393	141008V_133_length_60709_cov_32.634204||full_26	K01520	dUTP diphosphatase [EC:3.6.1.23]	PF00692.23	dUTPase [PF00692.23]
DRAMv	vOTU6393	141008V_133_length_60709_cov_32.634204||full_51	K21636	ribonucleoside-triphosphate reductase (formate) [EC:1.1.98.6]	PF13597.10	Anaerobic ribonucleoside-triphosphate reductase [PF13597.10]
VIBRANT	vOTU6402	141008V_14_length_144961_cov_9.064255||full_97	K08281	pncA; nicotinamidase/pyrazinamidase [EC:3.5.1.19 3.5.1.-]	PF00857.20	Isochorismatase family
VIBRANT	vOTU6403	141008V_140_length_59856_cov_14.734770||full_20	K00390	cysH; phosphoadenosine phosphosulfate reductase [EC:1.8.4.8 1.8.4.10]	PF01507.19	Phosphoadenosine phosphosulfate reductase family
DRAMv	vOTU6403	141008V_140_length_59856_cov_14.734770||full_48	K00558	DNA (cytosine-5)-methyltransferase 1 [EC:2.1.1.37]	PF00145.21	C-5 cytosine-specific DNA methylase [PF00145.21]
VIBRANT	vOTU6403	141008V_140_length_59856_cov_14.734770||full_48	K00558	DNMT1, dcm; DNA (cytosine-5)-methyltransferase 1 [EC:2.1.1.37]	PF00145.17	C-5 cytosine-specific DNA methylase
VIBRANT	vOTU6404	141008V_141_length_59772_cov_10.608905||full_42	K00558	DNMT1, dcm; DNA (cytosine-5)-methyltransferase 1 [EC:2.1.1.37]	PF00145.17	C-5 cytosine-specific DNA methylase
DRAMv	vOTU6417	141008V_15_length_144659_cov_9.491501||full_110	K01520	dUTP diphosphatase [EC:3.6.1.23]	PF00692.23	dUTPase [PF00692.23]
DRAMv	vOTU6417	141008V_15_length_144659_cov_9.491501||full_13			PF01467.30	Cytidylyltransferase-like [PF01467.30]
DRAMv	vOTU6417	141008V_15_length_144659_cov_9.491501||full_38			PF13385.10	Concanavalin A-like lectin/glucanases superfamily [PF13385.10]
DRAMv	vOTU6418	141008V_150_length_58916_cov_55.114286||full_52	K00560	thymidylate synthase [EC:2.1.1.45]	PF00303.23	Thymidylate synthase [PF00303.23]
VIBRANT	vOTU6423	141008V_155_length_57571_cov_46.040267||full_52	K06167	phnP; phosphoribosyl 1,2-cyclic phosphate phosphodiesterase [EC:3.1.4.55]
DRAMv	vOTU6430	141008V_159_length_56818_cov_17.735655||full_15	K00560	thymidylate synthase [EC:2.1.1.45]	PF00303.23	Thymidylate synthase [PF00303.23]
DRAMv	vOTU6430	141008V_159_length_56818_cov_17.735655||full_51			PF00535.30, PF13641.10	Glycosyl transferase family 2 [PF00535.30]; Glycosyltransferase like family 2 [PF13641.10]	GT2_Glycos_transf_2	GT2 cellulose synthase (EC 2.4.1.12); chitin synthase (EC 2.4.1.16); dolichyl-phosphate beta-D-mannosyltransferase (EC 2.4.1.83); dolichyl-phosphate beta-glucosyltransferase (EC 2.4.1.117); N-acetylglucosaminyltransferase (EC 2.4.1.-); N-acetylgalactosaminyltransferase (EC 2.4.1.-); hyaluronan synthase (EC 2.4.1.212); chitin oligosaccharide synthase (EC 2.4.1.-); beta-1,3-glucan synthase (EC 2.4.…
DRAMv	vOTU6433	141008V_16_length_142579_cov_54.542800||full_134	K01520	dUTP diphosphatase [EC:3.6.1.23]	PF00692.23	dUTPase [PF00692.23]
DRAMv	vOTU6433	141008V_16_length_142579_cov_54.542800||full_156	K21636	ribonucleoside-triphosphate reductase (formate) [EC:1.1.98.6]	PF13597.10, PF03477.20	Anaerobic ribonucleoside-triphosphate reductase [PF13597.10]; ATP cone domain [PF03477.20]
DRAMv	vOTU6438	141008V_165_length_56217_cov_34.942221||full_52	K00558	DNA (cytosine-5)-methyltransferase 1 [EC:2.1.1.37]	PF00145.21	C-5 cytosine-specific DNA methylase [PF00145.21]
VIBRANT	vOTU6438	141008V_165_length_56217_cov_34.942221||full_52	K00558	DNMT1, dcm; DNA (cytosine-5)-methyltransferase 1 [EC:2.1.1.37]	PF00145.17	C-5 cytosine-specific DNA methylase
VIBRANT	vOTU6440	141008V_166_length_56196_cov_47.480433||full_24	K17398	DNMT3A; DNA (cytosine-5)-methyltransferase 3A [EC:2.1.1.37]	PF00145.17	C-5 cytosine-specific DNA methylase
VIBRANT	vOTU6447	141008V_17_length_134802_cov_11.957060||full_236	K00657	speG, SAT; diamine N-acetyltransferase [EC:2.3.1.57]
DRAMv	vOTU6447	141008V_17_length_134802_cov_11.957060||full_26	K21636	ribonucleoside-triphosphate reductase (formate) [EC:1.1.98.6]	PF13597.10, PF03477.20	Anaerobic ribonucleoside-triphosphate reductase [PF13597.10]; ATP cone domain [PF03477.20]
DRAMv	vOTU6447	141008V_17_length_134802_cov_11.957060||full_58	K04487	cysteine desulfurase [EC:2.8.1.7]	PF00266.23	Aminotransferase class-V [PF00266.23]
VIBRANT	vOTU6447	141008V_17_length_134802_cov_11.957060||full_58	K04487	iscS, NFS1; cysteine desulfurase [EC:2.8.1.7]	PF00266.19	Aminotransferase class-V
DRAMv	vOTU6451	141008V_1716_length_15835_cov_23.432573||full_11	K00789	S-adenosylmethionine synthetase [EC:2.5.1.6]	PF00438.24	S-adenosylmethionine synthetase, N-terminal domain [PF00438.24]
VIBRANT	vOTU6451	141008V_1716_length_15835_cov_23.432573||full_11	K00789	metK; S-adenosylmethionine synthetase [EC:2.5.1.6]	PF00438.20	S-adenosylmethionine synthetase, N-terminal domain
DRAMv	vOTU6458	141008V_174_length_55226_cov_7.890450||full_55	K01520	dUTP diphosphatase [EC:3.6.1.23]	PF00692.23	dUTPase [PF00692.23]
VIBRANT	vOTU6463	141008V_176_length_54933_cov_12.425453||full_70	K00558	DNMT1, dcm; DNA (cytosine-5)-methyltransferase 1 [EC:2.1.1.37]	PF00145.17	C-5 cytosine-specific DNA methylase
VIBRANT	vOTU6466	141008V_177_length_54923_cov_10.945506||full_5	K03275	waaO, rfaI; UDP-glucose:(glucosyl)LPS alpha-1,3-glucosyltransferase [EC:2.4.1.-]	PF01501.20	Glycosyl transferase family 8
[truncated: 5,353 more rows]
